# Supplementary material for: ﻿Novel endophytic fungi from Pinus: introducing three new genera and six new species within Capnodiales (Ascomycota, Dothideomycetes) sensu lato
Source: IMA Fungus. 2025 Dec 11;16:e175931. doi: 10.3897/imafungus.16.175931 (PMC12715516; doi:10.3897/imafungus.16.175931)
Supplement: XML Treatment for Helianthoconium [file imafungus.16.175931-treatment1.xml]

<!DOCTYPE tp:taxon-treatment
  PUBLIC "-//TaxonX//DTD Taxonomic Treatment Publishing DTD v0 20100105//EN" "tax-treatment-NSO.dtd">
<tp:taxon-treatment xmlns:tp="http://www.plazi.org/taxpub"><tp:treatment-meta><kwd-group><label>Taxon classification</label><kwd>
                  <named-content content-type="kingdom">Animalia</named-content>
                </kwd><kwd>
                  <named-content content-type="order">Capnodiales</named-content>
                </kwd><kwd>
                  <named-content content-type="family">Dissoconiaceae</named-content>
                </kwd></kwd-group><mixed-citation publication-type="journal"><person-group><name><surname>Zhang</surname><given-names>Xiu-Yu</given-names></name><name><surname>Zhang</surname><given-names>Qiu-Yue</given-names></name><name><surname>Li</surname><given-names>De-Wei</given-names></name><name><surname>Sun</surname><given-names>Jing-Zu</given-names></name><name><surname>Fan</surname><given-names>Ben</given-names></name></person-group><article-title>﻿Novel endophytic fungi from <tp:taxon-name><tp:taxon-name-part taxon-name-part-type="genus" reg="Pinus">Pinus</tp:taxon-name-part></tp:taxon-name>: introducing three new genera and six new species within <italic><tp:taxon-name><tp:taxon-name-part taxon-name-part-type="order">Capnodiales</tp:taxon-name-part></tp:taxon-name></italic> (<italic><tp:taxon-name><tp:taxon-name-part taxon-name-part-type="phylum">Ascomycota</tp:taxon-name-part></tp:taxon-name></italic>, <italic><tp:taxon-name><tp:taxon-name-part taxon-name-part-type="class">Dothideomycetes</tp:taxon-name-part></tp:taxon-name></italic>) sensu lato</article-title><source>IMA Fungus</source><day>11</day><month>12</month><year>2025</year><volume>16</volume><pub-id pub-id-type="doi">10.3897/imafungus.16.175931</pub-id></mixed-citation></tp:treatment-meta><tp:nomenclature><label>﻿</label><tp:taxon-name><object-id xmlns:xlink="http://www.w3.org/1999/xlink" content-type="arpha" xlink:type="simple">21905525-ACD1-5D71-BDC3-39974CDDEB2C</object-id>
                <tp:taxon-name-part taxon-name-part-type="genus" reg="Helianthoconium">Helianthoconium</tp:taxon-name-part>
                <object-id xmlns:xlink="http://www.w3.org/1999/xlink" content-type="mycobank" xlink:type="simple">C860146</object-id>
              </tp:taxon-name><tp:taxon-authority>X. Yu. Zhang, Q.Y. Zhang &amp; B. Fan</tp:taxon-authority><tp:taxon-status xmlns:xlink="http://www.w3.org/1999/xlink" xlink:type="simple">gen. nov.</tp:taxon-status></tp:nomenclature><tp:treatment-sec sec-type="etymology" id="SECID0EVGBI"><title>Etymology.</title><p>Derived from “Helianthus” (sunflower) and conidium, referring to the sunflower seed-shaped conidia.</p></tp:treatment-sec><tp:treatment-sec sec-type="type species" id="SECID0E1GBI"><title>Type species.</title><p><italic><tp:taxon-name><tp:taxon-name-part taxon-name-part-type="genus" reg="Helianthoconium">Helianthoconium</tp:taxon-name-part> <tp:taxon-name-part taxon-name-part-type="species" reg="helianthosporum">helianthosporum</tp:taxon-name-part></tp:taxon-name></italic> X. Yu. Zhang, Q.Y. Zhang &amp; B. Fan, sp. nov.</p></tp:treatment-sec><tp:treatment-sec sec-type="description" id="SECID0ELHBI"><title>Description.</title><p>Colonies are fluffy, fuzzy, olive to off-white, with intact or finely serrated margins and irregularly divided patterns. The hyphae are translucent to off-white, slender, branched, erect or curved, and smooth to slightly warty. Asexual state: Conidiophores erect, straight or flexuose, unbranched, multi-septate, smooth or slightly warty, medium-brown to brown. Conidiogenous cells terminal, pale brown to brown, smooth, subcylindrical, aseptate, somewhat darkened, unthickened scar. Conidia solitary, sunflower-seed-shaped, slightly tapering at the apex, aseptate. Sexual state not observed.</p></tp:treatment-sec><tp:treatment-sec sec-type="notes" id="SECID0EQHBI"><title>Notes.</title><p>Phylogenetically, <italic><tp:taxon-name><tp:taxon-name-part taxon-name-part-type="genus" reg="Helianthoconium">Helianthoconium</tp:taxon-name-part></tp:taxon-name></italic> forms a separate clade within the family <italic><tp:taxon-name><tp:taxon-name-part taxon-name-part-type="family">Dissoconiaceae</tp:taxon-name-part></tp:taxon-name></italic>, although internal relationships among genera are not fully resolved. Morphologically, <italic><tp:taxon-name><tp:taxon-name-part taxon-name-part-type="genus" reg="Helianthoconium">Helianthoconium</tp:taxon-name-part></tp:taxon-name></italic> exhibits macroscopic characteristics similar to those of <italic><tp:taxon-name><tp:taxon-name-part taxon-name-part-type="genus" reg="Paradissoconium">Paradissoconium</tp:taxon-name-part></tp:taxon-name></italic> and <italic><tp:taxon-name><tp:taxon-name-part taxon-name-part-type="genus" reg="Globoramichloridium">Globoramichloridium</tp:taxon-name-part></tp:taxon-name></italic>. However, it differs in both conidial and conidiophore morphology: <italic><tp:taxon-name><tp:taxon-name-part taxon-name-part-type="genus" reg="Paradissoconium">Paradissoconium</tp:taxon-name-part></tp:taxon-name></italic> produces olive-shaped conidia on simple conidiophores, while <italic><tp:taxon-name><tp:taxon-name-part taxon-name-part-type="genus" reg="Globoramichloridium">Globoramichloridium</tp:taxon-name-part></tp:taxon-name></italic> forms elongated conidia on branched conidiophores. In contrast, <italic><tp:taxon-name><tp:taxon-name-part taxon-name-part-type="genus" reg="Helianthoconium">Helianthoconium</tp:taxon-name-part></tp:taxon-name></italic> is characterised by aseptate, sunflower seed-shaped conidia and thick, elongated conidiophores. (<xref ref-type="bibr" rid="B9">Arzanlou et al. 2007</xref>; <xref ref-type="bibr" rid="B116">Marin-Felix et al. 2019</xref>; <xref ref-type="bibr" rid="B30">Crous et al. 2023</xref>).</p></tp:treatment-sec><ref-list><ref id="B9"><mixed-citation xmlns:xlink="http://www.w3.org/1999/xlink" xlink:type="simple"><person-group><name name-style="western"><surname>Arzanlou</surname><given-names>M</given-names></name><name name-style="western"><surname>Groenewald</surname><given-names>JZ</given-names></name><name name-style="western"><surname>Gams</surname><given-names>W</given-names></name><etal/></person-group> (<year>2007</year>) <article-title>Phylogenetic and morphotaxonomic revision of <italic><tp:taxon-name><tp:taxon-name-part taxon-name-part-type="genus">Ramichloridium</tp:taxon-name-part></tp:taxon-name></italic> and allied genera.</article-title><source>Studies in Mycology</source><volume>58</volume>(<issue>1</issue>): <fpage>57</fpage>–<lpage>93</lpage>. <ext-link xlink:href="10.3114/sim.2007.58.03" ext-link-type="doi" xlink:type="simple">https://doi.org/10.3114/sim.2007.58.03</ext-link></mixed-citation></ref><ref id="B116"><mixed-citation xmlns:xlink="http://www.w3.org/1999/xlink" xlink:type="simple"><person-group><name name-style="western"><surname>Marin-Felix</surname><given-names>Y</given-names></name><name name-style="western"><surname>Hernández-Restrepo</surname><given-names>M</given-names></name><etal/></person-group> (<year>2019</year>) <article-title>Genera of phytopathogenic fungi: GOPHY 3.</article-title><source>Studies in Mycology</source><volume>94</volume>(<issue>1</issue>): <fpage>1</fpage>–<lpage>124</lpage>. <ext-link xlink:href="10.1016/j.simyco.2019.05.001" ext-link-type="doi" xlink:type="simple">https://doi.org/10.1016/j.simyco.2019.05.001</ext-link></mixed-citation></ref><ref id="B30"><mixed-citation xmlns:xlink="http://www.w3.org/1999/xlink" xlink:type="simple"><person-group><name name-style="western"><surname>Crous</surname><given-names>PW</given-names></name><name name-style="western"><surname>Akulov</surname><given-names>A</given-names></name><name name-style="western"><surname>Balashov</surname><given-names>S</given-names></name><etal/></person-group> (<year>2023</year>) <article-title>New and Interesting <tp:taxon-name><tp:taxon-name-part taxon-name-part-type="kingdom">Fungi</tp:taxon-name-part></tp:taxon-name>. 6.</article-title><source>Fungal Systematics and Evolution</source><volume>11</volume>(<issue>1</issue>): <fpage>109</fpage>–<lpage>156</lpage>. <ext-link xlink:href="10.3114/fuse.2023.11.09" ext-link-type="doi" xlink:type="simple">https://doi.org/10.3114/fuse.2023.11.09</ext-link></mixed-citation></ref></ref-list></tp:taxon-treatment>
