# Supplementary material for: ﻿Novel endophytic fungi from Pinus: introducing three new genera and six new species within Capnodiales (Ascomycota, Dothideomycetes) sensu lato
Source: IMA Fungus. 2025 Dec 11;16:e175931. doi: 10.3897/imafungus.16.175931 (PMC12715516; doi:10.3897/imafungus.16.175931)
Supplement: XML Treatment for Helianthoconium helianthosporum [file imafungus.16.175931-treatment2.xml]

<!DOCTYPE tp:taxon-treatment
  PUBLIC "-//TaxonX//DTD Taxonomic Treatment Publishing DTD v0 20100105//EN" "tax-treatment-NSO.dtd">
<tp:taxon-treatment xmlns:tp="http://www.plazi.org/taxpub"><tp:treatment-meta><kwd-group><label>Taxon classification</label><kwd>
                  <named-content content-type="kingdom">Animalia</named-content>
                </kwd><kwd>
                  <named-content content-type="order">Capnodiales</named-content>
                </kwd><kwd>
                  <named-content content-type="family">Dissoconiaceae</named-content>
                </kwd></kwd-group><mixed-citation publication-type="journal"><person-group><name><surname>Zhang</surname><given-names>Xiu-Yu</given-names></name><name><surname>Zhang</surname><given-names>Qiu-Yue</given-names></name><name><surname>Li</surname><given-names>De-Wei</given-names></name><name><surname>Sun</surname><given-names>Jing-Zu</given-names></name><name><surname>Fan</surname><given-names>Ben</given-names></name></person-group><article-title>﻿Novel endophytic fungi from <tp:taxon-name><tp:taxon-name-part taxon-name-part-type="genus" reg="Pinus">Pinus</tp:taxon-name-part></tp:taxon-name>: introducing three new genera and six new species within <italic><tp:taxon-name><tp:taxon-name-part taxon-name-part-type="order">Capnodiales</tp:taxon-name-part></tp:taxon-name></italic> (<italic><tp:taxon-name><tp:taxon-name-part taxon-name-part-type="phylum">Ascomycota</tp:taxon-name-part></tp:taxon-name></italic>, <italic><tp:taxon-name><tp:taxon-name-part taxon-name-part-type="class">Dothideomycetes</tp:taxon-name-part></tp:taxon-name></italic>) sensu lato</article-title><source>IMA Fungus</source><day>11</day><month>12</month><year>2025</year><volume>16</volume><pub-id pub-id-type="doi">10.3897/imafungus.16.175931</pub-id></mixed-citation></tp:treatment-meta><tp:nomenclature><label>﻿</label><tp:taxon-name><object-id xmlns:xlink="http://www.w3.org/1999/xlink" content-type="arpha" xlink:type="simple">FB80F3B0-2E2D-598F-8BAF-EE5E19C029BF</object-id>
                <tp:taxon-name-part taxon-name-part-type="genus" reg="Helianthoconium">Helianthoconium</tp:taxon-name-part>
                <tp:taxon-name-part taxon-name-part-type="species" reg="helianthosporum">helianthosporum</tp:taxon-name-part>
                <object-id xmlns:xlink="http://www.w3.org/1999/xlink" content-type="mycobank" xlink:type="simple">C860147</object-id>
              </tp:taxon-name><tp:taxon-authority>X. Yu. Zhang, Q.Y. Zhang &amp; B. Fan</tp:taxon-authority><tp:taxon-status xmlns:xlink="http://www.w3.org/1999/xlink" xlink:type="simple">sp. nov.</tp:taxon-status><xref ref-type="fig" rid="F10">Fig. 10</xref></tp:nomenclature><tp:treatment-sec sec-type="etymology" id="SECID0EHLBI"><title>Etymology.</title><p>Derived from the Latin word “ helianthus,” indicating that it is named for distinctive morphology of its conidia, which closely resemble sunflower seeds.</p></tp:treatment-sec><tp:treatment-sec sec-type="material" id="SECID0EMLBI"><title>Type.</title><p><bold>CHINA</bold> • Jiangsu Province, Nanjing, Nanjing Forestry University, Baima Campus, fungal endophyte from <italic><tp:taxon-name><tp:taxon-name-part taxon-name-part-type="genus" reg="Pinus">Pinus</tp:taxon-name-part> <tp:taxon-name-part taxon-name-part-type="species" reg="densiflora">densiflora</tp:taxon-name-part></tp:taxon-name></italic>, May 2023, Ben Fan and Xiuyu Zhang, NF684 (<bold>holotype <abbrev xmlns:xlink="http://www.w3.org/1999/xlink" xlink:title="Herbarium Mycologicum Academiae Sinicae" id="ABBRID0EBMBI" xlink:type="simple">HMAS</abbrev> 352957</bold>, culture ex-type <abbrev xmlns:xlink="http://www.w3.org/1999/xlink" xlink:title="China General Microbiological Culture Collection Center" id="ABBRID0EGMBI" xlink:type="simple">CGMCC</abbrev> 3.28953).</p></tp:treatment-sec><tp:treatment-sec sec-type="description" id="SECID0EKMBI"><title>Description.</title><p>Mycelium composed of hyaline, smooth or warty, aseptate, flexuous, branched, slender, 1.2–2.8 μm diam. Asexual state: Conidiophores erect, solitary, arising from hyphae, 2–15-septate, straight to flexuous, subcylindrical, brown, smooth, stout, unbranched, (57.4–) 63.3–122.6 (–161.6) × (2.3–) 3.1–4.7 (–4.7) μm. Conidiogenous cells terminal, pale brown to brown, smooth, subcylindrical, terminal, connected in series, (4.2–) 5.4–10.3 (–11.9) × (2.7–) 3.0–3.9 (–4.1) μm. Conidia terminal and lateral, aseptate, smooth, brown, sunflower seed-shaped, base truncate, (6.0–) 6.9–8.2 (–8.5) × (3–) 3.5–4 (–5) μm. Sexual state unknown.</p></tp:treatment-sec><tp:treatment-sec sec-type="description" id="SECID0EPMBI"><title>Culture characteristics.</title><p>Colonies on MEA slow-growing, velvety to hairy, with entire margin; surface dark olivaceous-grey. On SNA and OA, the colonies appear off-white (Fig. <xref ref-type="fig" rid="F10">10A–C</xref>). The optimal temperature for growth was 20–25 °C, reaching 4–5 mm diam after 10 days on MEA. No growth was observed at 5 °C and 35 °C.</p><fig id="F10" position="float" orientation="portrait"><object-id xmlns:xlink="http://www.w3.org/1999/xlink" content-type="doi" xlink:type="simple">10.3897/imafungus.16.175931.figure10</object-id><object-id xmlns:xlink="http://www.w3.org/1999/xlink" content-type="arpha" xlink:type="simple">C27CF447-BDE8-5854-B84C-734A212FDF9E</object-id><label>Figure 10.</label><caption><p>Morphological features of <italic><tp:taxon-name><tp:taxon-name-part taxon-name-part-type="genus" reg="Helianthoconium">Helianthoconium</tp:taxon-name-part> <tp:taxon-name-part taxon-name-part-type="species" reg="helianthosporum">helianthosporum</tp:taxon-name-part></tp:taxon-name></italic> (isolate NF684). A–C Colonies on MEA (A), SNA (B) and OA (C) at 25 °C for 10 days. A shown on a 90 mm Petri dish. D–H Conidiophores (a), conidiogenous cells (b), and conidia (c). Scale bars: 5 mm (B, C); 10 μm (D–H).</p></caption><graphic xmlns:xlink="http://www.w3.org/1999/xlink" xlink:href="imafungus-16-e175931-g010.jpg" position="float" orientation="portrait" xlink:type="simple" id="oo_1489722.jpg"><uri content-type="original_file" xlink:type="simple">https://binary.pensoft.net/fig/1489722</uri></graphic></fig></tp:treatment-sec><tp:treatment-sec sec-type="Additional specimen (paratype) examined" id="SECID0ERNBI"><title>Additional specimen (paratype) examined.</title><p><bold>CHINA</bold> • Jiangsu Province, Nanjing, Nanjing Forestry University, Baima Campus, fungal endophyte from <italic><tp:taxon-name><tp:taxon-name-part taxon-name-part-type="genus" reg="Pinus">Pinus</tp:taxon-name-part> <tp:taxon-name-part taxon-name-part-type="species" reg="densiflora">densiflora</tp:taxon-name-part></tp:taxon-name></italic>, May 2023, Ben Fan and Xiuyu Zhang, paratype NF884.</p></tp:treatment-sec><tp:treatment-sec sec-type="notes" id="SECID0EEOBI"><title>Notes.</title><p>In the phylogenetic analyses of <italic><tp:taxon-name><tp:taxon-name-part taxon-name-part-type="order">Capnodiales</tp:taxon-name-part></tp:taxon-name></italic> (Fig. <xref ref-type="fig" rid="F1">1</xref>) and <italic><tp:taxon-name><tp:taxon-name-part taxon-name-part-type="family">Dissoconiaceae</tp:taxon-name-part></tp:taxon-name></italic> (Fig. <xref ref-type="fig" rid="F2">2</xref>), the isolate of <italic><tp:taxon-name><tp:taxon-name-part taxon-name-part-type="genus" reg="Helianthoconium">Helianthoconium</tp:taxon-name-part> <tp:taxon-name-part taxon-name-part-type="species" reg="helianthosporum">helianthosporum</tp:taxon-name-part></tp:taxon-name></italic> formed a well-supported clade within <italic><tp:taxon-name><tp:taxon-name-part taxon-name-part-type="family">Dissoconiaceae</tp:taxon-name-part></tp:taxon-name></italic> (<abbrev xmlns:xlink="http://www.w3.org/1999/xlink" xlink:title="Maximum Likelihood" id="ABBRID0EPPBI" xlink:type="simple">ML</abbrev>/<abbrev xmlns:xlink="http://www.w3.org/1999/xlink" xlink:title="Bayesian Inference" id="ABBRID0ETPBI" xlink:type="simple">BI</abbrev> = 100/1.00). BLAST analysis of the <abbrev xmlns:xlink="http://www.w3.org/1999/xlink" xlink:title="internal transcribed spacer" id="ABBRID0EXPBI" xlink:type="simple">ITS</abbrev> sequence of NF684 against NCBI reveals a 10.78% (51/473 bp) difference from its closest known relative, indicating a clear genetic distinction. Although consistently placed within <italic><tp:taxon-name><tp:taxon-name-part taxon-name-part-type="family">Dissoconiaceae</tp:taxon-name-part></tp:taxon-name></italic>, <italic><tp:taxon-name><tp:taxon-name-part taxon-name-part-type="genus" reg="Helianthoconium">Helianthoconium</tp:taxon-name-part> <tp:taxon-name-part taxon-name-part-type="species" reg="helianthosporum">helianthosporum</tp:taxon-name-part></tp:taxon-name></italic> differs from other genera in this family by its sunflower seed-shaped conidia (vs. broadly ellip soidal to globose in <italic><tp:taxon-name><tp:taxon-name-part taxon-name-part-type="genus" reg="Globoramichloridium">Globoramichloridium</tp:taxon-name-part></tp:taxon-name></italic> and cylindrical in <italic><tp:taxon-name><tp:taxon-name-part taxon-name-part-type="genus" reg="Paradissoconium">Paradissoconium</tp:taxon-name-part></tp:taxon-name></italic>) and shorter conidiogenous cells (4.2–11.9 μm vs. 15–45 μm in <italic><tp:taxon-name><tp:taxon-name-part taxon-name-part-type="genus" reg="Paradissoconium">Paradissoconium</tp:taxon-name-part> <tp:taxon-name-part taxon-name-part-type="species" reg="narthecii">narthecii</tp:taxon-name-part></tp:taxon-name></italic>). Based on these phylogenetic and well-defined morphological differences, we propose the new genus <italic><tp:taxon-name><tp:taxon-name-part taxon-name-part-type="genus" reg="Helianthoconium">Helianthoconium</tp:taxon-name-part></tp:taxon-name></italic>, with <italic><tp:taxon-name><tp:taxon-name-part taxon-name-part-type="genus" reg="Helianthoconium">H.</tp:taxon-name-part> <tp:taxon-name-part taxon-name-part-type="species" reg="helianthosporum">helianthosporum</tp:taxon-name-part></tp:taxon-name></italic> as the type species.</p></tp:treatment-sec><tp:treatment-sec><!--Section generated to contain objects referenced in tp:taxon-treatment.--><fig id="F1" position="float" orientation="portrait"><object-id xmlns:xlink="http://www.w3.org/1999/xlink" content-type="doi" xlink:type="simple">10.3897/imafungus.16.175931.figure1</object-id><object-id xmlns:xlink="http://www.w3.org/1999/xlink" content-type="arpha" xlink:type="simple">853236A7-1A1E-50DB-88CC-7C0500D5C8A9</object-id><label>Figure 1.</label><caption><p>Phylogram of <italic><tp:taxon-name><tp:taxon-name-part taxon-name-part-type="order">Capnodiales</tp:taxon-name-part></tp:taxon-name></italic> s. lat. based on a combined ITS + nLSU + <italic>RPB2</italic> + <italic>TEF1</italic> sequence dataset, inferred from maximum likelihood and Bayesian analyses. Numbers above the branches indicate ML bootstrap values (left, ≥ 50%) and Bayesian posterior probabilities (right, ≥ 0.90). The isolates from this study are marked in blue.</p></caption><graphic xmlns:xlink="http://www.w3.org/1999/xlink" xlink:href="imafungus-16-e175931-g001.jpg" position="float" orientation="portrait" xlink:type="simple" id="oo_1489713.jpg"><uri content-type="original_file" xlink:type="simple">https://binary.pensoft.net/fig/1489713</uri></graphic></fig><fig id="F2" position="float" orientation="portrait"><object-id xmlns:xlink="http://www.w3.org/1999/xlink" content-type="doi" xlink:type="simple">10.3897/imafungus.16.175931.figure2</object-id><object-id xmlns:xlink="http://www.w3.org/1999/xlink" content-type="arpha" xlink:type="simple">0C04939D-D9E3-54B7-9D87-AEB7B7562262</object-id><label>Figure 2.</label><caption><p>Phylogram of <italic><tp:taxon-name><tp:taxon-name-part taxon-name-part-type="family">Dissoconiaceae</tp:taxon-name-part></tp:taxon-name></italic> based on a combined <abbrev xmlns:xlink="http://www.w3.org/1999/xlink" xlink:title="internal transcribed spacer" id="ABBRID0ESTBG" xlink:type="simple">ITS</abbrev> + <abbrev xmlns:xlink="http://www.w3.org/1999/xlink" xlink:title="large subunit nuclear ribosomal RNA gene" id="ABBRID0EWTBG" xlink:type="simple">nLSU</abbrev> sequence dataset, inferred from maximum likelihood and Bayesian analyses. Numbers above the branches indicate <abbrev xmlns:xlink="http://www.w3.org/1999/xlink" xlink:title="Maximum Likelihood" id="ABBRID0E1TBG" xlink:type="simple">ML</abbrev> bootstrap values (left, ≥ 50%) and Bayesian posterior probabilities (right, ≥ 0.90). The isolates from this study are marked in blue.</p></caption><graphic xmlns:xlink="http://www.w3.org/1999/xlink" xlink:href="imafungus-16-e175931-g002.jpg" position="float" orientation="portrait" xlink:type="simple" id="oo_1489714.jpg"><uri content-type="original_file" xlink:type="simple">https://binary.pensoft.net/fig/1489714</uri></graphic></fig></tp:treatment-sec></tp:taxon-treatment>
