# Supplementary material for: ﻿Novel endophytic fungi from Pinus: introducing three new genera and six new species within Capnodiales (Ascomycota, Dothideomycetes) sensu lato
Source: IMA Fungus. 2025 Dec 11;16:e175931. doi: 10.3897/imafungus.16.175931 (PMC12715516; doi:10.3897/imafungus.16.175931)
Supplement: XML Treatment for Botryoconidia [file imafungus.16.175931-treatment3.xml]

<!DOCTYPE tp:taxon-treatment
  PUBLIC "-//TaxonX//DTD Taxonomic Treatment Publishing DTD v0 20100105//EN" "tax-treatment-NSO.dtd">
<tp:taxon-treatment xmlns:tp="http://www.plazi.org/taxpub"><tp:treatment-meta><kwd-group><label>Taxon classification</label><kwd>
                  <named-content content-type="kingdom">Animalia</named-content>
                </kwd><kwd>
                  <named-content content-type="order">Capnodiales</named-content>
                </kwd><kwd>
                  <named-content content-type="family">Extremaceae</named-content>
                </kwd></kwd-group><mixed-citation publication-type="journal"><person-group><name><surname>Zhang</surname><given-names>Xiu-Yu</given-names></name><name><surname>Zhang</surname><given-names>Qiu-Yue</given-names></name><name><surname>Li</surname><given-names>De-Wei</given-names></name><name><surname>Sun</surname><given-names>Jing-Zu</given-names></name><name><surname>Fan</surname><given-names>Ben</given-names></name></person-group><article-title>﻿Novel endophytic fungi from <tp:taxon-name><tp:taxon-name-part taxon-name-part-type="genus" reg="Pinus">Pinus</tp:taxon-name-part></tp:taxon-name>: introducing three new genera and six new species within <italic><tp:taxon-name><tp:taxon-name-part taxon-name-part-type="order">Capnodiales</tp:taxon-name-part></tp:taxon-name></italic> (<italic><tp:taxon-name><tp:taxon-name-part taxon-name-part-type="phylum">Ascomycota</tp:taxon-name-part></tp:taxon-name></italic>, <italic><tp:taxon-name><tp:taxon-name-part taxon-name-part-type="class">Dothideomycetes</tp:taxon-name-part></tp:taxon-name></italic>) sensu lato</article-title><source>IMA Fungus</source><day>11</day><month>12</month><year>2025</year><volume>16</volume><pub-id pub-id-type="doi">10.3897/imafungus.16.175931</pub-id></mixed-citation></tp:treatment-meta><tp:nomenclature><label>﻿</label><tp:taxon-name><object-id xmlns:xlink="http://www.w3.org/1999/xlink" content-type="arpha" xlink:type="simple">7F4827C8-BBCA-5E06-8430-E2B52A89B360</object-id>
                <tp:taxon-name-part taxon-name-part-type="genus" reg="Botryoconidia">Botryoconidia</tp:taxon-name-part>
                <object-id xmlns:xlink="http://www.w3.org/1999/xlink" content-type="mycobank" xlink:type="simple">C860148</object-id>
              </tp:taxon-name><tp:taxon-authority>X. Yu. Zhang, Q.Y. Zhang &amp; B. Fan</tp:taxon-authority><tp:taxon-status xmlns:xlink="http://www.w3.org/1999/xlink" xlink:type="simple">gen. nov.</tp:taxon-status></tp:nomenclature><tp:treatment-sec sec-type="etymology" id="SECID0EGTBI"><title>Etymology.</title><p>Derived from the Latin words “ botrys” and “ conidium”, referring to the grape-like clustered arrangement of conidia.</p></tp:treatment-sec><tp:treatment-sec sec-type="type species" id="SECID0ELTBI"><title>Type species.</title><p><italic><tp:taxon-name><tp:taxon-name-part taxon-name-part-type="genus" reg="Botryoconidia">Botryoconidia</tp:taxon-name-part> <tp:taxon-name-part taxon-name-part-type="species" reg="globosus">globosus</tp:taxon-name-part></tp:taxon-name></italic> X. Yu. Zhang, Q.Y. Zhang &amp; B. Fan, sp. nov.</p></tp:treatment-sec><tp:treatment-sec sec-type="description" id="SECID0E3TBI"><title>Description.</title><p>Colonies olive, tomentose, with irregularly margins. Hyphae hyaline to pale brown, smooth to verruculose, septate, branched, varying in shape from straight to wavy or curved. Asexual state: Conidiophores reduced to conidiogenous cells or occasionally absent. Conidiogenous cells integrated, terminal or intercalary, hyaline to pale brown, smooth-walled, arising from vegetative hyphae, producing conidia either synchronously or successively. The apex of the conidiogenous cells often slightly swollen or constricted after conidium secession. Conidia developing directly on hyphae in an apical or lateral manner or on conidiophores, suboval to elliptical, smooth, occasionally aggregated in clusters. Sexual state not observed.</p></tp:treatment-sec><tp:treatment-sec sec-type="notes" id="SECID0EBUBI"><title>Notes.</title><p><italic><tp:taxon-name><tp:taxon-name-part taxon-name-part-type="family">Extremaceae</tp:taxon-name-part></tp:taxon-name></italic> was introduced by <xref ref-type="bibr" rid="B131">Quaedvlieg et al. (2014)</xref> and has since been expanded to include ten genera, reflecting growing research interest in this family. Most of the species in <italic><tp:taxon-name><tp:taxon-name-part taxon-name-part-type="family">Extremaceae</tp:taxon-name-part></tp:taxon-name></italic> are rock-inhabiting taxa, saprobes, or isolated from soil. In this study, however, the genus <italic><tp:taxon-name><tp:taxon-name-part taxon-name-part-type="genus" reg="Botryoconidia">Botryoconidia</tp:taxon-name-part></tp:taxon-name></italic>, represented by an endophytic strain from <italic><tp:taxon-name><tp:taxon-name-part taxon-name-part-type="genus" reg="Pinus">Pinus</tp:taxon-name-part> <tp:taxon-name-part taxon-name-part-type="species" reg="densiflora">densiflora</tp:taxon-name-part></tp:taxon-name></italic>, forms a distinct lineage within <italic><tp:taxon-name><tp:taxon-name-part taxon-name-part-type="family">Extremaceae</tp:taxon-name-part></tp:taxon-name></italic> (Fig. <xref ref-type="fig" rid="F4">4</xref>). Morphologically, <italic><tp:taxon-name><tp:taxon-name-part taxon-name-part-type="genus" reg="Botryoconidia">Botryoconidia</tp:taxon-name-part></tp:taxon-name></italic> differs significantly from other genera in this family. While conidia in other <italic><tp:taxon-name><tp:taxon-name-part taxon-name-part-type="family">Extremaceae</tp:taxon-name-part></tp:taxon-name></italic> genera are typically solitary or arranged in chains (<xref ref-type="bibr" rid="B175">Videira et al. 2017</xref>), those of <italic><tp:taxon-name><tp:taxon-name-part taxon-name-part-type="genus" reg="Botryoconidia">Botryoconidia</tp:taxon-name-part></tp:taxon-name></italic> are oval-granular and aggregated in grape-like clusters.</p></tp:treatment-sec><tp:treatment-sec><!--Section generated to contain objects referenced in tp:taxon-treatment.--><fig id="F4" position="float" orientation="portrait"><object-id xmlns:xlink="http://www.w3.org/1999/xlink" content-type="doi" xlink:type="simple">10.3897/imafungus.16.175931.figure4</object-id><object-id xmlns:xlink="http://www.w3.org/1999/xlink" content-type="arpha" xlink:type="simple">DC40B375-02C5-56DA-9691-45A5484C358A</object-id><label>Figure 4.</label><caption><p>Phylogram of <italic><tp:taxon-name><tp:taxon-name-part taxon-name-part-type="family">Mycosphaerellaceae</tp:taxon-name-part></tp:taxon-name></italic> based on a combined <abbrev xmlns:xlink="http://www.w3.org/1999/xlink" xlink:title="internal transcribed spacer" id="ABBRID0E46BG" xlink:type="simple">ITS</abbrev> + <abbrev xmlns:xlink="http://www.w3.org/1999/xlink" xlink:title="large subunit nuclear ribosomal RNA gene" id="ABBRID0ECAAI" xlink:type="simple">nLSU</abbrev> + <italic><abbrev xmlns:xlink="http://www.w3.org/1999/xlink" xlink:title="RNA polymerase II subunit B" id="ABBRID0EHAAI" xlink:type="simple">RPB2</abbrev></italic> sequence dataset, inferred from maximum likelihood and Bayesian analyses. Numbers above the branches indicate <abbrev xmlns:xlink="http://www.w3.org/1999/xlink" xlink:title="Maximum Likelihood" id="ABBRID0ELAAI" xlink:type="simple">ML</abbrev> bootstrap values (left, ≥ 50%) and Bayesian posterior probabilities (right, ≥ 0.90). The isolates from this study are marked in blue.</p></caption><graphic xmlns:xlink="http://www.w3.org/1999/xlink" xlink:href="imafungus-16-e175931-g004.jpg" position="float" orientation="portrait" xlink:type="simple" id="oo_1489716.jpg"><uri content-type="original_file" xlink:type="simple">https://binary.pensoft.net/fig/1489716</uri></graphic></fig></tp:treatment-sec><ref-list><ref id="B131"><mixed-citation xmlns:xlink="http://www.w3.org/1999/xlink" xlink:type="simple"><person-group><name name-style="western"><surname>Quaedvlieg</surname><given-names>W</given-names></name><name name-style="western"><surname>Binder</surname><given-names>M</given-names></name><name name-style="western"><surname>Groenewald</surname><given-names>JZ</given-names></name><etal/></person-group> (<year>2014</year>) <article-title>Introducing the consolidated species concept to resolve species in the <italic><tp:taxon-name><tp:taxon-name-part taxon-name-part-type="family">Teratosphaeriaceae</tp:taxon-name-part></tp:taxon-name></italic>.</article-title><source>Persoonia</source><volume>33</volume>: <fpage>1</fpage>–<lpage>40</lpage>. <ext-link xlink:href="10.3767/003158514X681981" ext-link-type="doi" xlink:type="simple">https://doi.org/10.3767/003158514X681981</ext-link></mixed-citation></ref><ref id="B175"><mixed-citation xmlns:xlink="http://www.w3.org/1999/xlink" xlink:type="simple"><person-group><name name-style="western"><surname>Videira</surname><given-names>SIR</given-names></name><name name-style="western"><surname>Groenewald</surname><given-names>JZ</given-names></name><name name-style="western"><surname>Nakashima</surname><given-names>C</given-names></name><etal/></person-group> (<year>2017</year>) <italic><tp:taxon-name><tp:taxon-name-part taxon-name-part-type="family">Mycosphaerellaceae</tp:taxon-name-part></tp:taxon-name></italic>: Chaos or clarity? Studies in Mycology 87(1): 257–421. <ext-link xlink:href="10.1016/j.simyco.2017.09.003" ext-link-type="doi" xlink:type="simple">https://doi.org/10.1016/j.simyco.2017.09.003</ext-link></mixed-citation></ref></ref-list></tp:taxon-treatment>
