# Supplementary material for: ﻿Novel endophytic fungi from Pinus: introducing three new genera and six new species within Capnodiales (Ascomycota, Dothideomycetes) sensu lato
Source: IMA Fungus. 2025 Dec 11;16:e175931. doi: 10.3897/imafungus.16.175931 (PMC12715516; doi:10.3897/imafungus.16.175931)
Supplement: XML Treatment for Botryoconidia globosus [file imafungus.16.175931-treatment4.xml]

<!DOCTYPE tp:taxon-treatment
  PUBLIC "-//TaxonX//DTD Taxonomic Treatment Publishing DTD v0 20100105//EN" "tax-treatment-NSO.dtd">
<tp:taxon-treatment xmlns:tp="http://www.plazi.org/taxpub"><tp:treatment-meta><kwd-group><label>Taxon classification</label><kwd>
                  <named-content content-type="kingdom">Animalia</named-content>
                </kwd><kwd>
                  <named-content content-type="order">Capnodiales</named-content>
                </kwd><kwd>
                  <named-content content-type="family">Extremaceae</named-content>
                </kwd></kwd-group><mixed-citation publication-type="journal"><person-group><name><surname>Zhang</surname><given-names>Xiu-Yu</given-names></name><name><surname>Zhang</surname><given-names>Qiu-Yue</given-names></name><name><surname>Li</surname><given-names>De-Wei</given-names></name><name><surname>Sun</surname><given-names>Jing-Zu</given-names></name><name><surname>Fan</surname><given-names>Ben</given-names></name></person-group><article-title>﻿Novel endophytic fungi from <tp:taxon-name><tp:taxon-name-part taxon-name-part-type="genus" reg="Pinus">Pinus</tp:taxon-name-part></tp:taxon-name>: introducing three new genera and six new species within <italic><tp:taxon-name><tp:taxon-name-part taxon-name-part-type="order">Capnodiales</tp:taxon-name-part></tp:taxon-name></italic> (<italic><tp:taxon-name><tp:taxon-name-part taxon-name-part-type="phylum">Ascomycota</tp:taxon-name-part></tp:taxon-name></italic>, <italic><tp:taxon-name><tp:taxon-name-part taxon-name-part-type="class">Dothideomycetes</tp:taxon-name-part></tp:taxon-name></italic>) sensu lato</article-title><source>IMA Fungus</source><day>11</day><month>12</month><year>2025</year><volume>16</volume><pub-id pub-id-type="doi">10.3897/imafungus.16.175931</pub-id></mixed-citation></tp:treatment-meta><tp:nomenclature><label>﻿</label><tp:taxon-name><object-id xmlns:xlink="http://www.w3.org/1999/xlink" content-type="arpha" xlink:type="simple">4C2767D8-5E56-5BEA-A6F1-C975554B3745</object-id>
                <tp:taxon-name-part taxon-name-part-type="genus" reg="Botryoconidia">Botryoconidia</tp:taxon-name-part>
                <tp:taxon-name-part taxon-name-part-type="species" reg="globosus">globosus</tp:taxon-name-part>
                <object-id xmlns:xlink="http://www.w3.org/1999/xlink" content-type="mycobank" xlink:type="simple">C860149</object-id>
              </tp:taxon-name><tp:taxon-authority>X. Yu. Zhang, Q.Y. Zhang &amp; B. Fan</tp:taxon-authority><tp:taxon-status xmlns:xlink="http://www.w3.org/1999/xlink" xlink:type="simple">sp. nov.</tp:taxon-status><xref ref-type="fig" rid="F11">Fig. 11</xref></tp:nomenclature><tp:treatment-sec sec-type="etymology" id="SECID0EZXBI"><title>Etymology.</title><p>Derived from the Latin word “<tp:taxon-name><tp:taxon-name-part taxon-name-part-type="genus" reg="Botryoconidia"/><tp:taxon-name-part taxon-name-part-type="species" reg="globosus">globosus</tp:taxon-name-part></tp:taxon-name>” indicating that the Conidia is spherical.</p><fig id="F11" position="float" orientation="portrait"><object-id xmlns:xlink="http://www.w3.org/1999/xlink" content-type="doi" xlink:type="simple">10.3897/imafungus.16.175931.figure11</object-id><object-id xmlns:xlink="http://www.w3.org/1999/xlink" content-type="arpha" xlink:type="simple">80418C50-CFAC-5A25-A900-1EDEC03CC7F8</object-id><label>Figure 11.</label><caption><p>Morphology of asexual structures of <italic><tp:taxon-name><tp:taxon-name-part taxon-name-part-type="genus" reg="Botryoconidia">Botryoconidia</tp:taxon-name-part> <tp:taxon-name-part taxon-name-part-type="species" reg="globosus">globosus</tp:taxon-name-part></tp:taxon-name></italic> (isolate NF150). A–C Colonies on MEA (A), OA (B) and SNA(C) at 25 °C for 10 days. A shown on a 90 mm Petri dish. D–H Conidiophores (a), conidiogenous cells (b), and conidia (c). Scale bars: 5 mm (B); 100 μm (C);10 μm (D–H).</p></caption><graphic xmlns:xlink="http://www.w3.org/1999/xlink" xlink:href="imafungus-16-e175931-g011.jpg" position="float" orientation="portrait" xlink:type="simple" id="oo_1489723.jpg"><uri content-type="original_file" xlink:type="simple">https://binary.pensoft.net/fig/1489723</uri></graphic></fig></tp:treatment-sec><tp:treatment-sec sec-type="material" id="SECID0EAZBI"><title>Type.</title><p><bold>CHINA</bold> • Jiangsu Province, Nanjing, Nanjing Forestry University, Baima Campus, fungal endophytes from <italic><tp:taxon-name><tp:taxon-name-part taxon-name-part-type="genus" reg="Pinus">Pinus</tp:taxon-name-part> <tp:taxon-name-part taxon-name-part-type="species" reg="elliottii">elliottii</tp:taxon-name-part></tp:taxon-name></italic>, May 2023, Ben Fan and Xiuyu Zhang, NF150 (<bold>holotype <abbrev xmlns:xlink="http://www.w3.org/1999/xlink" xlink:title="Herbarium Mycologicum Academiae Sinicae" id="ABBRID0EVZBI" xlink:type="simple">HMAS</abbrev> 352960</bold>, culture ex-type <abbrev xmlns:xlink="http://www.w3.org/1999/xlink" xlink:title="China General Microbiological Culture Collection Center" id="ABBRID0E1ZBI" xlink:type="simple">CGMCC</abbrev> 3.28956).</p></tp:treatment-sec><tp:treatment-sec sec-type="description" id="SECID0E5ZBI"><title>Description.</title><p>Mycelium composed of hyaline to pale brown, smooth- to verruculose-walled, multi-septate, branched, slender, and uniform hyphae, 1.6–2.8 μm diam. Asexual state: Conidiophores reduced to conidiogenous cells or conidiogenous cells absent, (27.3–) 37.2–74.6 (–87.9) × (1.9–) 2.2–3.0 (–3.2) μm. Conidiogenous cells arising from the top of the hyphae or branching out from the sides of the hyphae, 0–1-septate, rough, short, and having few branches, (3.1–) 3.3–5.6 (–6.8) × (2.2–) 2.3–2.8 (–3.0) μm. Conidia developing directly from the end or side of the hyphae or from conidiogenous cells on conidiophores, oval-shaped to spindle-shaped, in clusters like grapes in bunches, translucent or hyaline, smooth, (2.3–) 2.7–5.0 (–6.2) × (1.5–) 1.6–2.4 (–3.0) μm. Sexual state unknown.</p></tp:treatment-sec><tp:treatment-sec sec-type="description" id="SECID0ED1BI"><title>Culture characteristics.</title><p>Colonies on MEA and OA, with a compact surface, dark olive, and irregular edges. The optimal temperature for growth is 20–25 °C, reaching 5–8 mm in diameter in 10 days. No growth at 5 °C and 35 °C.</p></tp:treatment-sec><tp:treatment-sec sec-type="Additional specimen (paratype) examined" id="SECID0EI1BI"><title>Additional specimen (paratype) examined.</title><p><bold>CHINA</bold> • Jiangsu Province, Nanjing, Nanjing Forestry University, Baima Campus, fungal endophytes from <italic><tp:taxon-name><tp:taxon-name-part taxon-name-part-type="genus" reg="Pinus">P.</tp:taxon-name-part> <tp:taxon-name-part taxon-name-part-type="species" reg="elliottii">elliottii</tp:taxon-name-part></tp:taxon-name></italic>, May 2023, Ben Fan and Xiuyu Zhang, paratype NF151.</p></tp:treatment-sec><tp:treatment-sec sec-type="notes" id="SECID0E21BI"><title>Notes.</title><p>In the phylogenetic analyses of <italic><tp:taxon-name><tp:taxon-name-part taxon-name-part-type="family">Extremaceae</tp:taxon-name-part></tp:taxon-name></italic> (Fig. <xref ref-type="fig" rid="F3">3</xref>), the isolate of <italic><tp:taxon-name><tp:taxon-name-part taxon-name-part-type="genus" reg="Botryoconidia">Botryoconidia</tp:taxon-name-part> <tp:taxon-name-part taxon-name-part-type="species" reg="globosus">globosus</tp:taxon-name-part></tp:taxon-name></italic> clustered with <italic><tp:taxon-name><tp:taxon-name-part taxon-name-part-type="genus" reg="Paradevriesia">Paradevriesia</tp:taxon-name-part></tp:taxon-name></italic> and <italic><tp:taxon-name><tp:taxon-name-part taxon-name-part-type="genus" reg="Saxophila">Saxophila</tp:taxon-name-part></tp:taxon-name></italic> within the family, although the internal relationships among these genera were not well resolved. NF150 shows <abbrev xmlns:xlink="http://www.w3.org/1999/xlink" xlink:title="internal transcribed spacer" id="ABBRID0EE3BI" xlink:type="simple">ITS</abbrev> sequence divergence of 9.98% (45/451 bp) from <italic><tp:taxon-name><tp:taxon-name-part taxon-name-part-type="genus" reg="Saxophila">Saxophila</tp:taxon-name-part></tp:taxon-name></italic> (<italic><tp:taxon-name><tp:taxon-name-part taxon-name-part-type="genus" reg="Saxophila">S.</tp:taxon-name-part> <tp:taxon-name-part taxon-name-part-type="species" reg="tyrhenica">tyrhenica</tp:taxon-name-part></tp:taxon-name></italic>), supporting its phylogenetic distinctness. Morphologically, <italic><tp:taxon-name><tp:taxon-name-part taxon-name-part-type="genus" reg="Botryoconidia">B.</tp:taxon-name-part> <tp:taxon-name-part taxon-name-part-type="species" reg="globosus">globosus</tp:taxon-name-part></tp:taxon-name></italic> has small (2.3–6.2 × 1.5–3.0 μm), hyaline, single-celled conidia from reduced conidiophores, while <italic><tp:taxon-name><tp:taxon-name-part taxon-name-part-type="genus" reg="Saxophila">S.</tp:taxon-name-part> <tp:taxon-name-part taxon-name-part-type="species" reg="tyrhenica">tyrhenica</tp:taxon-name-part></tp:taxon-name></italic> produces large (10.0–12.0 × 15.0–20.0 μm), multicellular, brown arthric conidia (<xref ref-type="bibr" rid="B100">Isola et al. 2016</xref>).</p></tp:treatment-sec><tp:treatment-sec><!--Section generated to contain objects referenced in tp:taxon-treatment.--><fig id="F3" position="float" orientation="portrait"><object-id xmlns:xlink="http://www.w3.org/1999/xlink" content-type="doi" xlink:type="simple">10.3897/imafungus.16.175931.figure3</object-id><object-id xmlns:xlink="http://www.w3.org/1999/xlink" content-type="arpha" xlink:type="simple">9ED69FBE-ABF0-5653-B795-C2D520F2FB56</object-id><label>Figure 3.</label><caption><p>Phylogram of <italic><tp:taxon-name><tp:taxon-name-part taxon-name-part-type="family">Extremaceae</tp:taxon-name-part></tp:taxon-name></italic> based on a combined <abbrev xmlns:xlink="http://www.w3.org/1999/xlink" xlink:title="internal transcribed spacer" id="ABBRID0EHWBG" xlink:type="simple">ITS</abbrev> + <abbrev xmlns:xlink="http://www.w3.org/1999/xlink" xlink:title="large subunit nuclear ribosomal RNA gene" id="ABBRID0ELWBG" xlink:type="simple">nLSU</abbrev> sequence dataset, inferred from maximum likelihood and Bayesian analyses. Numbers above the branches indicate <abbrev xmlns:xlink="http://www.w3.org/1999/xlink" xlink:title="Maximum Likelihood" id="ABBRID0EPWBG" xlink:type="simple">ML</abbrev> bootstrap values (left, ≥ 50%) and Bayesian posterior probabilities (right, ≥ 0.90). The isolates from this study are marked in blue.</p></caption><graphic xmlns:xlink="http://www.w3.org/1999/xlink" xlink:href="imafungus-16-e175931-g003.jpg" position="float" orientation="portrait" xlink:type="simple" id="oo_1489715.jpg"><uri content-type="original_file" xlink:type="simple">https://binary.pensoft.net/fig/1489715</uri></graphic></fig></tp:treatment-sec><ref-list><ref id="B100"><mixed-citation xmlns:xlink="http://www.w3.org/1999/xlink" xlink:type="simple"><person-group><name name-style="western"><surname>Isola</surname><given-names>D</given-names></name><name name-style="western"><surname>Zucconi</surname><given-names>L</given-names></name><name name-style="western"><surname>Onofri</surname><given-names>S</given-names></name><etal/></person-group> (<year>2016</year>) <article-title>Extremotolerant rock inhabiting black fungi from Italian monumental sites.</article-title><source>Fungal Diversity</source><volume>76</volume>(<issue>1</issue>): <fpage>75</fpage>–<lpage>96</lpage>. <ext-link xlink:href="10.1007/s13225-015-0342-9" ext-link-type="doi" xlink:type="simple">https://doi.org/10.1007/s13225-015-0342-9</ext-link></mixed-citation></ref></ref-list></tp:taxon-treatment>
