# Supplementary material for: ﻿Novel endophytic fungi from Pinus: introducing three new genera and six new species within Capnodiales (Ascomycota, Dothideomycetes) sensu lato
Source: IMA Fungus. 2025 Dec 11;16:e175931. doi: 10.3897/imafungus.16.175931 (PMC12715516; doi:10.3897/imafungus.16.175931)
Supplement: XML Treatment for Longisporomyces [file imafungus.16.175931-treatment5.xml]

<!DOCTYPE tp:taxon-treatment
  PUBLIC "-//TaxonX//DTD Taxonomic Treatment Publishing DTD v0 20100105//EN" "tax-treatment-NSO.dtd">
<tp:taxon-treatment xmlns:tp="http://www.plazi.org/taxpub"><tp:treatment-meta><kwd-group><label>Taxon classification</label><kwd>
                  <named-content content-type="kingdom">Animalia</named-content>
                </kwd><kwd>
                  <named-content content-type="order">Capnodiales</named-content>
                </kwd><kwd>
                  <named-content content-type="family">Extremaceae</named-content>
                </kwd></kwd-group><mixed-citation publication-type="journal"><person-group><name><surname>Zhang</surname><given-names>Xiu-Yu</given-names></name><name><surname>Zhang</surname><given-names>Qiu-Yue</given-names></name><name><surname>Li</surname><given-names>De-Wei</given-names></name><name><surname>Sun</surname><given-names>Jing-Zu</given-names></name><name><surname>Fan</surname><given-names>Ben</given-names></name></person-group><article-title>﻿Novel endophytic fungi from <tp:taxon-name><tp:taxon-name-part taxon-name-part-type="genus" reg="Pinus">Pinus</tp:taxon-name-part></tp:taxon-name>: introducing three new genera and six new species within <italic><tp:taxon-name><tp:taxon-name-part taxon-name-part-type="order">Capnodiales</tp:taxon-name-part></tp:taxon-name></italic> (<italic><tp:taxon-name><tp:taxon-name-part taxon-name-part-type="phylum">Ascomycota</tp:taxon-name-part></tp:taxon-name></italic>, <italic><tp:taxon-name><tp:taxon-name-part taxon-name-part-type="class">Dothideomycetes</tp:taxon-name-part></tp:taxon-name></italic>) sensu lato</article-title><source>IMA Fungus</source><day>11</day><month>12</month><year>2025</year><volume>16</volume><pub-id pub-id-type="doi">10.3897/imafungus.16.175931</pub-id></mixed-citation></tp:treatment-meta><tp:nomenclature><label>﻿</label><tp:taxon-name><object-id xmlns:xlink="http://www.w3.org/1999/xlink" content-type="arpha" xlink:type="simple">E05B0A3E-73E0-5A5E-B76B-69DE11A8B8FF</object-id>
                <tp:taxon-name-part taxon-name-part-type="genus" reg="Longisporomyces">Longisporomyces</tp:taxon-name-part>
                <object-id xmlns:xlink="http://www.w3.org/1999/xlink" content-type="mycobank" xlink:type="simple">C860150</object-id>
              </tp:taxon-name><tp:taxon-authority>X. Yu. Zhang, Q.Y. Zhang &amp; B. Fan</tp:taxon-authority><tp:taxon-status xmlns:xlink="http://www.w3.org/1999/xlink" xlink:type="simple">gen. nov.</tp:taxon-status></tp:nomenclature><tp:treatment-sec sec-type="etymology" id="SECID0EZ5BI"><title>Etymology.</title><p>Derived from the Latin words “longus” and “spora,” indicating that its spores are elongated.</p></tp:treatment-sec><tp:treatment-sec sec-type="type species" id="SECID0E55BI"><title>Type species.</title><p><italic><tp:taxon-name><tp:taxon-name-part taxon-name-part-type="genus" reg="Longisporomyces">Longisporomyces</tp:taxon-name-part> <tp:taxon-name-part taxon-name-part-type="species" reg="filisporum">filisporum</tp:taxon-name-part></tp:taxon-name></italic> X. Yu. Zhang, Q.Y. Zhang &amp; B. Fan, sp. nov.</p></tp:treatment-sec><tp:treatment-sec sec-type="description" id="SECID0EP6BI"><title>Description.</title><p>Colonies pale yellow to off-white fluffy, tomentose, with irregular edges. Hyphae verruculose or smooth, multi-septate, elongated, rarely branching, various in shapes, some are straight, some wavy or curved. Some hyphae aggregate into bundles and grow upward, forming thicker mycelial masses on MEA. Asexual state: Conidiophores and conidiogenous cells absent or conidiophores reduced to conidiogenous cells. Conidia are formed directly on the hyphae in an apical or lateral manner, slender filiform, straight or flexuous, smooth, multi-septate, and sometimes in chains. Sexual state not observed.</p></tp:treatment-sec><tp:treatment-sec sec-type="notes" id="SECID0EU6BI"><title>Notes.</title><p>The family <italic><tp:taxon-name><tp:taxon-name-part taxon-name-part-type="family">Mycosphaerellaceae</tp:taxon-name-part></tp:taxon-name></italic> constitutes the most species-rich clade within <italic><tp:taxon-name><tp:taxon-name-part taxon-name-part-type="order">Capnodiales</tp:taxon-name-part></tp:taxon-name></italic>, comprising approximately 1,000 described species with a global distribution and considerable ecological versatility (<xref ref-type="bibr" rid="B11">Bakhshi et al. 2015</xref>; <xref ref-type="bibr" rid="B175">Videira et al. 2017</xref>; <xref ref-type="bibr" rid="B71">Crous et al. 2020b</xref>; <xref ref-type="bibr" rid="B135">Rajeshkumar et al. 2021</xref>). Its members exhibit remarkable ecological plasticity, functioning as plant pathogens, endophytes, saprobes, and occasionally hyperparasites. They colonize a wide range of substrates or hosts, reflecting substantial adaptive diversity. Recent taxonomic revisions, aided by integrative morphogenomic approaches, have expanded the family to include more than 135 genera (<xref ref-type="bibr" rid="B11">Bakhshi et al. 2015</xref>; <xref ref-type="bibr" rid="B175">Videira et al. 2017</xref>; <xref ref-type="bibr" rid="B71">Crous et al. 2020b</xref>; <xref ref-type="bibr" rid="B13">Bakhshi et al. 2021</xref>; <xref ref-type="bibr" rid="B135">Rajeshkumar et al. 2021</xref>). In this study, we describe a new monotypic genus, <italic><tp:taxon-name><tp:taxon-name-part taxon-name-part-type="genus" reg="Longisporomyces">Longisporomyces</tp:taxon-name-part></tp:taxon-name></italic>, within this family, typified by <italic><tp:taxon-name><tp:taxon-name-part taxon-name-part-type="genus" reg="Longisporomyces">Longisporomyces</tp:taxon-name-part> <tp:taxon-name-part taxon-name-part-type="species" reg="filisporum">filisporum</tp:taxon-name-part></tp:taxon-name></italic>, based on a combination of morphological and molecular characteristics.</p></tp:treatment-sec><ref-list><ref id="B11"><mixed-citation xmlns:xlink="http://www.w3.org/1999/xlink" xlink:type="simple"><person-group><name name-style="western"><surname>Bakhshi</surname><given-names>M</given-names></name><name name-style="western"><surname>Arzanlou</surname><given-names>M</given-names></name><name name-style="western"><surname>Ahari</surname><given-names>A</given-names></name><etal/></person-group> (<year>2015</year>) Is morphology in <italic><tp:taxon-name><tp:taxon-name-part taxon-name-part-type="genus">Cercospora</tp:taxon-name-part></tp:taxon-name></italic> a reliable reflection of generic affinity? Phytotaxa 213: 22–34. <ext-link xlink:href="10.11646/phytotaxa.213.1.2" ext-link-type="doi" xlink:type="simple">https://doi.org/10.11646/phytotaxa.213.1.2</ext-link></mixed-citation></ref><ref id="B175"><mixed-citation xmlns:xlink="http://www.w3.org/1999/xlink" xlink:type="simple"><person-group><name name-style="western"><surname>Videira</surname><given-names>SIR</given-names></name><name name-style="western"><surname>Groenewald</surname><given-names>JZ</given-names></name><name name-style="western"><surname>Nakashima</surname><given-names>C</given-names></name><etal/></person-group> (<year>2017</year>) <italic><tp:taxon-name><tp:taxon-name-part taxon-name-part-type="family">Mycosphaerellaceae</tp:taxon-name-part></tp:taxon-name></italic>: Chaos or clarity? Studies in Mycology 87(1): 257–421. <ext-link xlink:href="10.1016/j.simyco.2017.09.003" ext-link-type="doi" xlink:type="simple">https://doi.org/10.1016/j.simyco.2017.09.003</ext-link></mixed-citation></ref><ref id="B71"><mixed-citation xmlns:xlink="http://www.w3.org/1999/xlink" xlink:type="simple"><person-group><name name-style="western"><surname>Crous</surname><given-names>PW</given-names></name><name name-style="western"><surname>Wingfield</surname><given-names>MJ</given-names></name><name name-style="western"><surname>Schumacher</surname><given-names>RK</given-names></name><etal/></person-group> (<year>2020b</year>) <article-title>New and Interesting <tp:taxon-name><tp:taxon-name-part taxon-name-part-type="kingdom">Fungi</tp:taxon-name-part></tp:taxon-name>. 3.</article-title><source>Fungal Systematics and Evolution</source><volume>6</volume>(<issue>1</issue>): <fpage>157</fpage>–<lpage>231</lpage>. <ext-link xlink:href="10.3114/fuse.2020.06.09" ext-link-type="doi" xlink:type="simple">https://doi.org/10.3114/fuse.2020.06.09</ext-link></mixed-citation></ref><ref id="B135"><mixed-citation xmlns:xlink="http://www.w3.org/1999/xlink" xlink:type="simple"><person-group><name name-style="western"><surname>Rajeshkumar</surname><given-names>KC</given-names></name><name name-style="western"><surname>Braun</surname><given-names>U</given-names></name><name name-style="western"><surname>Groenewald</surname><given-names>JZ</given-names></name><etal/></person-group> (<year>2021</year>) <article-title>Phylogenetic placement and reassessment of <italic><tp:taxon-name><tp:taxon-name-part taxon-name-part-type="genus">Asperisporium</tp:taxon-name-part> <tp:taxon-name-part taxon-name-part-type="species">pongamiae</tp:taxon-name-part></tp:taxon-name></italic> as <italic><tp:taxon-name><tp:taxon-name-part taxon-name-part-type="genus">Pedrocrousiella</tp:taxon-name-part> <tp:taxon-name-part taxon-name-part-type="species">pongamiae</tp:taxon-name-part></tp:taxon-name></italic> gen. et comb. nov. (<italic><tp:taxon-name><tp:taxon-name-part taxon-name-part-type="family">Mycosphaerellaceae</tp:taxon-name-part></tp:taxon-name></italic>).</article-title><source>Fungal Systematics and Evolution</source><volume>7</volume>(<issue>1</issue>): <fpage>165</fpage>–<lpage>176</lpage>. <ext-link xlink:href="10.3114/fuse.2021.07.08" ext-link-type="doi" xlink:type="simple">https://doi.org/10.3114/fuse.2021.07.08</ext-link></mixed-citation></ref><ref id="B13"><mixed-citation xmlns:xlink="http://www.w3.org/1999/xlink" xlink:type="simple"><person-group><name name-style="western"><surname>Bakhshi</surname><given-names>M</given-names></name><name name-style="western"><surname>Zare</surname><given-names>R</given-names></name><name name-style="western"><surname>Braun</surname><given-names>U</given-names></name><etal/></person-group> (<year>2021</year>) <article-title>Polyphasic taxonomy of four passalora–like taxa occurring on fruit and forest trees.</article-title><source>Mycological Progress</source><volume>20</volume>(<issue>9</issue>): <fpage>1157</fpage>–<lpage>1173</lpage>. <ext-link xlink:href="10.1007/s11557-021-01725-5" ext-link-type="doi" xlink:type="simple">https://doi.org/10.1007/s11557-021-01725-5</ext-link></mixed-citation></ref></ref-list></tp:taxon-treatment>
