# Supplementary material for: ﻿Novel endophytic fungi from Pinus: introducing three new genera and six new species within Capnodiales (Ascomycota, Dothideomycetes) sensu lato
Source: IMA Fungus. 2025 Dec 11;16:e175931. doi: 10.3897/imafungus.16.175931 (PMC12715516; doi:10.3897/imafungus.16.175931)
Supplement: XML Treatment for Longisporomyces filisporum [file imafungus.16.175931-treatment6.xml]

<!DOCTYPE tp:taxon-treatment
  PUBLIC "-//TaxonX//DTD Taxonomic Treatment Publishing DTD v0 20100105//EN" "tax-treatment-NSO.dtd">
<tp:taxon-treatment xmlns:tp="http://www.plazi.org/taxpub"><tp:treatment-meta><kwd-group><label>Taxon classification</label><kwd>
                  <named-content content-type="kingdom">Animalia</named-content>
                </kwd><kwd>
                  <named-content content-type="order">Capnodiales</named-content>
                </kwd><kwd>
                  <named-content content-type="family">Extremaceae</named-content>
                </kwd></kwd-group><mixed-citation publication-type="journal"><person-group><name><surname>Zhang</surname><given-names>Xiu-Yu</given-names></name><name><surname>Zhang</surname><given-names>Qiu-Yue</given-names></name><name><surname>Li</surname><given-names>De-Wei</given-names></name><name><surname>Sun</surname><given-names>Jing-Zu</given-names></name><name><surname>Fan</surname><given-names>Ben</given-names></name></person-group><article-title>﻿Novel endophytic fungi from <tp:taxon-name><tp:taxon-name-part taxon-name-part-type="genus" reg="Pinus">Pinus</tp:taxon-name-part></tp:taxon-name>: introducing three new genera and six new species within <italic><tp:taxon-name><tp:taxon-name-part taxon-name-part-type="order">Capnodiales</tp:taxon-name-part></tp:taxon-name></italic> (<italic><tp:taxon-name><tp:taxon-name-part taxon-name-part-type="phylum">Ascomycota</tp:taxon-name-part></tp:taxon-name></italic>, <italic><tp:taxon-name><tp:taxon-name-part taxon-name-part-type="class">Dothideomycetes</tp:taxon-name-part></tp:taxon-name></italic>) sensu lato</article-title><source>IMA Fungus</source><day>11</day><month>12</month><year>2025</year><volume>16</volume><pub-id pub-id-type="doi">10.3897/imafungus.16.175931</pub-id></mixed-citation></tp:treatment-meta><tp:nomenclature><label>﻿</label><tp:taxon-name><object-id xmlns:xlink="http://www.w3.org/1999/xlink" content-type="arpha" xlink:type="simple">438BE076-D9C0-5D56-A6F4-CC6C6D6D7EAE</object-id>
                <tp:taxon-name-part taxon-name-part-type="genus" reg="Longisporomyces">Longisporomyces</tp:taxon-name-part>
                <tp:taxon-name-part taxon-name-part-type="species" reg="filisporum">filisporum</tp:taxon-name-part>
                <object-id xmlns:xlink="http://www.w3.org/1999/xlink" content-type="mycobank" xlink:type="simple">C860176</object-id>
              </tp:taxon-name><tp:taxon-authority>X. Yu. Zhang, Q.Y. Zhang &amp; B. Fan</tp:taxon-authority><tp:taxon-status xmlns:xlink="http://www.w3.org/1999/xlink" xlink:type="simple">sp. nov.</tp:taxon-status><xref ref-type="fig" rid="F12">Fig. 12</xref></tp:nomenclature><tp:treatment-sec sec-type="etymology" id="SECID0EKDCI"><title>Etymology.</title><p>referring to the distinctive filiform (thread-like) conidia produced by this species.</p></tp:treatment-sec><tp:treatment-sec sec-type="material" id="SECID0EPDCI"><title>Type.</title><p><bold>CHINA</bold> • Jiangsu Province, Nanjing, Nanjing Forestry University, Baima Campus, fungal endophytes from <italic><tp:taxon-name><tp:taxon-name-part taxon-name-part-type="genus" reg="Pinus">Pinus</tp:taxon-name-part> <tp:taxon-name-part taxon-name-part-type="species" reg="densiflora">densiflora</tp:taxon-name-part></tp:taxon-name></italic>, May 2023, Ben Fan and Xiuyu Zhang, NF595 (<bold>holotype <abbrev xmlns:xlink="http://www.w3.org/1999/xlink" xlink:title="Herbarium Mycologicum Academiae Sinicae" id="ABBRID0EEECI" xlink:type="simple">HMAS</abbrev> 352956</bold>, culture ex-type <abbrev xmlns:xlink="http://www.w3.org/1999/xlink" xlink:title="China General Microbiological Culture Collection Center" id="ABBRID0EJECI" xlink:type="simple">CGMCC</abbrev> 3.29108).</p></tp:treatment-sec><tp:treatment-sec sec-type="description" id="SECID0ENECI"><title>Description.</title><p>Mycelium composed of hyaline, smooth, multi-septate, branched, uniform hyphae in width, slender, 1.4–2.6 μm diam. Many aerial hyphae are clustered in bundles, thicker at the base and tapering upwards on MEA (Fig. <xref ref-type="fig" rid="F12">12D, G</xref>). Asexual state: Conidiophores and conidiogenous cells absent or conidiophores reduced to conidiogenous cells. Conidiophores not obvious when present, and conidia developing directly from the ends or sides of hyphae. Conidia multiseptated, filiform or slightly flexuous, slender, hyaline, smooth, (9.9–) 14.3–35.3 (–52.2) × (1.5–) 2.0–3.0 (–3.5) μm (Fig. <xref ref-type="fig" rid="F12">12E, H</xref>). Sexual state unknown.</p><fig id="F12" position="float" orientation="portrait"><object-id xmlns:xlink="http://www.w3.org/1999/xlink" content-type="doi" xlink:type="simple">10.3897/imafungus.16.175931.figure12</object-id><object-id xmlns:xlink="http://www.w3.org/1999/xlink" content-type="arpha" xlink:type="simple">7082AB82-9693-588E-8FE4-340EA4B3B1C4</object-id><label>Figure 12.</label><caption><p>Morphological characteristics of <italic><tp:taxon-name><tp:taxon-name-part taxon-name-part-type="genus" reg="Longisporomyces">Longisporomyces</tp:taxon-name-part> <tp:taxon-name-part taxon-name-part-type="species" reg="filisporum">filisporum</tp:taxon-name-part></tp:taxon-name></italic> (isolate NF595). A–C Colonies on MEA (A), OA (B), and SNA (C) at 25 °C for 10 days on 90 mm Petri dishes. D, G Hyphal morphology on MEA. E, F, H Conidia. Scale bars: 100 μm (D, G); 10 μm (E, F, H)</p></caption><graphic xmlns:xlink="http://www.w3.org/1999/xlink" xlink:href="imafungus-16-e175931-g012.jpg" position="float" orientation="portrait" xlink:type="simple" id="oo_1489724.jpg"><uri content-type="original_file" xlink:type="simple">https://binary.pensoft.net/fig/1489724</uri></graphic></fig></tp:treatment-sec><tp:treatment-sec sec-type="description" id="SECID0ETFCI"><title>Culture characteristics.</title><p>Colonies on MEA, with a fluffy surface, pale yellow to off-white in colour, and irregular edges. In contrast, colonies grown on OA and SNA medium are transparent to white, dense, with irregularly lobed edges and few aerial hyphae. The optimal temperature for growth was 20–25 °C, reaching 8–12 mm diam in 10 days. No growth at 5 °C and 35 °C.</p><p><bold>Additional specimen (paratype) examined. CHINA</bold> • Jiangsu Province, Nanjing, Nanjing Forestry University, Baima Campus, fungal endophytes from <italic><tp:taxon-name><tp:taxon-name-part taxon-name-part-type="genus" reg="Pinus">Pinus</tp:taxon-name-part> <tp:taxon-name-part taxon-name-part-type="species" reg="densiflora">densiflora</tp:taxon-name-part></tp:taxon-name></italic>, May 2023, Ben Fan and Xiuyu Zhang, paratype NF692.</p></tp:treatment-sec><tp:treatment-sec sec-type="notes" id="SECID0EHGCI"><title>Notes.</title><p>In the present study, the novel genus <italic><tp:taxon-name><tp:taxon-name-part taxon-name-part-type="genus" reg="Longisporomyces">Longisporomyces</tp:taxon-name-part></tp:taxon-name></italic> was established to accommodate isolates producing filiform conidia, represented by <italic><tp:taxon-name><tp:taxon-name-part taxon-name-part-type="genus" reg="Longisporomyces">Longisporomyces</tp:taxon-name-part> <tp:taxon-name-part taxon-name-part-type="species" reg="filisporum">filisporum</tp:taxon-name-part></tp:taxon-name></italic> (NF595 and NF692). Phylogenetic analyses within <italic><tp:taxon-name><tp:taxon-name-part taxon-name-part-type="family">Mycosphaerellaceae</tp:taxon-name-part></tp:taxon-name></italic> (Fig. <xref ref-type="fig" rid="F4">4</xref>) revealed that <italic><tp:taxon-name><tp:taxon-name-part taxon-name-part-type="genus" reg="Longisporomyces">Longisporomyces</tp:taxon-name-part></tp:taxon-name></italic> forms a well-supported clade (BS = 100%, <abbrev xmlns:xlink="http://www.w3.org/1999/xlink" xlink:title="posterior probabilities" id="ABBRID0EQHCI" xlink:type="simple">BPP</abbrev> = 1.00) and is sister to the clade containing <italic><tp:taxon-name><tp:taxon-name-part taxon-name-part-type="genus" reg="Xenosonderhenioides">Xenosonderhenioides</tp:taxon-name-part> <tp:taxon-name-part taxon-name-part-type="species" reg="indonesiana">indonesiana</tp:taxon-name-part></tp:taxon-name></italic> C. Nakash., Videira &amp; Crous. It is clearly distinct from the genera <italic><tp:taxon-name><tp:taxon-name-part taxon-name-part-type="genus" reg="Xenosonderhenia">Xenosonderhenia</tp:taxon-name-part></tp:taxon-name></italic> Crous and <italic><tp:taxon-name><tp:taxon-name-part taxon-name-part-type="genus" reg="Xenomycosphaerella">Xenomycosphaerella</tp:taxon-name-part></tp:taxon-name></italic> Quaedvl. &amp; Crous.</p><p>Phylogenetically, <italic><tp:taxon-name><tp:taxon-name-part taxon-name-part-type="genus" reg="Longisporomyces">Longisporomyces</tp:taxon-name-part></tp:taxon-name></italic> forms a well-supported, distinct lineage that is sister to a highly supported clade containing <italic><tp:taxon-name><tp:taxon-name-part taxon-name-part-type="genus" reg="Xenomycosphaerella">Xenomycosphaerella</tp:taxon-name-part></tp:taxon-name></italic>, <italic><tp:taxon-name><tp:taxon-name-part taxon-name-part-type="genus" reg="Xenosonderhenia">Xenosonderhenia</tp:taxon-name-part></tp:taxon-name></italic> and <italic><tp:taxon-name><tp:taxon-name-part taxon-name-part-type="genus" reg="Xenosonderhenioides">Xenosonderhenioides</tp:taxon-name-part></tp:taxon-name></italic>. While we retain <italic><tp:taxon-name><tp:taxon-name-part taxon-name-part-type="genus" reg="Longisporomyces">Longisporomyces</tp:taxon-name-part></tp:taxon-name></italic> as a distinct genus due to its genomic divergence and distinct morphological characteristics. <italic><tp:taxon-name><tp:taxon-name-part taxon-name-part-type="genus" reg="Longisporomyces">L.</tp:taxon-name-part> <tp:taxon-name-part taxon-name-part-type="species" reg="filisporum">filisporum</tp:taxon-name-part></tp:taxon-name></italic> NF595 shows <abbrev xmlns:xlink="http://www.w3.org/1999/xlink" xlink:title="internal transcribed spacer" id="ABBRID0E4JCI" xlink:type="simple">ITS</abbrev> sequence divergence of 3.98% (19/477 bp) from <italic><tp:taxon-name><tp:taxon-name-part taxon-name-part-type="genus" reg="Xenosonderhenioides">Xenosonderhenioides</tp:taxon-name-part> <tp:taxon-name-part taxon-name-part-type="species" reg="indonesiana">indonesiana</tp:taxon-name-part></tp:taxon-name></italic>, 7.78% (40/514 bp) from <italic><tp:taxon-name><tp:taxon-name-part taxon-name-part-type="genus" reg="Xenomycosphaerella">Xenomycosphaerella</tp:taxon-name-part> <tp:taxon-name-part taxon-name-part-type="species" reg="elongata">elongata</tp:taxon-name-part></tp:taxon-name></italic>, and 6.25% (30/480 bp) from <italic><tp:taxon-name><tp:taxon-name-part taxon-name-part-type="genus" reg="Xenosonderhenia">Xenosonderhenia</tp:taxon-name-part> <tp:taxon-name-part taxon-name-part-type="species" reg="eucalypti">eucalypti</tp:taxon-name-part></tp:taxon-name></italic>. Morphologically, the generic type, <italic><tp:taxon-name><tp:taxon-name-part taxon-name-part-type="genus" reg="Longisporomyces">Longisporomyces</tp:taxon-name-part> <tp:taxon-name-part taxon-name-part-type="species" reg="filisporum">filisporum</tp:taxon-name-part></tp:taxon-name></italic>, is characterized by filiform and flexuous conidia, which are slightly narrower than those of <italic><tp:taxon-name><tp:taxon-name-part taxon-name-part-type="genus" reg="Xenosonderhenioides">Xenosonderhenioides</tp:taxon-name-part> <tp:taxon-name-part taxon-name-part-type="species" reg="indonesiana">indonesiana</tp:taxon-name-part></tp:taxon-name></italic> (1.5–3.5 μm vs. 5–6 μm) (<xref ref-type="bibr" rid="B175">Videira et al. 2017</xref>). In addition, conidia of <italic><tp:taxon-name><tp:taxon-name-part taxon-name-part-type="genus" reg="Longisporomyces">L.</tp:taxon-name-part> <tp:taxon-name-part taxon-name-part-type="species" reg="filisporum">filisporum</tp:taxon-name-part></tp:taxon-name></italic> are narrower than those of <italic><tp:taxon-name><tp:taxon-name-part taxon-name-part-type="genus" reg="Xenomycosphaerella">X.</tp:taxon-name-part> <tp:taxon-name-part taxon-name-part-type="species" reg="elongata">elongata</tp:taxon-name-part></tp:taxon-name></italic> (1.5–3.5 μm vs. 4–5 μm) and have more septa (0–3 vs. 1) (<xref ref-type="bibr" rid="B51">Crous et al. 2007c</xref>), and they are long-cylindrical, differing from the fusoid-ellipsoid conidia of <italic><tp:taxon-name><tp:taxon-name-part taxon-name-part-type="genus" reg="Xenosonderhenia">Xenosonderhenia</tp:taxon-name-part> <tp:taxon-name-part taxon-name-part-type="species" reg="eucalypti">eucalypti</tp:taxon-name-part></tp:taxon-name></italic> (<xref ref-type="bibr" rid="B72">Crous et al. 2014b</xref>).</p></tp:treatment-sec><tp:treatment-sec><!--Section generated to contain objects referenced in tp:taxon-treatment.--><fig id="F4" position="float" orientation="portrait"><object-id xmlns:xlink="http://www.w3.org/1999/xlink" content-type="doi" xlink:type="simple">10.3897/imafungus.16.175931.figure4</object-id><object-id xmlns:xlink="http://www.w3.org/1999/xlink" content-type="arpha" xlink:type="simple">DC40B375-02C5-56DA-9691-45A5484C358A</object-id><label>Figure 4.</label><caption><p>Phylogram of <italic><tp:taxon-name><tp:taxon-name-part taxon-name-part-type="family">Mycosphaerellaceae</tp:taxon-name-part></tp:taxon-name></italic> based on a combined <abbrev xmlns:xlink="http://www.w3.org/1999/xlink" xlink:title="internal transcribed spacer" id="ABBRID0E46BG" xlink:type="simple">ITS</abbrev> + <abbrev xmlns:xlink="http://www.w3.org/1999/xlink" xlink:title="large subunit nuclear ribosomal RNA gene" id="ABBRID0ECAAI" xlink:type="simple">nLSU</abbrev> + <italic><abbrev xmlns:xlink="http://www.w3.org/1999/xlink" xlink:title="RNA polymerase II subunit B" id="ABBRID0EHAAI" xlink:type="simple">RPB2</abbrev></italic> sequence dataset, inferred from maximum likelihood and Bayesian analyses. Numbers above the branches indicate <abbrev xmlns:xlink="http://www.w3.org/1999/xlink" xlink:title="Maximum Likelihood" id="ABBRID0ELAAI" xlink:type="simple">ML</abbrev> bootstrap values (left, ≥ 50%) and Bayesian posterior probabilities (right, ≥ 0.90). The isolates from this study are marked in blue.</p></caption><graphic xmlns:xlink="http://www.w3.org/1999/xlink" xlink:href="imafungus-16-e175931-g004.jpg" position="float" orientation="portrait" xlink:type="simple" id="oo_1489716.jpg"><uri content-type="original_file" xlink:type="simple">https://binary.pensoft.net/fig/1489716</uri></graphic></fig></tp:treatment-sec><ref-list><ref id="B175"><mixed-citation xmlns:xlink="http://www.w3.org/1999/xlink" xlink:type="simple"><person-group><name name-style="western"><surname>Videira</surname><given-names>SIR</given-names></name><name name-style="western"><surname>Groenewald</surname><given-names>JZ</given-names></name><name name-style="western"><surname>Nakashima</surname><given-names>C</given-names></name><etal/></person-group> (<year>2017</year>) <italic><tp:taxon-name><tp:taxon-name-part taxon-name-part-type="family">Mycosphaerellaceae</tp:taxon-name-part></tp:taxon-name></italic>: Chaos or clarity? Studies in Mycology 87(1): 257–421. <ext-link xlink:href="10.1016/j.simyco.2017.09.003" ext-link-type="doi" xlink:type="simple">https://doi.org/10.1016/j.simyco.2017.09.003</ext-link></mixed-citation></ref><ref id="B51"><mixed-citation xmlns:xlink="http://www.w3.org/1999/xlink" xlink:type="simple"><person-group><name name-style="western"><surname>Crous</surname><given-names>PW</given-names></name><name name-style="western"><surname>Summerell</surname><given-names>BA</given-names></name><name name-style="western"><surname>Carnegie</surname><given-names>AJ</given-names></name><etal/></person-group> (<year>2007c</year>) <article-title>Foliicolous <italic><tp:taxon-name><tp:taxon-name-part taxon-name-part-type="genus">Mycosphaerella</tp:taxon-name-part></tp:taxon-name></italic> spp. and their anamorphs on <italic><tp:taxon-name><tp:taxon-name-part taxon-name-part-type="genus">Corymbia</tp:taxon-name-part></tp:taxon-name></italic> and <italic><tp:taxon-name><tp:taxon-name-part taxon-name-part-type="genus">Eucalyptus</tp:taxon-name-part></tp:taxon-name></italic>.</article-title><source>Fungal Diversity</source><volume>26</volume>: <fpage>143</fpage>–<lpage>185</lpage>.</mixed-citation></ref><ref id="B72"><mixed-citation xmlns:xlink="http://www.w3.org/1999/xlink" xlink:type="simple"><person-group><name name-style="western"><surname>Crous</surname><given-names>PW</given-names></name><name name-style="western"><surname>Wingfield</surname><given-names>MJ</given-names></name><name name-style="western"><surname>Schumacher</surname><given-names>RK</given-names></name><etal/></person-group> (<year>2014b</year>) <article-title>Fungal Planet description sheets: 281–319.</article-title><source>Persoonia</source><volume>33</volume>(<issue>1</issue>): <fpage>212</fpage>–<lpage>289</lpage>. <ext-link xlink:href="10.3767/003158514X685680" ext-link-type="doi" xlink:type="simple">https://doi.org/10.3767/003158514X685680</ext-link></mixed-citation></ref></ref-list></tp:taxon-treatment>
