# Supplementary material for: ﻿Novel endophytic fungi from Pinus: introducing three new genera and six new species within Capnodiales (Ascomycota, Dothideomycetes) sensu lato
Source: IMA Fungus. 2025 Dec 11;16:e175931. doi: 10.3897/imafungus.16.175931 (PMC12715516; doi:10.3897/imafungus.16.175931)
Supplement: XML Treatment for Neocatenulostroma endophyticum [file imafungus.16.175931-treatment7.xml]

<!DOCTYPE tp:taxon-treatment
  PUBLIC "-//TaxonX//DTD Taxonomic Treatment Publishing DTD v0 20100105//EN" "tax-treatment-NSO.dtd">
<tp:taxon-treatment xmlns:tp="http://www.plazi.org/taxpub"><tp:treatment-meta><kwd-group><label>Taxon classification</label><kwd>
                  <named-content content-type="kingdom">Animalia</named-content>
                </kwd><kwd>
                  <named-content content-type="order">Capnodiales</named-content>
                </kwd><kwd>
                  <named-content content-type="family">Extremaceae</named-content>
                </kwd></kwd-group><mixed-citation publication-type="journal"><person-group><name><surname>Zhang</surname><given-names>Xiu-Yu</given-names></name><name><surname>Zhang</surname><given-names>Qiu-Yue</given-names></name><name><surname>Li</surname><given-names>De-Wei</given-names></name><name><surname>Sun</surname><given-names>Jing-Zu</given-names></name><name><surname>Fan</surname><given-names>Ben</given-names></name></person-group><article-title>﻿Novel endophytic fungi from <tp:taxon-name><tp:taxon-name-part taxon-name-part-type="genus" reg="Pinus">Pinus</tp:taxon-name-part></tp:taxon-name>: introducing three new genera and six new species within <italic><tp:taxon-name><tp:taxon-name-part taxon-name-part-type="order">Capnodiales</tp:taxon-name-part></tp:taxon-name></italic> (<italic><tp:taxon-name><tp:taxon-name-part taxon-name-part-type="phylum">Ascomycota</tp:taxon-name-part></tp:taxon-name></italic>, <italic><tp:taxon-name><tp:taxon-name-part taxon-name-part-type="class">Dothideomycetes</tp:taxon-name-part></tp:taxon-name></italic>) sensu lato</article-title><source>IMA Fungus</source><day>11</day><month>12</month><year>2025</year><volume>16</volume><pub-id pub-id-type="doi">10.3897/imafungus.16.175931</pub-id></mixed-citation></tp:treatment-meta><tp:nomenclature><label>﻿</label><tp:taxon-name><object-id xmlns:xlink="http://www.w3.org/1999/xlink" content-type="arpha" xlink:type="simple">CD5A9533-31F1-5AEE-BCEC-87C8A7EFE840</object-id>
                <tp:taxon-name-part taxon-name-part-type="genus" reg="Neocatenulostroma">Neocatenulostroma</tp:taxon-name-part>
                <tp:taxon-name-part taxon-name-part-type="species" reg="endophyticum">endophyticum</tp:taxon-name-part>
                <object-id xmlns:xlink="http://www.w3.org/1999/xlink" content-type="mycobank" xlink:type="simple">C860177</object-id>
              </tp:taxon-name><tp:taxon-authority>X. Yu. Zhang, Q.Y. Zhang &amp; B. Fan</tp:taxon-authority><tp:taxon-status xmlns:xlink="http://www.w3.org/1999/xlink" xlink:type="simple">sp. nov.</tp:taxon-status><xref ref-type="fig" rid="F13">Fig. 13</xref></tp:nomenclature><tp:treatment-sec sec-type="material" id="SECID0ETOCI"><title>Type.</title><p><bold>CHINA</bold> • Jiangsu Province, Nanjing, Nanjing Forestry University, Baima Campus, fungal endophyte from <italic><tp:taxon-name><tp:taxon-name-part taxon-name-part-type="genus" reg="Pinus">Pinus</tp:taxon-name-part> <tp:taxon-name-part taxon-name-part-type="species" reg="densiflora">densiflora</tp:taxon-name-part></tp:taxon-name></italic>, May 2023, Ben Fan and Xiuyu Zhang, NF685 (<bold>holotype <abbrev xmlns:xlink="http://www.w3.org/1999/xlink" xlink:title="Herbarium Mycologicum Academiae Sinicae" id="ABBRID0EIPCI" xlink:type="simple">HMAS</abbrev> 352961</bold>, culture ex-type <abbrev xmlns:xlink="http://www.w3.org/1999/xlink" xlink:title="China General Microbiological Culture Collection Center" id="ABBRID0ENPCI" xlink:type="simple">CGMCC</abbrev> 3. 28957).</p></tp:treatment-sec><tp:treatment-sec sec-type="etymology" id="SECID0ERPCI"><title>Etymology.</title><p>Derived from the Latin word “<tp:taxon-name><tp:taxon-name-part taxon-name-part-type="genus" reg="Neocatenulostroma"/><tp:taxon-name-part taxon-name-part-type="species" reg="endophyticum">endophyticum</tp:taxon-name-part></tp:taxon-name>,” indicating its ecological niche as an endophyte.</p></tp:treatment-sec><tp:treatment-sec sec-type="description" id="SECID0EAQCI"><title>Description.</title><p>Mycelium composed of hyaline to pale brown, multi-septate, branched, smooth- to verruculose-walled hyphae, 2.5–3.9 μm. Asexual morph blastic-acropetal; conidiogenous cells developing from swollen hyphal segments, pale brown to brown, thick-walled, verruculose, straight to slightly curved, occasionally in short series Conidia produced successively at the apex of conidiogenous cells, forming acropetal chains; conidia hyaline to pale brown, verruculose, aseptate, ellipsoidal, relatively thick-walled, (5.2–) 6.0–10.4 (–13.5) × (2.6–) 3.5–4.5 (–4.9) μm (Fig. <xref ref-type="fig" rid="F13">13 D–H</xref>). Conidia frequently germinate laterally or apically by means of short, thin-walled germ tubes, which may elongate into hyaline hyphae or give rise to new conidial chains (Fig. <xref ref-type="fig" rid="F13">13 H</xref>). Although the conidia are relatively thick-walled and pigmented, they are not chlamydospores, as they are actively produced in conidial chains. Sexual state unknown.</p><fig id="F13" position="float" orientation="portrait"><object-id xmlns:xlink="http://www.w3.org/1999/xlink" content-type="doi" xlink:type="simple">10.3897/imafungus.16.175931.figure13</object-id><object-id xmlns:xlink="http://www.w3.org/1999/xlink" content-type="arpha" xlink:type="simple">97C16ED0-F2E7-5E32-A239-BF8C07979CE0</object-id><label>Figure 13.</label><caption><p>Morphology of <italic><tp:taxon-name><tp:taxon-name-part taxon-name-part-type="genus" reg="Neocatenulostroma">Neocatenulostroma</tp:taxon-name-part> <tp:taxon-name-part taxon-name-part-type="species" reg="endophyticum">endophyticum</tp:taxon-name-part></tp:taxon-name></italic> (isolate NF685). A–C Colonies on MEA(A), OA (B) and SNA(C) at 25 °C for 10 days. A shown on a 90 mm Petri dish. D–H Conidiogenous cells (a) and conidia (b). Scale bars: 5 mm (B, C); 10 μm (D–H).</p></caption><graphic xmlns:xlink="http://www.w3.org/1999/xlink" xlink:href="imafungus-16-e175931-g013.jpg" position="float" orientation="portrait" xlink:type="simple" id="oo_1489725.jpg"><uri content-type="original_file" xlink:type="simple">https://binary.pensoft.net/fig/1489725</uri></graphic></fig></tp:treatment-sec><tp:treatment-sec sec-type="description" id="SECID0EGRCI"><title>Culture characteristics.</title><p>Colonies are black to dark olive in colour on MEA and OA, growing very slowly with a slightly fuzzy texture, dense in the centre and relatively loose at the edges. On SNA, aerial hyphae appear white and cottony. The optimal temperature for growth is 20–25 °C, reaching 3–6 mm diam in 10 d. No growth at 5 °C and 35 °C.</p></tp:treatment-sec><tp:treatment-sec sec-type="material" id="SECID0ELRCI"><title>Additional material examined.</title><p><bold>CHINA</bold> • Jiangsu Province, Nanjing, Nanjing Forestry University, Baima Campus, fungal endophytes from <italic><tp:taxon-name><tp:taxon-name-part taxon-name-part-type="genus" reg="Pinus">Pinus</tp:taxon-name-part> <tp:taxon-name-part taxon-name-part-type="species" reg="densiflora">densiflora</tp:taxon-name-part></tp:taxon-name></italic>, May 2023, Ben Fan and Xiuyu Zhang, NF690.</p></tp:treatment-sec><tp:treatment-sec sec-type="notes" id="SECID0E5RCI"><title>Notes.</title><p>Two endophytic fungal isolates obtained from resistant <italic><tp:taxon-name><tp:taxon-name-part taxon-name-part-type="genus" reg="Pinus">Pinus</tp:taxon-name-part> <tp:taxon-name-part taxon-name-part-type="species" reg="densiflora">densiflora</tp:taxon-name-part></tp:taxon-name></italic> formed a distinct lineage within the genus <italic><tp:taxon-name><tp:taxon-name-part taxon-name-part-type="genus" reg="Neocatenulostroma">Neocatenulostroma</tp:taxon-name-part></tp:taxon-name></italic>, showing close phylogenetic affinity to <italic><tp:taxon-name><tp:taxon-name-part taxon-name-part-type="genus" reg="Neocatenulostroma">N.</tp:taxon-name-part> <tp:taxon-name-part taxon-name-part-type="species" reg="microsporum">microsporum</tp:taxon-name-part></tp:taxon-name></italic> (Joanne E. Taylor &amp; Crous) Quaedvl. &amp; Crous and <italic><tp:taxon-name><tp:taxon-name-part taxon-name-part-type="genus" reg="Neocatenulostroma">N.</tp:taxon-name-part> <tp:taxon-name-part taxon-name-part-type="species" reg="abietis">abietis</tp:taxon-name-part></tp:taxon-name></italic> (Butin &amp; Pehl) Quaedvl. &amp; Crous. Morphologically, <italic><tp:taxon-name><tp:taxon-name-part taxon-name-part-type="genus" reg="Neocatenulostroma">Neocatenulostroma</tp:taxon-name-part></tp:taxon-name></italic> species belong to a group of black yeast-like melanized Capnodialean microfungi (<xref ref-type="bibr" rid="B117">Markovskaja et al. 2016</xref>). However, unlike the present endophytic isolates, both <italic><tp:taxon-name><tp:taxon-name-part taxon-name-part-type="genus" reg="Neocatenulostroma">N.</tp:taxon-name-part> <tp:taxon-name-part taxon-name-part-type="species" reg="microsporum">microsporum</tp:taxon-name-part></tp:taxon-name></italic> and <italic><tp:taxon-name><tp:taxon-name-part taxon-name-part-type="genus" reg="Neocatenulostroma">N.</tp:taxon-name-part> <tp:taxon-name-part taxon-name-part-type="species" reg="abietis">abietis</tp:taxon-name-part></tp:taxon-name></italic> are plant pathogens, reported from South Africa and Europe, respectively. The new taxon, <italic><tp:taxon-name><tp:taxon-name-part taxon-name-part-type="genus" reg="Neocatenulostroma">N.</tp:taxon-name-part> <tp:taxon-name-part taxon-name-part-type="species" reg="endophyticum">endophyticum</tp:taxon-name-part></tp:taxon-name></italic>, differs from <italic><tp:taxon-name><tp:taxon-name-part taxon-name-part-type="genus" reg="Neocatenulostroma">N.</tp:taxon-name-part> <tp:taxon-name-part taxon-name-part-type="species" reg="microsporum">microsporum</tp:taxon-name-part></tp:taxon-name></italic> by 6.19% (28/452 bp) in the <abbrev xmlns:xlink="http://www.w3.org/1999/xlink" xlink:title="internal transcribed spacer" id="ABBRID0EDVCI" xlink:type="simple">ITS</abbrev> region, and can be further distinguished by producing slightly shorter and more variably shaped conidia (5.2–13.5 × 2.6–4.9 μm) , although the size ranges partly overlap with those of its closest relatives, which are 13–15 × 5.5–6 μm in <italic><tp:taxon-name><tp:taxon-name-part taxon-name-part-type="genus" reg="Neocatenulostroma">N.</tp:taxon-name-part> <tp:taxon-name-part taxon-name-part-type="species" reg="microsporum">microsporum</tp:taxon-name-part></tp:taxon-name></italic> (<xref ref-type="bibr" rid="B131">Quaedvlieg et al., 2014</xref>) and 8–24 × 5–7 μm in <italic><tp:taxon-name><tp:taxon-name-part taxon-name-part-type="genus" reg="Neocatenulostroma">N.</tp:taxon-name-part> <tp:taxon-name-part taxon-name-part-type="species" reg="abietis">abietis</tp:taxon-name-part></tp:taxon-name></italic> (<xref ref-type="bibr" rid="B23">Butin et al. 1996</xref>).</p></tp:treatment-sec><ref-list><ref id="B117"><mixed-citation xmlns:xlink="http://www.w3.org/1999/xlink" xlink:type="simple"><person-group><name name-style="western"><surname>Markovskaja</surname><given-names>S</given-names></name><name name-style="western"><surname>Kačergius</surname><given-names>A</given-names></name><name name-style="western"><surname>Davydenko</surname><given-names>K</given-names></name><etal/></person-group> (<year>2016</year>) <article-title>First record of <italic><tp:taxon-name><tp:taxon-name-part taxon-name-part-type="genus">Neocatenulostroma</tp:taxon-name-part> <tp:taxon-name-part taxon-name-part-type="species">germanicum</tp:taxon-name-part></tp:taxon-name></italic> on pines in Lithuania and Ukraine and its co-occurrence with <italic><tp:taxon-name><tp:taxon-name-part taxon-name-part-type="genus">Dothistroma</tp:taxon-name-part></tp:taxon-name></italic> spp. and other pathogens.</article-title><source>Forest Pathology</source><volume>46</volume>(<issue>5</issue>): <fpage>522</fpage>–<lpage>533</lpage>. <ext-link xlink:href="10.1111/efp.12308" ext-link-type="doi" xlink:type="simple">https://doi.org/10.1111/efp.12308</ext-link></mixed-citation></ref><ref id="B131"><mixed-citation xmlns:xlink="http://www.w3.org/1999/xlink" xlink:type="simple"><person-group><name name-style="western"><surname>Quaedvlieg</surname><given-names>W</given-names></name><name name-style="western"><surname>Binder</surname><given-names>M</given-names></name><name name-style="western"><surname>Groenewald</surname><given-names>JZ</given-names></name><etal/></person-group> (<year>2014</year>) <article-title>Introducing the consolidated species concept to resolve species in the <italic><tp:taxon-name><tp:taxon-name-part taxon-name-part-type="family">Teratosphaeriaceae</tp:taxon-name-part></tp:taxon-name></italic>.</article-title><source>Persoonia</source><volume>33</volume>: <fpage>1</fpage>–<lpage>40</lpage>. <ext-link xlink:href="10.3767/003158514X681981" ext-link-type="doi" xlink:type="simple">https://doi.org/10.3767/003158514X681981</ext-link></mixed-citation></ref><ref id="B23"><mixed-citation xmlns:xlink="http://www.w3.org/1999/xlink" xlink:type="simple"><person-group><name name-style="western"><surname>Butin</surname><given-names>H</given-names></name><name name-style="western"><surname>Pehl</surname><given-names>L</given-names></name><name name-style="western"><surname>de Hoog</surname><given-names>GS</given-names></name><etal/></person-group> (<year>1996</year>) <article-title><italic><tp:taxon-name><tp:taxon-name-part taxon-name-part-type="genus">Trimmatostroma</tp:taxon-name-part> <tp:taxon-name-part taxon-name-part-type="species">abietis</tp:taxon-name-part></tp:taxon-name></italic> sp. nov. (hyphomycetes) and related species.</article-title><source>Antonie van Leeuwenhoek</source><volume>69</volume>(<issue>3</issue>): <fpage>203</fpage>–<lpage>209</lpage>. <ext-link xlink:href="10.1007/BF00399607" ext-link-type="doi" xlink:type="simple">https://doi.org/10.1007/BF00399607</ext-link></mixed-citation></ref></ref-list></tp:taxon-treatment>
