# Supplementary material for: ﻿Novel endophytic fungi from Pinus: introducing three new genera and six new species within Capnodiales (Ascomycota, Dothideomycetes) sensu lato
Source: IMA Fungus. 2025 Dec 11;16:e175931. doi: 10.3897/imafungus.16.175931 (PMC12715516; doi:10.3897/imafungus.16.175931)
Supplement: XML Treatment for Sphaerulina nanjingensis [file imafungus.16.175931-treatment8.xml]

<!DOCTYPE tp:taxon-treatment
  PUBLIC "-//TaxonX//DTD Taxonomic Treatment Publishing DTD v0 20100105//EN" "tax-treatment-NSO.dtd">
<tp:taxon-treatment xmlns:tp="http://www.plazi.org/taxpub"><tp:treatment-meta><kwd-group><label>Taxon classification</label><kwd>
                  <named-content content-type="kingdom">Animalia</named-content>
                </kwd><kwd>
                  <named-content content-type="order">Capnodiales</named-content>
                </kwd><kwd>
                  <named-content content-type="family">Extremaceae</named-content>
                </kwd></kwd-group><mixed-citation publication-type="journal"><person-group><name><surname>Zhang</surname><given-names>Xiu-Yu</given-names></name><name><surname>Zhang</surname><given-names>Qiu-Yue</given-names></name><name><surname>Li</surname><given-names>De-Wei</given-names></name><name><surname>Sun</surname><given-names>Jing-Zu</given-names></name><name><surname>Fan</surname><given-names>Ben</given-names></name></person-group><article-title>﻿Novel endophytic fungi from <tp:taxon-name><tp:taxon-name-part taxon-name-part-type="genus" reg="Pinus">Pinus</tp:taxon-name-part></tp:taxon-name>: introducing three new genera and six new species within <italic><tp:taxon-name><tp:taxon-name-part taxon-name-part-type="order">Capnodiales</tp:taxon-name-part></tp:taxon-name></italic> (<italic><tp:taxon-name><tp:taxon-name-part taxon-name-part-type="phylum">Ascomycota</tp:taxon-name-part></tp:taxon-name></italic>, <italic><tp:taxon-name><tp:taxon-name-part taxon-name-part-type="class">Dothideomycetes</tp:taxon-name-part></tp:taxon-name></italic>) sensu lato</article-title><source>IMA Fungus</source><day>11</day><month>12</month><year>2025</year><volume>16</volume><pub-id pub-id-type="doi">10.3897/imafungus.16.175931</pub-id></mixed-citation></tp:treatment-meta><tp:nomenclature><label>﻿</label><tp:taxon-name><object-id xmlns:xlink="http://www.w3.org/1999/xlink" content-type="arpha" xlink:type="simple">6A795F7B-8E91-5AA4-8A96-2C5CCB4F0AD8</object-id>
                <tp:taxon-name-part taxon-name-part-type="genus" reg="Sphaerulina">Sphaerulina</tp:taxon-name-part>
                <tp:taxon-name-part taxon-name-part-type="species" reg="nanjingensis">nanjingensis</tp:taxon-name-part>
                <object-id xmlns:xlink="http://www.w3.org/1999/xlink" content-type="mycobank" xlink:type="simple">C860179</object-id>
              </tp:taxon-name><tp:taxon-authority>X. Yu. Zhang, Q.Y. Zhang &amp; B. Fan</tp:taxon-authority><tp:taxon-status xmlns:xlink="http://www.w3.org/1999/xlink" xlink:type="simple">sp. nov.</tp:taxon-status><xref ref-type="fig" rid="F14">Fig. 14</xref></tp:nomenclature><tp:treatment-sec sec-type="material" id="SECID0ETXCI"><title>Type.</title><p><bold>CHINA</bold> • Jiangsu Province, Nanjing, Nanjing Forestry University, Baima Campus, fungal endophytes from <italic><tp:taxon-name><tp:taxon-name-part taxon-name-part-type="genus" reg="Pinus">Pinus</tp:taxon-name-part> <tp:taxon-name-part taxon-name-part-type="species" reg="densiflora">densiflora</tp:taxon-name-part></tp:taxon-name></italic>, May 2023, Ben Fan and Xiuyu Zhang, NF651 (<bold>holotype <abbrev xmlns:xlink="http://www.w3.org/1999/xlink" xlink:title="Herbarium Mycologicum Academiae Sinicae" id="ABBRID0EIYCI" xlink:type="simple">HMAS</abbrev> 352955</bold>, culture ex-type <abbrev xmlns:xlink="http://www.w3.org/1999/xlink" xlink:title="China General Microbiological Culture Collection Center" id="ABBRID0ENYCI" xlink:type="simple">CGMCC</abbrev> 3. 28952).</p></tp:treatment-sec><tp:treatment-sec sec-type="etymology" id="SECID0ERYCI"><title>Etymology.</title><p>Derived from “Nanjing,” indicating that this species was first discovered in Nanjing.</p></tp:treatment-sec><tp:treatment-sec sec-type="description" id="SECID0EWYCI"><title>Description.</title><p>Mycelium composed of hyaline, smooth to slightly rough-walled, multi-septate, branched and slender hyphae, 1.3–2.2 μm in diameter. Asexual state: Conidiophores reduced to conidiogenous cells. Conidiophores are not clearly differentiated; Conidiogenous cells are integrated, terminal or intercalary, hyaline, smooth-walled, monoblastic to polyblastic, producing conidia in acropetal chains through blastic conidiogenesis; conidia are produced directly from the apical or lateral sides of hyphae. Conidia multiseptated, long, filiform, falcate, slender, hyaline, smooth, (10.0–) 14.7–27.4 (–38.3) × (1.4–) 1.6–2.1 (–2.2) μm (Fig. <xref ref-type="fig" rid="F14">14D–H</xref>). Sexual state unknown.</p><fig id="F14" position="float" orientation="portrait"><object-id xmlns:xlink="http://www.w3.org/1999/xlink" content-type="doi" xlink:type="simple">10.3897/imafungus.16.175931.figure14</object-id><object-id xmlns:xlink="http://www.w3.org/1999/xlink" content-type="arpha" xlink:type="simple">9FFF7774-2725-5403-AC29-5356DDE74076</object-id><label>Figure 14.</label><caption><p>Morphology of <italic><tp:taxon-name><tp:taxon-name-part taxon-name-part-type="genus" reg="Sphaerulina">Sphaerulina</tp:taxon-name-part> <tp:taxon-name-part taxon-name-part-type="species" reg="nanjingensis">nanjingensis</tp:taxon-name-part></tp:taxon-name></italic> (isolate NF651). A–C Colonies on OA (A, B) and SNA (C) at 25 °C for 10 days. A shown on a 90 mm Petri dish. D–H Conidiogenous cells (a) and conidia (b). Scale bars: 5 mm (B, C); 10 μm (D–H).</p></caption><graphic xmlns:xlink="http://www.w3.org/1999/xlink" xlink:href="imafungus-16-e175931-g014.jpg" position="float" orientation="portrait" xlink:type="simple" id="oo_1489726.jpg"><uri content-type="original_file" xlink:type="simple">https://binary.pensoft.net/fig/1489726</uri></graphic></fig></tp:treatment-sec><tp:treatment-sec sec-type="description" id="SECID0EYZCI"><title>Culture characteristics.</title><p>Colonies on SNA with a floccose to woolly surface, off-white to translucent in appearance, and with a regular, well-defined margin. On OA, aerial hyphae are concentrated in the middle area with very few around it. The optimal temperature is 20–25 °C, reaching 9–13 mm in diameter in 10 days on OA. No growth at 5 °C or 35 °C.</p></tp:treatment-sec><tp:treatment-sec sec-type="material" id="SECID0E4ZCI"><title>Additional material examined.</title><p><bold>CHINA</bold> • Jiangsu Province, Nanjing, Nanjing Forestry University, Baima Campus, fungal endophytes from <italic><tp:taxon-name><tp:taxon-name-part taxon-name-part-type="genus" reg="Pinus">Pinus</tp:taxon-name-part> <tp:taxon-name-part taxon-name-part-type="species" reg="densiflora">densiflora</tp:taxon-name-part></tp:taxon-name></italic>, May 2023, Ben Fan and Xiuyu Zhang, NF851.</p></tp:treatment-sec><tp:treatment-sec sec-type="notes" id="SECID0EQ1CI"><title>Notes.</title><p>Two isolates, NF651 and NF851, identified as <italic><tp:taxon-name><tp:taxon-name-part taxon-name-part-type="genus" reg="Sphaerulina">S.</tp:taxon-name-part> <tp:taxon-name-part taxon-name-part-type="species" reg="nanjingensis">nanjingensis</tp:taxon-name-part></tp:taxon-name></italic>, are phylogenetically related to <italic><tp:taxon-name><tp:taxon-name-part taxon-name-part-type="genus" reg="Sphaerulina">S.</tp:taxon-name-part> <tp:taxon-name-part taxon-name-part-type="species" reg="chaenomelis">chaenomelis</tp:taxon-name-part></tp:taxon-name></italic>. Nevertheless, they can be clearly distinguished based on both morphological characteristics and multi-locus phylogeny. Morphologically, conidia of NF651 are significantly smaller, measuring (10.0–) 14.7–27.4 (–38.3) × (1.4–) 1.6–2.1 (–2.2) μm, whereas those of <italic><tp:taxon-name><tp:taxon-name-part taxon-name-part-type="genus" reg="Sphaerulina">S.</tp:taxon-name-part> <tp:taxon-name-part taxon-name-part-type="species" reg="chaenomelis">chaenomelis</tp:taxon-name-part></tp:taxon-name></italic> are considerably larger, (10–) 30–38 (–50) × (2–) 2.5–3 (–4) μm. Ecologically, NF651 was isolated as an endophyte from <italic><tp:taxon-name><tp:taxon-name-part taxon-name-part-type="genus" reg="Pinus">Pinus</tp:taxon-name-part> <tp:taxon-name-part taxon-name-part-type="species" reg="densiflora">densiflora</tp:taxon-name-part></tp:taxon-name></italic>, while <italic><tp:taxon-name><tp:taxon-name-part taxon-name-part-type="genus" reg="Sphaerulina">S.</tp:taxon-name-part> <tp:taxon-name-part taxon-name-part-type="species" reg="chaenomelis">chaenomelis</tp:taxon-name-part></tp:taxon-name></italic> is known as a pathogen of <italic><tp:taxon-name><tp:taxon-name-part taxon-name-part-type="genus" reg="Chaenomeles">Chaenomeles</tp:taxon-name-part> <tp:taxon-name-part taxon-name-part-type="species" reg="sinensis">sinensis</tp:taxon-name-part></tp:taxon-name></italic> (<xref ref-type="bibr" rid="B33">Crous et al. 2013a</xref>). Although some endophytic species are known to display pathogenic behaviour under certain conditions, the distinct host associations and lifestyles of these two taxa suggest ecological divergence. At the molecular level, NF651 differs from <italic><tp:taxon-name><tp:taxon-name-part taxon-name-part-type="genus" reg="Sphaerulina">Sphaerulina</tp:taxon-name-part> <tp:taxon-name-part taxon-name-part-type="species" reg="chaenomelis">chaenomelis</tp:taxon-name-part></tp:taxon-name></italic> MUCC 1510 (type) by 35 nucleotide substitutions across 2315 aligned base pairs from the combined <abbrev xmlns:xlink="http://www.w3.org/1999/xlink" xlink:title="internal transcribed spacer" id="ABBRID0EH4CI" xlink:type="simple">ITS</abbrev>, <abbrev xmlns:xlink="http://www.w3.org/1999/xlink" xlink:title="large subunit nuclear ribosomal RNA gene" id="ABBRID0EL4CI" xlink:type="simple">nLSU</abbrev>, <italic><abbrev xmlns:xlink="http://www.w3.org/1999/xlink" xlink:title="RNA polymerase II subunit B" id="ABBRID0EQ4CI" xlink:type="simple">RPB2</abbrev></italic>, <italic><abbrev xmlns:xlink="http://www.w3.org/1999/xlink" xlink:title="the elongation factor 1-alpha gene" id="ABBRID0EV4CI" xlink:type="simple">TEF1</abbrev></italic> and <italic><abbrev xmlns:xlink="http://www.w3.org/1999/xlink" xlink:title="the ß-tubulin gene" id="ABBRID0E14CI" xlink:type="simple">TUB</abbrev></italic> gene regions, corresponding to a divergence of 1.51%.The <abbrev xmlns:xlink="http://www.w3.org/1999/xlink" xlink:title="internal transcribed spacer" id="ABBRID0E54CI" xlink:type="simple">ITS</abbrev> and <abbrev xmlns:xlink="http://www.w3.org/1999/xlink" xlink:title="large subunit nuclear ribosomal RNA gene" id="ABBRID0EC5CI" xlink:type="simple">nLSU</abbrev> regions are relatively conserved among <italic><tp:taxon-name><tp:taxon-name-part taxon-name-part-type="genus" reg="Sphaerulina">Sphaerulina</tp:taxon-name-part></tp:taxon-name></italic> species, whereas most variations occur in the protein-coding genes—3.78% (13/344 bp) in <italic><abbrev xmlns:xlink="http://www.w3.org/1999/xlink" xlink:title="RNA polymerase II subunit B" id="ABBRID0EO5CI" xlink:type="simple">RPB2</abbrev></italic>, 2.22% (7/314 bp) in <italic><abbrev xmlns:xlink="http://www.w3.org/1999/xlink" xlink:title="the elongation factor 1-alpha gene" id="ABBRID0ET5CI" xlink:type="simple">TEF1</abbrev></italic>, and 3.71% (14/377 bp) in <italic><abbrev xmlns:xlink="http://www.w3.org/1999/xlink" xlink:title="the ß-tubulin gene" id="ABBRID0EY5CI" xlink:type="simple">TUB</abbrev></italic>—which exceed the typical intraspecific range (<xref ref-type="bibr" rid="B102">Jeewon and Hyde 2016</xref>) and thus support its recognition as a distinct species.</p></tp:treatment-sec><ref-list><ref id="B33"><mixed-citation xmlns:xlink="http://www.w3.org/1999/xlink" xlink:type="simple"><person-group><name name-style="western"><surname>Crous</surname><given-names>PW</given-names></name><name name-style="western"><surname>Braun</surname><given-names>U</given-names></name><name name-style="western"><surname>Hunter</surname><given-names>GC</given-names></name><etal/></person-group> (<year>2013a</year>) <article-title>Phylogenetic lineages in <italic><tp:taxon-name><tp:taxon-name-part taxon-name-part-type="genus">Pseudocercospora</tp:taxon-name-part></tp:taxon-name></italic>.</article-title><source>Studies in Mycology</source><volume>75</volume>(<issue>1</issue>): <fpage>37</fpage>–<lpage>114</lpage>. <ext-link xlink:href="10.3114/sim0005" ext-link-type="doi" xlink:type="simple">https://doi.org/10.3114/sim0005</ext-link></mixed-citation></ref><ref id="B102"><mixed-citation xmlns:xlink="http://www.w3.org/1999/xlink" xlink:type="simple"><person-group><name name-style="western"><surname>Jeewon</surname><given-names>R</given-names></name><name name-style="western"><surname>Hyde</surname><given-names>K</given-names></name></person-group> (<year>2016</year>) <article-title>Establishing species boundaries and new taxa among fungi: Recommendations to resolve taxonomic ambiguities.</article-title><source>Mycosphere</source><volume>7</volume>: <fpage>1669</fpage>–<lpage>1677</lpage>. <ext-link xlink:href="10.5943/mycosphere/7/11/4" ext-link-type="doi" xlink:type="simple">https://doi.org/10.5943/mycosphere/7/11/4</ext-link></mixed-citation></ref></ref-list></tp:taxon-treatment>
