# Supplementary material for: ﻿Novel endophytic fungi from Pinus: introducing three new genera and six new species within Capnodiales (Ascomycota, Dothideomycetes) sensu lato
Source: IMA Fungus. 2025 Dec 11;16:e175931. doi: 10.3897/imafungus.16.175931 (PMC12715516; doi:10.3897/imafungus.16.175931)
Supplement: XML Treatment for Rachicladosporium pennatum [file imafungus.16.175931-treatment9.xml]

<!DOCTYPE tp:taxon-treatment
  PUBLIC "-//TaxonX//DTD Taxonomic Treatment Publishing DTD v0 20100105//EN" "tax-treatment-NSO.dtd">
<tp:taxon-treatment xmlns:tp="http://www.plazi.org/taxpub"><tp:treatment-meta><kwd-group><label>Taxon classification</label><kwd>
                  <named-content content-type="kingdom">Animalia</named-content>
                </kwd><kwd>
                  <named-content content-type="order">Capnodiales</named-content>
                </kwd><kwd>
                  <named-content content-type="family">Extremaceae</named-content>
                </kwd></kwd-group><mixed-citation publication-type="journal"><person-group><name><surname>Zhang</surname><given-names>Xiu-Yu</given-names></name><name><surname>Zhang</surname><given-names>Qiu-Yue</given-names></name><name><surname>Li</surname><given-names>De-Wei</given-names></name><name><surname>Sun</surname><given-names>Jing-Zu</given-names></name><name><surname>Fan</surname><given-names>Ben</given-names></name></person-group><article-title>﻿Novel endophytic fungi from <tp:taxon-name><tp:taxon-name-part taxon-name-part-type="genus" reg="Pinus">Pinus</tp:taxon-name-part></tp:taxon-name>: introducing three new genera and six new species within <italic><tp:taxon-name><tp:taxon-name-part taxon-name-part-type="order">Capnodiales</tp:taxon-name-part></tp:taxon-name></italic> (<italic><tp:taxon-name><tp:taxon-name-part taxon-name-part-type="phylum">Ascomycota</tp:taxon-name-part></tp:taxon-name></italic>, <italic><tp:taxon-name><tp:taxon-name-part taxon-name-part-type="class">Dothideomycetes</tp:taxon-name-part></tp:taxon-name></italic>) sensu lato</article-title><source>IMA Fungus</source><day>11</day><month>12</month><year>2025</year><volume>16</volume><pub-id pub-id-type="doi">10.3897/imafungus.16.175931</pub-id></mixed-citation></tp:treatment-meta><tp:nomenclature><label>﻿</label><tp:taxon-name><object-id xmlns:xlink="http://www.w3.org/1999/xlink" content-type="arpha" xlink:type="simple">5E381E42-96AF-599D-A42D-E9A6726EE37F</object-id>
                <tp:taxon-name-part taxon-name-part-type="genus" reg="Rachicladosporium">Rachicladosporium</tp:taxon-name-part>
                <tp:taxon-name-part taxon-name-part-type="species" reg="pennatum">pennatum</tp:taxon-name-part>
                <object-id xmlns:xlink="http://www.w3.org/1999/xlink" content-type="mycobank" xlink:type="simple">C860180</object-id>
              </tp:taxon-name><tp:taxon-authority>X. Yu. Zhang, Q.Y. Zhang &amp; B. Fan</tp:taxon-authority><tp:taxon-status xmlns:xlink="http://www.w3.org/1999/xlink" xlink:type="simple">sp. nov.</tp:taxon-status><xref ref-type="fig" rid="F15">Fig. 15</xref></tp:nomenclature><tp:treatment-sec sec-type="material" id="SECID0EOADI"><title>Type.</title><p><bold>CHINA</bold> • Jiangsu Province, Nanjing, Nanjing Forestry University, Baima Campus, endophytes from <italic><tp:taxon-name><tp:taxon-name-part taxon-name-part-type="genus" reg="Pinus">Pinus</tp:taxon-name-part> <tp:taxon-name-part taxon-name-part-type="species" reg="thunbergii">thunbergii</tp:taxon-name-part></tp:taxon-name></italic>, May 2023, Ben Fan and Xiuyu Zhang, NF412 (<bold>holotype <abbrev xmlns:xlink="http://www.w3.org/1999/xlink" xlink:title="Herbarium Mycologicum Academiae Sinicae" id="ABBRID0EDBDI" xlink:type="simple">HMAS</abbrev> 354160</bold>, culture ex-type <abbrev xmlns:xlink="http://www.w3.org/1999/xlink" xlink:title="China General Microbiological Culture Collection Center" id="ABBRID0EIBDI" xlink:type="simple">CGMCC</abbrev> 3. 28959).</p></tp:treatment-sec><tp:treatment-sec sec-type="etymology" id="SECID0EMBDI"><title>Etymology.</title><p>Derived from the Latin word “<tp:taxon-name><tp:taxon-name-part taxon-name-part-type="genus" reg="Rachicladosporium"/><tp:taxon-name-part taxon-name-part-type="species" reg="pennatum">pennatum</tp:taxon-name-part></tp:taxon-name>”, the specific epithet refers to the distinctive pinnate arrangement of conidiophores and conidia.</p></tp:treatment-sec><tp:treatment-sec sec-type="description" id="SECID0E2BDI"><title>Description.</title><p>Mycelium composed of branched, multi-septate, subhyaline to pale brown hyphae, smooth-walled, 1.9–3.3 μm diam. Asexual state consisting of two conidiation modes: Blastic conidiation: Conidiophores arising laterally or terminally from hyphae, subcylindrical to clavate, multi-septate, pale brown, smooth, (41.9–) 57.6–150.0 (–166.2) × (2.0–) 2.5–4.3 (–4.9) μm. Conidiogenous cells integrated, terminal, mono- to polyblastic, producing conidia sympodially, (6.8–) 7.8–11.1 (–11.9) × (1.9–) 2.3–3.1 (–3.2) μm. Conidia pale brown to brown, smooth or slightly verrucose, thick-walled, clavate to fusiform, mostly aseptate, occasionally one-septate or with two septa, (4.4–) 5.1–7.6 (–8.8) × (3.7–) 4.3–6.3 (–7.2) μm (c; Fig. <xref ref-type="fig" rid="F15">15D–F, H</xref>). Thallic conidiation: Vegetative hyphae directly transformed into thick-walled chlamydospores, arranged in short chains, subcircular to elliptical, pale brown to brown, smooth to finely verruculose, (5.4–) 5.7–7.5 (–8.3) × (1.6–) 1.9–2.7 (–2.8) μm (d; Fig. <xref ref-type="fig" rid="F15">15G</xref>). Sexual state not observed.</p><fig id="F15" position="float" orientation="portrait"><object-id xmlns:xlink="http://www.w3.org/1999/xlink" content-type="doi" xlink:type="simple">10.3897/imafungus.16.175931.figure15</object-id><object-id xmlns:xlink="http://www.w3.org/1999/xlink" content-type="arpha" xlink:type="simple">7181E9E6-BC7A-557E-BB92-5B38E45AC507</object-id><label>Figure 15.</label><caption><p>Morphology of <italic><tp:taxon-name><tp:taxon-name-part taxon-name-part-type="genus" reg="Rachicladosporium">Rachicladosporium</tp:taxon-name-part> <tp:taxon-name-part taxon-name-part-type="species" reg="pennatum">pennatum</tp:taxon-name-part></tp:taxon-name></italic> (isolate NF412). A–C Colonies on MEA (A), OA (B) and SNA (C) at 25 °C for 10 days. A shown on a 90 mm Petri dish. D–H Conidiophores (a), conidiogenous cells (b), and conidia (c, d) arranged in chains. Letters “c” and “d” indicate two distinct conidial morphologies. Scale bars: 5 mm (B, C); 10 μm (D–H).</p></caption><graphic xmlns:xlink="http://www.w3.org/1999/xlink" xlink:href="imafungus-16-e175931-g015.jpg" position="float" orientation="portrait" xlink:type="simple" id="oo_1489727.jpg"><uri content-type="original_file" xlink:type="simple">https://binary.pensoft.net/fig/1489727</uri></graphic></fig></tp:treatment-sec><tp:treatment-sec sec-type="description" id="SECID0EBDDI"><title>Culture characteristics.</title><p>Colonies on MEA are slow-growing, wrinkled, with irregularly serrated edges, densely packed, and light olive green. On OA and SNA media, the colonies are black to off-white, with the aerial hyphae on SNA being fluffier. The optimal temperature is 20 °C, reaching 9–11 mm diam after 10 d. It can grow a little at 5 °C. No growth at 35 °C.</p></tp:treatment-sec><tp:treatment-sec sec-type="material" id="SECID0EGDDI"><title>Additional materials examined.</title><p><bold>CHINA</bold> • Jiangsu Province, Nanjing, Nanjing Forestry University, Baima Campus, fungal endophytes from <italic><tp:taxon-name><tp:taxon-name-part taxon-name-part-type="genus" reg="Pinus">Pinus</tp:taxon-name-part> <tp:taxon-name-part taxon-name-part-type="species" reg="thunbergii">thunbergii</tp:taxon-name-part></tp:taxon-name></italic>, May 2023, Ben Fan and Xiuyu Zhang, NF413, NF416.</p></tp:treatment-sec><tp:treatment-sec sec-type="notes" id="SECID0EZDDI"><title>Notes.</title><p>The genus <italic><tp:taxon-name><tp:taxon-name-part taxon-name-part-type="genus" reg="Rachicladosporium">Rachicladosporium</tp:taxon-name-part></tp:taxon-name></italic> currently comprises 21 accepted epithets according to Index Fungorum (<ext-link xmlns:xlink="http://www.w3.org/1999/xlink" xlink:href="https://www.indexfungorum.org" ext-link-type="uri" xlink:type="simple">https://www.indexfungorum.org</ext-link>), four of which have since been transferred to the genus <italic><tp:taxon-name><tp:taxon-name-part taxon-name-part-type="genus" reg="Cryoendolithus">Cryoendolithus</tp:taxon-name-part></tp:taxon-name></italic>. Although not all species were included in the phylogenetic analyses, a pairwise comparison of <abbrev xmlns:xlink="http://www.w3.org/1999/xlink" xlink:title="internal transcribed spacer" id="ABBRID0ESEDI" xlink:type="simple">ITS</abbrev> sequences showed that strain NF412 differs from its closest relative, <italic><tp:taxon-name><tp:taxon-name-part taxon-name-part-type="genus" reg="Rachicladosporium">Rachicladosporium</tp:taxon-name-part> <tp:taxon-name-part taxon-name-part-type="species" reg="alpinum">alpinum</tp:taxon-name-part></tp:taxon-name></italic>, by 3.28% (15 nucleotide substitutions across 458 aligned base pairs), supporting its recognition as a distinct species. Species within this genus have been reported from diverse substrates and habitats, including sooty mold communities on leaves and needles of trees and shrubs, as well as on rocks and insects (<xref ref-type="bibr" rid="B73">Cruywagen et al. 2015</xref>). Phylogenetic analysis shows that three new isolates of <italic><tp:taxon-name><tp:taxon-name-part taxon-name-part-type="genus" reg="Rachicladosporium">R.</tp:taxon-name-part> <tp:taxon-name-part taxon-name-part-type="species" reg="pennatum">pennatum</tp:taxon-name-part></tp:taxon-name></italic>, obtained as endophytic fungi from resistant <italic><tp:taxon-name><tp:taxon-name-part taxon-name-part-type="genus" reg="Pinus">Pinus</tp:taxon-name-part> <tp:taxon-name-part taxon-name-part-type="species" reg="thunbergii">thunbergii</tp:taxon-name-part></tp:taxon-name></italic>, cluster within the main <italic><tp:taxon-name><tp:taxon-name-part taxon-name-part-type="genus" reg="Rachicladosporium">Rachicladosporium</tp:taxon-name-part></tp:taxon-name></italic> clade and are closely related to <italic><tp:taxon-name><tp:taxon-name-part taxon-name-part-type="genus" reg="Rachicladosporium">R.</tp:taxon-name-part> <tp:taxon-name-part taxon-name-part-type="species" reg="alpinum">alpinum</tp:taxon-name-part></tp:taxon-name></italic> and <italic><tp:taxon-name><tp:taxon-name-part taxon-name-part-type="genus" reg="Rachicladosporium">R.</tp:taxon-name-part> <tp:taxon-name-part taxon-name-part-type="species" reg="paucitum">paucitum</tp:taxon-name-part></tp:taxon-name></italic>. However, both <italic><tp:taxon-name><tp:taxon-name-part taxon-name-part-type="genus" reg="Rachicladosporium">R.</tp:taxon-name-part> <tp:taxon-name-part taxon-name-part-type="species" reg="alpinum">alpinum</tp:taxon-name-part></tp:taxon-name></italic> and <italic><tp:taxon-name><tp:taxon-name-part taxon-name-part-type="genus" reg="Rachicladosporium">R.</tp:taxon-name-part> <tp:taxon-name-part taxon-name-part-type="species" reg="paucitum">paucitum</tp:taxon-name-part></tp:taxon-name></italic> were isolated from rocks in the Italian Alps and produce only subhyaline to pale brown hyphae (<xref ref-type="bibr" rid="B79">Egidi et al. 2014</xref>; <xref ref-type="bibr" rid="B49">Crous et al. 2019a</xref>). Morphologically, <italic><tp:taxon-name><tp:taxon-name-part taxon-name-part-type="genus" reg="Rachicladosporium">R.</tp:taxon-name-part> <tp:taxon-name-part taxon-name-part-type="species" reg="pennatum">pennatum</tp:taxon-name-part></tp:taxon-name></italic> produces both conidia and chlamydospores, whereas in the closely related species <italic><tp:taxon-name><tp:taxon-name-part taxon-name-part-type="genus" reg="Rachicladosporium">R.</tp:taxon-name-part> <tp:taxon-name-part taxon-name-part-type="species" reg="alpinum">alpinum</tp:taxon-name-part></tp:taxon-name></italic>, conidia or chlamydospore-like cells have not been observed (<xref ref-type="bibr" rid="B79">Egidi et al. 2014</xref>).</p></tp:treatment-sec><ref-list><ref id="B73"><mixed-citation xmlns:xlink="http://www.w3.org/1999/xlink" xlink:type="simple"><person-group><name name-style="western"><surname>Cruywagen</surname><given-names>EM</given-names></name><name name-style="western"><surname>Crous</surname><given-names>PW</given-names></name><name name-style="western"><surname>Roux</surname><given-names>J</given-names></name><etal/></person-group> (<year>2015</year>) <article-title><tp:taxon-name><tp:taxon-name-part taxon-name-part-type="kingdom">Fungi</tp:taxon-name-part></tp:taxon-name> associated with black mould on baobab trees in southern Africa.</article-title><source>Antonie van Leeuwenhoek</source><volume>108</volume>(<issue>1</issue>): <fpage>85</fpage>–<lpage>95</lpage>. <ext-link xlink:href="10.1007/s10482-015-0466-7" ext-link-type="doi" xlink:type="simple">https://doi.org/10.1007/s10482-015-0466-7</ext-link></mixed-citation></ref><ref id="B79"><mixed-citation xmlns:xlink="http://www.w3.org/1999/xlink" xlink:type="simple"><person-group><name name-style="western"><surname>Egidi</surname><given-names>E</given-names></name><name name-style="western"><surname>de Hoog</surname><given-names>GS</given-names></name><name name-style="western"><surname>Isola</surname><given-names>D</given-names></name><etal/></person-group> (<year>2014</year>) <article-title>Phylogeny and taxonomy of meristematic rock-inhabiting black fungi in the <italic><tp:taxon-name><tp:taxon-name-part taxon-name-part-type="class">Dothideomycetes</tp:taxon-name-part></tp:taxon-name></italic> based on multi-locus phylogenies.</article-title><source>Fungal Diversity</source><volume>65</volume>(<issue>1</issue>): <fpage>127</fpage>–<lpage>165</lpage>. <ext-link xlink:href="10.1007/s13225-013-0277-y" ext-link-type="doi" xlink:type="simple">https://doi.org/10.1007/s13225-013-0277-y</ext-link></mixed-citation></ref><ref id="B49"><mixed-citation xmlns:xlink="http://www.w3.org/1999/xlink" xlink:type="simple"><person-group><name name-style="western"><surname>Crous</surname><given-names>PW</given-names></name><name name-style="western"><surname>Schumacher</surname><given-names>RK</given-names></name><name name-style="western"><surname>Akulov</surname><given-names>A</given-names></name><etal/></person-group> (<year>2019a</year>) <article-title>New and Interesting <tp:taxon-name><tp:taxon-name-part taxon-name-part-type="kingdom">Fungi</tp:taxon-name-part></tp:taxon-name>. 2.</article-title><source>Fungal Systematics and Evolution</source><volume>3</volume>(<issue>1</issue>): <fpage>57</fpage>–<lpage>134</lpage>. <ext-link xlink:href="10.3114/fuse.2019.03.06" ext-link-type="doi" xlink:type="simple">https://doi.org/10.3114/fuse.2019.03.06</ext-link></mixed-citation></ref></ref-list></tp:taxon-treatment>
