# Supplementary material for: ﻿Novel endophytic fungi from Pinus: introducing three new genera and six new species within Capnodiales (Ascomycota, Dothideomycetes) sensu lato
Source: IMA Fungus. 2025 Dec 11;16:e175931. doi: 10.3897/imafungus.16.175931 (PMC12715516; doi:10.3897/imafungus.16.175931)
Supplement: XML Treatment for Toxicocladosporium fusiforme [file imafungus.16.175931-treatment10.xml]

<!DOCTYPE tp:taxon-treatment
  PUBLIC "-//TaxonX//DTD Taxonomic Treatment Publishing DTD v0 20100105//EN" "tax-treatment-NSO.dtd">
<tp:taxon-treatment xmlns:tp="http://www.plazi.org/taxpub"><tp:treatment-meta><kwd-group><label>Taxon classification</label><kwd>
                  <named-content content-type="kingdom">Animalia</named-content>
                </kwd><kwd>
                  <named-content content-type="order">Capnodiales</named-content>
                </kwd><kwd>
                  <named-content content-type="family">Extremaceae</named-content>
                </kwd></kwd-group><mixed-citation publication-type="journal"><person-group><name><surname>Zhang</surname><given-names>Xiu-Yu</given-names></name><name><surname>Zhang</surname><given-names>Qiu-Yue</given-names></name><name><surname>Li</surname><given-names>De-Wei</given-names></name><name><surname>Sun</surname><given-names>Jing-Zu</given-names></name><name><surname>Fan</surname><given-names>Ben</given-names></name></person-group><article-title>﻿Novel endophytic fungi from <tp:taxon-name><tp:taxon-name-part taxon-name-part-type="genus" reg="Pinus">Pinus</tp:taxon-name-part></tp:taxon-name>: introducing three new genera and six new species within <italic><tp:taxon-name><tp:taxon-name-part taxon-name-part-type="order">Capnodiales</tp:taxon-name-part></tp:taxon-name></italic> (<italic><tp:taxon-name><tp:taxon-name-part taxon-name-part-type="phylum">Ascomycota</tp:taxon-name-part></tp:taxon-name></italic>, <italic><tp:taxon-name><tp:taxon-name-part taxon-name-part-type="class">Dothideomycetes</tp:taxon-name-part></tp:taxon-name></italic>) sensu lato</article-title><source>IMA Fungus</source><day>11</day><month>12</month><year>2025</year><volume>16</volume><pub-id pub-id-type="doi">10.3897/imafungus.16.175931</pub-id></mixed-citation></tp:treatment-meta><tp:nomenclature><label>﻿</label><tp:taxon-name><object-id xmlns:xlink="http://www.w3.org/1999/xlink" content-type="arpha" xlink:type="simple">1203F877-5A22-580A-A65B-7EC949B55458</object-id>
                <tp:taxon-name-part taxon-name-part-type="genus" reg="Toxicocladosporium">Toxicocladosporium</tp:taxon-name-part>
                <tp:taxon-name-part taxon-name-part-type="species" reg="fusiforme">fusiforme</tp:taxon-name-part>
                <object-id xmlns:xlink="http://www.w3.org/1999/xlink" content-type="mycobank" xlink:type="simple">C860181</object-id>
              </tp:taxon-name><tp:taxon-authority>X. Yu. Zhang, Q.Y. Zhang &amp; B. Fan</tp:taxon-authority><tp:taxon-status xmlns:xlink="http://www.w3.org/1999/xlink" xlink:type="simple">sp. nov.</tp:taxon-status><xref ref-type="fig" rid="F16">Fig. 16</xref></tp:nomenclature><tp:treatment-sec sec-type="material" id="SECID0E5JDI"><title>Type.</title><p><bold>CHINA</bold> • Jiangsu Province, Nanjing, Nanjing Forestry University, Baima Campus, fungal endophytes from <italic><tp:taxon-name><tp:taxon-name-part taxon-name-part-type="genus" reg="Pinus">Pinus</tp:taxon-name-part> <tp:taxon-name-part taxon-name-part-type="species" reg="thunbergii">thunbergii</tp:taxon-name-part></tp:taxon-name></italic>, May 2023, Ben Fan and Xiuyu Zhang, NF414 (<bold>holotype <abbrev xmlns:xlink="http://www.w3.org/1999/xlink" xlink:title="Herbarium Mycologicum Academiae Sinicae" id="ABBRID0ETKDI" xlink:type="simple">HMAS</abbrev> 354159</bold>, culture ex-type <abbrev xmlns:xlink="http://www.w3.org/1999/xlink" xlink:title="China General Microbiological Culture Collection Center" id="ABBRID0EYKDI" xlink:type="simple">CGMCC</abbrev> 3. 28958).</p><fig id="F16" position="float" orientation="portrait"><object-id xmlns:xlink="http://www.w3.org/1999/xlink" content-type="doi" xlink:type="simple">10.3897/imafungus.16.175931.figure16</object-id><object-id xmlns:xlink="http://www.w3.org/1999/xlink" content-type="arpha" xlink:type="simple">4AEF3551-701F-580A-92C4-AD133D83EC40</object-id><label>Figure 16.</label><caption><p>Morphological features of <italic><tp:taxon-name><tp:taxon-name-part taxon-name-part-type="genus" reg="Toxicocladosporium">Toxicocladosporium</tp:taxon-name-part> <tp:taxon-name-part taxon-name-part-type="species" reg="fusiforme">fusiforme</tp:taxon-name-part></tp:taxon-name></italic> (isolate NF414). A, B Colonies on MEA (A) and OA (B) at 25 °C for 10 days on 90 mm Petri dish. C Colony on OA. B–E Conidiophores (a), conidiogenous cells (b), and conidia (c). Scale bars: 10 μm (B–E).</p></caption><graphic xmlns:xlink="http://www.w3.org/1999/xlink" xlink:href="imafungus-16-e175931-g016.jpg" position="float" orientation="portrait" xlink:type="simple" id="oo_1489728.jpg"><uri content-type="original_file" xlink:type="simple">https://binary.pensoft.net/fig/1489728</uri></graphic></fig></tp:treatment-sec><tp:treatment-sec sec-type="etymology" id="SECID0EULDI"><title>Etymology.</title><p>Derived from the Latin words “<tp:taxon-name><tp:taxon-name-part taxon-name-part-type="genus" reg="Toxicocladosporium"/><tp:taxon-name-part taxon-name-part-type="species" reg="fusiforme">fusiforme</tp:taxon-name-part></tp:taxon-name>”, referring to the fusiform conidia of this species.</p></tp:treatment-sec><tp:treatment-sec sec-type="description" id="SECID0EDMDI"><title>Description.</title><p>Mycelium composed of septate, subhyaline to pale brown, smooth to warty, branched hyphae, 1.8–3.2 μm diam. Asexual state: Conidiophores arising from superficial mycelium, erect to sinuous, brown, unbranched, smooth or verrucous, subcylindrical, straight to flexuous, multi-septate, (21.2–) 24.4–58.7 (–78.2) × (2.1–) 2.5–3.6 (–3.9) μm. Conidiogenous cells are terminal, smooth, slightly verrucous, light brown, unseptate, subcylindrical, (4.8–) 5.2–10.5 (–11.7) × (2.1–) 2.2–3.5 (–3.7) μm. Conidia are terminal or lateral to the tips of hyphae or conidiogenous cells, smooth, transparent to light brown, without septa, fusiform, some of which are connected in series, (6.4–) 6.5–7.9 (–8.2) × (2.2–) 2.4–3.3 (–3.5) μm.</p></tp:treatment-sec><tp:treatment-sec sec-type="description" id="SECID0EIMDI"><title>Culture characteristics.</title><p>Colonies on MEA surface flat to slightly raised at centre, yellow-green, fuzzy, and have intact edges; reverse dark brown. On OA, colonies are brown, fading toward the centre and edges. The optimal temperature is 25–30 °C, reaching 13–16 mm diam in 10 d. At 35 °C, the fungus shows slight growth, attaining a colony diameter of 3–5 mm within 10 days. No growth was observed at 5 °C.</p></tp:treatment-sec><tp:treatment-sec sec-type="notes" id="SECID0ENMDI"><title>Notes.</title><p>The genus <italic><tp:taxon-name><tp:taxon-name-part taxon-name-part-type="genus" reg="Toxicocladosporium">Toxicocladosporium</tp:taxon-name-part></tp:taxon-name></italic> was established by Crous et al. (<xref ref-type="bibr" rid="B34">Crous et al. 2007b</xref>) to accommodate cladosporium-like fungi characterised by “dark, thick-walled, conidial and conidiophore septa, and lacking the typical coronate <italic><tp:taxon-name><tp:taxon-name-part taxon-name-part-type="genus" reg="Cladosporium">Cladosporium</tp:taxon-name-part></tp:taxon-name></italic> scar” (<xref ref-type="bibr" rid="B18">Bezerra et al. 2017</xref>). Species of <italic><tp:taxon-name><tp:taxon-name-part taxon-name-part-type="genus" reg="Toxicocladosporium">Toxicocladosporium</tp:taxon-name-part></tp:taxon-name></italic> are widely distributed and capable of colonising a variety of substrates. Nearly all species in this genus exhibit a broad host range, and have been isolated from diverse sources including mold-infested paint and clinical specimens (<xref ref-type="bibr" rid="B48">Crous et al. 2009c</xref>; <xref ref-type="bibr" rid="B52">Crous et al. 2009d</xref>; <xref ref-type="bibr" rid="B70">Crous et al. 2016b</xref>). Phylogenetic analyses indicate that our new fungal strain of <italic><tp:taxon-name><tp:taxon-name-part taxon-name-part-type="genus" reg="Toxicocladosporium">T.</tp:taxon-name-part> <tp:taxon-name-part taxon-name-part-type="species" reg="fusiforme">fusiforme</tp:taxon-name-part></tp:taxon-name></italic>, isolated from <italic><tp:taxon-name><tp:taxon-name-part taxon-name-part-type="genus" reg="Pinus">Pinus</tp:taxon-name-part> <tp:taxon-name-part taxon-name-part-type="species" reg="thunbergii">thunbergii</tp:taxon-name-part></tp:taxon-name></italic>, is nested within the <italic><tp:taxon-name><tp:taxon-name-part taxon-name-part-type="genus" reg="Toxicocladosporium">Toxicocladosporium</tp:taxon-name-part></tp:taxon-name></italic> clade and closely related to <italic><tp:taxon-name><tp:taxon-name-part taxon-name-part-type="genus" reg="Toxicocladosporium">T.</tp:taxon-name-part> <tp:taxon-name-part taxon-name-part-type="species" reg="immaculatum">immaculatum</tp:taxon-name-part></tp:taxon-name></italic>, from which it differs by 1.65% (8/484 bp) in the <abbrev xmlns:xlink="http://www.w3.org/1999/xlink" xlink:title="internal transcribed spacer" id="ABBRID0EEPDI" xlink:type="simple">ITS</abbrev> region. Morphologically, <italic><tp:taxon-name><tp:taxon-name-part taxon-name-part-type="genus" reg="Toxicocladosporium">T.</tp:taxon-name-part> <tp:taxon-name-part taxon-name-part-type="species" reg="fusiforme">fusiforme</tp:taxon-name-part></tp:taxon-name></italic> is distinguished by its relatively long conidiophores (21.2–78.2 vs. 12−25 × 2.5−3.5 µm in <italic><tp:taxon-name><tp:taxon-name-part taxon-name-part-type="genus" reg="Toxicocladosporium">T.</tp:taxon-name-part> <tp:taxon-name-part taxon-name-part-type="species" reg="immaculatum">immaculatum</tp:taxon-name-part></tp:taxon-name></italic>).</p></tp:treatment-sec><ref-list><ref id="B34"><mixed-citation xmlns:xlink="http://www.w3.org/1999/xlink" xlink:type="simple"><person-group><name name-style="western"><surname>Crous</surname><given-names>PW</given-names></name><name name-style="western"><surname>Braun</surname><given-names>U</given-names></name><name name-style="western"><surname>Schubert</surname><given-names>K</given-names></name><etal/></person-group> (<year>2007b</year>) <article-title>Delimiting <italic><tp:taxon-name><tp:taxon-name-part taxon-name-part-type="genus">Cladosporium</tp:taxon-name-part></tp:taxon-name></italic> from morphologically similar genera.</article-title><source>Studies in Mycology</source><volume>58</volume>(<issue>1</issue>): <fpage>33</fpage>–<lpage>56</lpage>. <ext-link xlink:href="10.3114/sim.2007.58.02" ext-link-type="doi" xlink:type="simple">https://doi.org/10.3114/sim.2007.58.02</ext-link></mixed-citation></ref><ref id="B18"><mixed-citation xmlns:xlink="http://www.w3.org/1999/xlink" xlink:type="simple"><person-group><name name-style="western"><surname>Bezerra</surname><given-names>JDP</given-names></name><name name-style="western"><surname>Sandoval-Denis</surname><given-names>M</given-names></name><name name-style="western"><surname>Paiva</surname><given-names>LM</given-names></name><etal/></person-group> (<year>2017</year>) <article-title>New endophytic <italic><tp:taxon-name><tp:taxon-name-part taxon-name-part-type="genus">Toxicocladosporium</tp:taxon-name-part></tp:taxon-name></italic> species from cacti in Brazil, and description of <italic><tp:taxon-name><tp:taxon-name-part taxon-name-part-type="genus">Neocladosporium</tp:taxon-name-part></tp:taxon-name></italic> gen. nov.</article-title><source>IMA Fungus</source><volume>8</volume>(<issue>1</issue>): <fpage>77</fpage>–<lpage>97</lpage>. <ext-link xlink:href="10.5598/imafungus.2017.08.01.06" ext-link-type="doi" xlink:type="simple">https://doi.org/10.5598/imafungus.2017.08.01.06</ext-link></mixed-citation></ref><ref id="B48"><mixed-citation xmlns:xlink="http://www.w3.org/1999/xlink" xlink:type="simple"><person-group><name name-style="western"><surname>Crous</surname><given-names>PW</given-names></name><name name-style="western"><surname>Schoch</surname><given-names>CL</given-names></name><name name-style="western"><surname>Hyde</surname><given-names>KD</given-names></name><etal/></person-group> (<year>2009c</year>) <article-title>Phylogenetic lineages in the <italic><tp:taxon-name><tp:taxon-name-part taxon-name-part-type="order">Capnodiales</tp:taxon-name-part></tp:taxon-name></italic>.</article-title><source>Studies in Mycology</source><volume>64</volume>: <fpage>17</fpage>–<lpage>47</lpage>. <ext-link xlink:href="10.3114/sim.2009.64.02" ext-link-type="doi" xlink:type="simple">https://doi.org/10.3114/sim.2009.64.02</ext-link></mixed-citation></ref><ref id="B52"><mixed-citation xmlns:xlink="http://www.w3.org/1999/xlink" xlink:type="simple"><person-group><name name-style="western"><surname>Crous</surname><given-names>PW</given-names></name><name name-style="western"><surname>Summerell</surname><given-names>BA</given-names></name><name name-style="western"><surname>Carnegie</surname><given-names>AJ</given-names></name><etal/></person-group> (<year>2009d</year>) <article-title>Novel species of <italic><tp:taxon-name><tp:taxon-name-part taxon-name-part-type="family">Mycosphaerellaceae</tp:taxon-name-part></tp:taxon-name></italic> and <italic><tp:taxon-name><tp:taxon-name-part taxon-name-part-type="family">Teratosphaeriaceae</tp:taxon-name-part></tp:taxon-name></italic>.</article-title><source>Persoonia</source><volume>23</volume>(<issue>1</issue>): <fpage>119</fpage>–<lpage>146</lpage>. <ext-link xlink:href="10.3767/003158509X479531" ext-link-type="doi" xlink:type="simple">https://doi.org/10.3767/003158509X479531</ext-link></mixed-citation></ref><ref id="B70"><mixed-citation xmlns:xlink="http://www.w3.org/1999/xlink" xlink:type="simple"><person-group><name name-style="western"><surname>Crous</surname><given-names>PW</given-names></name><name name-style="western"><surname>Wingfield</surname><given-names>MJ</given-names></name><name name-style="western"><surname>Richardson</surname><given-names>DM</given-names></name><etal/></person-group> (<year>2016b</year>) <article-title>Fungal Planet description sheets: 400.</article-title><source>Persoonia</source><volume>36</volume>(<issue>1</issue>): <fpage>316</fpage>–<lpage>458</lpage>. <ext-link xlink:href="10.3767/003158516X692185" ext-link-type="doi" xlink:type="simple">https://doi.org/10.3767/003158516X692185</ext-link></mixed-citation></ref></ref-list></tp:taxon-treatment>
