# Supplementary material for: ﻿Novel endophytic fungi from Pinus: introducing three new genera and six new species within Capnodiales (Ascomycota, Dothideomycetes) sensu lato
Source: IMA Fungus. 2025 Dec 11;16:e175931. doi: 10.3897/imafungus.16.175931 (PMC12715516; doi:10.3897/imafungus.16.175931)
Supplement: XML Treatment for Zasmidium guttulatum [file imafungus.16.175931-treatment11.xml]

<!DOCTYPE tp:taxon-treatment
  PUBLIC "-//TaxonX//DTD Taxonomic Treatment Publishing DTD v0 20100105//EN" "tax-treatment-NSO.dtd">
<tp:taxon-treatment xmlns:tp="http://www.plazi.org/taxpub"><tp:treatment-meta><kwd-group><label>Taxon classification</label><kwd>
                  <named-content content-type="kingdom">Animalia</named-content>
                </kwd><kwd>
                  <named-content content-type="order">Capnodiales</named-content>
                </kwd><kwd>
                  <named-content content-type="family">Extremaceae</named-content>
                </kwd></kwd-group><mixed-citation publication-type="journal"><person-group><name><surname>Zhang</surname><given-names>Xiu-Yu</given-names></name><name><surname>Zhang</surname><given-names>Qiu-Yue</given-names></name><name><surname>Li</surname><given-names>De-Wei</given-names></name><name><surname>Sun</surname><given-names>Jing-Zu</given-names></name><name><surname>Fan</surname><given-names>Ben</given-names></name></person-group><article-title>﻿Novel endophytic fungi from <tp:taxon-name><tp:taxon-name-part taxon-name-part-type="genus" reg="Pinus">Pinus</tp:taxon-name-part></tp:taxon-name>: introducing three new genera and six new species within <italic><tp:taxon-name><tp:taxon-name-part taxon-name-part-type="order">Capnodiales</tp:taxon-name-part></tp:taxon-name></italic> (<italic><tp:taxon-name><tp:taxon-name-part taxon-name-part-type="phylum">Ascomycota</tp:taxon-name-part></tp:taxon-name></italic>, <italic><tp:taxon-name><tp:taxon-name-part taxon-name-part-type="class">Dothideomycetes</tp:taxon-name-part></tp:taxon-name></italic>) sensu lato</article-title><source>IMA Fungus</source><day>11</day><month>12</month><year>2025</year><volume>16</volume><pub-id pub-id-type="doi">10.3897/imafungus.16.175931</pub-id></mixed-citation></tp:treatment-meta><tp:nomenclature><label>﻿</label><tp:taxon-name><object-id xmlns:xlink="http://www.w3.org/1999/xlink" content-type="arpha" xlink:type="simple">31DFF8FB-F2F6-51EC-BEEC-B50905401FB3</object-id>
                <tp:taxon-name-part taxon-name-part-type="genus" reg="Zasmidium">Zasmidium</tp:taxon-name-part>
                <tp:taxon-name-part taxon-name-part-type="species" reg="guttulatum">guttulatum</tp:taxon-name-part>
                <object-id xmlns:xlink="http://www.w3.org/1999/xlink" content-type="mycobank" xlink:type="simple">C860183</object-id>
              </tp:taxon-name><tp:taxon-authority>X. Yu. Zhang, Q.Y. Zhang &amp; B. Fan</tp:taxon-authority><tp:taxon-status xmlns:xlink="http://www.w3.org/1999/xlink" xlink:type="simple">sp. nov.</tp:taxon-status><xref ref-type="fig" rid="F17">Fig. 17</xref></tp:nomenclature><tp:treatment-sec sec-type="material" id="SECID0EMRDI"><title>Type.</title><p><bold>CHINA</bold> • Jiangsu Province, Nanjing, Nanjing Forestry University, Baima Campus, fungal endophytes from <italic><tp:taxon-name><tp:taxon-name-part taxon-name-part-type="genus" reg="Pinus">Pinus</tp:taxon-name-part> <tp:taxon-name-part taxon-name-part-type="species" reg="densiflora">densiflora</tp:taxon-name-part></tp:taxon-name></italic>, May 2023, Ben Fan and Xiuyu Zhang, NF649 (<bold>holotype <abbrev xmlns:xlink="http://www.w3.org/1999/xlink" xlink:title="Herbarium Mycologicum Academiae Sinicae" id="ABBRID0EBSDI" xlink:type="simple">HMAS</abbrev> 352959</bold>, culture ex-type <abbrev xmlns:xlink="http://www.w3.org/1999/xlink" xlink:title="China General Microbiological Culture Collection Center" id="ABBRID0EGSDI" xlink:type="simple">CGMCC</abbrev> 3. 28955).</p><fig id="F17" position="float" orientation="portrait"><object-id xmlns:xlink="http://www.w3.org/1999/xlink" content-type="doi" xlink:type="simple">10.3897/imafungus.16.175931.figure17</object-id><object-id xmlns:xlink="http://www.w3.org/1999/xlink" content-type="arpha" xlink:type="simple">067B6889-B81D-5CA7-B663-CC0602676D77</object-id><label>Figure 17.</label><caption><p>Morphological features of <italic><tp:taxon-name><tp:taxon-name-part taxon-name-part-type="genus" reg="Zasmidium">Zasmidium</tp:taxon-name-part> <tp:taxon-name-part taxon-name-part-type="species" reg="guttulatum">guttulatum</tp:taxon-name-part></tp:taxon-name></italic> (isolate NF649). A–C Colonies on MEA (A), OA (B) and SNA (C) at 25 °C for 10 days on 90 mm Petri dish. D Colony on SNA. D–H Conidiophores (a), conidiogenous cells (b), and conidia (c). Scale bars: 10 μm (D–H).</p></caption><graphic xmlns:xlink="http://www.w3.org/1999/xlink" xlink:href="imafungus-16-e175931-g017.jpg" position="float" orientation="portrait" xlink:type="simple" id="oo_1489729.jpg"><uri content-type="original_file" xlink:type="simple">https://binary.pensoft.net/fig/1489729</uri></graphic></fig></tp:treatment-sec><tp:treatment-sec sec-type="etymology" id="SECID0ECTDI"><title>Etymology.</title><p>Derived from the Latin word “guttula” (a droplet), referring to the droplet-like appearance of the conidia.</p></tp:treatment-sec><tp:treatment-sec sec-type="description" id="SECID0EHTDI"><title>Description.</title><p>Mycelium composed of brown, septate, branched hyphae, smooth to verruculose, 1.6–3.3 μm in diameter. Asexual state: Conidiophores erect, subcylindrical, dark brown, straight, verrucous, (19.5–) 21.8–63.0 (–80.8) × (1.4–) 1.5–2.2 (–2.5) μm. Conidiogenous cells formed by the degeneration of conidiophores or terminally, pale to brown, verrucous, cylindrical, (2.6–) 3.0–3.9 (–4.1) × (2.1–) 2.2–2.4 (–2.5) μm. Conidia terminal or lateral, drop-shaped to gourd-shaped, brown to transparent, smooth to slightly verrucous, 0–1 septate, (4.5–) 5.1–8.1 (–9.9) × (3.4–) 338–4.5 (–4.7) μm. Sexual state unknown.</p></tp:treatment-sec><tp:treatment-sec sec-type="description" id="SECID0EMTDI"><title>Culture characteristics.</title><p>Colonies grow circular and flat, yellowish-green to dark olivaceous, producing droplets on MEA, with floccose aerial mycelium on SNA and OA. The optimal temperature for growth is 25 °C, reaching 11–13 mm in diameter after 10 days. No growth occurs at 5 °C or 35 °C.</p></tp:treatment-sec><tp:treatment-sec sec-type="material" id="SECID0ERTDI"><title>Additional material examined.</title><p><bold>CHINA</bold> • Jiangsu Province, Nanjing, Nanjing Forestry University, Baima Campus, fungal endophytes from <italic><tp:taxon-name><tp:taxon-name-part taxon-name-part-type="genus" reg="Pinus">Pinus</tp:taxon-name-part> <tp:taxon-name-part taxon-name-part-type="species" reg="densiflora">densiflora</tp:taxon-name-part></tp:taxon-name></italic>, May 2023, Ben Fan and Xiuyu Zhang, NF648.</p></tp:treatment-sec><tp:treatment-sec sec-type="notes" id="SECID0EEUDI"><title>Notes.</title><p>Two isolates, NF649 and NF849 (<italic><tp:taxon-name><tp:taxon-name-part taxon-name-part-type="genus" reg="Zasmidium">Zasmidium</tp:taxon-name-part> <tp:taxon-name-part taxon-name-part-type="species" reg="guttulatum">guttulatum</tp:taxon-name-part></tp:taxon-name></italic>), obtained from endophytic fungi, formed a clade closely related to <italic><tp:taxon-name><tp:taxon-name-part taxon-name-part-type="genus" reg="Zasmidium">Z.</tp:taxon-name-part> <tp:taxon-name-part taxon-name-part-type="species" reg="pearceae">pearceae</tp:taxon-name-part></tp:taxon-name></italic>. However, they differ morphologically. Colonies of NF649 produce viscous droplets on the surface and have a regular margin, in contrast to the dry surface and irregular margin of <italic><tp:taxon-name><tp:taxon-name-part taxon-name-part-type="genus" reg="Zasmidium">Z.</tp:taxon-name-part> <tp:taxon-name-part taxon-name-part-type="species" reg="pearceae">pearceae</tp:taxon-name-part></tp:taxon-name></italic> colonies. In addition, the conidial morphology is distinct, and NF649 produces guttulate, drop-shaped conidia, while those of <italic><tp:taxon-name><tp:taxon-name-part taxon-name-part-type="genus" reg="Zasmidium">Z.</tp:taxon-name-part> <tp:taxon-name-part taxon-name-part-type="species" reg="pearceae">pearceae</tp:taxon-name-part></tp:taxon-name></italic> are elongate and cylindrical (<xref ref-type="bibr" rid="B165">Tan et al. 2022</xref>).</p></tp:treatment-sec><ref-list><ref id="B165"><mixed-citation xmlns:xlink="http://www.w3.org/1999/xlink" xlink:type="simple"><person-group><name name-style="western"><surname>Tan</surname><given-names>YP</given-names></name><name name-style="western"><surname>Bishop-Hurley</surname><given-names>SL</given-names></name><name name-style="western"><surname>Shivas</surname><given-names>RG</given-names></name><etal/></person-group> (<year>2022</year>) <article-title>Fungal Planet description sheets: 1436–1477.</article-title><source>Persoonia</source><volume>49</volume>: <fpage>261</fpage>–<lpage>350</lpage>. <ext-link xlink:href="10.3767/persoonia.2022.49.08" ext-link-type="doi" xlink:type="simple">https://doi.org/10.3767/persoonia.2022.49.08</ext-link></mixed-citation></ref></ref-list></tp:taxon-treatment>
