# Supplementary material for: ﻿Novel endophytic fungi from Pinus: introducing three new genera and six new species within Capnodiales (Ascomycota, Dothideomycetes) sensu lato
Source: IMA Fungus. 2025 Dec 11;16:e175931. doi: 10.3897/imafungus.16.175931 (PMC12715516; doi:10.3897/imafungus.16.175931)
Supplement: XML Treatment for Zasmidium longisporum [file imafungus.16.175931-treatment12.xml]

<!DOCTYPE tp:taxon-treatment
  PUBLIC "-//TaxonX//DTD Taxonomic Treatment Publishing DTD v0 20100105//EN" "tax-treatment-NSO.dtd">
<tp:taxon-treatment xmlns:tp="http://www.plazi.org/taxpub"><tp:treatment-meta><kwd-group><label>Taxon classification</label><kwd>
                  <named-content content-type="kingdom">Animalia</named-content>
                </kwd><kwd>
                  <named-content content-type="order">Capnodiales</named-content>
                </kwd><kwd>
                  <named-content content-type="family">Extremaceae</named-content>
                </kwd></kwd-group><mixed-citation publication-type="journal"><person-group><name><surname>Zhang</surname><given-names>Xiu-Yu</given-names></name><name><surname>Zhang</surname><given-names>Qiu-Yue</given-names></name><name><surname>Li</surname><given-names>De-Wei</given-names></name><name><surname>Sun</surname><given-names>Jing-Zu</given-names></name><name><surname>Fan</surname><given-names>Ben</given-names></name></person-group><article-title>﻿Novel endophytic fungi from <tp:taxon-name><tp:taxon-name-part taxon-name-part-type="genus" reg="Pinus">Pinus</tp:taxon-name-part></tp:taxon-name>: introducing three new genera and six new species within <italic><tp:taxon-name><tp:taxon-name-part taxon-name-part-type="order">Capnodiales</tp:taxon-name-part></tp:taxon-name></italic> (<italic><tp:taxon-name><tp:taxon-name-part taxon-name-part-type="phylum">Ascomycota</tp:taxon-name-part></tp:taxon-name></italic>, <italic><tp:taxon-name><tp:taxon-name-part taxon-name-part-type="class">Dothideomycetes</tp:taxon-name-part></tp:taxon-name></italic>) sensu lato</article-title><source>IMA Fungus</source><day>11</day><month>12</month><year>2025</year><volume>16</volume><pub-id pub-id-type="doi">10.3897/imafungus.16.175931</pub-id></mixed-citation></tp:treatment-meta><tp:nomenclature><label>﻿</label><tp:taxon-name><object-id xmlns:xlink="http://www.w3.org/1999/xlink" content-type="arpha" xlink:type="simple">D67F9C5A-8148-598E-9F88-684E343F1FB9</object-id>
                <tp:taxon-name-part taxon-name-part-type="genus" reg="Zasmidium">Zasmidium</tp:taxon-name-part>
                <tp:taxon-name-part taxon-name-part-type="species" reg="longisporum">longisporum</tp:taxon-name-part>
                <object-id xmlns:xlink="http://www.w3.org/1999/xlink" content-type="mycobank" xlink:type="simple">C860187</object-id>
              </tp:taxon-name><tp:taxon-authority>X. Yu. Zhang, Q.Y. Zhang &amp; B. Fan</tp:taxon-authority><tp:taxon-status xmlns:xlink="http://www.w3.org/1999/xlink" xlink:type="simple">sp. nov.</tp:taxon-status><xref ref-type="fig" rid="F18">Fig. 18</xref></tp:nomenclature><tp:treatment-sec sec-type="material" id="SECID0EIXDI"><title>Type.</title><p><bold>CHINA</bold> • Jiangsu Province, Nanjing, Nanjing Forestry University, Baima Campus, fungal endophytes from <italic><tp:taxon-name><tp:taxon-name-part taxon-name-part-type="genus" reg="Pinus">Pinus</tp:taxon-name-part> <tp:taxon-name-part taxon-name-part-type="species" reg="densiflora">densiflora</tp:taxon-name-part></tp:taxon-name></italic>, May 2023, Ben Fan and Xiuyu Zhang, NF622 (<bold>holotype <abbrev xmlns:xlink="http://www.w3.org/1999/xlink" xlink:title="Herbarium Mycologicum Academiae Sinicae" id="ABBRID0E4XDI" xlink:type="simple">HMAS</abbrev> 352958</bold>, culture ex-type <abbrev xmlns:xlink="http://www.w3.org/1999/xlink" xlink:title="China General Microbiological Culture Collection Center" id="ABBRID0ECYDI" xlink:type="simple">CGMCC</abbrev> 3. 28954).</p></tp:treatment-sec><tp:treatment-sec sec-type="etymology" id="SECID0EGYDI"><title>Etymology.</title><p>Derived from the Latin words “longus” and “spora”, the species epithet refers to the elongated conidia produced by the fungus.</p></tp:treatment-sec><tp:treatment-sec sec-type="description" id="SECID0ELYDI"><title>Description.</title><p>Mycelium composed of branched, septate, pale brown, verruculose hyphae, 1.5–3 μm diam. Numerous orange-coloured granules are observed among the hyphae (Fig. <xref ref-type="fig" rid="F18">18G</xref>). Asexual state: Conidiophores erect or curved, cylindrical, hyaline to pale brown, aseptate, smooth, (17.2–) 30.9–58.1 (–79.5) × (1.9–) 2.3–3.1 (–3.7) μm. Conidiogenous cells absent; conidia produced directly from the sides or apices of hyphae, hyaline, subcylindrical with a slightly narrowed base, slightly verruculose, mostly aseptate, occasionally with one septum, (6.1–) 7.7–16.2 (–21.2) × (2.3–) 2.7–3.3 (–3.6) μm. Sexual state unknown.</p><fig id="F18" position="float" orientation="portrait"><object-id xmlns:xlink="http://www.w3.org/1999/xlink" content-type="doi" xlink:type="simple">10.3897/imafungus.16.175931.figure18</object-id><object-id xmlns:xlink="http://www.w3.org/1999/xlink" content-type="arpha" xlink:type="simple">FA283706-B5B6-5604-B7A8-C83561779C31</object-id><label>Figure 18.</label><caption><p>Morphological features of <italic><tp:taxon-name><tp:taxon-name-part taxon-name-part-type="genus" reg="Zasmidium">Zasmidium</tp:taxon-name-part> <tp:taxon-name-part taxon-name-part-type="species" reg="longisporum">longisporum</tp:taxon-name-part></tp:taxon-name></italic> (NF622). A–C Colonies on MEA (A), OA (B) and SNA (C) at 25 °C for 10 days on 90 mm Petri dish. D Colony on SNA. G Hyphal morphology on SNA. E, F, H, I Conidiophores (a) and conidia (b). Scale bars: 5 mm (D);100 μm (G); 10 μm (E, F, H, I)</p></caption><graphic xmlns:xlink="http://www.w3.org/1999/xlink" xlink:href="imafungus-16-e175931-g018.jpg" position="float" orientation="portrait" xlink:type="simple" id="oo_1489730.jpg"><uri content-type="original_file" xlink:type="simple">https://binary.pensoft.net/fig/1489730</uri></graphic></fig></tp:treatment-sec><tp:treatment-sec sec-type="description" id="SECID0ENZDI"><title>Culture characteristics.</title><p>Colonies on MEA with irregular margins and slightly raised centres, bearing abundant aerial mycelium, yellowish-green to cream-coloured. On SNA and OA, aerial mycelium is sparse; colonies appear dark olivaceous on OA and deep yellowish-green on SNA. The optimal temperature is 25 °C, with colonies reaching 12–14 mm in diameter in 10 days. No growth at 5 °C or 35 °C.</p></tp:treatment-sec><tp:treatment-sec sec-type="material" id="SECID0ESZDI"><title>Additional material examined.</title><p><bold>CHINA</bold> • Jiangsu Province, Nanjing, Nanjing Forestry University, Baima Campus, fungal endophytes from <italic><tp:taxon-name><tp:taxon-name-part taxon-name-part-type="genus" reg="Pinus">Pinus</tp:taxon-name-part> <tp:taxon-name-part taxon-name-part-type="species" reg="densiflora">densiflora</tp:taxon-name-part></tp:taxon-name></italic>, May 2023, Ben Fan and Xiuyu Zhang, NF822.</p></tp:treatment-sec><tp:treatment-sec sec-type="notes" id="SECID0EF1DI"><title>Notes.</title><p>Two isolates, NF622 and NF622-2, were identified as <italic><tp:taxon-name><tp:taxon-name-part taxon-name-part-type="genus" reg="Zasmidium">Zasmidium</tp:taxon-name-part> <tp:taxon-name-part taxon-name-part-type="species" reg="longisporum">longisporum</tp:taxon-name-part></tp:taxon-name></italic>, a species phylogenetically related to <italic><tp:taxon-name><tp:taxon-name-part taxon-name-part-type="genus" reg="Zasmidium">Z.</tp:taxon-name-part> <tp:taxon-name-part taxon-name-part-type="species" reg="fructicola">fructicola</tp:taxon-name-part></tp:taxon-name></italic>. The two taxa can be distinguished primarily by conidial size: NF622 produces significantly larger conidia, measuring up to 21.2 μm, compared to those of <italic><tp:taxon-name><tp:taxon-name-part taxon-name-part-type="genus" reg="Zasmidium">Z.</tp:taxon-name-part> <tp:taxon-name-part taxon-name-part-type="species" reg="fructicola">fructicola</tp:taxon-name-part></tp:taxon-name></italic>, which reach a maximum length of 12 μm. Additionally, NF622 exhibits slower growth, achieving a colony diameter of 12–14 mm after 10 days, whereas <italic><tp:taxon-name><tp:taxon-name-part taxon-name-part-type="genus" reg="Zasmidium">Z.</tp:taxon-name-part> <tp:taxon-name-part taxon-name-part-type="species" reg="fructicola">fructicola</tp:taxon-name-part></tp:taxon-name></italic> grows more rapidly, reaching 40 mm in diameter within 14 days. Ecologically, NF622 was isolated as an endophytic fungus from pine trees, while <italic><tp:taxon-name><tp:taxon-name-part taxon-name-part-type="genus" reg="Zasmidium">Z.</tp:taxon-name-part> <tp:taxon-name-part taxon-name-part-type="species" reg="fructicola">fructicola</tp:taxon-name-part></tp:taxon-name></italic> is a known pathogen of citrus fruit (<xref ref-type="bibr" rid="B95">Huang 2015</xref>).</p></tp:treatment-sec><ref-list><ref id="B95"><mixed-citation xmlns:xlink="http://www.w3.org/1999/xlink" xlink:type="simple"><person-group><name name-style="western"><surname>Huang</surname><given-names>F</given-names></name></person-group> (<year>2015</year>) <article-title>Cercosporoid diseases of Citrus.</article-title><source>Mycologia</source><volume>107</volume>: <fpage>1151</fpage>–<lpage>1171</lpage>. <ext-link xlink:href="10.3852/15-059" ext-link-type="doi" xlink:type="simple">https://doi.org/10.3852/15-059</ext-link></mixed-citation></ref></ref-list></tp:taxon-treatment>
