# Supplementary material for: ﻿Novel endophytic fungi from Pinus: introducing three new genera and six new species within Capnodiales (Ascomycota, Dothideomycetes) sensu lato
Source: IMA Fungus. 2025 Dec 11;16:e175931. doi: 10.3897/imafungus.16.175931 (PMC12715516; doi:10.3897/imafungus.16.175931)
Supplement: Supplementary material 1 — Cultures examined in this study and their GenBank accession numbers [file imafungus-16-e175931-s001.xlsx]

## Sheet: Table S1-Capnodiales
Table S1. Cultures examined in this study and their GenBank accession numbers.
Taxa	Strain number	GenBank Accession numbers				Reference
		LSU	ITS	RPB2	TEF1
Aeminium ludgeri	E19	MG938293	MG938060	MG948622	–	Trovão et al. 2019
Aeminium ludgeri	E14	MG938288	MG938062	MG948617	–	Trovão et al. 2019
Amycosphaerella africana	CBS 116154 (T)	KF902047	KF901700	KF902224	KF903116	Quaedvlieg et al. 2014
Antennariella placitae	CBS 124758 (T)	MH874920	MH863403	MN829278	MN829363	Vu et al. 2019
Aulographina pinorum	CBS 302.71	GU214393	GU214622	GU371766	–	Crous et al. 2009c
Aureobasidium pullulans	AFTOL-ID 912 (NT)	DQ470956	–	–	DQ471075	Spatafora et al. 2006
Austroafricana associata	CBS 120730 (T)	KF901824	EF394826	KF902177	KF903087	Crous et al. 2007b; Quaedvlieg et al. 2014
Batcheloromyces proteae	CBS 110696 (T)	KF901833	JF746163	MF951736	–	Taylor et al. 2003; Quaedvlieg et al. 2014
Botryoconidia globosus	NF150=CGMCC 3.28956 (T)	PX214422	PX214404			This study
Botryoconidia globosus	NF151	PX214423	PX214405			This study
Brunneosphaerella protearum	CBS 130598=CPC 18308	MH877281	JN712448	–	JN712584	Crous et al. 2011c; Vu et al. 2019
Camarosporula persooniae	CBS 116258 (T)	JF770461	JF770449	–	–	Crous et al. 2011d
Capnobotryella renispora	CBS 176.88	MH873817	MH862125	–	–	Vu et al. 2019
Capnodium coffeae	CBS 147.52	MH868489	MH856967	KT216519	–	Vu et al. 2019
Castanedospora pachyanthicola	CBS 140347 (ET)	MH036005	MH036004	–	–	Gregorio et al. 2018
Cercospora apii	CBS 116455	NG_069525	AY840519	–	AY840486	Groenewald et al. 2005; Videira et al. 2017
Chaetocapnodium siamensis	CBS 139815	MN749181	MN749252	MN829279	MN829364	Abdollahzadeh et al. 2020
Chaetothyrina guttulata	MFLUCC 15-1081 (T)	NG_058932	NR_153923	–	–	Hongsanan et al. 2017
Chaetothyrina musarum	MFLUCC 15-0383	KU710171	KX372275	–	–	Singtripop et al. 2016; Hongsanan et al. 2017
Cladosporium fusiforme	CBS 119414 (T)	KJ564333	NR_119608	–	JN906988	Quaedvlieg et al. 2014
Cladosporium herbarum	CBS 121621 (T)	NG_069890	NR_119656	–	–	Schoch et al. 2014; Vu et al. 2019
Conidiocarpus plumeriae	MFLUCC 15-0205 (T)	NG_058933	KU358919	–	–	Hongsanan et al. 2015
Conidioxyphium gardeniorum	CPC 14327	GU301807	–	GU371743	GU349054	Schoch et al. 2009
Cystocoleus ebeneus	L161	EU048578	–	–	–	Muggia et al. 2008
Devriesia xanthorrhoeae	CBS 128219=CPC 17720 (ET)	HQ599606	HQ599605	–	–	Crous et al. 2010b
Dissoconium aciculare	CBS 342.82=STEU 1534 (T)	EU019266	NR_119427	–	–	Crous et al. 2007a; Schoch et al. 2014
Dissoconium proteae	CBS 122900 (T)	NG_059114	NR_156213	KF442594	–	Egidi et al. 2014; Crous et al. 2008
Dothidea insculpta	CBS 189.58	DQ247802	AF027764	–	–	Jacobs and Rehner 1998; Schoch et al. 2006
Dothidea sambuci	DAOM 231303 (ET)	NG_027611	NR_111220	–	–	Schoch et al. 2014
Dothideomycetes sp.	TRN 87	GU323966	–	–	–	Ruibal et al. 2009
Dothiora ceratoniae	CBS 477.69 (T)	KF251655	KF251151	MF951419	KF253111	Quaedvlieg et al. 2013
Elasticomyces elasticus	CBS 122538 (T)	MH874750	NR_137023	–	–	Selbmann et al. 2008; Vu et al. 2019
Elsinoe phaseoli	CBS 165.31 (T)	KX887026	NR_148161	KX887144	KX886908	Gregorio et al. 2018
Exopassalora zambiae	CBS 112970	EU019272	KF901811	KF902271	KF903157	Crous et al. 2007a; Quaedvlieg et al. 2014
Extremopsis_radicicola	CBS 147117=P6446 (T)	NG_088096	MN310191	–	–	GenBank submission, Macia-Vicente, 2019
Extremus antarcticus	CCFEE 5207	KF310021	KF309980	KF310087	–	Egidi et al. 2014; Quaedvlieg et al. 2014
Extremus_adstrictus	TRN96=CBS 118292 (T)	KF310022	NR_144954	KF310103	–	Ruibal et al. 2005; Quaedvlieg et al. 2014
Friedmanniomyces endolithicus	CCFEE 5283	KF310006	KF309960	KF310053	–	Egidi et al. 2014
Fumiglobus pieridicola	UBC F23788 (T)	NG_060400	NR_153985	–	–	Bose et al. 2014
Globoramichloridium indicum	CBS 171.96	EU041856	EU041799	–	–	Arzanlou et al. 2007
Graphiopsis chlorocephala	CBS 121523	NG_228798	NR 185403	–	–	Vu et al. 2019
Houjia pomigena	CBS 125224 = CMG UIF2b (T)	NG_058486	NR_156364	MF951422	–	Videira et al. 2017
Houjia yanglingensis	CBS 125225 (T)	NG_064220	NR_160237	–	–	Vu et al. 2019
Hyphoconis sterilis	TRN288	–	AY843126	–	–	Ruibal et al. 2008
Hyphoconis sterilis	TRN287	KF310032	–	–	–	Egidi et al. 2014
Johansonia chapadiensis	CBS 128068=CPC 18474 (T)	NG_057893	NR_145100	KF310045	–	Crous et al. 2010a
Kabatiella lini	CBS 125.21 (T)	NG_056962	MH854694	KT693984	FJ157908	Zalar et al. 2008; Vu et al. 2019
Leptoxyphium fumago	CBS 123.26 (T)	MH866361	MH854862	–	GU349051	Vu et al. 2019
Leptoxyphium glochidion	IFRDCC 2651 (T)	KF982308	NR_155316	–	–	Yang et al. 2014
Longisporomyces filisporum	NF595 (T) = CGMCC3.29108	PX214424	PX214406			This study
Longisporomyces filisporum	NF692	PX214425	PX214407			This study
Melanodothis caricis	CBS 860.72 (T)	MH872317	NR_145099	–	–	Crous et al. 2009c; Vu et al. 2019
Meristemomyces frigidus	CCFEE 5508 (T)	NG_059444	NR_144973	KF310067	–	Selbmann et al. 2008; Egidi et al. 2014
Microxyphium aciculiforme	CBS 892.73	GU301847	MN749237	–	GU349045	Schoch et al. 2009; Abdollahzadeh et al. 2020
Mucomycosphaerella eurypotami	JK 5586J	GU301852	–	GU371722	–	Schoch et al. 2009
Mycovellosiella cajani	CBS 142174 = RWB 2071 (NT)	NG_058491	NR_156374	MF951526	–	Videira et al. 2017
Myrtapenidiella tenuiramis	CPC 13692 (T)	KF901997	NR_145118	KF902230	KF903121	Quaedvlieg et al. 2014
Neocatenulostroma endophyticum	NF685 (T) = CGMCC3.28957	PX214426	PX214408	–	–	This study
Neocatenulostroma endophyticum	NF690	PX214427	PX214409	–	–	This study
Neocladosporium leucadendri	CBS 131317=CPC 18315 (T)	NG_057949	NR_152324	–	–	Crous et al. 2011b
Neodeightoniella phragmiticola	CPC 22059 = CBS 136418 (T)	KF777224	KF777171	MF951543	–	Crous et al. 2013b
Neodevriesia bulbillosa	CBS 118285 = TRN 81 (T)	KF310029	NR_144953	KF310102	–	Ruibal et al. 2005; Quaedvlieg et al. 2014
Neodevriesia coryneliae	CBS 137999 (T)	MH878133	–	–	KJ869239	Vu et al. 2019
Neodevriesia lagerstroemiae	CBS 125422	KF902149	MH863701	KF902233	–	Quaedvlieg et al. 2014; Vu et al. 2019
Neodevriesia modesta	CBS 137182 (T)	MH878597	NR_144975	–	–	Quaedvlieg et al. 2014; Vu et al. 2019
Neodevriesia modesta	CCFEE 5672	KF310026	KF309984	KF310093	–	Quaedvlieg et al. 2014
Neodevriesia sardiniae	CCFEE 6202=CBS 139724 (ET)	KR781052	NR_145014	KT247887	–	Isola et al. 2016
Neodevriesia strelitziae	CBS 122379 (T)	MH874737	NR_175123	GU371738	GU349049	Vu et al. 2019
Nowamyces globulus	CBS 144599 = CPC 32724	MN162197	MN161936	–	MN162341	Crous et al. 2019b
Nowamyces globulus	CBS 144598 = CPC 32722( T)	MN162196	MN161935	–	MN162340	Crous et al. 2019b
Nowamyces piperitae	CBS 143490 = CPC 32400 (T)	MN162200	MN161944	–	–	Crous et al. 2019b
Pallidocercospora heimii	CBS 110682 = CPC 760 (T)	KF902013	KF901671	KF902249	KF903136	Quaedvlieg et al. 2014
Paradevriesia americana	CBS 117726 (T)	MH874578	NR_159866	–	–	Vu et al. 2019
Paradevriesia compacta	CBS 118294 = TRN 111 (T)	NG_059089	–	KF310095	–	Ruibal et al. 2009
Paradevriesia pseudoamericana	CBS126270 (T)	–	NR171743	–	–	Vu et al. 2019
Paradevriesia pseudoamericana	CPC 16174 = CBS 126270 (T)	GU570544	GU570527	–	HM177416	Frank et al. 2010
Petrophila incerta	TRN139b (T)	KF310030	AY559372	–	–	Ruibal et al. 2005; Egidi et al. 2014
Petrophila incerta	CBS 118608=TRN139b (T)	–	NR_144956	KF310091	–	Ruibal et al. 2005
Phaeotheca fissurella	CBS 520.89 (T)	MH873872	–	–	–	Vu et al. 2019
Phaeotheca shathenatiana	MSX102094	MH745096	MH745097	–	–	Vu et al. 2019
Phaeothecoidiella illinoisensis	CBS 125223 = CPC 16115 = CMG UIE3a (T)	GU117901	MH863463	–	–	Yang et al. 2010; Vu et al. 2019
Phaeothecoidiella missouriensis	CBS 125222 (T)	NG_069924	NR_156638	MF951423	–	Videira et al. 2017; Vu et al. 2019
Piedraia hortae	CBS 374.71	GU214464	GU214645	–	–	Crous et al. 2009c
Piedraia quintanilhae	CBS 327.63 (T)	GU214468	NR_160092	–	–	Crous et al. 2009c; Vu et al. 2019
Polychaeton citri	CBS 116435	GU214469	GU214649	–	–	Crous et al. 2009c
Polyphialoseptoria terminaliae	CBS 135106 = CPC 19611 (T)	MH878128	KF251214	MF951615	KF253170	Quaedvlieg et al. 2013; Vu et al. 2019
Polyphialoseptoria terminaliae	CPC 19487	KF251718	–	KF252220	KF253171	Quaedvlieg et al. 2013
Pseudocastanedospora guangdongensis	CGMCC 3.22540	OQ758161	OQ798970	–	–	Li et al. 2023
Pseudoramichloridium brasilianum	CBS 283.92 (T)	MH874024	–	–	–	Vu et al. 2019
Pseudoramichloridium henryi	CBS 124775 (T)	MH874928	GQ303289	KF902344	KF903227	Cheewangkoon et al. 2009; Vu et al. 2019
Pseudoveronaea ellipsoidea	CBS 132085 = CPC 18970 = MI3 34F1a (T)	MH877464	NR_111367	–	JQ622120	Schoch et al. 2014; Vu et al. 2019
Pseudoveronaea obclavata	CBS 132086 = CPC 18972 (T)	NG_042616	NR_111168	–	–	Li et al. 2012; Schoch et al. 2014
Rachicladosporium alpinum	CCFEE 5395 (T)	KF310035	NR_144965	KF310037	–	Egidi et al. 2014
Rachicladosporium luculiae	CBS 121620 (T)	MH874675	NR_160222	–	–	Vu et al. 2019
Rachicladosporium pennatum	NF412 (T) = CGMCC3.28959	PX214428	PX214410			This study
Rachicladosporium pennatum	NF413	PX214429	PX214411			This study
Rachicladosporium pennatum	NF416	PX214430	PX214412			This study
Racodium rupestre	L423	EU048581	GU067668	–	–	Muggia et al. 2008; Muggia and Grube 2010
Racodium upestre	L346	EU048583	GU067666	–	–	Muggia et al. 2008; Muggia and Grube 2010
Ramichloridium apiculatum	CBS 400.76	EU041851	EU041794	KX348077	–	Arzanlou et al. 2007b
Ramichloridium punctatum	BHE35b1=CBS 132090=CPC 18974 (T)	NG_042612	NR_120081	–	–	Li et al. 2012; Schoch et al. 2014
Ramularia eucalypti	CBS 120726 (T)	KF251834	KF251330	KF252333	KF253277	Verkley et al. 2013
Ramularia pusilla	CBS 124973 (ET)	NG_058152	NR_154917	KP894687	KP894466	Videira et al. 2015
Rasutoria pseudotsugae	rapssd	EF114704	EF114687	–	–	Winton et al. 2007
Rasutoria tsugae	ratstk	EF114705	EF114688	–	–	Winton et al. 2007
Readeriella deanei	CBS 134746 (T)	NG_069186	KF901542	KF902368	KF903250	Qadri et al. 2014
Readeriella guyanensis	CBS 117550 = MUCL 46082 (T)	FJ493211	NR_176122	MN829327	MN829411	Crous et al. 2009b; Vu et al. 2019
Readerielliopsis fuscoporiae	CPC 24637=CBS 139900 (T)	KR476755	KR476720	MN829326	MN829410	Crous et al. 2015
Repetophragma zygopetali	VIC 42946 (T)	NG_060158	–	–	–	GenBank submission, Silvaet et al., 2023
Repetophragma zygopetali	COAD 1978	KU609074	KU609074	–	–	GenBank submission, Pereira et al., 2017
Saccothecium sepincola	MFLU 14-0276	KM388554	–	–	–	GenBank submission, Thambugala et al., 2014
Saxophila tyrrhenica	CCFEE 5935=CBS 139725 (T)	NG_059571	NR_145013	–	–	Isola et al. 2016
Schizothyrium pomi	CUA1a	AY598895	EF164898	–	–	Batzer et al. 2005, 2008
Schizothyrium pomi Flyspeck1924	Zj001	AY598894	AY598848	–	–	Batzer et al. 2005
Scorias leucadendri	CBS 131318 = CPC18312 (T)	JQ044456	JQ044437	MN829334	MN829419	Crous et al. 2011b
Scorias spongiosa	MFLUCC10-0084	JN832601	–	–	–	GenBank submission, Chomnunti et al., 2011
Scorias spongiosa	CBS 325.33 = AFTOL-ID 1594	MH866910	–	KT216542	DQ677920	Vu et al. 2019
Selenophoma linicola	CBS 468.48 (T)	NG_057801	NR_160075	–	–	de Gruyter et al. 2009; Vu et al. 2019
Helianthoconium helianthosporum	NF684 (T) = CGMCC3.28953	PX214431	PX214413			This study
Helianthoconium helianthosporum	NF884	PX214432	PX214414			This study
Sphaerulina nanjingensis	NF651 (T) = CGMCC3.28952	PX214433	PX214415			This study
Sphaerulina nanjingensis	NF851	PX214434	PX214416			This study
Sphaerulina myriadea	CBS 124646	KF251754	KF251251	KF252256	KF253201	Quaedvlieg et al. 2013
Sporidesmajora pennsylvaniensis	CBS 125229 = CMG PA1-9F1a (T)	NG_058487	NR_156639	MF951424	–	Videira et al. 2017
Staninwardia suttonii	CBS 120061 = CPC 13055 (T)	KF901874	KF901552	–	–	Quaedvlieg et al. 2014
Stenella araguata	CBS 105.75 = ATCC 24788 = FMC245 (T)	MH872633	NR_156511	–	–	Crous et al. 2007a; Vu et al. 2019
Suberoteratosphaeria suberosa	CBS 436.92 (T)	MH874032	MH862368	KF902404	KF903282	Vu et al. 2019
Teratoramularia persicariae	CPC 11410 (T)	KX287252	NR_154516	KX288713	KX288110	Videira et al. 2016
Teratosphaeria complicata	CPC 14535	GQ852714	GQ852790	KF902415	KF903290	Crous et al. 2009d, 2009f
Teratosphaeria miniata	CBS 125006 (T)	MH874952	MH863451	KF902447	KF903323	Vu et al. 2019
Toxicocladosporium fusiforme	NF414 (T) = CGMCC3.28958	PX214435	PX214417			This study
Toxicocladosporium irritans	CBS 185.58 (T)	MH869283	NR_152316	LT799783	–	Crous et al. 2007c; Vu et al. 2019
Toxicocladosporium protearum	CBS 126499 =CPC 15254 (T)	NG_069967	NR_152321	LT799786	–	Crous et al. 2010c; Vu et al. 2019
Translucidithyrium thailandicum	MFLUCC 16-0362 (T)	MG993048	NR_161061	–	MG992597	Zeng et al. 2018
Tripospermum myrti	CBS 437.68	GU323216	–	GU561854	–	Schoch et al. 2009
Uwebraunia australiensis	CBS 120729= CPC 13282(T)	KF442553	NR_119630	KX348105	JQ622129	Egidi et al. 2014; Schoch et al. 2014
Uwebraunia dekkeri	CBS 567.89 = CPC 1535 (T)	NG_057772	NR_119428	–	–	Crous et al. 2007a; Schoch et al. 2014
Vermiconia antarctica	CBS 136107 = CCFEE 5488 (ET)	–	NR_132888	KF310089	–	Quaedvlieg et al. 2014
Vermiconia foris	CBS 136106 (T)	MH878580	–	–	–	Vu et al. 2019
Vermiconidia calcicola	CCFEE 5770 (T)	KR781046	–	–	–	GenBank submission, Selbmann and Isola, 2016
Vermiconidia flagrans	TRN114 (T)	KF310024	–	KF310096	–	Egidi et al. 2014
Verrucocladosporium dirinae	CBS 112794 (T)	MH874471	NR_152317	–	–	Crous et al. 2007b; Vu et al. 2019
Xenodevriesia strelitziicola	CBS 122480 (T)	NG_059085	NR_171741	–	–	Crous et al. 2009c; Vu et al. 2019
Xenoramularia arxii	CBS 342.49 (T)	NG_058254	KX287552	KX288720	–	Videira et al. 2016
Zasmidium guttulatum	NF649 (T) = CGMCC3.28955	PX214436	PX214418			This study
Zasmidium guttulatum	NF648	PX214437	PX214419			This study
Zasmidium longisporum	NF622 (T) = CGMCC3.28954	PX214438	PX214420			This study
Zasmidium longisporum	NF822	PX214439	PX214421			This study
Zasmidium pseudoparkii	CBS 110999 = CPC1087 (T)	MH874457	NR_156505	KF902396	KF903273	Crous et al. 2006; Vu et al. 2019
Zygophiala tardicrescens	MWA1a (T)	EF164901	AY598856	–	–	Batzer et al. 2005; Batzer et al. 2008
Zygophiala wisconsinensis	MSTA8a (T)	AY598897	AY598853	–	–	Batzer et al. 2005
Zymoseptoria tritici	CBS 115943 (ET)	GU214436	NR_158992	KX348112	–	Goodwin et al. 2001; Crous et al. 2009c
Zasmidium musigenum	CBS 190.63	EU041857	EU041800	–	–	Arzanlou et al. 2007
T denotes type; NT, neotype; ET, epitype;
Fungal collection/herbarium codes: CBS, Culture Collection of the Westerdijk Fungal Biodiversity Institute, Utrecht, The Netherlands; CPC, Colegio de Postgraduados, Manuel León, municipio de Amatlán de los Reyes, Veracruz, Mexico; DAOM, Canadian National Mycological Herbarium,Ottawa, Canada; DHP, Donald H. Pfster collection, Cambridge, MA, USA; GXU, Herbarium of Institute of Applied Microbiology,…

## Sheet: Table S2-Dissoconiaceae
Table S2. Cultures examined in this study and their GenBank accession numbers.
Taxa	Strain number	GenBank Accession numbers		Reference
		LSU	ITS
Chaetoscutula juniperi	MA 90552	MN756705	MN756704	GenBank submission, Garrido-Benavent, 2020
Dissoconium aciculare	CBS 342.82 (T)	MH873249	MH861502	Vu et al. 2019
Dissoconium eucalypti	CBS 120039 (T)	MH863074	MH874627	Vu et al. 2019
Dissoconium nelumbonis	TNM Kirschner & Chen 3925 (T)	–	NR_166556	Chen and Kirschner 2018
Dissoconium proteae	CBS 122900 (T)	NG_059114	MH863256	Vu et al. 2019
Globoramichloridium indicum	CBS 171.96	EU041856	EU041799	Arzanlou et al. 2007
Myrmecridium schulzeri	CBS 643.76	MH872791	MH861020	Vu et al. 2019
Paradissoconium narthecii	CBS 148449 (T)	NG_081323	NR_175214	GenBank submission, Crous and Groenewald, 2021
Pseudoveronaea ellipsoidea	CBS 132085 (T)	MH877464	NR_111367	Schoch et al. 2014; Vu et al. 2019
Pseudoveronaea obclavata	CBS 132086 (T)	NG_042616	NR_111168	Li et al. 2012; Schoch et al. 2014
Radulidium epichlos	CBS 361.63 (T)	NG_057779	NR_155709	Arzanlou et al. 2007
Ramichloridium apiculatum	CBS 156.59 (T)	MH869376	MH857835	Vu et al. 2019
Ramichloridium bicellularipe	CBS 122096 (T)	EU559604	–	Kirschner and Chen 2010
Ramichloridium cucurbitae	CBS 132087 (T) = CPC 19423 = BHF50a3	NG_042613	NR_120082	Li et al. 2012; Schoch et al. 2014
Ramichloridium endophyticum	YMF 1.05584 (T)	MK836098	NR_172411	GenBank submission, Zheng, 2021
Ramichloridium eucleae	CBS 138000 (T)	MH878134	NR_156590	Crous et al. 2014; Vu et al. 2019
Ramichloridium luteum	CBS 132088 (T)	MH877465	NR_119684	Schoch et al. 2014; Vu et al. 2019
Ramichloridium punctatum	CBS 132090 (T) = CPC 18974 = BHE35b1	JQ622094	NR_120081	Li et al. 2012; Schoch et al. 2014
Helianthoconium helianthosporum	NF 684 (T) = CGMCC 3.28953	PX214431	PX214413	This study
Helianthoconium helianthosporum	NF 884	PX214432	PX214414	This study
Staninwardia suttonii	CBS 120061	KF901874	OP595813	Quaedvlieg et al. 2014
Uwebraunia australiensis	CBS 120729 (T)	KF442553	NR_119630	Egidi et al. 2014; Schoch et al. 2014
Uwebraunia dekkeri	CBS 567.89 (T)	EU019268	NR_119428	Crous et al. 2007a; Schoch et al. 2014
Uwebraunia communis	CBS 114238 (T)	EU019267	NR_158994	Crous et al. 2006; 2007a
Uwebraunia musae	CBS 122453 (T)	MH874738	MH863207	Vu et al. 2019
Zasmidium musigenum	CBS 190.63	EU041857	EU041800	Arzanlou et al. 2007
T denotes type; NT, neotype; ET, epitype;
Fungal collection/herbarium codes: CBS, Culture Collection of the Westerdijk Fungal Biodiversity Institute, Utrecht, The Netherlands; CPC, Colegio de Postgraduados, Manuel León, municipio de Amatlán de los Reyes, Veracruz, Mexico; DAOM, Canadian National Mycological Herbarium,Ottawa, Canada; DHP, Donald H. Pfster collection, Cambridge, MA, USA; GXU, Herbarium of Institute of Applied Microbiology,…

## Sheet: Table S3-Extremaceae
Table S3. Cultures examined in this study and their GenBank accession numbers.
Taxa	Strain number	GenBank Accession numbers		Reference
		LSU	ITS
Botryoconidia globosus	NF 150 (T) = CGMCC3.28956	PX214422	PX214404	This study
Botryoconidia globosus	NF 151	PX214423	PX214405	This study
Castanedospora pachyanthicola	JH14502	MN384638	–	Skelton et al. 2019
Dothiora ceratoniae	CBS 477.69 (T)	KF251655	KF251151	Quaedvlieg et al. 2013
Extremopsis radicicola	CBS 147117 (T)	NG_088096	MN310191	GenBank submission, Macia-Vicente, 2022
Extremus adstrictus	TRN96 (T) = CBS 118292	KF310022	NR_144954	Ruibal et al. 2005; Egidi et al. 2014
Extremus antarcticus	CCFEE 451 (T)	NG_059204	NG_064939	Ruibal et al. 2009
Paradevriesia americana	CBS 117726 (T)	NG_059077	MH863026	Crous et al. 2007b; Vu et al. 2019
Paradevriesia compacta	CBS 118294 (T)	NG_059089	NR_144955	Ruibal et al. 2005, 2009
Paradevriesia pseudoamericana	CBS 126270 (T)	MH875410	NR_171743	Vu et al. 2019
Petrophila incerta	TRN139b (T) = CBS 118608	KF310030	NR_144956	Ruibal et al. 2005; Egidi et al. 2014
Psedocastanedospora guangdongensis	CGMCC 3.22540	OQ758161	OQ798970	Li et al. 2023
Pseudoramichloridium brasilianum	CBS 283.92	EU041854	EU041797	Arnold et al. 2007
Pseudoramichloridium henryi	CBS 124775 (T)	MH874928	MH863413	Vu et al. 2019
Saxophila tyrrhenica	CCFEE 5935 (T)	NG_059571	NR_145013	Isola et al. 2016
Vermiconia foris	CBS 136106 (T) = CCFEE 5459	MH878580	KF309981	Egidi et al. 2014; Vu et al. 2019
Vermiconidia antarctica	CBS 136107 (T) = CCFEE 5488	NG_067493	NR_132888	Egidi et al. 2014; Vu et al. 2019
Vermiconidia calcicola	CCFEE 5770 (T) = CBS140080	KR781046	KP791759	Isola et al. 2016
Vermiconidia flagrans	TRN114 (T) = CBS 118296	KF310024	KP791753	Egidi et al. 2014; Isola et al. 2016
T denotes type; NT, neotype; ET, epitype;
Fungal collection/herbarium codes: CBS, Culture Collection of the Westerdijk Fungal Biodiversity Institute, Utrecht, The Netherlands; CPC, Colegio de Postgraduados, Manuel León, municipio de Amatlán de los Reyes, Veracruz, Mexico; DAOM, Canadian National Mycological Herbarium,Ottawa, Canada; DHP, Donald H. Pfster collection, Cambridge, MA, USA; GXU, Herbarium of Institute of Applied Microbiology,…

## Sheet: Table S4-Mycosphaerellaceae
Table S4. Cultures examined in this study and their GenBank accession numbers.
Taxa	Strain number	GenBank Accession numbers			Reference
		LSU	ITS	RPB2
Acericercospora hyrcanica	IRAN 4553C	ON212671	ON212662	–	Bakhshi and Braun 2022
Acericercospora hyrcanica	IRAN 4554C	ON212672	ON212663	–	Bakhshi and Braun 2022
Acericercospora hyrcanica	IRAN 4555C (T)	ON226842	ON212664	–	Bakhshi and Braun 2022
Acericercospora hyrcanica	IRAN 4556C	ON226843	ON212665	–	Bakhshi and Braun 2022
Acericercospora hyrcanica	IRAN 4557C	ON226844	ON212666	–	Bakhshi and Braun 2022
Acervuloseptoria ziziphicola	CBS 138009 = CPC 23707 (T)	KJ869221	KJ869164	MF951425	Crous et al. 2014; Videira et al. 2017
Amycosphaerella africana	CBS 680.95 = CPC 796 (T)	KF902048	KF901701	MF951426	Quaedvlieg et al. 2014; Videira et al. 2017
Annellosympodiella juniperi	CBS 137992 = CPC 23276 (T)	KJ869204	KJ869204	MF951436	Crous et al. 2014; Videira et al. 2017
Apseudocercosporella trigonotidis	CBS 131890 = CPC 10864 (T)	JQ324972	GU269858	KX288414	Crous et al. 2013a; Videira et al. 2016
Asperisporium caricae	CBS 130298 (ET)	MF951128	JN190955	MF951437	Minnis et al. 2011; Videira et al. 2017
Australosphaerella nootherensis	CBS 130522 (T)	KF901835	MF951293	MF951440	Quaedvlieg et al. 2014; Videira et al. 2017
Brunneosphaerella protearum	CBS 130597 = CPC 16338 (ET)	GU214397	GU214626	MF951443	Crous et al. 2009c; Videira et al. 2017
Brunswikiella parsonsiae	CBS 137979 = CPC 22537 (T)	KJ869188	KJ869131	MF951593	Crous et al. 2014; Videira et al. 2017
Caryophilloseptoria pseudolychnidis	CBS 128630 (T)	KF251795	KF251291	MF951446	Verkley et al. 2013; 2017
Catenulocercospora fusimaculans	CPC 17277	KF251817	KF251313	MF951450	Verkley et al. 2013; 2017
Cercoramularia koreana	CBS 142175 = CPC 10709 (T)	MF951132	MF951296	MF951453	Videira et al. 2017
Cercospora armoraciae	CBS 538.71	MF951134	JX143547	MF951454	Groenewald et al. 2013; Videira et al. 2017
Cercospora zeina	CBS 118820 = CPC 11995 (T)	MF951147	DQ185081	MF951469	Crous et al. 2006a; Videira et al. 2017
Cercosporella virgaureae	CPC 11460	KX286976	KX287283	KX288426	Videira et al. 2016
Cercosporidium chaetomium	CBS 142177 = CPC 18624 (ET)	MF951151	MF951306	MF951474	Videira et al. 2017
Chuppomyces handelii	CBS 113302	GU214437	EU167581	MF951475	Crous et al. 2009c; Simon et al. 2009; Videira et al. 2017
Clarohilum henningsii	CPC 17314	MF951152	MF951307	MF951476	Videira et al. 2017
Clypeosphaerella quasiparki	CBS 123243 = CPC 15409 (T)	KF902128	KF901771	MF951478	Quaedvlieg et al. 2014; Videira et al. 2017
Collarispora valgourgensis	CBS 129531 = CPC 18385 (T)	JF951175	JF951152	MF951479	Crous et al. 2011a; Videira et al. 2017
Coremiopassalora eucalypti	CBS 111318	GU253860	GU269845	MF951482	Crous et al. 2013a; Videira et al. 2017
Cytostagonospora martiniana	CBS 135102 = CPC 17727 (ET)	KF251657	KF251153	MF951484	Quaedvlieg et al. 2013; Videira et al. 2017
Deightonomyces daleae	CBS 113031	MF951155	EU040236	MF951485	Crous et al. 2007b; Videira et al. 2017
Devonomyces endophyticus	CBS 114662 (T)	KF902060	KF901713	MF951590	Quaedvlieg et al. 2014; Videira et al. 2017
Distocercospora pachyderma	CBS 138247 = CPC 24144 (ET)	MF951156	MF951311	MF951486	Videira et al. 2017
Distocercosporaster dioscoreae	CBS 135463 = CPC 11513	KF251815	KF251311	MF951489	Verkley et al. 2013; 2017
Distomycovellosiella brachycarpa	CBS 142178 = CPC 18381 (ET)	MF951158	MF951313	MF951490	Videira et al. 2017
Dothistroma pini	CBS 116486	JX901823	JX901735	KX348053	Quaedvlieg et al. 2012; Videira et al. 2016
Epicoleosporium ramularioides	CPC 10673	MF951160	KX287289	KX288434	Videira et al. 2016; 2017
Exosporium livistonae	CBS 131313 = CPC 19357 (T)	JQ044446	JQ044427	MF951494	Crous et al. 2011b; Videira et al. 2017
Exutisphaerella laricina	CBS 326.52 (NT)	GU253693	GU269643	MF951496	Crous et al. 2013a; Videira et al. 2017
Filiella pastinacae	CBS 114116	KF251832	KF251328	KX348056	Verkley et al. 2013; 2016
Fulvia fulva	CBS 142314 = CPC 13652 (ET)	MF951163	MF951317	MF951498	Videira et al. 2017
Fusoidiella depressa	CBS 141335 = CPC 14915	KF251813	KF251309	KX348055	Verkley et al. 2013; 2016
Graminopassalora graminis	CBS 113303	GU214666	GU214666	MF951502	Crous et al. 2009c; Videira et al. 2017
Hyalocercosporidium desmodii	CBS 142179 = CPC 19483 (T)	MF951168	MF951322	MF951503	Videira et al. 2017
Hyalozasmidium aerohyalinosporum	CBS 125011 (T)	KF901930	GQ852839	MF951504	Crous et al. 2009d; Quaedvlieg et al. 2014; Videira et al. 2017
Lecanosticta acicola	CBS 133791 (ET)	KC013017	KC012999	MF951507	Quaedvlieg et al. 2012; Videira et al. 2017
Longisporomyces filisporum	NF595 (T) = CGMCC3.29108	PX214424	PX214406		This study
Longisporomyces filisporum	NF 692	PX214425	PX214407		This study
Madagascaromyces intermedius	CBS 124154 (T)	FJ790297	FJ790267	MF951511	Crous et al. 2009f; Videira et al. 2017
Microcyclosporella mali	CBS 126136 = CPC 16184 (T)	GU570547	GU570535	KX288436	Frank et al. 2010; Videira et al. 2016
Micronematomyces caribensis	CBS 113380 (T)	MF951175	DQ676515	MF951517	Breeijen et al. 2006; Videira et al. 2017
Miuraea degenerans	MAFF 239265 = MUCC 1514 (ET)	MF951181	MF951325	MF951523	Videira et al. 2017
Mycodiella sumatrensis	CBS 118501	JX901872	DQ303049	MF951525	Crous et al. 2006b; Quaedvlieg et al. 2012; Videira et al. 2017
Mycosphaerelloides madeirae	CBS 112895 = CPC 3745 (T)	KF902017	AY725553	KX348057	Crous et al. 2006b; Quaedvlieg et al. 2014; Videira et al. 2016
Mycovellosiella cajani	CBS 113998	KF251819	KF251315	MF951527	Verkley et al. 2013; Videira et al. 2017
Neoceratosperma eucalypti	CBS 137998 = CPC 23465 (T)	KJ869210	KJ869153	MF951531	Crous et al. 2014; Videira et al. 2017
Neocercospora ammicola	CBS 136450 (T)	KR232405	KR232407	KX288446	Bakhshi et al. 2015; Videira et al. 2016
Neocercosporidium smilacis	CBS 122888 (ET)	MF951185	MF951329	MF951536	Videira et al. 2017
Neodeightoniella phragmiticola	CBS 136418 = CPC 22059 (T)	KF777224	KF777171	MF951543	Crous et al. 2013b; Videira et al. 2017
Neomycosphaerella pseudopentameridis	CBS 136407 = CPC 21126 (T)	KF777226	KF777173	MF951545	Crous et al. 2013b; Videira et al. 2017
Neopenidiella nectandrae	CBS 734.87 (T)	KF901982	MF951335	MF951546	Quaedvlieg et al. 2014; Videira et al. 2017
Neophloeospora maculans	CBS 115123	GU214670	GU214670	MF951547	Crous et al. 2009c; Videira et al. 2017
Neopseudocercosporella capsellae	CBS 112032	KF251824	KF251320	KX348060	Verkley et al. 2013; Videira et al. 2017
Neoseptoria caricis	CBS 135097 (T)	KF251663	KF251159	MF951551	Quaedvlieg et al. 2013; Videira et al. 2017
Nothopassalora personata	CBS 142236 = CPC 19466 (ET)	MF951235	MF951374	MF951632	Videira et al. 2017
Nothopericoniella perseae-macranthae	CBS 122097	GU452682	MF951354	MF951583	Kirschner and Chen 2010a; Videira et al. 2017
Nothophaeocryptopus gaeomannii	CBS 244.38	MF951191	MF951336	GU357766	Schoch et al. 2009; Videira et al. 2017
Nothoseptoria caraganae	CPC 36563 = CBS 145993 (T)	MT223917	MT223825	MT223693	Crous et al. 2020b
Pachyramichloridium pini	CBS 461.82 (T)	EU041859	EU041802	MF951552	Arzanlou et al. 2007; Videira et al. 2017
Pallidocercospora heimii	CBS 110682 = CPC 760 (T)	GQ852604	KF901671	MF951554	Crous et al. 2009e; Quaedvlieg et al. 2014; Videira et al. 2017
Pantospora guazumae	CBS 130299 (ET)	MF951196	JN190956	MF951556	Minnis et al. 2011; Videira et al. 2017
Paracercospora egenula	CBS 132030	GU253738	GU269698	MF951557	Crous et al. 2013a; Videira et al. 2017
Paracercosporidium microsorum	CBS 142176 = CPC 15550 (ET)	MF951201	MF951344	MF951564	Videira et al. 2017
Paracercosporidium tiliae	CBS 112734 = CPC 3952 (ET)	MF951202	MF951345	MF951565	Videira et al. 2017
Paramycosphaerella brachystegia	CBS 136436 = CPC 21136 (T)	KF777230	KF777178	MF951567	Crous et al. 2013b; Videira et al. 2017
Paramycovellosiella passaloroides	CPC 10770	MF951209	MF951352	MF951580	Videira et al. 2017
Parapallidocercospora colombiensis	CBS 110968 = CPC 1105 (T)	KF901969	AY752148	MF951581	Crous et al. 2004; Quaedvlieg et al. 2014; Videira et al. 2017
Passalora bacilligera	CBS 131547 (ET)	MF951210	MF951356	MF951585	Videira et al. 2017
Passalora vaginae	CBS 140.34	MF951166	MF951320	–	Videira et al. 2017
Pedrocrousiella pongamiae	NFCCI-RKC2019	MW327593	MW327548	MW363496	Rajeshkumar et al. 2021
Phaeocercospora colophospermi	CBS 132687 = CPC 19812 (T)	JX069854	JX069870	MF951586	Videira et al. 2017
Phaeophleospora eugeniae	CBS 142184 = CPC 15143	FJ493206	FJ493188	MF951594	Crous et al. 2009b; Videira et al. 2017
Phaeoramularia gomphrenicola	CBS 142182 = CPC 23248 (ET)	MF951216	MF951359	MF951599	Videira et al. 2017
Phloeospora ulmi	CBS 101564	KF251703	KF251200	MF951602	Quaedvlieg et al. 2013; Videira et al. 2017
Pleopassalora perplexa	CBS 116363 = CPC 11147 (T)	MF951220	AY752162	MF951606	Crous et al. 2004; Videira et al. 2017
Pleuropassalora armatae	CBS 125420 = CPC 15419 (T)	GU214456	GU214640	MF951609	Crous et al. 2009c; Videira et al. 2017
Pluripassalora bougainvilleae	CBS 142237 = CPC 19327	MF951224	MF951365	MF951612	Videira et al. 2017
Polyphialoseptoria terminaliae	CBS 135106 = CPC 19611 (T)	KF251717	KF251214	MF951615	Quaedvlieg et al. 2013; Videira et al. 2017
Prathigadoides gleditsiae-caspicae	CBS 136121 (T)	MZ423829	MZ423851	MZ427652	GenBank submission, Bakhshi, 2021
Pruniphilomyces circumscissus	CPC 36434 = CBS 145985	MT223926	MT223834	MT223697	Crous et al. 2020b
Pseudocercospora vitis	CBS 132012	GU214483	GU269829	KX348076	Crous et al. 2009c; Videira et al. 2016
Pseudocercospora zambiae	CBS 136423 = CPC 22686 (T)	KF777228	KF777175	MF951630	Crous et al. 2013b; Videira et al. 2017
Pseudocercosporella bakeri	CBS 125685 = CPC 17570 (ET)	KX287005	KX287306	KX288462	Videira et al. 2016
Pseudopericoniella levispora	CBS 873.73 (T)	EU041837	EU041780	MF951633	Arzanlou et al. 2007; Videira et al. 2017
Pseudophaeophleospora stonei	CBS 120830 = CPC 13330 (T)	FJ493210	EF394856	MF951636	Crous et al. 2007c; 2009b; Videira et al. 2017
Pseudozasmidium vietnamensis	CBS 119974 (T)	JF700944	DQ632675	MF951639	Burgess et al. 2007; Quaedvlieg et al. 2011; Videira et al. 2017
Ragnhildiana perfoliati	CBS 125419 = CPC 15365 (T)	GU214453	GU214639	MF951647	Crous et al. 2009c; Videira et al. 2017
Ramularia pusilla	CBS 124973 (ET)	KP894141	KP894248	KP894687	Videira et al. 2015
Ramulariopsis gossypii	CBS 141099 (ET)	KX287243	KX287540	KX288702	Videira et al. 2016
Ramulispora sorghi	CBS 111032	MF951248	MF951384	MF951654	Videira et al. 2017
Ramulispora sorghiphila	CBS 255.82	MF951250	MF951386	MF951656	Videira et al. 2017
Rhachisphaerella mozambica	CBS 122464 (T)	MF951237	EU514257	MF951640	Videira et al. 2017
Rosisphaerella rosicola	CBS 138.35	MF951252	MF951388	MF951658	Videira et al. 2017
Ruptoseptoria unedonis	CBS 755.70	KF251732	KF251229	MF951659	Quaedvlieg et al. 2013; Videira et al. 2017
Schizothyrium pomi	CBS 486.50	EF134948	EF134948	MF951735	Batzer et al. 2008; Videira et al. 2017
Scolecostigmina mangiferae	CBS 125467 = CPC 17351 (NT)	GU253877	GU269870	MF951660	Crous et al. 2013a; Videira et al. 2017
Septoria proteacearum	CBS 135477 = CPC 19675	KF252029	KF251524	MF951663	Verkley et al. 2013; 2017
Septoria urticae	CBS 102375 (T)	KF252088	KF251583	KF252576	Verkley et al. 2013; 2017
Sirosporium celtidis	CBS 158.25	MF951253	MF951389	MF951669	Videira et al. 2017
Sonderhenia eucalyptorum	CBS 120220	DQ923536	DQ923536	MF951673	Crous et al. 2006b; Videira et al. 2017
Sphaerulina quercicola	CBS 115016	KF252134	KF251629	KF252621	Verkley et al. 2013
Sphaerulina tirolensis	CBS 109018 (T)	KF252143	KF251638	MF951680	Verkley et al. 2013; 2017
Stromatoseptoria castaneicola	CBS 102322	KF251774	KF251271	MF951681	Quaedvlieg et al. 2013; Videira et al. 2017
Sultanimyces vitiphyllus	CBS 206.48	MF951260	MF951395	MF951683	Videira et al. 2017
Trochophora simplex	CBS 124744	GU253880	GU269872	MF951684	Crous et al. 2013a; Videira et al. 2017
Uwemyces elaeidis	CPUwZC 01	KX228356	KX228299	KX228371	Crous et al. 2012
Virosphaerella pseudomarksii	CBS 123241 = CPC 15410 (T)	KF902127	KF901770	MF951686	Quaedvlieg et al. 2014; Videira et al. 2017
Xenomycosphaerella elongata	CBS 120735 = CPC 13378 (T)	JF700942	EF394833	MF951687	Crous et al. 2007c; Quaedvlieg et al. 2011; Videira et al. 2017
Xenoramularia polygonicola	CBS 141102 = CPC 10852 (T)	GU214695	GU214695	KX288723	Crous et al. 2009c; Videira et al. 2016
Xenosonderhenia eucalypti	CBS 138858 = CPC 24247 (T)	KP004485	KP004457	MF951688	Crous et al. 2014b; Videira et al. 2017
Xenosonderhenioides indonesiana	CBS 142239 = CPC 15066 (T)	MF951261	MF951396	MF951689	Videira et al. 2017
Zasmidium cellare	CBS 146.36 (NT)	EU041878	EU041821	MF951693	Arzanlou et al. 2007; Videira et al. 2017
Zymoseptoria tritici	CBS 115943 (ET)	GU214436	AF181692	KX348112	Goodwin and Zismann 2001; Crous et al. 2009c; Videira et al. 2016
T denotes type; NT, neotype; ET, epitype;
Fungal collection/herbarium codes: CBS, Culture Collection of the Westerdijk Fungal Biodiversity Institute, Utrecht, The Netherlands; CPC, Colegio de Postgraduados, Manuel León, municipio de Amatlán de los Reyes, Veracruz, Mexico; DAOM, Canadian National Mycological Herbarium,Ottawa, Canada; DHP, Donald H. Pfster collection, Cambridge, MA, USA; GXU, Herbarium of Institute of Applied Microbiology,…

## Sheet: Table S5-Cladosporiaceae
Table S5. Cultures examined in this study and their GenBank accession numbers.
Taxa	Strain number	GenBank Accession numbers			Reference
		LSU	ITS	RPB2
Cladosporium allicinum	CBS 118854	KJ564335	–	–	Schubert et al. 2007; Quaedvlieg et al. 2014
Cladosporium chalastosporoides	CBS 125985 (T) = CPC 13864	KJ564332	HM148001	LT799751	Bensch et al. 2010; Quaedvlieg et al. 2014; Bezerra et al. 2017
Cladosporium fusiforme	CBS 119414 (T)	KJ564333	DQ780388	–	Zalar et al. 2007; Quaedvlieg et al. 2014
Cladosporium herbarum	CBS 121621 (T) = CPC 12177	KJ564331	EF679363	–	Schubert et al. 2007; Quaedvlieg et al. 2014
Cladosporium hillianum	CBS 125988 (T) = CPC 15458	KJ564334	HM148097	–	Bensch et al. 2010; Quaedvlieg et al. 2014
Cladosporium iridis	CBS 138.40 (T)	EU167591	EF679370	–	Schubert et al. 2007; Simon et al. 2009
Extremus antarcticus	CCFEE 451 (T)	GU250360	NR 138389	–	Selbmann et al. 2005; Quaedvlieg et al. 2014
Graphiopsis chlorocephala	CPC 11383	EU009457	EU009457	LT799753	Schubert et al. 2007a; Bezerra et al. 2017
Graphiopsis chlorocephala	CBS 100405	EU009456	EU009456	–	Bezerra et al. 2017
Neocladosporium leucadendri	CPC 29090	LT799744	LT799737	LT799756	Bezerra et al. 2017
Neocladosporium leucadendri	CPC 29092	LT799745	LT799738	LT799757	Bezerra et al. 2017
Rachicladosporium africanum	CMW 39100 (T)	–	KP662111	–	Cruywagen et al. 2015
Rachicladosporium alpinum	CBS 136040 (T) = CCFEE 5395	KF310035	NR_144965	–	Egidi et al. 2014; Quaedvlieg et al. 2014
Rachicladosporium americanum	CBS 124774 (T)	NG_078630	MH863412	MN829336	Vu et al. 2019; Abdollahzadeh et al. 2020
Rachicladosporium cboliae	CBS 125424 (T) = CPC 14034	NG_057851	NR_156538	LT799763	Crous et al. 2009c; Bezerra et al. 2017
Rachicladosporium corymbiae	CBS 145087 (T)	NG_067850	NR_161143	–	Crous et al. 2018
Rachicladosporium eucalypti	CBS 138900 (T) = CPC 23241	NG_070537	NR_155718	–	Crous et al. 2014b
Rachicladosporium europaeum	G231 (T)	OR094683	OR094691	OR096695	Piątek et al. 2023
Rachicladosporium ignacyi	G24	OR094681	OR094689	OR096693	Piątek et al. 2023
Rachicladosporium ignacyi	F95	OR094679	OR094687	OR096691	Piątek et al. 2023
Rachicladosporium ignacyi	G21	OR094680	OR094688	OR096692	Piątek et al. 2023
Rachicladosporium ignacyi	G398 (T)	OR094686	OR094694	OR096698	Piątek et al. 2023
Rachicladosporium inconspicuum	CBS 136043 (T) = CCFEE 5456	NG_059443	NR_144966	KF310041	Ruibal et al. 2009; Quaedvlieg et al. 2014
Rachicladosporium iridis	CBS 282.49 (T)	EU167586	NR_169891	–	Simon et al. 2009
Rachicladosporium kajetanii	G42 (T)	OR094682	OR094690	OR096694	Piątek et al. 2023
Rachicladosporium luculiae	CBS 121620 (T)	MH874675	NR_160222	–	Vu et al. 2019
Rachicladosporium paucitum	CBS 136041 (T) = CCFEE 5458	KF309988	NR_144969	–	Egidi et al. 2014; Quaedvlieg et al. 2014
Rachicladosporium pennatum	NF412 (T) = CGMCC3.28959	PX214428	PX214410		This study
Rachicladosporium pennatum	NF 413	PX214429	PX214411		This study
Rachicladosporium pennatum	NF 416	PX214430	PX214412		This study
Rachicladosporium pini	CBS 129525 (T)	MH876826	JF951145	LT799764	Crous et al. 2011a; Bezerra et al. 2017; Vu et al. 2019
Rachicladosporium silesianum	G395 (T)	OR094685	OR094693	OR096697	Piątek et al. 2023
Rachicladosporium silesianum	G232	OR094684	OR094692	OR096696	Piątek et al. 2023
Toxicocladosporium banksiae	CBS 128215 (T) = CPC 17280	HQ599599	HQ599598	LT799767	Crous et al. 2010d; Bezerra et al. 2017
Toxicocladosporium cacti	URM7489 (T) = CBS 141539	KY752819	KY752806	LT799768	Bezerra et al. 2017
Toxicocladosporium cacti	URM7490 = CBS 141538	KY752826	KY752813	LT799769	Bezerra et al. 2017
Toxicocladosporium fusiforme	NF 414 (T)	PX214435	PX214417	–	This study
Toxicocladosporium ficiniae	CPC 21282 (T) = CPC 21282	KF777241	KF777190	LT799780	Crous et al. 2013b; Bezerra et al. 2017
Toxicocladosporium hominis	FMR13297 (T) = CBS 140694	KY752829	LN834444	LT799781	Sandoval-Denis et al. 2015; Bezerra et al. 2017
Toxicocladosporium immaculatum	URM7491 (T)	KY752828	KY752815	LT799782	Bezerra et al. 2017
Toxicocladosporium irritans	CBS 185.58 (T)	EU040243	EU040243	LT799783	Crous et al. 2007b; Bezerra et al. 2017
Toxicocladosporium pini	CBS 138005 (T) = CPC 23639	KJ869217	KJ869160	LT799784	Crous et al. 2014a; Bezerra et al. 2017
Toxicocladosporium posoqueriae	CPC 19305 (T)	KC005803	NR121555	LT799785	Crous et al. 2012; Schoch et al. 2014; Bezerra et al. 2017
Toxicocladosporium protearum	CBS 126499 (T) = CPC 15254	HQ599587	HQ599586	LT799786	Crous et al. 2010c; Bezerra et al. 2017
Toxicocladosporium pseudoveloxum	CBS 128775 (T)	JF499867	JF499847	–	Crous and Groenewald 2011
Toxicocladosporium rubrigenum	CBS 124158 (T) = A28 = CPC 15735	FJ790305	FJ790287	LT799787	Crous et al. 2009f; Bezerra et al. 2017
Toxicocladosporium strelitziae	CBS 132535 (T) = CPC 19762	JX069858	NR111765	LT799788	Schoch et al. 2014; Bezerra et al. 2017
Toxicocladosporium veloxum	CPC 15736 (T) = CBS 124159	FJ790306	FJ790288	LT799779	Crous et al. 2009f; Bezerra et al. 2017
Verrucocladosporium dirinae	CBS 112794 (T)	EU040244	EU040244	–	Crous et al. 2007b
T denotes type; NT, neotype; ET, epitype;
Fungal collection/herbarium codes: CBS, Culture Collection of the Westerdijk Fungal Biodiversity Institute, Utrecht, The Netherlands; CPC, Colegio de Postgraduados, Manuel León, municipio de Amatlán de los Reyes, Veracruz, Mexico; DAOM, Canadian National Mycological Herbarium,Ottawa, Canada; DHP, Donald H. Pfster collection, Cambridge, MA, USA; GXU, Herbarium of Institute of Applied Microbiology,…

## Sheet: Table S6-Sphaerulina
Table S6. Cultures examined in this study and their GenBank accession numbers.
Taxa	Strain number	GenBank Accession numbers					Reference
		LSU	ITS	RPB2	TEF1	TUB
Pallidocerospora heimii	CBS 110682 (T)	GQ852604	AF309606	KF902249	JX500107	KF902839	Crous et al. 2001; 2009e; Quaedvlieg et al. 2014
Sphaerulina abeliceae	MUCC 3542	OR492443	OR492386	OR507729	OR507755	OR507782	Verkley et al. 2013; Videira et al. 2017
Sphaerulina aceris	CBS 652.85	GQ852673	MF951394	MF951676	KF253541	KF253060	Crous et al. 2009d; Verkley et al. 2013; 2017
Sphaerulina amelanchier	CBS 135110 (T)	KF252101	KF251596	KF252589	KF253543	KF253062	Verkley et al. 2013
Sphaerulina azaleae	CBS 128605	KF252104	KF251599	KF252592	KF253546	KF253065	Verkley et al. 2013
Sphaerulina berberidis	CBS 324.52	KF252106	KF251601	KF252594	KF253548	KF253067	Verkley et al. 2013
Sphaerulina betulae	CBS 116724	KF252107	KF251602	KF252595	KF253549	KF253068	Verkley et al. 2013
Sphaerulina cercidis	CBS 118910	KF252114	KF251609	KF252602	KF253553	KF253072	Verkley et al. 2013
Sphaerulina chaenomelis	MUCC1510	OR501404	JQ793663	OR507730	OR507756	OR507787	Ujat and Nakashima 2024
Sphaerulina cornicola	CBS 102324	KF252115	KF251610	KF252603	KF253557	KF253076	Verkley et al. 2013
Sphaerulina gei	CBS 128632	KF252120	KF251615	KF252607	KF253562	KF253081	Verkley et al. 2013
Sphaerulina hyperici	CBS 102313 (T)	KF252121	KF251616	KF252608	KF253563	KF253082	Verkley et al. 2013
Sphaerulina juglandina	MUCC1475	OR636057	OR636056	–	OQ436577	OQ436578	GenBank submission,Ujat and Nakashima; Wang, 2023
Sphaerulina juglandis	MUCC 1475	–	–	OR637382	OR637380	OR637381	Ujat and Nakashima 2024
Sphaerulina koreana	CPC 11414 (T)	GU214683	GU269852	KX288707	GU384564	–	Crous et al. 2013a; Videira et al. 2016
Sphaerulina nanjingensis	NF651 (T) = CGMCC3.28952	PX214433	PX214415				This study
Sphaerulina nanjingensis	NF 851	PX214434	PX214416				This study
Sphaerulina menispermi	CBS 128761	KF252123	KF251618	KF252610	KF253565	KF253084	Verkley et al. 2013
Sphaerulina musiva	CBS 130559	KF252124	KF251619	KF252611	KF253566	JX902292	Quaedvlieg et al. 2012; Verkley et al. 2013
Sphaerulina myriadea	CBS 124646	KF251754	KF251251	KF252256	KF253201	KF252734	Quaedvlieg et al. 2013
Sphaerulina neoaceris	CBS 145988=CPC 36488 (T)	NG074426	NR170064	MT223701	MT223725	–	Crous et al. 2020b
Sphaerulina orae-maris	CM6BS1C7	–	KX263848	–	–	–	GenBank submission, Calado et al., 2016
Sphaerulina oxyacanthae	CBS 135098	KF251755	KF251252	KF252257	KF253202	KF252735	Quaedvlieg et al. 2013
Sphaerulina patriniae	CBS 128653	KF252128	KF251623	KF252615	KF253570	KF253087	Verkley et al. 2013
Sphaerulina pelargonii	CBS138857 (T)	MH878631	KP004456	–	KP004506	–	Crous et al. 2014b; Vu et al. 2019
Sphaerulina polyspora	CBS 354.29	GU214501	GU214651	–	–	–	Crous et al. 2009c
Sphaerulina populi	CBS 391.59	KF252130	KF251625	KF252617	KF253572	–	Verkley et al. 2013
Sphaerulina populicola	CBS 100042	JX901869	EU167578	MF951678	KF253573	JX902238	Simon et al. 2009; Quaedvlieg et al. 2012; Verkley et al. 2013; 2017
Sphaerulina pseudovirgaureae	CBS 135109 (T)	MH878129	KF251253	KF252258	KF253203	KF252736	Quaedvlieg et al. 2013; Vu et al. 2019
Sphaerulina quercicola	CBS 115136	KF252134	KF251629	KF252621	KF253576	KF253091	Verkley et al. 2013
Sphaerulina rhabdoclinis	CBS 102195 (T)	KF252136	MH862780	KF252623	KF253578	KF253093	Verkley et al. 2013; Vu et al. 2019
Sphaerulina rhododendricola	CBS136435 (T)	NG069184	NR137839	–	–	–	Crous et al. 2013b
Sphaerulina rumicis	CCTU 1	MG561649	MG561648	–	–	–	Bakhshi and Arzanlou 2017
Sphaerulina salicicola	CBS 146032=CPC 36561 (T)	NG074427	NR170065	MT223703	MT223727	–	Crous et al. 2020b
Sphaerulina socia	CBS 355.58	KF252137	KF251632	KF252624	KF253579	KF253094	Verkley et al. 2013
Sphaerulina tirolensis	CBS 109018 (T)	KF252143	KF251638	KF252630	KF253585	KF253100	Verkley et al. 2013
Sphaerulina vaccinii	DAOMC 252344 (T)	MN073844	MN073848	MN082149	MN082147	MN082148	Ali et al. 2021
Sphaerulina viciae	CBS 131898	KF252144	KF251639	KF252631	KF253586	KF253101	Verkley et al. 2013
Sphaerulina westendorpii	CBS 117478	KF252147	KF251642	KF252634	KF253589	KF253104	Verkley et al. 2013
T denotes type; NT, neotype; ET, epitype;
Fungal collection/herbarium codes: CBS, Culture Collection of the Westerdijk Fungal Biodiversity Institute, Utrecht, The Netherlands; CPC, Colegio de Postgraduados, Manuel León, municipio de Amatlán de los Reyes, Veracruz, Mexico; DAOM, Canadian National Mycological Herbarium,Ottawa, Canada; DHP, Donald H. Pfster collection, Cambridge, MA, USA; GXU, Herbarium of Institute of Applied Microbiology,…

## Sheet: Table S7-Teratosphaeriaceae
Table S7. Cultures examined in this study and their GenBank accession numbers.
Taxa	Strain number	GenBank Accession numbers						Reference
		LSU	ITS	RPB2	TEF1	ACT	CAL
Acidiella americana	CCF 5435 (T)	LT627241	LT627242	–	LR778331	–	–	Crous et al. 2017b
Acidiella bohemica	CBS 132720 (T)	KF901984	–	KF902178	–	–	–	Quaedvlieg et al. 2014
Acidiella polonica	CCF 6237 (T)	MN319582	MK271751	LR778336	LR778326	–	–	Stępniewska et al. 2020; Kolařík et al. 2021
Acidiella uranophila	CBS 136962(T)	KF857170	JQ904602.2	–	–	–	–	Vázquez-Campos et al. 2014
Acidomyces acidophilus	CBS 272.74	MH872589	MH860851	–	–	–	–	Vu et al. 2019
Acrodontium crateriforme	CPC 11509	GU214682	GU214682	KX288404	GU384425	GU320413	KX289011	Crous et al. 2009c; Videira et al. 2016
Acrodontium pigmentosum	CBS 111111 (T)	KX286963	KX287275	KX288412	–	–	–	Videira et al. 2016
Apenidiella strumelloidea	CBS 114484	KF937229	–	KF937266	–	–	–	Quaedvlieg et al. 2014
Araucasphaeria foliorum	CPC 33084 (T)	MH327829	MH327793	–	–	–	–	Crous et al. 2018b
Austroafricana associata	CPC 13119 (T) = CBS 120730	KF901824	KF901507	KF902177	KF903087	KF903526	KF902528	Quaedvlieg et al. 2014
Austroafricana parva	CBS 119901	KF251778	–	KF902192	KF903097	KF903512	KF902537	Quaedvlieg et al. 2013; 2014
Austroafricana sp.	CBS 113059	KF901813	KF901498	KF902186	KF903086	KF903460	KF902527	Quaedvlieg et al. 2014
Austrostigmidium mastodiae	MA 18215 (T)	NG057063	–	–	–	–	–	Pérez-Ortega et al. 2015
Batcheloromyces alistairii	CPC 12730 (T) = CBS 120035	KF937220	–	KF937252	–	–	–	Quaedvlieg et al. 2014
Batcheloromyces leucadendri	CPC 1838 (T) = CBS 111577	KF937221	–	KF937253	–	–	–	Quaedvlieg et al. 2014
Batcheloromyces sedgefieldii	CPC 3026 (T) = CBS 112119	KF937222	–	KF937254	–	–	–	Quaedvlieg et al. 2014
Baudoinia antiliensis	UAMH 10810	NG058686	NR153616	–	KT186546	–	–	Scott et al. 2016
Baudoinia caledoniensis	UAMH 10761 (T)	NG058685	NR153614	–	KT186538	–	–	Scott et al. 2016
Baudoinia compniacensis	UAMH 10808	KT186489	NR153612	–	KT186533	–	–	Scott et al. 2016
Bryochiton monascus	CBS 126284	MH875416	MH863957	–	–	–	–	Vu et al. 2019
Caatingomyces brasilensis	URM 7916	MH929439	MH929437	MH929441	MH929443	–	–	GenBank submission, Bezerra, 2018
Camarosporula persooniae	CPC 3350 = CBS 112494	JF770460	–	KF937255	–	–	–	Crous et al. 2011d; Quaedvlieg et al. 2014
Capnobotryella renispora	CBS 214.90 (T)	GU214399	NR121295	–	–	–	–	Crous et al. 2009c; Schoch et al. 2014
Catenulostroma hermanusense	CPC 18276 (T) = CBS 128768	KF902089	–	KF902197	–	–	–	Quaedvlieg et al. 2014
Catenulostroma protearum	CPC 15370 (T) = CBS 125421	KF902090	–	KF902198	–	–	–	Quaedvlieg et al. 2014
Constantinomyces minimus	CBS 118766 (T)	KF310003	NR144957	KF310077	–	–	–	Ruibal et al. 2008; Egidi et al. 2014
Elasticomyces elasticus	CCFEE 5313 (T)	KJ380894	FJ415474	–	–	–	–	Selbmann et al. 2008; Quaedvlieg et al. 2014
Eupenidiella venezuelensis	CBS 106.75	KF902163	KF901802	KF902202	KF903100	KF903393	KF902540	Quaedvlieg et al. 2014
Euteratosphaeria verrucosiafricana	CPC 11167 (T)	–	DQ303056	–	–	–	–	Crous et al. 2006c
Friedmanniomyces endolithicus	CCFEE 5283	KF310006	–	KF310053	–	–	–	Egidi et al. 2014
Haniomyces dodonaeae	KUMCC 20-0220 (T)	NG_075403	–	–	–	–	–	Ertz et al. 2016
Hispidoconidioma alpina	UAMH 11010 = L22	FJ997286	FJ997285	–	–	–	–	Tsuneda et al. 2010
Hyweljonesia indica	NFCCI 4146 (T)	NG066398	NR164021	–	–	–	–	GenBank submission, Singh and Lagashetti, 2019
Hyweljonesia queenslandica	BRIP 61322b (T)	NG059766	NR154095	–	–	–	–	Crous et al. 2016a
Incertomyces perditus	CCFEE 5385	KF310008	KF309977	KF310083	–	–	–	Egidi et al. 2014
Incertomyces vagans	CCFEE 5393 (T)	KF310009	NR154064	KF310057	–	–	–	Egidi et al. 2014
Intumescentia ceratinae	CGMCC3.23630 (T)	OP345117	OP342838	OP354474	OP354468	OP354480	OP354486	Si et al. 2023
Intumescentia pseudolivetorum	CGMCC3.23635 (T)	OP345119	OP345109	OP354473	OP354467	OP354479	OP354485	Si et al. 2023
Intumescentia tinctorum	CGMCC3.23634 (T)	OP345116	OP345149	OP354472	OP354466	OP354478	OP354484	Si et al. 2023
Intumescentia tinctorum	CGMCC3.23633	OP345111	OP345115	OP354471	OP354465	OP354477	OP354483	Si et al. 2023
Intumescentia tinctorum	CGMCC3.23636	OP326178	OP289531	OP354470	OP354464	OP354476	OP354482	Si et al. 2023
Intumescentia vitii	CGMCC3.23741 (T)	OP345120	OP342841	OP354475	OP354469	OP354481	OP354487	Si et al. 2023
Lapidomyces hispanicus	TRN126 = CBS 118764	KF310016	–	KF310076	–	–	–	Egidi et al. 2014
Meristemomyces frigidum	CCFEE 5457	GU250389	–	KF310066	–	–	–	Selbmann et al. 2008; Quaedvlieg et al. 2014
Microcyclospora pomicola	CBS 126141 (T)	NG064231	NR160241	–	–	–	–	Vu et al. 2019
Monticola elongata	CCFEE 5492	KF309994	–	KF310065	–	–	–	Egidi et al. 2014
Myrtapenidiella corymbia	CPC 14640 (T) = CBS 124769	KF901838	KF901517	KF902227	KF903119	KF903558	KF902558	Quaedvlieg et al. 2014
Neocatenulostroma abietis	CBS 110038	KF937226	–	KF937263	–	–	–	Quaedvlieg et al. 2014
Neocatenulostroma microsporum	CBS 101951 (T)	KF901814	KF901499	KF902232	KF903122	–	KF902561	Quaedvlieg et al. 2014
Neocatenulostroma endophyticum	NF685 (T) = CGMCC3.28957	PX214426	PX214408					This study
Neocatenulostroma endophyticum	NF 690	PX214427	PX214409					This study
Neodevriesia agapanthi	CPC 19833 (T)	JX069859	JX069875	KJ564346	–	–	–	Quaedvlieg et al. 2014
Neodevriesia strelitziae	CBS 122379 (T)	GU301810	EU436763	GU371738	GU349049	–	–	Arzanlou et al. 2008a; Schoch et al. 2009
Neodevriesiaceae sp.	CCFEE 5569	KF310015	KF309974	KF310071	–	–	–	Egidi et al. 2014
Neophaeothecoidea proteae	CPC 2831 (T) = CBS 114129	KF937228	–	KF937265	–	–	–	Quaedvlieg et al. 2014
Neotrimmatostroma excentricum	CPC 13092 (T) = CBS 121102	KF901840	KF901518	KF902236	KF903123	KF903534	KF902562	Quaedvlieg et al. 2014
Oleoguttula mirabilis	CCFEE 5522 (T)	KF310019	–	KF310070	–	–	–	Egidi et al. 2014
Parapenidiella tasmaniensis	CPC 1555 (T) = CBS 111687	KF901843	KF901521	KF902263	KF903150	KF903451	KF902587	Quaedvlieg et al. 2014
Parateratosphaeria persooni	CBS 122895 (T)	NG058074	NR145096	–	–	–	–	Crous et al. 2008; Quaedvlieg et al. 2014
Parateratosphaeria stirlingloe	CPC 29252 (T)	NG059800	NR155699	–	KY979890	–	–	Crous et al. 2013b
Parateratosphaeria marasasi	CBS 122899 (T)	NG058073	NR145095	KF937268	–	–	–	Crous et al. 2008; Quaedvlieg et al. 2014
Penidiella aggregata	CBS 128772 (T)	NG057905	NR137772	–	–	–	–	Crous and Groenewald 2011
Penidiella columbiana	CBS 486.80 (T)	NG057774	NR156579	KF902272	KF903158	KF903587	KF902594	Crous et al. 2007a; Quaedvlieg et al. 2014
Penidiella drakensbergensis	CPC 19778 (T)	NG059482	NR111821	–	–	–	–	Crous et al. 2012; Schoch et al. 2014
Penidiellopsis radicularis	CBS 131976 = AP386	KU216314	KT833148	–	KU216339	–	KU216292	Duarte et al. 2017
Penidiellopsis ramosus	CBMAI 1937 = AP391	KU216317	KT833151	–	KU216342	–	KU216295	Duarte et al. 2017
Phaeothecoidea intermedia	CPC 13711 (T) = CBS 124994	KF902106	KF901752	KF902286	KF903171	KF903564	KF902606	Quaedvlieg et al. 2014
Phaeothecoidea minutispora	CPC 13710 (T)	KF902108	KF901753	KF902288	KF903172	KF903659	KF902607	Quaedvlieg et al. 2014
Piedraia hortae var. hortae	CBS 480.64	KF901943	–	KF902289	–	–	–	Quaedvlieg et al. 2014
Piedraia hortae var. paraguayensis	CBS 276.32	KF901816	–	–	–	–	–	Quaedvlieg et al. 2014
Piedraia quintanilhae	CBS 327.63 (T)	KF901957	–	–	–	–	–	Quaedvlieg et al. 2014
Pseudotaenlolina globosa	CBS 109889 (T)	NG057777	NR136960	MW371115	–	–	–	De Leo et al. 2003; Crous et al. 2007a; Rizk et al. 2021
Pseudoteratosphaeria flexuosa	CBS 111012 (T)	KF902110	KF901755	KF902346	–	KF903421	KF902654	Quaedvlieg et al. 2014
Queenslandipenidiella kurandae	CBS 121715 (T)	KF901860	KF901538	KF902356	KF903238	KF903538	KF902663	Quaedvlieg et al. 2014
Readeriella angustia	CBS 124997 (T)	KF902114	KF901759	KF902364	KF903246	KF903566	KF902669	Quaedvlieg et al. 2014
Readeriella deanei	CBS 134746 (T)	KF901864	KF901542	KF902368	KF903250	KF903583	KF902673	Quaedvlieg et al. 2014
Readeriella dimorphospora	CBS 120034 (T)	KF901866	KF901544	KF902370	KF903252	KF903622	KF902675	Quaedvlieg et al. 2014
Readeriella menaiensis	CPC 14447 (T) = CBS 125003	KF901870	KF901548	KF902374	KF903256	KF903572	KF902678	Quaedvlieg et al. 2014
Recurvomyces mirabilis	CCFEE 5264 (T)	GU250372	–	KF310059	–	–	–	Selbmann et al. 2008; Egidi et al. 2014
Salinomyces thailandica	CBS125423 (T)	NG057846	NR171710	KF902206	–	–	–	Crous et al. 2009c; Quaedvlieg et al. 2014
Stenella araguata	FMC 245 = ATCC 24788	KF902168	–	KF902393	–	–	–	Quaedvlieg et al. 2014
Suberoteratosphaeria pseudosuberosa	CBS 118911	KF902144	KF901786	–	KF903275	KF903508	–	Quaedvlieg et al. 2014
Staninwardia suttonii	CBS120061	NG057846	NR171710	KF902206	–	–	–	Crous et al. 2009c; Quaedvlieg et al. 2014
Suberoteratosphaeria xenosuberosa	CBS 134747 (T)	MH877563	KF901557	KF902402	KF903280	KF903584	–	Quaedvlieg et al. 2014; Vu et al. 2019
Teratoramularia infinita	CPC 19488 (T)	KX287249	KX287545	KX288710	KX288107	KX287828	–	Videira et al. 2016
Teratoramularia rumicicola	CPC 14653 (T)	KX287255	KX287550	KX288716	KX288113	–	–	Videira et al. 2016
Teratosphaeria aurantia	CBS 125243	KF901884	KF901561	KF902409	KF903284	KF903578	KF902700	Quaedvlieg et al. 2014
Teratosphaeria blakelyi	CBS 120089	KF901888	DQ923526	KF902413	KF903288	KF903518	KF902704	Quaedvlieg et al. 2014
Teratosphaeria destructans	CBS 111370	KF901898	KF901574	KF902427	KF903301	KF903447	KF902716	Quaedvlieg et al. 2014
Teratosphaeria fimbriata	CBS 120736 (T)	NG_076684	KF901577	KF902430	KF903306	KF903529	KF902720	Quaedvlieg et al. 2014
Teratosphaeria gauchensis	CBS 120303	KF902148	EU019290	KF902439	KF903315	KF903521	KF902729	Quaedvlieg et al. 2014
Teratosphaeria mareebensis	CBS 129529	MH876828	KF901582	KF902444	KF903320	KF903581	KF902734	Quaedvlieg et al. 2014
Teratosphaeria pseudocryptica	CBS 118504	KF902032	KF901687	KF902472	KF903348	KF903598	KF902760	Quaedvlieg et al. 2014
Teratosphaeriaceae sp.	CPC 13680	KF901921	KF901597	KF902477	KF903353	KF903657	KF902765	Quaedvlieg et al. 2014
Teratosphaericola pseudoafricana	CBS 111168	KF902045	KF901699	KF902499	KF903370	KF903435	KF902782	Quaedvlieg et al. 2014
Xanthoriicola physciae	CR 20	JN040489	–	–	–	–	–	Ruibal et al. 2011
Xenoconiothyrium catenata	CMW 22113	JN712570	JN712502	–	–	–	–	Crous et al. 2011c
Xenopenidiella clavata	CBMAI 1942 (T)	NG_069326	NR_164387	–	–	–	–	Duarte et al. 2017
Xenopenidiella formica	DOC 323 (T)	KU216331	–	–	KU216356	–	–	Duarte et al. 2017
Xenopenidiella inflata	87N (T) = CBMAI 1945	KU216337	–	–	KU216359	–	–	Duarte et al. 2017
Xenopenidiella laevigata	89N (T) = CBMAI 1944	KU216336	NR_164389	–	–	–	–	Duarte et al. 2017
Xenopenidiella nigrescens	CBMAI 1943 (T)	NG_069327	NR_164388	–	–	–	–	Duarte et al. 2017
Xenopenidiella rigidophora	CBS 314.95 (T)	MH874156	MH862515	KF902507	–	–	–	Quaedvlieg et al. 2014; Vu et al. 2019
Xenopenidiella tarda	DOC 248	KU216326	–	–	KU216351	–	KU216303	Duarte et al. 2017
Xenophacidiella pseudocatenata	CBS 128776 (T)	KF902092	MH865099	KF902508	–	–	–	Quaedvlieg et al. 2014; Vu et al. 2019
Xenoteratosphaeria jonkershoekensis	CBS 122897	MH874777	MH863253	KF937285	–	–	–	Quaedvlieg et al. 2014; Vu et al. 2019
T denotes type; NT, neotype; ET, epitype;
Fungal collection/herbarium codes: CBS, Culture Collection of the Westerdijk Fungal Biodiversity Institute, Utrecht, The Netherlands; CPC, Colegio de Postgraduados, Manuel León, municipio de Amatlán de los Reyes, Veracruz, Mexico; DAOM, Canadian National Mycological Herbarium,Ottawa, Canada; DHP, Donald H. Pfster collection, Cambridge, MA, USA; GXU, Herbarium of Institute of Applied Microbiology,…

## Sheet: Table S8-Zasmidium 
Table S8. Cultures examined in this study and their GenBank accession numbers.
Taxa	Strain number	GenBank Accession numbers			Reference
		LSU	ITS	RPB2
Nothopericoniella persea-macranthae	CBS 122097 = RoKi 2995	GU452682	MF951354	MF951583	Kirschner and Chen 2010a; Videira et al. 2017
Zasmidium angulare	CBS 132094 (T) = CPC 19042 = GA2 27B1a	JQ622096	JQ622088	MF951690	Li et al. 2012; Videira et al. 2017
Zasmidium anthuriicola	CBS 118742 (T)	FJ839662	FJ839626	MF951691	Crous et al. 2009a; Videira et al. 2017
Zasmidium aporosae	P8	–	KC677912	–	PPhengsintham 2013
Zasmidium arcuatum	CBS 113477 (T)	EU041836	EU041779	MF951692	Arzanlou et al. 2007; Videira et al. 2017
Zasmidium aucklandicum	CPC 13569	MF951280	MF951409	MF951733	Videira et al. 2017
Zasmidium biverticillatum	CBS 335.36	EU041853	EU041796	–	Arzanlou et al. 2007
Zasmidium cellare	CBS 146.36 (NT) = ATCC 36951 = IFO4862 = IMI 044943 = LCP 52.402 = LSHBBB274 = MUCL 10089	EU041878	EU041821	MF951693	Arzanlou et al. 2007; Videira et al. 2017
Zasmidium cerophillum	CBS 103.59(T) of Acrotheca cerophila = MUCL10034	GU214485	EU041798	MF951694	Arzanlou et al. 2007; Videira et al. 2017
Zasmidium citri-griseum	CBS 122455 = CPC 15289 = B12= X126	KF902151	KF901792	MF951695	Quaedvlieg et al. 2014; Videira et al. 2017
Zasmidium citri-griseum	GUCC 1507.3	MT712179	MT683372	MT700485	An et al. 2021
Zasmidium commune	CBS 142530 (T)	KY979820.1	NR_156003	–	Crous et al. 2013b
Zasmidium corymbiae	CBS 145047 (T)	NG_066279.1	NR_161118.1	MK047534	Crous et al. 2018
Zasmidium cyatheae	CPC 24725 (T)=COAD:1425	KT037571	KT037530	–	Guatimosim et al. 2016
Zasmidium dalbergiae	P550	–	KC677913	–	PPhengsintham 2013
Zasmidium dasypogonis	CBS 143397 (T)	NG_058514	NR_156662	–	Crous et al. 2017
Zasmidium daviesiae	CBS 116002 = VPRI 31767	FJ839669	FJ839633	MF951698	Crous et al. 2009a; Videira et al. 2017
Zasmidium ducassei	BRIP 53367 (T)	–	NR_164517	–	Shivas et al. 2011
Zasmidium elaeocarpi	CBS 142187 (T) = CPC 16642	MF951263	MF951398	MF951699	Videira et al. 2017
Zasmidium eucalypticola	CBS 142186 (T) = CPC 15149	MF951265	MF951400	MF951701	Videira et al. 2017
Zasmidium eucalyptigenum	CBS 138860 (T)=CPC 24251	MH878641	KP004458	–	Crous et al. 2014b; Vu et al. 2019
Zasmidium eucalyptorum	CBS 118500 (T) = CPC 11174	MF951266	KF901652	MF951702	Quaedvlieg et al. 2014; Videira et al. 2017
Zasmidium faygaleae	BRIP 72890b (T)	NG_243410	NR_191315	OR680058	GenBank submission, Tan and Bishop-Hurley, 2024
Zasmidium fructicola	CBS 139625(T) = CPC 24487 = ZJUM 80	KP895922	KP896052	MF951703	Huang 2015; Videira et al. 2017
Zasmidium fructigenum	CBS 139626(T) = CPC 24471 = ZJUM 36	KP895926	KP896056	MF951704	Huang 2015; Videira et al. 2017
Zasmidium gahniicola	CBS 143422 (T)	NG_058516	NR_156663	–	Crous et al. 2017
Zasmidium grevilleae	CBS 124107(T) = CPC 14761	FJ839670	FJ839634	MF951705	Crous et al. 2009a; Videira et al. 2017
Zasmidium gupoyu	CBS 122099 = RoKi 3022	MF951267	MF951401	MF951706	Videira et al. 2017
Zasmidium guttulatum	NF649 (T) = CGMCC3.28955	PX214436	PX214418		This study
Zasmidium guttulatum	NF 648	PX214437	PX214419		This study
Zasmidium hakeae	CBS 142185(T) = CPC 15577	MF951268	MF951402	MF951707	Videira et al. 2017
Zasmidium hakeicola	CBS 144590(T)	NG_066335	NR_163384	MK442687	Crous et al. 2019a
Zasmidium indonesianum	CBS 139627(T) = CPC 15300	KF902086	KF901739	MF951710	Quaedvlieg et al. 2014; Videira et al. 2017
Zasmidium iteae	CBS 113094(T) = RoKi 1279	MF951271	MF951405	MF951711	Videira et al. 2017
Zasmidium johnsoniae	BRIP 72385e (T)	OP289001	NR_185755	–	Videira et al. 2017; Tan and Shivas 2022
Zasmidium longisporum	NF622 (T) = CGMCC3.28954	PX214438	PX214420		This study
Zasmidium longisporum	NF 822	PX214439	PX214421		This study
Zasmidium lonicericola	CBS 125008 (T) = CPC11671	KF251787	KF251283	MF951712	Quaedvlieg et al. 2013; Videira et al. 2017
Zasmidium macluricola	BRIP 52143 (T)	–	NR_137739	–	Shivas et al. 2009
Zasmidium musae	CBS 121384 = CIRAD 41 = X877	MF951272	EU514292	MF951713	Arzanlou et al. 2008; Videira et al. 2017
Zasmidium musae-banksii	CBS 121710(T) = X1100	EU041852	EU041795	MF951716	Arzanlou et al. 2007; Videira et al. 2017
Zasmidium musicola	CBS 122479(T) = X1019	MF951275	EU514294	MF951717	Arzanlou et al. 2008; Videira et al. 2017
Zasmidium musigenum	CBS 190.63 = MUCL 9557	EU041857	EU041800	MF951718	Arzanlou et al. 2007; Videira et al. 2017
Zasmidium nancybirdwaltoniae	BRIP 72888b (T)	–	NR_189992	–	GenBank submission, Tan and Bishop-Hurley, 2024
Zasmidium nocoxi	CBS 125009 (T) = CPC 14044	KF251788	KF251284	MF951719	Quaedvlieg et al. 2013; Videira et al. 2017
Zasmidium pearceae	BRIP 72388b (T)	–	NR_185743	OP021641	Tan et al. 2022
Zasmidium pitospori	CBS 122274 = ICMP 17098	MF951276	MF951406	MF951720	Videira et al. 2017
Zasmidium podocarpi	CBS 142529	KY979821.1	NR_156004.1	–	Crous et al. 2013b
Zasmidium proteacearum	CBS 116003 = VPRI 31812	FJ839671	FJ839635	MF951721	Crous et al. 2009a; Videira et al. 2017
Zasmidium pseudoparkii	CBS 110999 (T) = CPC 1087	JF700965	DQ303023	MF951723	Crous et al. 2006b; Quaedvlieg et al. 2011; Videira et al. 2017
Zasmidium pseudotsugae	rapssd	EF114704	EF114687	–	Winton et al. 2007
Zasmidium pseudovespa	CBS 121159 (T) = AC0466	KF901836	MF951407	MF951724	Quaedvlieg et al. 2014; Videira et al. 2017
Zasmidium queenslandicum	CBS 122475 (T) = X1084	MF951277	EU514295	MF951725	Arzanlou et al. 2008; Videira et al. 2017
Zasmidium rothmanniae	CBS 137983 (T)	MH878613	NR_157438	–	Crous et al. 2014a; Vu et al. 2019
Zasmidium scaevolicola	CBS 127009 (T) = CPC 17344	KF251789	KF251285	MF951726	Quaedvlieg et al. 2013; Videira et al. 2017
Zasmidium schini	CBS 142188 (T) = CPC 19516	MF951278	MF951408	MF951727	Videira et al. 2017
Zasmidium sp.	CBS 118494 = CPC 11004	MF951279	DQ303039	MF951728	Crous et al. 2006b; Videira et al. 2017
Zasmidium strelitziae	CBS 121711 (T) = X1029	EU041860	EU041803	MF951729	Arzanlou et al. 2007; Videira et al. 2017
Zasmidium suregadae	P36	KC677939.1	KC677914.1	–	PPhengsintham 2013
Zasmidium syzygii	CBS 133580(T) = CPC 19792	KC005798	KC005777	MF951730	Crous et al. 2012; Videira et al. 2017
Zasmidium thailandicum	CBS 145027(T)	NG_066342.1	NR_164463.1	_	Marin-Felix et al. 2019
Zasmidium tsugae	ratstk	EF114705	EF114688	–	Winton et al. 2007
Zasmidium velutinum	CBS 101948(T) = CPC 2262	EU041838	EU041781	MF951731	Arzanlou et al. 2007; Videira et al. 2017
Zasmidium xenoparkii	CBS 111185(T) = CPC 1300	JF700966	DQ303028	MF951732	Crous et al. 2006b; Quaedvlieg et al. 2011; Videira et al. 2017
Zasmidium liboense	GUCC 1720.2	MT712180	MT683373	MT700486	An et al. 2021
T denotes type; NT, neotype; ET, epitype;
Fungal collection/herbarium codes: CBS, Culture Collection of the Westerdijk Fungal Biodiversity Institute, Utrecht, The Netherlands; CPC, Colegio de Postgraduados, Manuel León, municipio de Amatlán de los Reyes, Veracruz, Mexico; DAOM, Canadian National Mycological Herbarium,Ottawa, Canada; DHP, Donald H. Pfster collection, Cambridge, MA, USA; GXU, Herbarium of Institute of Applied Microbiology,…

## Sheet:  Table S9-Capnodiales divergen 
Table S9. Cultures examined in this study and their GenBank accession numbers.
Taxon	Strain number	GenBank Accession numbers			Reference
		LSU	ITS	RPB2
Acericercospora hyrcanica	IRAN 4555C (T)	ON226842	ON212664	–	Bakhshi and Braun 2022
Acervuloseptoria ziziphicola	CBS 138009 = CPC 23707 (T)	KJ869221	KJ869164	MF951425	Quaedvlieg et al. 2014; Videira et al. 2017
Amycosphaerella africana	CBS 680.95 = CPC 796 (T)	KF902048	KF901701	MF951426	Quaedvlieg et al. 2014; Videira et al. 2017
Annellosympodiella juniperi	CBS 137992 = CPC 23276 (T)	KJ869204	KJ869204	MF951436	Crous et al. 2014a; Videira et al. 2017
Apseudocercosporella trigonotidis	CBS 131890 = CPC 10864 (T)	JQ324972	GU269858	KX288414	Crous et al. 2013a; Videira et al. 2016
Asperisporium caricae	CBS 130298 (ET)	MF951128	JN190955	MF951437	Minnis et al. 2011; Videira et al. 2017
Australosphaerella nootherensis	CBS 130522 (T)	KF901835	MF951293	MF951440	Quaedvlieg et al. 2014; Videira et al. 2017
Brunneosphaerella protearum	CBS 130597 = CPC 16338 (ET)	GU214397	GU214626	MF951443	Crous et al. 2009c; Videira et al. 2017
Brunswikiella parsonsiae	CBS 137979 = CPC 22537 (T)	KJ869188	KJ869131	MF951593	Crous et al. 2014a; Videira et al. 2017
Caryophilloseptoria pseudolychnidis	CBS 128630 (T)	KF251795	KF251291	MF951446	Verkley et al. 2013; Videira et al. 2017
Catenulocercospora fusimaculans	CPC 17277	KF251817	KF251313	MF951450	Verkley et al. 2013; Videira et al. 2017
Cercoramularia koreana	CBS 142175 = CPC 10709 (T)	MF951132	MF951296	MF951453	Videira et al. 2017
Cercospora armoraciae	CBS 538.71	MF951134	JX143547	MF951454	Groenewald et al. 2013; Videira et al. 2017
Cercospora zeina	CBS 118820 = CPC 11995 (T)	MF951147	DQ185081	MF951469	Groenewald et al. 2013; Videira et al. 2017
Cercosporella virgaureae	CPC 11460	KX286976	KX287283	KX288426	Videira et al. 2016
Cercosporidium chaetomium	CBS 142177 = CPC 18624 (ET)	MF951151	MF951306	MF951474	Videira et al. 2016; 2017
Chuppomyces handelii	CBS 113302	GU214437	EU167581	MF951475	Crous et al. 2009c; Simon et al. 2009; Videira et al. 2017
Clarohilum henningsii	CPC 17314	MF951152	MF951307	MF951476	Videira et al. 2017
Clypeosphaerella quasiparki	CBS 123243 = CPC 15409 (T)	KF902128	KF901771	MF951478	Quaedvlieg et al. 2014; Videira et al. 2017
Collarispora valgourgensis	CBS 129531 = CPC 18385 (T)	JF951175	JF951152	MF951479	Crous et al. 2011a; Videira et al. 2017
Coremiopassalora eucalypti	CBS 111318	GU253860	GU269845	MF951482	Crous et al. 2013a; Videira et al. 2017
Cytostagonospora martiniana	CBS 135102 = CPC 17727 (ET)	KF251657	KF251153	MF951484	Quaedvlieg et al. 2013; Videira et al. 2017
Deightonomyces daleae	CBS 113031	MF951155	EU040236	MF951485	Crous et al. 2007b; Videira et al. 2017
Devonomyces endophyticus	CBS 114662 (T)	KF902060	KF901713	MF951590	Quaedvlieg et al. 2014; Videira et al. 2017
Distocercospora pachyderma	CBS 138247 = CPC 24144 (ET)	MF951156	MF951311	MF951486	Videira et al. 2017
Distocercosporaster dioscoreae	CBS 135463 = CPC 11513	KF251815	KF251311	MF951489	Verkley et al. 2013; Videira et al. 2017
Distomycovellosiella brachycarpa	CBS 142178 = CPC 18381 (ET)	MF951158	MF951313	MF951490	Videira et al. 2017
Dothistroma pini	CBS 116486	JX901823	JX901735	KX348053	Quaedvlieg et al. 2012; Videira et al. 2016
Epicoleosporium ramularioides	CPC 10673	MF951160	KX287289	KX288434	Videira et al. 2016; 2017
Exosporium livistonae	CBS 131313 = CPC 19357 (T)	JQ044446	JQ044427	MF951494	Crous et al. 2011b; Videira et al. 2017
Exutisphaerella laricina	CBS 326.52 (NT)	GU253693	GU269643	MF951496	Crous et al. 2013a; Videira et al. 2017
Filiella pastinacae	CBS 114116	KF251832	KF251328	KX348056	Verkley et al. 2013; Videira et al. 2016
Fulvia fulva	CBS 142314 = CPC 13652 (ET)	MF951163	MF951317	MF951498	Videira et al. 2017
Fusoidiella depressa	CBS 141335 = CPC 14915	KF251813	KF251309	KX348055	Verkley et al. 2013; Videira et al. 2016
Graminopassalora graminis	CBS 113303	GU214666	GU214666	MF951502	Crous et al. 2009c; Videira et al. 2017
Hyalocercosporidium desmodii	CBS 142179 = CPC 19483 (T)	MF951168	MF951322	MF951503	Videira et al. 2017
Hyalozasmidium aerohyalinosporum	CBS 125011 (T)	KF901930	GQ852839	MF951504	Crous et al. 2009d; Quaedvlieg et al. 2014; Videira et al. 2017
Lecanosticta acicola	CBS 133791 (ET)	KC013017	KC012999	MF951507	Quaedvlieg et al. 2012; Videira et al. 2017
Madagascaromyces intermedius	CBS 124154 (T)	FJ790297	FJ790267	MF951511	Crous et al. 2009f; Videira et al. 2017
Microcyclosporella mali	CBS 126136 = CPC 16184 (T)	GU570547	GU570535	KX288436	Frank et al. 2010; Videira et al. 2016
Micronematomyces caribensis	CBS 113380 (T)	MF951175	DQ676515	MF951517	Breeijen et al. 2006; Videira et al. 2017
Miuraea degenerans	MAFF 239265 = MUCC 1514 (ET)	MF951181	MF951325	MF951523	Videira et al. 2017
Mycodiella sumatrensis	CBS 118501	JX901872	DQ303049	MF951525	Crous et al. 2006c; Quaedvlieg et al. 2012; Videira et al. 2017
Mycosphaerelloides madeirae	CBS 112895 = CPC 3745 (T)	KF902017	AY725553	KX348057	Crous et al. 2006c; Quaedvlieg et al. 2014; Videira et al. 2016
Mycovellosiella cajani	CBS 113998	KF251819	KF251315	MF951527	Verkley et al. 2013; Videira et al. 2017
Neoceratosperma eucalypti	CBS 137998 = CPC 23465 (T)	KJ869210	KJ869153	MF951531	Crous et al. 2014a; Videira et al. 2017
Neocercospora ammicola	CBS 136450 (T)	KR232405	KR232407	KX288446	Bakhshi et al. 2015; Videira et al. 2016
Neocercosporidium smilacis	CBS 122888 (ET)	MF951185	MF951329	MF951536	Videira et al. 2017
Neodeightoniella phragmiticola	CBS 136418 = CPC 22059 (T)	KF777224	KF777171	MF951543	Crous et al. 2013b; Videira et al. 2017
Neomycosphaerella pseudopentameridis	CBS 136407 = CPC 21126 (T)	KF777226	KF777173	MF951545	Crous et al. 2013b; Videira et al. 2017
Neopenidiella nectandrae	CBS 734.87 (T)	KF901982	MF951335	MF951546	Quaedvlieg et al. 2014; Videira et al. 2017
Neophloeospora maculans	CBS 115123	GU214670	GU214670	MF951547	Crous et al. 2009c; Videira et al. 2017
Neopseudocercosporella capsellae	CBS 112032	KF251824	KF251320	KX348060	Verkley et al. 2013; Videira et al. 2016
Neoseptoria caricis	CBS 135097 (T)	KF251663	KF251159	MF951551	Quaedvlieg et al. 2013; Videira et al. 2017
Nothopassalora personata	CBS 142236 = CPC 19466 (ET)	MF951235	MF951374	MF951632	Videira et al. 2017
Nothopericoniella perseae-macranthae	CBS 122097	GU452682	MF951354	MF951583	Kirschner and Chen 2010a; Videira et al. 2017
Nothophaeocryptopus gaeomannii	CBS 244.38	MF951191	MF951336	GU357766	Schoch et al. 2009; Videira et al. 2017
Nothoseptoria caraganae	CPC 36563 = CBS 145993 (T)	MT223917	MT223825	MT223693	Crous et al. 2020b
Pachyramichloridium pini	CBS 461.82 (T)	EU041859	EU041802	MF951552	Arzanlou et al. 2007; Videira et al. 2017
Pallidocercospora heimii	CBS 110682 = CPC 760 (T)	GQ852604	KF901671	MF951554	Crous et al. 2009e; Quaedvlieg et al. 2014; Videira et al. 2017
Pantospora guazumae	CBS 130299 (ET)	MF951196	JN190956	MF951556	Minnis et al. 2011; Videira et al. 2017
Paracercospora egenula	CBS 132030	GU253738	GU269698	MF951557	Crous et al. 2013a; Videira et al. 2017
Paracercosporidium microsorum	CBS 142176 = CPC 15550 (ET)	MF951201	MF951344	MF951564	Videira et al. 2017
Paracercosporidium microsorum	IRAN 4116C	MZ423825	MZ423847	–	GenBank submission, Bakhsh, 2021
Paracercosporidium tiliae	CBS 112734 = CPC 3952 (ET)	MF951202	MF951345	MF951565	Videira et al. 2017
Paramycosphaerella brachystegia	CBS 136436 = CPC 21136 (T)	KF777230	KF777178	MF951567	Crous et al. 2013b; Videira et al. 2017
Paramycovellosiella passaloroides	CPC 10770	MF951209	MF951352	MF951580	Videira et al. 2017
Parapallidocercospora colombiensis	CBS 110968 = CPC 1105 (T)	KF901969	AY752148	MF951581	Crous et al. 2004; Quaedvlieg et al. 2014; Videira et al. 2017
Passalora bacilligera	CBS 131547 (ET)	MF951210	MF951356	MF951585	Videira et al. 2017
Passalora vaginae	CBS 140.34	MF951166	MF951320	–	Videira et al. 2017
Phaeocercospora colophospermi	CBS 132687 = CPC 19812 (T)	JX069854	JX069870	MF951586	Videira et al. 2017
Phaeophleospora eugeniae	CBS 142184 = CPC 15143	FJ493206	FJ493188	MF951594	Crous et al. 2009b; Videira et al. 2017
Phaeoramularia gomphrenicola	CBS 142182 = CPC 23248 (ET)	MF951216	MF951359	MF951599	Videira et al. 2017
Phloeospora ulmi	CBS 101564	KF251703	KF251200	MF951602	Quaedvlieg et al. 2013; Videira et al. 2017
Pleopassalora perplexa	CBS 116363 = CPC 11147 (T)	MF951220	AY752162	MF951606	Crous et al. 2004; Videira et al. 2017
Pleuropassalora armatae	CBS 125420 = CPC 15419 (T)	GU214456	MH863597	MF951609	Crous et al. 2009c; Videira et al. 2017
Pluripassalora bougainvilleae	CBS 142237 = CPC 19327	MF951224	MF951365	MF951612	Videira et al. 2017
Polyphialoseptoria terminaliae	CBS 135106 = CPC 19611 (T)	KF251717	KF251214	MF951615	Quaedvlieg et al. 2013; Videira et al. 2017
Prathigadoides gleditsiae-caspicae	CBS 136121 (T)	MZ423829	MZ423851	MZ427652	GenBank submission, Bakhsh, 2021
Pruniphilomyces circumscissus	CPC 36434 = CBS 145985	MT223926	MT223834	MT223697	Crous et al. 2020b
Pseudocercospora vitis	CBS 132012	GU214483	GU269829	KX348076	Crous et al. 2009c; 2013a
Pseudocercospora zambiae	CBS 136423 = CPC 22686 (T)	KF777228	KF777175	MF951630	Crous et al. 2013b; Videira et al. 2017
Pseudocercosporella bakeri	CBS 125685 = CPC 17570 (ET)	KX287005	KX287306	KX288462	Videira et al. 2016
Pseudopericoniella levispora	CBS 873.73 (T)	EU041837	EU041780	MF951633	Arzanlou et al. 2007; Videira et al. 2017
Pseudophaeophleospora stonei	CBS 120830 = CPC 13330 (T)	FJ493210	EF394856	MF951636	Crous et al. 2007c; 2009b; Videira et al. 2017
Pseudozasmidium vietnamensis	CBS 119974 (T)	JF700944	DQ632675	MF951639	Burgess et al. 2007; Quaedvlieg et al. 2011; Videira et al. 2017
Ragnhildiana perfoliati	CBS 125419 = CPC 15365 (T)	GU214453	GU214639	MF951647	Crous et al. 2009c; Videira et al. 2017
Ramularia pusilla	CBS 124973 (ET)	KP894141	KP894248	KP894687	Videira et al. 2015
Ramulariopsis gossypii	CBS 141099 (ET)	KX287243	KX287540	KX288702	Videira et al. 2016
Ramulispora sorghi	CBS 111032	MF951248	MF951384	MF951654	Videira et al. 2017
Rhachisphaerella mozambica	CBS 122464 (T)	MF951237	EU514257	MF951640	Arzanlou et al. 2008b; Videira et al. 2017
Rosisphaerella rosicola	CBS 138.35	MF951252	MF951388	MF951658	Videira et al. 2017
Ruptoseptoria unedonis	CBS 755.70	KF251732	KF251229	MF951659	Quaedvlieg et al. 2013; Videira et al. 2017
Schizothyrium pomi	CBS 486.50	EF134948	EF134948	MF951735	Batzer et al. 2008; Videira et al. 2017
Scolecostigmina mangiferae	CBS 125467 = CPC 17351 (NT)	GU253877	GU269870	MF951660	Crous et al. 2013a; Videira et al. 2017
Septoria proteacearum	CBS 135477 = CPC 19675	KF252029	KF251524	MF951663	Verkley et al. 2013; Videira et al. 2017
Sirosporium celtidis	CBS 158.25	MF951253	MF951389	MF951669	Videira et al. 2017
Sirosporium celtidis	CBS 238.48	MF951254	MF951390	MF951670	Videira et al. 2017
Sirosporium celtidis	CBS 289.50	MF951255	MF951391	MF951671	Videira et al. 2017
Sonderhenia eucalyptorum	CBS 120220	DQ923536	DQ923536	MF951673	Crous et al. 2006b; Videira et al. 2017
Sphaerulina tirolensis	CBS 109018 (T)	KF252143	KF251638	MF951680	Verkley et al. 2013; Videira et al. 2017
Stromatoseptoria castaneicola	CBS 102322	KF251774	KF251271	MF951681	Quaedvlieg et al. 2013; Videira et al. 2017
Sultanimyces vitiphyllus	CBS 206.48	MF951260	MF951395	MF951683	Videira et al. 2017
Trochophora simplex	CBS 124744	GU253880	GU269872	MF951684	Crous et al. 2013a; Videira et al. 2017
Uwemyces elaeidis	CPUwZC 01	KX228356	KX22829	KX228371	Crous et al. 2013b
Virosphaerella pseudomarksii	CBS 123241 = CPC 15410 (T)	KF902127	KF901770	MF951686	Quaedvlieg et al. 2014; Videira et al. 2017
Xenomycosphaerella elongata	CBS 120735 = CPC 13378 (T)	JF700942	EF394833	MF951687	Crous et al. 2007c; Quaedvlieg et al. 2011; Videira et al. 2017
Xenoramularia polygonicola	CBS 141102 = CPC 10852 (T)	GU214695	GU214695	KX288723	Crous et al. 2009c
Xenosonderhenia eucalypti	CBS 138858 = CPC 24247 (T)	KP004485	KP004457	MF951688	Crous et al. 2014b; Videira et al. 2017
Xenosonderhenioides indonesiana	CBS 142239 = CPC 15066 (T)	MF951261	MF951396	MF951689	Videira et al. 2017
Zasmidium cellare	CBS 146.36 (NT)	EU041878	EU041821	MF951693	Arzanlou et al. 2007; Videira et al. 2017
Zymoseptoria tritici	CBS 115943 (ET)	GU214436	AF181692	KX348112	Goodwin and Zismann 2001; Crous et al. 2009c
Capnodiales
Capnodium alfenasii	CBS 146151 = CPC 22666	MN749165	MN749233	MN829260	Abdollahzadeh et al. 2020
Ca. blackwelliae	CBS 133588 = CPC 14327	MH878118	MN749235	GU371743	Schoch et al. 2009; Vu et al. 2019
Chaetocapnodium indonesiacum	CBS 202.30	GU301849	MH855113	MN829273	Schoch et al. 2009; Vu et al. 2019; Abdollahzadeh et al. 2020
Conidiocarpus asiticus	MFLUCC10-0062	JN832612	KU358924	–	Chomnunti et al. 2011; Hongsanan et al. 2015
Heteroconium citharexyli	-	HM628775	HM628776	–	Cheewangkoon et al. 2012
Leptoxyphium cacuminum	MFLUCC10-0059	JN832602	JN832589	–	Chomnunti et al. 2011
Phragmocapnias betle	CPC 17762	MN749221	MN749293	MN829323	Abdollahzadeh et al. 2020
Polychaeton citri	CBS 116435	GU214469	GU214649	MN829310	Crous et al. 2009c; Abdollahzadeh et al. 2020
Fumiglobus pieridicola	UBC F23788	KC833052	KF263961	–	Bose et al. 2014
Neoantennariella phylicae	CBS 146164 = CPC 19227	MN749209	MN749281	MN829311	Abdollahzadeh et al. 2020
Neoasbolisia phylicae	CBS 146168 = CPC 19982	MN749215	MN749287	MN829317	Abdollahzadeh et al. 2020
Phaeoxyphiella australiana	CBS 146169 = CPC 29527	MN749220	MN749292	MN829322	Abdollahzadeh et al. 2020
Readerielliopsis fuscoporiae	CBS 139900 = CPC 24637	KR476755	KR476720	MN829326	Crous et al. 2015; Abdollahzadeh et al. 2020
Scolecoxyphium blechni	CBS 146174 = CPC 19990	MN749224	MN749296	MN829328	Abdollahzadeh et al. 2020
Comminutisporales
Comminutispora agavaciensis	CBS:619.95	EU981286	MH862543	MN829337	Tsuneda et al. 2008; Vu et al. 2019
Racodiales
Racodium rupestre	L424	EU048582	GU067669	–	Muggia et al. 2008; Muggia and Grube 2010
Cladosporiales
Davidiellomyces juncicola	CPC 38038	MN567659	MN562152	–	Crous et al. 2019c
Graphiopsis chlorocephala	CBS 121523	NG_228798	NR_185403	–	Vu et al. 2019
Neocladosporium arctotis	CPC 42433	OQ629057	OQ628475	–	GenBank submission, Groenewald and Crous, 2021
Rachicladosporium kajetanii	KRAMF-59834=G42	OR094682	OR094690	–	Piątek et al. 2023
Toxicocladosporium pseudoveloxum	CBS 128775	JF49986	JF499847	–	Crous and Groenewald 2011
Verrucocladosporium dirinae	CPC 38635	MW175393	MW175353	–	Crous et al. 2020a
Phaeothecales
Phaeotheca fissurella	CBS 520.89	MH873872	MH862184	MN829342	Vu et al. 2019; Abdollahzadeh et al. 2020
Neophaeothecales
Neophaeotheca salicorniae	CBS:141299	MH878214	–	MN829343	Vu et al. 2019; Abdollahzadeh et al. 2020
Dothidea sambuci	DAOM 231303	NG_027611	NR_111220	DQ522854	Schoch et al. 2014
Celosporium larixicola	L3-1	FJ997288	FJ997287	–	Tsuneda et al. 2010
Neocelosporium corymbiae	CBS 147080	NG_076748	NR_173062	–	Crous et al. 2021
Orbilia vinosa	GXU2421	OP585659	OP591335	–	Batzer et al. 2008
Orbilia xanthoflexa	DHP 130	U72597	MW029803	–	Pfister 1997; Crous et al. 2004
T denotes type; NT, neotype; ET, epitype;
Fungal collection/herbarium codes: CBS, Culture Collection of the Westerdijk Fungal Biodiversity Institute, Utrecht, The Netherlands; CPC, Colegio de Postgraduados, Manuel León, municipio de Amatlán de los Reyes, Veracruz, Mexico; DAOM, Canadian National Mycological Herbarium,Ottawa, Canada; DHP, Donald H. Pfster collection, Cambridge, MA, USA; GXU, Herbarium of Institute of Applied Microbiology,…
