# Supplementary material for: ﻿Novel endophytic fungi from Pinus: introducing three new genera and six new species within Capnodiales (Ascomycota, Dothideomycetes) sensu lato
Source: IMA Fungus. 2025 Dec 11;16:e175931. doi: 10.3897/imafungus.16.175931 (PMC12715516; doi:10.3897/imafungus.16.175931)
Supplement: Supplementary material 3 — Capnodiales LSU-ITS-RPB2-TEF alignment [file imafungus-16-e175931-s003.fas]

>Amycosphaerella_africana_CBS_116154
nnnnnnnngaagcggcaacagctcaaatttgaaatctggcgc-----aagcccgagttgtaatttgtaga-ggatgcttctggccagcgg-cc-gttctaagttccttggaacaggacgtcatagagggtgagaatcccgtatgtgaccggcgc--gcagcctttacgtagctccttcgacgagtcgagttgtttgggaatgcagctctaaatgggaggtaaatttcttctaaagctaaataccggccagagaccgatagcgcacaagtagagtgatcgaaagatgaaaagcacttt-ggaaagagagttaaaaagcacgtgaaattgttgaaagggaagcgcttgcaaccagacttcg-tagcga-tgttccgctggtcttc-tgaccgg--tctactcatcgt-cgcgaggccaacatcgtct-gggcccgctgg---ata-agacctaaggaatgtggcttctcttc--ggggaagtgttatagcctgtgg--tgatgcagcgtggctc-gggcgaggtccgcgc-ttcggcaaggatgttggcgtaatggtt-gtcagcgg-cccgtcttgaaacacggaccaaggagtctaacatctatgcgagtgttcgggtgtcaaa-cccctacgcgtaatgaaagtgaacggaggtgggaa--------------------------------------------------------------------------------------------------------------------------------------------gc-------gcaagctgcaccatcgaccgatcctgatgtc--ctcggatggatttgagtaagagcatagctgttgggacccgaaagatggtgaactatgcctgaata-gggtgaagcca-gaggaaactct-------------------------------------------g-gtggannnnnnnnnnnnnnnnnnnnnnnnnnnnnnnnnnnnnnnnnnnnnnnngctc---------------------------ac---------------------gcc---cg------------------------------------------------------------------acct-ccaaccctt-----t-g--------tgaaccaac------------tctgt---tgcttcgggg-gcgacccc-----gccgtttc----------------ggcgacg-gc-------------gcccccggaggtcatc----------------------------aaa-cact-gcat-ct-------ttgcgtcggagtcttaaag-ta--aattta-------------aacaaaactttcaacaacggatctcttggttctggcatcgatgaagaacgcagcgaaatgcgataagtaatgtgaattgcagaattcagtgaatcatcgaatctttgaacgcacattgcgccccgtggtattccgcggggcatgcctgttcgagcgtcatt-tc-accactcaagccta-gcttggtatt-gggcg-tc------------gcggt--------------------tccgcgc-----gcctt----------aaagt--c-----tccggct-gagcagt-tcgtctctaagcgttgtgg-----------------catatatt-----------------tcgctgaagagttcgg-acggc-------t---------------tttggccgttaaatc---------------------tttcttaaggttgaccTTCCGTCTCAAGTTCCAGCAGCTTGTGAAGGACATGAAAGCTTACCTCCACCGTTGCGTCGAGACCGGCAGAGAGTTCAACATTACCCTCGCGATCAAGACTAACATTATCACATCGGGATTGAGGTACTGTCTAGCGACCGGCAACTGGGGCGACCAGAAGAAGGCTGCCAGTGCAAAAGCAGGTGTCAGTCAAGTGCTGAACAGATACACATATGCTTCGACACTCAGTCACTTGCGGAGAACAAACACCCCTATTGGTCGTGATGGCAAGATCGCCAAGCCT-CGACAGCTTCNNNNNNNNNNNNNNNNNNNNNNNNNNNNNNNNNNNNNNNNNNNNNNNNNNNNNNNNNNNNNNNNNNNNNNNNNNNNNNNNNNNNNNNNNNNNNNNNNNNNNNNNNNNNNNNNNNNNNNNNNNNNNNNNNNNNNNNNNNNNNNNNNNNNNNNNNNNNNNNNNNNNNNNNNNNNNNNNNNNNNNNNNNNNNNNNNNNNNNNNNNNNNNNNNNNNNNNNNNNNNNNNNNNNNNNNNNNNNNNNNNNNNNNNNNNNNNNNNNNNNNNNNNNNNNNNNNNNNNN---------NNNNNNNNNNNNNNNNNNNNNNNNNNNNNNNNNNNNNNNNNNNNNNNNNNNNNNNNNNNNNNNNNNNNNNNNNNNNNNNNNNNNNNNNNNNNNNNNNNNNNNNNNNN-NNNNNNNNNNN--NNNNNNNNNNNNNNNNNNNNNNNNNNNNNNNNNNNNNNNNNNNNNNNNNNNNNNNNNNNNNNNNNNNNNNNNNNNNNNNN-------------NN--NNN------------NNN-NNNN-NNNNNNNNNNNNNNNNNNNNNNNNNNNNNNNNNNNNNNNNNNNNNNNNNNNNNNNNNNNNNNNNNNNNNNNNNNNNNNNNNNNNNNNNNNNNNNNNNNNNNNNNNNNNNNNNNNNNNNNNNNNNNNNNNNNNNNNNNNNNNNNNNNNNNNN---NNNNNNNNNNNNNNNNNNNNNNNNNNNNNNNNNNNNNNNNNNNNNNNNNNNNNNNNNNNNNNNNNNNNNNNNNNNNNNNNNN--NNNNNNNNNNNNNNNTGCACAGGAAGCCGCCGAGTTGGGCAAGGGCTCCTTCAAGTACGCATGGGTGCTCGACAAGCTGAAGGCCGAGCGTGAGCGTGGTATCACTATCGATATCGCCCTCTGGAAGTTCGAGACACCAAANNNNNNNNNNNNNNNNNNNNNNNNNNNNNNNNNNNNNNNNNNNNNNNNNNNNNNNNNNNNNNNNNNNNNNNNNNNNNNNNNNNNNNNNNNNNNNNNNNNNNNNNNNNNNNNNNNNNNNNNNNNNNNNNNNNNNNNNNNNNNNNNNNNNNNNNNNNNNNNNNNNNNNNNNNNNNNNNNNNNNNNNNNNNNNNNNNNNNNNNNNNNNNNNNNNNNNNNNNNNNNNNNNNNNNNNNNNNNNNNNNNNNNNNNNNNNNNNNNNNNNNNNNNNNNNNNNNNNNNNNNNNNNNNNNNNNNNNNNNNNNNNNNNNNNNNNNNNNNNNNNNNNNNNNNNNNNNNNNNNNNNNNNNNNNNNNNNNNNNNNNNNNNNNNNNNNNNNNNNNNNNNNNNNNNNNNNNNNNNNNNNNNNNNNNNNNNNNNNNNNNNNNNNNNNNNNNNNNNNNNNNNNNNNNNNNNNNNNNNNNNNNNNNNNNNNNNNNNNNNNNNNNNNNNNNNNNNNNNNNNNNNNNNNNNNNNNNNNNNNNNNNNNNNNNNNNNNNNNNNNNNNNNNNNNNNNNNNNNNNNNNNNNNNNNNNNNNNNNNNNNNNNNNNNNNNNNNNNNNNNNNNNNNNNNNNNNNNNNNNNNNNNNNNNNNNNNNNNNNNNNNNNNNNNNNNNNNNNNNNNNNNNNNNNNNNNNNNNNNNNNNNNNNNNNNNNNNNNNNNNNNNNNNNNNNNNNNNNNNNNNNNNNNNNNNNNNNNNNNNNNNNNNNNNNNNNNNNNNNNNNNNNNNNNNNNNNNNNNNNNNNNNNNNNNNNNNNNNNNNNNNNNNNNNNNNNNNNNNNNNNNNNNNNNNNNNNNNN
>Aureobasidium_pullulans_AFTOL_ID_912
nnnnnnnnnnnnnnnnnnnnnntcaaatttgaaagctanccttc---gggttcgcattgtaatttgtaga-ggangatttggggaagccg-cc-tgtctaagttccttggaacaggacgtcatagagggtgagaatcccgtatgtgacaggaaatggcaccctatgtaaatctccttcgacgagtcgagttgtt---gaatgcagctctaaatgggaggtaaatttcttctaaagctaaatattggcgagagaccgatagcgcacaagtagagtgatcgaaagatgaaaagcacttt-ggaaagagagttaaaaagcacgtgaaattgttgaaagggaagcgcttgcaatcagacttgt-ttaaac-tgttcggccggtcttc-tgaccgg--tttactcagttt-ggacaggccagcatcagtt-tcggcggccgg---ataaaggctctgggaatgtggcctccacttcggtggaggtgttatagcccagggtgtaatacggccagccgg-gactgaggtccgcgc-ttcggctaggatgctggcgtaatggtt-gtaagcga-cccgtcttgaaacacggaccaaggagtctaacatctatgcgagtgttcgggtgtcaaa-cccctgcgcgtaatgaaagtgaacggaggtgggaa--------------------------------------------------------------------------------------------------------------------------------------------cc-----cgcaagggtgcaccatcgaccgatcctgatgtc--ttcggatggatttgagtaagagcatagctgttgggacccgaaagatggtgaactatgcctgaata-gggtgaagcca-gaggaaactct-------------------------------------------g-gtggaggctcgcagcggttctgacgtgcaaatcgatcgtcaaatttgggtatannnnnnnnnnnnnnnnnnnnnnnnnnnnnnnnnnnnnnnnnnnnnnnnnnnnnnnnnnnnnnn-------------------------------------nnnnnnnnnnnnnnnnnnnnnnnnnnnn------------------------------------------------------------------------------------------------------------------------------------------------------------------------------------------------------------------------------------------------nnnnnnnnnnnnnnnnnnnnnnnnnnnnnnnnnnnnnnnnnnnnnnnnnnnnnnnnnnnnnnnnnnnnnnnnnnnnnnnnnnnnnnnnnnnnnnnnnnnnnnnnnnnnnnnnnnnnnnnnnnnnnnnnnnnnnnnnnnnnnnnnnnnnnnnnnnnnnnnnn-nn-nnnnnnnnnnnnnn-nnnnnnnnnn-nnnnnnnn-------------------nnnnnnnnnnn-------nnnnnnn---nnnnnnn----------nnnnnnn-------nnnnnn-nnnnnnnnnnnnnnnnnnnnnnnnnnn----------------nnnnnnnnn-nnn-----------nnnnnnnnnnnnnnnnnnnnnnnn-----------------------nnnnnnnnnnnnnNNNN-----------------NNNNNNNNNNNNNNNNNNNNNNNNNNNNNNNNNNNNNNNNNNNNNNNNNNNNNNNNNNNNNNNNNNNNNNNNNNNNNNNNNNNNNNNNNNNNNNNNNNNNNNNNNNNNNNNNNNNNNNNNNNNNNNNNNNNNNNNNNNNNNNNNNNNNNNNNNNNNNNNNNNNNNNNNNNNNNNNNNNNNNNNNNNNNNNNNNNNNNNNNNNNNNNNNNNNNNNNNNNNNNNNNNNNNNNNNNNNNNNNNNNNNNNNNNNNNNNNNNNNNNNNNNNNNNNNNNNNNNNNNNNNNNNNNNNNNNNNNNNNNNNN-NNNNNNNNNNNNNNNNNNNNNNNNNNNNNNNNNNNNNNNNNNNNNNNNNNNNNNNNNNNNNNNNNNNNNNNNNNNNNNNNNNNNNNNNNNNNNNNNNNNNNNNNNNNNNNNNNNNNNNNNNNNNNNNNNNNNNNNNNNNNNNNNNNNNNNNNNNNNNNNNNNNNNNNNNNNNNNNNNNNNNNNNNNNNNNNNNNNNNNNNNNNNNNNNNNNNNNNNNNNNNNNNNNNNNNNNNNNNNNNNNNNNNNNNNNNNNNNNNNNNNNNNNNNNNNNNNNNNNNNNNNNNNNNNN---------NNNNNNNNNNNNNNNNNNNNNNNNNNNNNNNNNNNNNNNNNNNNNNNNNNNNNNNNNNNNNNNNNNNNNNNNNNNNNNNNNNNNNNNNNNNNNNNNNNNNNNNNNNNNNNNNNNNNNNNNNNNNNNNNNNNNNNNNNNNNNNNNNNNNNNNNNNNNNNNNNNNNNNNNNNNNNNNNNNNNNNNNNNNNNNNNNNNNNNNNNNNNNNNNNNNNNNNNNNNNNNNNNNNNNNNNNNNNNNNNNNNNNNNNNNNNNNNNNNNNNNNNNNNNNNNNNNNNNNNNNNNNNNNNNNNNNNNNNNNNNNNNNNNNNNNNNNNNNNNNNNNNNNNNNNNNNNNNNNNNNNNNNNNNNNNNNNNNNNNNNNNNNNNNNNNNNNNNNNNNNNNNNNNNNNNNN---NNNNNNNNNNNNNNNNNNNNNNNNNNNNNNNNNNNNNNNNNNNNNNNNNNNNNNNNNNNNNNNNNNNNNNNNNNNNNNNNNN--NNNNNNNNNNNNNNNNNNNNNNNNNNNNNNNNNNNNNNNNNNNNNNNNNNNNNNNNNNNNNNNNNNNNNNNNNNNNNNNNNNNNNNNNNNNNNNNNNNNNNNNNNNNNNNNNNNNNNNNNNNNNNNNNNNNNNNNNNNNNNATCATTGCCGCTGGTACTGGTGAGTTCGAGGCTGGTATCTCCAAGGATGGCCAGACTCGTGAGCACGCTCTCCTCGCCTACACCCTTGGTGTCAAGCAGCTCATCGTTGCCATCAACAAGATGGACACCACCAAGTGGTCTGAGGCCCGTTACCAGGAGATCATCAAGGAGACCTCCGGTTTCATCAAGAAGGTCGGCTACAACCCCAAGCACGTTCCCTTCGTCCCCATCTCCGGCTTCAACGGAGACAACATGATCGAGGTCAGCTCCAACTGCCCCTGGTACAAGGGATGGGAGAAGGAGACCAAGACCAAGTCCACTGGCAAGACCCTCCTCGAGGCCATTGACGCCATCGACACTCCTTCCCGCCCTACCGACAAGCCCCTCCGTCTTCCCCTCCAGGATGTCTACAAGATCGGTGGTATCGGCACGGTGCCCGTCGGTCGTGTTGAGACCGGTAAGATCATGGGTGGTATGGTTGTCACCTTCGCCCCCGCTGGTGTCACCACCGAGGTCAAGTCCGTCGAGATGCACCACGAGCAGCTCACCGAGGGTCTTCCCGGTGACAACGTCGGCTTCAACGTCAAGAACGTCTCCGTCAAGGAGATCCGTCGTGGCAACGTTGCCGGTGACTCCAAGAACGACCCCCCCAAGGGTTGCGACTCCTTCAACGCCCAAGTCATCGTCCTGAACCACCCTGGTCAGGTCGGTGCCGGTTACGCACCCGTCCTCGACTGCCACACTGCCCACATTGCCTGCAAGTTCTCCGAGCTTGTTGAGAAGATTGACCGCAGAACCGGCAAGTCCGTTGAGGCTTCCCCCAAGTTCATCAAGTCT
>Austroafricana_associata_CBS_120730
nnnnnnnngaagcggcaacagctcaaatttgaaatctggcgc-----aagcccgagttgtaatttgtaga-ggatgcttctgggcagcgg-cc-ggtctaagttccttggaacaggacgtcatagagggtgagaatcccgtatgtgactggctc--gcacccgctacgtagctccttcgacgagtcgagttgtttgggaatgcagctctaaatgggtggtaaatgtcatctaaagctaaataccggccagagaccgatagcgcacaagtagagtgatcgaaagatgaaaagcacttt-ggaaagagagttaaaaagcacgtgaaattgttgaaagggaagggcatgcaaccagacttgt-cggcgg-tgttccgccggtcttc-tgaccgg--ttcattcgccgc-cggcaggccagcatcgtct-gggtgcgccgg---ataaaggtgtcgggaatgtggcccctc--------ggggtgttatagctcgtcacacaatacggcgccgctc-gggcgaggtccgcgc-ttcggctaggatgctggcgtaatggtt-gtctgccg-cccgtcttgaaacacggaccaaggagtctaacatctatgcgagtgttcgggtgtcaaa-cccctacgcggaatgaaagtgaacggaggtgggaa--------------------------------------------------------------------------------------------------------------------------------------------ct--------ttttgtgcaccatcgaccgatcctgatgtc--ttcggatggatttgagtaagagcatagctgttgggacccgaaagatggtgaactatgcctgaata-gggtgaagcca-gaggaaactct-------------------------------------------g-gtggannnnnnnnnnnnnnnnnnnnnnnnnnnnnnnnnnnnnnnnnnnnnnnnctcc---------------------------gg---------------------gct---cg------------------------------------------------------------------acct-ccaacccca-----ttg--------ttgtccga-----------ccactgt---tgcctcgggg-gcgacccg-----gccttcgggcg--------------------gcggg-----------gcccccggtggaccat-------------------------taaa---ctct-gcat-ctt------tgacgtctgagtacaaatt-----gaatca-------------atcaaaactttcaacaacggatctcttggttctggcatcgatgaagaacgcagcgaaatgcgataagtaatgtgaattgcagaattcagtgaatcatcgaatctttgaacgcacattgcgccccttggcattccgaggggcatgcctgttcgagcgtcatt-tc-accactcaagcctg-gcttggtatt-gggcg-tc------------gcgtc--------------------cgcgcgc-----gcctt----------aaagtct-------ccggctggccctcaatcgtgtcgcagcgtcgtgattaga---------------taccc-----------------gcttcgaattccacgtgagtgc--------------------gccatgggccgttaaacact--------------------ttctacaggttgaccTTCCGCTTGAAGTTCGCACAACTGGTGAAAGATATCCGAGGCTACCTGCACAGATGCGTGGAGCAAGGACGAGAGTTCAACATCACGCTTGCAGTCAAGTCGAATATTATCACATCTGGTCTGCGGTACTGTCTTGCGACAGGCAATTGGGGTGACCAGAAGAAGGCTGCATCTGCGAAAGCGGGTGTCAGCCAGGTCCTGAATCGATACACATATGCTTCTACGCTGTCACATCTGCGGCGCACGAATACTCCGATTGGTAGAGATGGCAAGATCGCGAAGCCT-AGACAGCTGCNNNNNNNNNNNNNNNNNNNNNNNNNNNNNNNNNNNNNNNNNNNNNNNNNNNNNNNNNNNNNNNNNNNNNNNNNNNNNNNNNNNNNNNNNNNNNNNNNNNNNNNNNNNNNNNNNNNNNNNNNNNNNNNNNNNNNNNNNNNNNNNNNNNNNNNNNNNNNNNNNNNNNNNNNNNNNNNNNNNNNNNNNNNNNNNNNNNNNNNNNNNNNNNNNNNNNNNNNNNNNNNNNNNNNNNNNNNNNNNNNNNNNNNNNNNNNNNNNNNNNNNNNNNNNNNNNNNNNNN---------NNNNNNNNNNNNNNNNNNNNNNNNNNNNNNNNNNNNNNNNNNNNNNNNNNNNNNNNNNNNNNNNNNNNNNNNNNNNNNNNNNNNNNNNNNNNNNNNNNNNNNNNNNN-NNNNNNNNNNN--NNNNNNNNNNNNNNNNNNNNNNNNNNNNNNNNNNNNNNNNNNNNNNNNNNNNNNNNNNNNNNNNNNNNNNNNNNNNNNNNNNNNNNNNNNN---------------------NNN-NNNN-NNNNNNNNNNNNNNNNNNNNNNNNNNNNNNNNNNNNNNNNNNNNNNNNNNNNNNNNNNNNNNNNNNNNNNNNNNNNNNNNNNNNNNNNNNNNNNNNNNNNNNNNNNNNNNNNNNNNNNNNNNNNNNNNNNNNNNNNNNNNNNNNNNNNNNN---NNNNNNNNNNNNNNNNNNNNNNNNNNNNNNNNNNNNNNNNNNNNNNNNNNNNNNNNNNNNNNNNNNNNNNNNNNNNNNNNNN--NNNNNNNNNNNNNNNATCACAGGAAGCCGCCGAGCTTGGCAAGGGTTCCTTCAAGTACGCGTGGGTGCTCGACAAGCTGAAGGCTGAGCGCGAGCGTGGTATCACGATCGACATCGCCCTCTGGAAGTTCGAGACTCCCAANNNNNNNNNNNNNNNNNNNNNNNNNNNNNNNNNNNNNNNNNNNNNNNNNNNNNNNNNNNNNNNNNNNNNNNNNNNNNNNNNNNNNNNNNNNNNNNNNNNNNNNNNNNNNNNNNNNNNNNNNNNNNNNNNNNNNNNNNNNNNNNNNNNNNNNNNNNNNNNNNNNNNNNNNNNNNNNNNNNNNNNNNNNNNNNNNNNNNNNNNNNNNNNNNNNNNNNNNNNNNNNNNNNNNNNNNNNNNNNNNNNNNNNNNNNNNNNNNNNNNNNNNNNNNNNNNNNNNNNNNNNNNNNNNNNNNNNNNNNNNNNNNNNNNNNNNNNNNNNNNNNNNNNNNNNNNNNNNNNNNNNNNNNNNNNNNNNNNNNNNNNNNNNNNNNNNNNNNNNNNNNNNNNNNNNNNNNNNNNNNNNNNNNNNNNNNNNNNNNNNNNNNNNNNNNNNNNNNNNNNNNNNNNNNNNNNNNNNNNNNNNNNNNNNNNNNNNNNNNNNNNNNNNNNNNNNNNNNNNNNNNNNNNNNNNNNNNNNNNNNNNNNNNNNNNNNNNNNNNNNNNNNNNNNNNNNNNNNNNNNNNNNNNNNNNNNNNNNNNNNNNNNNNNNNNNNNNNNNNNNNNNNNNNNNNNNNNNNNNNNNNNNNNNNNNNNNNNNNNNNNNNNNNNNNNNNNNNNNNNNNNNNNNNNNNNNNNNNNNNNNNNNNNNNNNNNNNNNNNNNNNNNNNNNNNNNNNNNNNNNNNNNNNNNNNNNNNNNNNNNNNNNNNNNNNNNNNNNNNNNNNNNNNNNNNNNNNNNNNNNNNNNNNNNNNNNNNNNNNNNNNNNNNNNNNNNNNNNNNNNNNNNNNNNNNNNNNNN
>Brunneosphaerella_protearum_CBS_130598
cggcgagtgaagcggcaacagctcaaatttgaaatctggcgc-----aagcccgagttgtaatttgcaga-ggatgcttcggggcggcgg-cc-gttctaagtcccttggaacagggcgtcatagagggtgagaatcccgtatgtgaccggcgc--gcaccccacacgtagctccttcgacgagtcgagttgtttgggaatgcagctctaaatgggaggtaaattccttctaaagctaaataccggccagagaccgatagcgcacaagtagagtgatcgaaagatgaaaagcacttt-ggaaagagagttaaaaagcacgtgaaattgttgaaagggaagcgcttgcaaccagacttcg-cggcgg-tgttccgccggtcttc-tgaccgg--cctactcgccgc-cgcgaggccaacatcgtct-ggggccgccgg---ata-agaccgcgggaatgtggctccct------cgggagtgttatagccctcgg--tgatgcggcgcgtccc-gggcgaggtccgcgc-ttcggcaaggatgttggcgtaatggtt-gccagcgg-cccgtcttgaaacacggaccaaggagtctaacatctatgcgagtgttcgggtgtcaaa-cccctacgcgtaatgaaagtgaacggaggtgggag--------------------------------------------------------------------------------------------------------------------------------------------ct-------tc--ggcgcaccatcgaccgatcctgatgtc--ctcggatggatttgagtaagagcatagctgttgggacccgaaagatggtgaactatgcctgaata-gggtgaagcca-gaggaaactct-------------------------------------------g-gtggaggctcgcagcggttctgacgtgcaaatcgatcgtcaaatttgggtatataac---------------------------cg---------------------gcc---cg------------------------------------------------------------------acct-ccaaccccatt--gt-g--------aaccacaac------------c-tgt---tgcttcgggg-gcgaccct-----gccgttcg----------------cgcggccgagcg----------cccccggaggacccatca-------------------------aaccc-tgcg-tcaa-tt-------agtcgtcggagtataa--c-ac--aaatta-------------tacaaaactttcaacaacggatctcttggctctggcatcgatgaagaacgcagcgaaatgcgataagtaatgtgaattgcagaattcagtgaatcatcgaatctttgaacgcacattgcgccccgtggtattccgcggggcatgcctgttcgagcgtcatt-tc-accactcgagtctg-actcggtatt-gggcg-cc------------gcg-----------accc-------gtcgcgc-----gcctc----------aaagt--c-----tccggct-ggatcga-tcgtctccgagcgttgtga--------------atc-----aac-----------------tcgctagggagcgcga-ccggt-----------------------gacggccgttaaa-------------------caccccacgaaaggttgaccNNNNNNNNNNNNNNNNNNNNNNNNNNNNNNNNNNNNNNNNNNNNNNNNNNNNNNNNNNNNNNNNNNNNNNNNNNNNNNNNNNNNNNNNNNNNNNNNNNNNNNNNNNNNNNNNNNNNNNNNNNNNNNNNNNNNNNNNNNNNNNNNNNNNNNNNNNNNNNNNNNNNNNNNNNNNNNNNNNNNNNNNNNNNNNNNNNNNNNNNNNNNNNNNNNNNNNNNNNNNNNNNNNNNNNNNNNNNNNNNNNNNNNNNNNNNNNNNNNNNNNNNNNNNNNNNNNNNNNNNNNNNN-NNNNNNNNNNNNNNNNNNNNNNNNNNNNNNNNNNNNNNNNNNNNNNNNNNNNNNNNNNNNNNNNNNNNNNNNNNNNNNNNNNNNNNNNNNNNNNNNNNNNNNNNNNNNNNNNNNNNNNNNNNNNNNNNNNNNNNNNNNNNNNNNNNNNNNNNNNNNNNNNNNNNNNNNNNNNNNNNNNNNNNNNNNNNNNNNNNNNNNNNNNNNNNNNNNNNNNNNNNNNNNNNNNNNNNNNNNNNNNNNNNNNNNNNNNNNNNNNNNNNNNNNNNNNNNNNNNNNNNNNNNNNNNNNN---------NNNNNNNNNNNNNNNNNNNNNNNNNNNNNNNNNNNNNNNNNNNNNNNNNNNNNNNNNNNNNNNNNNNNNNNNNNNNNNNNNNNNNNNNNNNNNNNNNNNNNNNNNNNNNNNNNNNNNNNNNNNNNNNNNNNNNNNNNNNNNNNNNNNNNNNNNNNNNNNNNNNNNNNNNNNNNNNNNNNNNNNNNNNNNNNNNNNNNNNNNNNNNNNNNNNNNNNNNNNNNNNNNNNNNNNNNNNNNNNNNNNNNNNNNNNNNNNNNNNNNNNNNNNNNNNNNNNNNNNNNNNNNNNNNNNNNNNNNNNNNNNNNNNNNNNNNNNNNNNNNNNNNNNNNNNNNNNNNNNNNNNNNNNNNNNNNNNNNNNNNNNNNNNNNNNNNNNNNNNNNNNNNNNNNNNNN---NNNNNNNNNNNNNNNNNNNNNNNNNNNNNNNNNNNNNNNNNNNNNNNNNNNNNNNNNNNNNNNNNNNNNNNNNNNNNNNNNN--NNNNNNNNNNNNNNNCTTACAGGAAGCCGCTGAACTCGGCAAGGGTTCCTTCAAATATGCTTGGGTGCTCGACAAGCTGAAGGCCGAGCGCGAGCGTGGTATCACGATCGACATTGCCCTCTGGAAGTTCGAGACTCCCAANNNNNNNNNNNNNNNNNNNNNNNNNNNNNNNNNNNNNNNNNNNNNNNNNNNNNNNNNNNNNNNNNNNNNNNNNNNNNNNNNNNNNNNNNNNNNNNNNNNNNNNNNNNNNNNNNNNNNNNNNNNNNNNNNNNNNNNNNNNNNNNNNNNNNNNNNNNNNNNNNNNNNNNNNNNNNNNNNNNNNNNNNNNNNNNNNNNNNNNNNNNNNNNNNNNNNNNNNNNNNNNNNNNNNNNNNNNNNNNNNNNNNNNNNNNNNNNNNNNNNNNNNNNNNNNNNNNNNNNNNNNNNNNNNNNNNNNNNNNNNNNNNNNNNNNNNNNNNNNNNNNNNNNNNNNNNNNNNNNNNNNNNNNNNNNNNNNNNNNNNNNNNNNNNNNNNNNNNNNNNNNNNNNNNNNNNNNNNNNNNNNNNNNNNNNNNNNNNNNNNNNNNNNNNNNNNNNNNNNNNNNNNNNNNNNNNNNNNNNNNNNNNNNNNNNNNNNNNNNNNNNNNNNNNNNNNNNNNNNNNNNNNNNNNNNNNNNNNNNNNNNNNNNNNNNNNNNNNNNNNNNNNNNNNNNNNNNNNNNNNNNNNNNNNNNNNNNNNNNNNNNNNNNNNNNNNNNNNNNNNNNNNNNNNNNNNNNNNNNNNNNNNNNNNNNNNNNNNNNNNNNNNNNNNNNNNNNNNNNNNNNNNNNNNNNNNNNNNNNNNNNNNNNNNNNNNNNNNNNNNNNNNNNNNNNNNNNNNNNNNNNNNNNNNNNNNNNNNNNNNNNNNNNNNNNNNNNNNNNNNNNNNNNNNNNNNNNNNNNNNNNNNNNNNNNNNNNNNNNNNNNNNNNNNNNNNNNNNNNNNNNNNNNNNNNNNNNNN
>Capnodium_gardeniarum_CPC_14327
cggcgagtgaagcggc-atagctcagatttgaaatctggcgtcttcggcgtccgagttgtaatctgtaga-ggatgcctttgggtagcca-cc-ggtctaagtcccctggaacggggcgtcacagagggtgagaatcccgtatgtgaccggaag-ggcaccctccacaaggctccttcgacgagtcgagttgtttgggaatgcagctctaaatgggaggtaaattccttctaaagctaaataccggccagagaccgatagcgcacaagtagagtgatcgaaagatgaaaagcacttt-ggaaagagagttaaaaagcacgtgaaattgttgaaagggaagcgcttgcaaccagacttgt-tggcgg-tgttccgccggtcttc-tgaccgg--tccactcaccgt-ctgcaggccagcatcatct-ggggccgccgg---ataaaagcgaggggaatgtggctcccc------cgggagtgttatagcccctcgtgcaatacggcgagcctc-gggtgaggtccgcgc-ttcggctaggatgctggcgtaatggtc-gtaagcgg-cccgtcttgaaacacggaccaaggagtctaacatctatgcgagtgttcgggtgtcaaa-cccctacgcgtaatgaaagtgaacggaggtgggag--------------------------------------------------------------------------------------------------------------------------------------------cc-------ttagggtgcaccatcgaccgatcctgatgtc--ttcggatggatttgagtaagagcatagctgttgggacccgaaagatggtgaactatgcctggata-gggtgaagcca-gaggaaactct-------------------------------------------g-gtggaggctcgcagcggttctgacgtgcaaatcgatcgtcaaatttgggtatannnnnnnnnnnnnnnnnnnnnnnnnnnnnnnnnnnnnnnnnnnnnnnnnnnnnnnnn-----------------------------------------------------------------------------------------------------------------------------------------------------------------------------------------------------------------------------------------------------------------------------------------------------------------------nnnnnnnnnnnnnnnnnnnnnnnnnnnnnnnnnnnnnnnnnnnnnnnnnnnnnnnnnnnnnnnnnnnnnnnnnnnnnnnnnnnnnnnnnnnnnnnnnnnnnnnnnnnnnnnnnnnnnnnnnnnnnnnnnnnnnnnnnnnnnnnnnnnnnnnnnnnnnnnnn-nn-nnnnnnnnnnnnnn-nnnnnnnnnn-nnnnn-nn------------nnn------------nnn-------nnnnnnn-----nnnnn-----------nnnnnn------nnnnnnn--nnnnnnnnnnnnnnnnnnnnnnnnnn-------nnnn---------nnnnn-----------------nnnnnnnnnnnnnnnn-nnnnn-----------------------nnnnnnnnnnnnnnnnnnnn----------n------nnnnnnnnnnnnnnnCCGAATGAAGGTTCGCGACAGCTGAAGAACGACATGCAGCAATATCTCGTGAGGGCTATTGAGTCCGGCAGAGACTTCAACGTCAACCTTGCTTGCAAGAGCAACATCATCACATCTGGTCTGCGTTACAGTCTTGCTACCGGTAATTGGGGCGATCAAAAGAAAGCAATGTCAACAAGAGCAGGTGTTAGTCAAGTGCTTAACCGCTTTACTTACGCTTCAACATTGTCACATTTGCGTCGTACGAACACTCCCATTGGCAGAGACGGCAAGATTGCGAAGCCT-AGACAATTGCATAACACCCATTGGGGTCTGGTGTGTCCAGCAGAGACGCCTGAAGGACAAGCTTGTGGGTTGGTCAAGAATCTTGCGCTCATGTGCTATGTAAGTGTTGGCACACCAGGTACACCTCTGGTCGAGTTCATGCAGCAACGAGACATGGAACTGCTTGAAGAGTATGACCCTGTGACCAACCCCAACGCCACAAAGATTTTTGTCAACGGTGTTTGGGTGGGCGTTCACAAGAACCCAACTCAGCTGATTGAAACTCTTCGCGAGATTCGTCGAAGAGGTA---------CTGTCAGTTTCGAAATCACTATCATCCGTGACGTCCGAGACCGAGAGATCAAAGTTTTCACAGATGCTGGCAGAGTCTGCAGGCCGTTGTTCGTTGTTGACAACAAT-CCTCGTTCCGC--AAGAAAGGGAAAATTGGCGCTTAGGCGGGAGCACGTCGAGCATTTGCAGGAAGACCGAGAGGTA---------------------------------GACACATCCCTGCTATCA-GAGG-AAGAACGTGACGAGCAGACCTTCGGGTGGAAGGGCCTGGTCAAGGAGGGCGTGGTTGAATACTTGGATGCTGAAGAAGAAGAGCAAGCCATGATCATCATGACACCAGACGACCTCGACGAACACAGACAAGTGCTGCAGTATGGCTCGTCATTCACAGATCCCAAGGACGATCCTCATCGCCGTATCAAGCCGAAACCTAACCTTGCGGTGCGGATGTGGACGCATTGTGAGATT--CACCCTGCAATGATCNNNNNNNNNNNNNNNNNNNNNNNNNNNNNNNNNNNNNNNNNNNNNNNNNNNNNNNNNNNNNNNNNNNNNNNNNNNNNNNNNNNNNNNNNNNNNNNNNNNNNNNNNNNNNNNNNNNNNNNNNNNNNNATCATCGCTGCCGGCACTGGTGAGTTCGAGGCTGGTATCTCCAAGGATGGCCAGACTCGTGAGCACGCCCTGCTCGCCTACACCCTCGGTGTGAAGCAGCTCATCGTTGCCATCAACAAGATGGACACCACCAAGTGGTCCGAGGAGCGTTTCAACGAGATCATCAAGGAGACCTCCACCTTCATCAAGAAGGTCGGCTACAACCCAAAGCACGTTCCATTTGTGCCAATCTCCGGCTTCAACGGTGACAACATGATCGAGCCTTCCTCCAACTGCCCATGGTACAAGGGTTGGGAGAAGGAGACCAAGTCCAAGTCCACTGGCAAGACCCTCCTCGAGGCTATTGACGCCATCGACCCCCCATCCCGCCCAGTCGACAAGCCACTCCGTCTGCCCCTCCAGGATGTGTACAAGATTGGCGGTATCGGAACTGTCCCAGTCGGCCGTGTCGAGACCGGTGCCATCAAGGCCGGCATGGTCGTCACCTTCGCCCCAGCTGGTGTCACCACTGAGGTCAAGTCCGTTGAGATGCACCACGAGCAGCTCGCCGAGGGTCTCCCAGGTGACAACGTTGGCTTCAACGTCAAGAACGTCTCTGTCAAGGAGATCCGTCGTGGCAACGTCGCCGGTGACTCCAAGAATGACCCACCAAAGGGCTGCGACAGCTTCAACGCCCAGGTCATCGTCCTGAACCACCCTGGCCAGGTCGGTGCTGGTTACGCTCCAGTCCTCGACTGCCACACTGCCCACATTGCCTGCAAGTTCTCTGAGCTCCTCGAGAAGATTGACCGCCGTACCGGCAAGTCCATCGAGAACTCTCCTAAGTTCATCAAGTCT
>Capnodium_gamsii_CBS_892.73
nnnnnnnnnnnnnnnnnntagctcagatttgaaatctggcgtctttggcgtccgagttgtaatctgtaga-ggatgcctttgggtagcca-cc-ggtctaagtcccctggaacggggcgtcacagagggtgagaatcccgtatgtgaccggaag-ggcaccctccacaaggctccttcgacgagtcgagttgtttgggaatgcagctctaaatgggaggtaaattccttctaaagctaaataccggccagagaccgatagcgcacaagtagagtgatcgaaagatgaaaagcacttt-ggaaagagagttaaaaagcacgtgaaattgttgaaagggaagcgcttgcaaccagacttgt-tggcgg-tgttccgccggtcttc-tgaccgg--tccactcaccgt-ctgcaggccagcatcatct-ggggccgccgg---ataaaagcgaggggaatgtggctcccc------cgggagtgttatagcccctcgtgcaatacggcgagcctc-gggtgaggtccgcgc-ttcggctaggatgctggcgtaatggtc-gtaagcgg-cccgtcttgaaacacggaccaaggagtctaacatctatgcgagtgttcgggtgtcaaa-cccctacgcgtaatgaaagtgaacggaggtgggag--------------------------------------------------------------------------------------------------------------------------------------------cc-------ttagggtgcaccatcgaccgatcctgatgtc--ttcggatggatttgagtaagagcatagctgttgggacccgaaagatggtgaactatgcctggata-gggtgaagcca-gaggaaactct-------------------------------------------g-gtggaggctcgcagcggttctgacgtgcaaatcgatcgtcaaatttgggtatactcc---------------------------gt---------------------gcc---cg------------------------------------------------------------------acct-ccaaccctc-----t-t-------gtatcg-aaa----------acctcgt---tgcctcgggg-gcggccc-----tgcctca-----------------------cggcggg-----------caccccggaggaccactc-----------------------aaaa---ccct-gcat-tt---acagtgtcgtctgagtaaacatt-tg--aattaa-------------atcaaaactttcaacaacggatctcttggttctggcatcgatgaagaacgcagcgaaatgcgataagtaatgtgaattgcagaattcagtgaatcatcgaatctttgaacgcatattgcgccccttggtattccttggggcacacctgttcgagcgtcatt-tc-accaatcaagcctc-gcttggtttt-gggcg-at------------gtg------------caa-------gccgcac-----gcctc-----------aaatgc------cccggcc--gagcagtctctcccccggcgtcgtgg-------aaac---------atacc-----------------gctacggggacgcgac-ctgcg-----------------------ccgcgccgcaacatgacctt----------cctt---tctctaannnnnnnnNNNNNNNNNNNNNNNNNNNNNNNNNNNNNNNNNNNNNNNNNNNNNNNNNNNNNNNNNNNNNNNNNNNNNNNNNNNNNNNNNNNNNNNNNNNNNNNNNNNNNNNNNNNNNNNNNNNNNNNNNNNNNNNNNNNNNNNNNNNNNNNNNNNNNNNNNNNNNNNNNNNNNNNNNNNNNNNNNNNNNNNNNNNNNNNNNNNNNNNNNNNNNNNNNNNNNNNNNNNNNNNNNNNNNNNNNNNNNNNNNNNNNNNNNNNNNNNNNNNNNNNNNNNNNNNNNNNNNNNNNNNNN-NNNNNNNNNNNNNNNNNNNNNNNNNNNNNNNNNNNNNNNNNNNNNNNNNNNNNNNNNNNNNNNNNNNNNNNNNNNNNNNNNNNNNNNNNNNNNNNNNNNNNNNNNNNNNNNNNNNNNNNNNNNNNNNNNNNNNNNNNNNNNNNNNNNNNNNNNNNNNNNNNNNNNNNNNNNNNNNNNNNNNNNNNNNNNNNNNNNNNNNNNNNNNNNNNNNNNNNNNNNNNNNNNNNNNNNNNNNNNNNNNNNNNNNNNNNNNNNNNNNNNNNNNNNNNNNNNNNNNNNNNNNNNNNNN---------NNNNNNNNNNNNNNNNNNNNNNNNNNNNNNNNNNNNNNNNNNNNNNNNNNNNNNNNNNNNNNNNNNNNNNNNNNNNNNNNNNNNNNNNNNNNNNNNNNNNNNNNNNNNNNNNNNNNNNNNNNNNNNNNNNNNNNNNNNNNNNNNNNNNNNNNNNNNNNNNNNNNNNNNNNNNNNNNNNNNNNNNNNNNNNNNNNNNNNNNNNNNNNNNNNNNNNNNNNNNNNNNNNNNNNNNNNNNNNNNNNNNNNNNNNNNNNNNNNNNNNNNNNNNNNNNNNNNNNNNNNNNNNNNNNNNNNNNNNNNNNNNNNNNNNNNNNNNNNNNNNNNNNNNNNNNNNNNNNNNNNNNNNNNNNNNNNNNNNNNNNNNNNNNNNNNNNNNNNNNNNNNNNNNNNNNN---NNNNNNNNNNNNNNNNNNNNNNNNNNNNNNNNNNNNNNNNNNNNNNNNNNNNNNNNNNNNNNNNNNNNNNNNNNNNNNNNNN--NNNNNNNNNNNNNNNNNNNNNNNNNNNNNNNNNNNNNNNNNNNNNNNNNNNNNNNNNNNNNNNNNNNNNNNNNNNNNNNNNNNNNNNNNNNNNNNNNNNNNNNNNNNNNNNNNNNNNNNNNNNNNNNNNNNNNNNNNNNNNATCATCGCTGCCGGCACTGGTGAGTTTGAGGCTGGTATCTCCAAGGATGGCCAGACTCGTGAGCACGCCCTGCTCGCCTACACCCTCGGTGTGAAGCAGCTCATCGTCGCCATCAACAAGATGGACACCACCAAGTGGTCTGAGGAGCGTTACAACGAGATCATCAAGGAGACCTCCACCTTCATCAAGAAGGTCGGCTACAACCCAAAGCACGTCCCATTCGTGCCAATCTCCGGCTTCAACGGTGACAACATGATCGAGCCTTCCACCAACTGCCCATGGTACAAGGGCTGGGAGAAGGAGACCAAGACCAAGTCCACCGGCAAGACCCTCCTCGAGGCCATTGACGCCATCGACACCCCATCCCGCCCAGTCGACAAGCCACTCCGTCTGCCCCTCCAGGATGTGTACAAGATTGGCGGTATTGGAACTGTCCCAGTCGGCCGTGTCGAGACCGGTGCCATCAAGGCCGGCATGGTCGTCACATTCGCCCCAGCTGGTGTCACCACTGAGGTCAAGTCCGTTGAGATGCACCACGAGCAGCTCGCCGAGGGTCTTCCAGGTGACAACGTTGGCTTCAACGTCAAGAACGTCTCTGTCAAGGAGATCCGTCGTGGCAACGTCGCCGGTGACTCCAAGAATGACCCACCAAAGGGCTGCGACAGCTTCAACGCCCAGGTCATCGTCCTGAACCACCCTGGCCAGGTTGGTGCTGGTTACGCTCCAGTCCTCGACTGCCACACTGCCCACATTGCCTGCAAGTTCTCTGAGCTCCTCGAGAAGATTGACCGCCGTACTGGCAAGTCCATCGAGAACTCTCCTAAGTTCATCAAGTCT
>Chaetocapnodium_placitae_CBS_124758
cggcgagtgaagcggcaagagctcagatttgaaatctggcgccttcggcgtccgagttgtaatctgtaga-ggatgctattgggtagcca-cc-ggtctaagtcccctggaacggggcgtcgcagagggtgagaatcccgtatgtgaccggaag-ggcgccctccacatagctccttcgacgagtcgagttgtttgggaatgcagctctaaatgggaggtaaattccttctaaagctaaatattggccagagaccgatagcgcacaagtagagtgatcgaaagatgaaaagcacttt-ggaaagagagttaaaaagcacgtgaaattgttgaaagggaagcgcttgcaaccagacttgt-tggcgg-tgttccgccggtcttc-tgaccgg--tgtactcgccgt-ctgcaggccagcatcatct-ggggccgccgg---ataaaagcttggggaatgtggctcctt------cgggagtgttatagcccctcgtgcaatacggcgtgcctc-gggtgaggtccgcgc-ttcggctaggatgctggcgtaatggtc-gtaagcgg-cccgtcttgaaacacggaccaaggagtctaacatctatgcgagtgttcgggtgccaaa-cccctacgcgtaatgaaagtgaacggaggtgggag--------------------------------------------------------------------------------------------------------------------------------------------cc-------ttagggtgcaccatcgaccgatcctgatgtc--ttcggatggatttgagtaagagcatagctgttgggacccgaaagatggtgaactatgcctggata-gggtgaagcca-gaggaaactct-------------------------------------------g-gtggaggctcgcagcggttctgacgtgcaaatcgatcgtcaaatttgggtatactcc---------------------------gt---------------------gcc---cg------------------------------------------------------------------acct-ccaaccctc-----t-t-------gtatcacaat----------acctcgt---tgcctcgggg-gcgaccct----tgcctcg-----------------------cggcggg-----------tcccccggaggaccactc------------------------aaa---cact-gcat-tt----caatgtcgtctgagttagattt-ta--aatgaa-------------atcaaaactttcaacaacggatctcttggttctggcatcgatgaagaacgcagcgaaatgcgataagtaatgtgaattgcagaattcagtgaatcatcgaatctttgaacgcatattgcgccccttggtattccttggggcacacctgttcgagcgtcatt-tc-accaatcaagcctc-gcttggtgtt-gggcg-at------------gcg------------cac-------gtcgcac-----gcctc-----------aaatgc------cccggcc--gagcagtctctcacccggcgtcgtgg-------aaac---------atacc-----------------gctacggagacgagac-ctgcc------------------------cgtgccgcagaacaacccc----------a------taccaaaggttgaccTTCCGGATGAAGTTCGCACAGCTGAAGAACGACATGCAACAGTATCTGGTCAGGGCCATTGAGTCCGGCAGAGACTTCAATGTCAATCTTGCCTGCAAGAGCAATATTATCACTTCTGGTCTCCGCTACAGTCTTGCAACTGGTAATTGGGGTGATCAGAAGAAGGCAATGTCTACGAGAGCTGGTGTCAGTCAAGTGTTGAACCGCTTCACTTATGCTTCGACTTTGTCGCACTTGCGACGTACAAACACTCCCATCGGTAGAGATGGCAAGATTGCAAAGCCT-CGACAGTTGCACAACACTCACTGGGGCCTGGTATGTCCAGCAGAGACACCAGAAGGGCAAGCTTGCGGTTTGGTGAAGAACCTAGCACTCATGTGCTATGTTAGTGTTGGCACGCCTGGTACACCGCTTGTCGAGTTCATGCAGCAGCGAGACATGGAGCTGCTTGAGGAGTACGACCCTGTCACCAATCCTAACGCCACGAAGGTTTTCGTCAACGGCGTATGGGTAGGTGTACATAAGAACCCCACCCAACTGATTGAGACACTCCGCGAGATTCGTCGGAGAGGTA---------CCGTCAGTTTCGAAATCACCATCATCCGTGATGTCAGAGACCGAGAGATCAAGGTATTCACGGACGCTGGGAGAGTCTGCCGACCGCTCTTCGTCGTTGACAACAAC-CCCCGTTCCTC--AAGGAAGGGGAGATTGGCTCTCAAGCGGGAGCATGTCGAACATTTGCAGGAAGATAGAGAAGTG---------------------------------GACACATCCTTACTCTCT-GAAG-AAGAGCGTGATGAACAGGTCTTCGGCTGGAAGGGGCTTGTCAAGGAGGGTGTTGTCGAATACCTCGATGCCGAGGAAGAGGAGCAAGCAATGATCATCATGACGCCGGATGATCTTGACGAGCACAGGCAGGTGCTTCAATACGGCACTTCGTTCGCGGATGCCAAGGACGATCCGCATCGCCGAATCAAGCCCAAGCCTAACCTTGCTGTGAGGATGTGGACTCACTGTGAAATT--CATCCTGCGATGATTNNNNNNNNNNNNNNNNNNNNNNNNNNNNNNNNNNNNNNNNNNNNNNNNNNNNNNNNNNNNNNNNNNNNNNNNNNNNNNNNNNNNNNNNNNNNNNNNNNNNNNNNNNNNNNNNNNNNNNNNNNNNNNATCATTGCCGCTGGTACCGGTGAGTTCGAGGCTGGTATCTCCAAGGATGGTCAGACTCGTGAGCACGCCCTGCTCGCCTTCACCCTCGGTGTGAGGCAGCTCATCGTCGCCATCAACAAGATGGACACCACCAAGTGGTCCGAGGACCGTTTCAACGAGATCATCAAGGAGACCTCTGCCTTCATCAAGAAGGTCGGCTACAACCCAAAGCACGTCCCATTCGTGCCAATCTCCGGTTTCAACGGTGACAACATGATCGAGCCATCCCCCAACTGCCCATGGTACAAGGGTTGGGAGAAGGAGACCAAGTCCAAGGTCACTGGCAAGACCCTCCTCGAGGCCATCGATGCCATCGACCCACCTTCCCGCCCAACCGACAAGCCTCTCCGTCTGCCTCTTCAGGATGTGTACAAGATCGGCGGCATTGGCACGGTCCCTGTCGGCCGTGTCGAGACCGGCACCATCAAGGCCGGCATGGTCGTCACCTTCGCCCCAGCTGGTGTCACCACTGAGGTCAAGTCCGTCGAGATGCACCACGAGCAGCTCGCCGAGGGTCTGCCAGGTGACAACGTCGGATTCAACGTCAAGAACGTTTCCGTCAAGGAGATCCGTCGTGGCAACGTTGCCGGTGACTCCAAGAACGACCCACCAAAGGGTTGTGACAGCTTCAACGCCCAGGTCATCGTCCTGAACCACCCTGGCCAGGTTGGCGCTGGTTACGCTCCAGTCCTCGACTGCCACACTGCTCACATTGCCTGCAAGTTCGCTGAGCTTTTGGAGAAGATCGACCGTCGTACCGGCAAGTCTATTGAGAACGCCCCCAAGTTCATCAAGTCT
>Cercospora_apii_CBS_116455
nnnnnnnnnnnnnnnnnnnnnnnnaaatttgaaatctggcgc-----aagcccgagttgtaatttgtaga-ggatgcttctgggtagcga-cc-gatctaagttccttggaacaggacgtcatagagggtgagaatcccgtatgtgaccggccc--gcaccctttacgtagctccttcgacgagtcgagttgtttgggaatgcagctctaaatgggaggtaaatttcttctaaagctaaataccggccagagaccgatagcgcacaagtagagtgatcgaaagatgaaaagtacttt-ggaaagagagttaaaaagcacgtgaaattgttgaaagggaagcgcctgcaaccagacttcg-cggcag-tgttccgccggtcttc-tgaccgg--ttcattctctgt-cgcgaggccatcatcgtct-gggcccgccgg---ata-agacctgaggaatgtggctccccctc--gggggagtgttatagcctctgg--tgatgcggcgtggctc-gggcgaggtccgcgc-ttcggcaaggatgatggcgtaatggtt-gtcggcgg-cccgtcttgaaacacggaccaaggagtctaacatctatgcgagtgttcgggtgtcaaa-cccctacgcgtaatgaaagtgaacggaggtgggaa--------------------------------------------------------------------------------------------------------------------------------------------cc-------gcaaggtgcaccatcgaccgatcctgatgtc--ctcggatggatttgagtaagagcatagctgttgggacccgaaagatggtgaactatgcctgaata-gggtgaagcca-gaggaaactct-------------------------------------------g-gnnnnnnnnnnnnnnnnnnnnnnnnnnnnnnnnnnnnnnnnnnnnnnnnnnnncttc---------------------------gg---------------------gct---cg------------------------------------------------------------------acct-ccaaccctt-----t-g--------tgaacacaa------------cttgt---tgcttcgggg-gcgaccct-----gccgtttc----------------gacggcgagc-------------gcccccggaggcc----------------------------ttcaaa-cact-gcat-ct-------ttgcgtcggagtttaagta-----aa-tta-------------aacaaaactttcaacaacggatctcttggttctggcatcgatgaagaacgcagcgaaatgcgataagtaatgtgaattgcagaattcagtgaatcatcgaatctttgaacgcacattgcgccccttggtattccgaggggcatgcctgttcgagcgtcatt-tc-accactcaagcctc-gcttggtatt-gggcg-cc------------gcgg----------t-gt-------tccgcgc-----gcctc----------aaagt--c-----tccggct-gagctgt-ccgtctctaagcgttgtga--------------tttcattaatc-----------------gcttcggagcg--cgg-gcggt-----------------------cgcggccgttaa---------------------atctttcacaaggttgaccNNNNNNNNNNNNNNNNNNNNNNNNNNNNNNNNNNNNNNNNNNNNNNNNNNNNNNNNNNNNNNNNNNNNNNNNNNNNNNNNNNNNNNNNNNNNNNNNNNNNNNNNNNNNNNNNNNNNNNNNNNNNNNNNNNNNNNNNNNNNNNNNNNNNNNNNNNNNNNNNNNNNNNNNNNNNNNNNNNNNNNNNNNNNNNNNNNNNNNNNNNNNNNNNNNNNNNNNNNNNNNNNNNNNNNNNNNNNNNNNNNNNNNNNNNNNNNNNNNNNNNNNNNNNNNNNNNNNNNNNNNNNN-NNNNNNNNNNNNNNNNNNNNNNNNNNNNNNNNNNNNNNNNNNNNNNNNNNNNNNNNNNNNNNNNNNNNNNNNNNNNNNNNNNNNNNNNNNNNNNNNNNNNNNNNNNNNNNNNNNNNNNNNNNNNNNNNNNNNNNNNNNNNNNNNNNNNNNNNNNNNNNNNNNNNNNNNNNNNNNNNNNNNNNNNNNNNNNNNNNNNNNNNNNNNNNNNNNNNNNNNNNNNNNNNNNNNNNNNNNNNNNNNNNNNNNNNNNNNNNNNNNNNNNNNNNNNNNNNNNNNNNNNNNNNNNNNN---------NNNNNNNNNNNNNNNNNNNNNNNNNNNNNNNNNNNNNNNNNNNNNNNNNNNNNNNNNNNNNNNNNNNNNNNNNNNNNNNNNNNNNNNNNNNNNNNNNNNNNNNNNNNNNNNNNNNNNNNNNNNNNNNNNNNNNNNNNNNNNNNNNNNNNNNNNNNNNNNNNNNNNNNNNNNNNNNNNNNNNNNNNNNNNNNNNNNNNNNNNNNNNNNNNNNNNNNNNNNNNNNNNNNNNNNNNNNNNNNNNNNNNNNNNNNNNNNNNNNNNNNNNNNNNNNNNNNNNNNNNNNNNNNNNNNNNNNNNNNNNNNNNNNNNNNNNNNNNNNNNNNNNNNNNNNNNNNNNNNNNNNNNNNNNNNNNNNNNNNNNNNNNNNNNNNNNNNNNNNNNNNNNNNNNNNNN---NNNNNNNNNNNNNNNNNNNNNNNNNNNNNNNNNNNNNNNNNNNNNNNNNNNNNNNNNNNNNNNNNNNNNNNNNNNNNNNNNN--NNNNNNNNNNNNNNNCTCACAGGAAGCAGCTGAACTCGGTAAGGNNNNNNNNNNNNNNNNNNNNNNNNNNNNNNNNNNNNNNNNNNNNNNNNNNNNNNNNNNNNNNNNNNNNNNNNNNNNNNNNNNNNNNNNNNNNNNNNNNNNNNNNNNNNNNNNNNNNNNNNNNNNNNNNNNNNNNNNNNNNNNNNNNNNNNNNNNNNNNNNNNNNNNNNNNNNNNNNNNNNNNNNNNNNNNNNNNNNNNNNNNNNNNNNNNNNNNNNNNNNNNNNNNNNNNNNNNNNNNNNNNNNNNNNNNNNNNNNNNNNNNNNNNNNNNNNNNNNNNNNNNNNNNNNNNNNNNNNNNNNNNNNNNNNNNNNNNNNNNNNNNNNNNNNNNNNNNNNNNNNNNNNNNNNNNNNNNNNNNNNNNNNNNNNNNNNNNNNNNNNNNNNNNNNNNNNNNNNNNNNNNNNNNNNNNNNNNNNNNNNNNNNNNNNNNNNNNNNNNNNNNNNNNNNNNNNNNNNNNNNNNNNNNNNNNNNNNNNNNNNNNNNNNNNNNNNNNNNNNNNNNNNNNNNNNNNNNNNNNNNNNNNNNNNNNNNNNNNNNNNNNNNNNNNNNNNNNNNNNNNNNNNNNNNNNNNNNNNNNNNNNNNNNNNNNNNNNNNNNNNNNNNNNNNNNNNNNNNNNNNNNNNNNNNNNNNNNNNNNNNNNNNNNNNNNNNNNNNNNNNNNNNNNNNNNNNNNNNNNNNNNNNNNNNNNNNNNNNNNNNNNNNNNNNNNNNNNNNNNNNNNNNNNNNNNNNNNNNNNNNNNNNNNNNNNNNNNNNNNNNNNNNNNNNNNNNNNNNNNNNNNNNNNNNNNNNNNNNNNNNNNNNNNNNNNNNNNNNNNNNNNNNNNNNNNNNNNNNNNNNNNNNNNNNNNNNNNNNNNNNNNNNNNNNNNNNNNNNNNNNNNNNNNNNNNNNNNNNNNNNNNNNNNNNNNNNNNNNNNNNNNNNNNNNNNNNNN
>Chaetocapnodium_siamensis_CBS_139815
cggcgagtgaagcggcaacagctcagatttgaaatctggcgccttcggcgtccgagttgtaatctgtaga-ggatgctattgggtagcca-cc-ggtctaagtcccctggaacggggcgtcgcagagggtgagaatcccgtatgtgaccggaag-ggcgccctccacatagctccttcgacgagtcgagttgtttgggaatgcagctctaaatgggaggtaaattccttctaaagctaaataccggccagagaccgatagcgcacaagtagagtgatcgaaagatgaaaagcacttt-ggaaagagagttaaaaagcacgtgaaattgttgaaagggaagcgcttgcaaccagacttgt-tggcgg-tgttccgccggtcttc-tgaccgg--tgtactcaccgt-ctgcaggccagcatcatct-ggggccgccgg---ataaaagcggggggaatgtggctcctc------cgggagtgttatagcccctcgtgcaatacggcgtgcctc-gggtgaggtccgcgc-ttcggctaggatgctggcgtaatggtc-gtaagcgg-cccgtcttgaaacacggaccaaggagtctaacatctatgcgagtgttcgggtgtcaaa-cccctacgcgtaatgaaagtgaacggaggtgggag--------------------------------------------------------------------------------------------------------------------------------------------cc-------ttagggtgcaccatcgaccgatcctgatgtc--ttcggatggatttgagtaagagcatagctgttgggacccgaaagatggtgaactatgcctggata-gggtgaagcca-gaggaaactct-------------------------------------------g-gtggaggctcgcagcggttctgacgtgcaaatcgatcgtcaaatttgggtatactcc---------------------------gt---------------------gcc---cg------------------------------------------------------------------acct-ccaaccctc-----t-t-------gtatcacaac----------acctcgt---tgcctcgggg-gtggccc-----tgcctcg-----------------------cggcggg-----------ccccccggaggaccactc------------------------aaa---cact-gcat-tt----taatgtcgtctgagttagattt-ta--aatgaa-------------atcaaaactttcaacaacggatctcttggttctggcatcgatgaagaacgcagcgaaatgcgataagtaatgtgaattgcagaattcagtgaatcatcgaatctttgaacgcatattgcgccccttggtattccttggggcacacctgttcgagcgtcatt-tc-accaatcaagcctc-gcttggtctt-gggcg-at------------gcg------------cat-------gtcgcac-----gcctc-----------aaatgc------cccggcc--gagcagtctctcttccggcgtcgtgg-------aaac---------atacc-----------------gctacggagacgagac-ctgcc------------------------cgtgccgcagaataaacca----------t------ttacaaannnnnnnnNNNAGGATGAAGTTTGCGCAGTTGAAGAACGACATGCAGCAGTATCTGGTTAGGGCCATCGAGTCTGGGAGAGACTTCAACGTTAATCTTGCTTGCAAGAGCAATATCATCACTTCAGGTCTCCGTTACAGTCTTGCAACCGGTAATTGGGGTGATCAGAAGAAGGCAATGTCTACAAGAGCCGGTGTCAGCCAAGTGTTGAACCGCTTCACTTATGCTTCGACTTTGTCGCATTTGCGACGTACGAACACTCCCATCGGTAGAGATGGCAAGATTGCGAAGCCT-AGACAATTGCACAATACTCACTGGGGTCTGGTATGTCCAGCAGAGACACCAGAAGGGCAGGCTTGCGGTCTGGTAAAGAACTTGGCTCTCATGTGCTATGTGAGCGTTGGTACGCCTGGTACACCGCTTGTCGAGTTCATGCAACAGCGAGACATGGAGCTGCTTGAGGAGTACGACCCTGTCACCAACCCTAATGCCACGAAGGTATTCGTCAATGGTGTATGGGTAGGTGTACACAAGAACCCAACCCAACTGATCGAGACACTTCGCGAGATCCGTCGGAGAGGTA---------CCGTCAGTTTCGAGATTACCATCATCCGTGACGTAAGAGATCGAGAGATCAAGGTCTTCACAGACGCTGGAAGAGTTTGCCGACCGCTCTTCGTTGTTGACAACAAC-CCTCGTTCACC--AAGGAAGGGGAGATTGGCGCTCAAGCGCGAGCATGTCGAACACTTGCAGGATGACAGAGAAGTCGACACTTCCTTGCTCTC-----------------------------------TGAGGAAGAGCGTGACGAACAGACCTTCGGATGGAAGGGGCTTGTCAAGGAGGGTGTTGTCGAATATCTCGATGCAGAGGAAGAAGAGCAGGCCATGATTATCATGACGCCGGATGACCTTGACGAGCATAGGCAGGTGCTTCAATATGGCAGCTCGTTCGCAGATGCCAAGGACGATCCGCATCGCCGAATCAAGCCTAAGCCCAACCTTGCTGTCAGGATGTGGACCCACTGCGAGATT--CACCCTGCGATGATTNNNNNNNNNNNNNNNNNNNNNNNNNNNNNNNNNNNNNNNNNNNNNNNNNNNNNNNNNNNNNNNNNNNNNNNNNNNNNNNNNNNNNNNNNNNNNNNNNNNNNNNNNNNNNNNNNNNNNNNNNNNNNNATCATTGCCGCTGGTACTGGTGAGTTCGAGGCTGGTATCTCCAAGGATGGCCAGACCCGTGAGCACGCCCTCCTCGCTTTCACCCTCGGTGTGAGGCAGCTCATCGTCGCCATCAACAAGATGGACACCACCAAGTGGTCCGAGGACCGTTACAACGAGATCATCAAGGAGACCTCTGCCTTCATCAAGAAGGTCGGCTACAACCCAAAGCACGTCCCATTCGTGCCAATCTCCGGTTTCAACGGTGACAACATGATCGAGCCATCCACCAACTGCCCATGGTACAAGGGTTGGGAGAAGGAGACCAAGGCCAAGGTTACTGGCAAGACCCTCCTCGAGGCCATCGACGCCATCGACCCACCATCCCGCCCAACTGACAAGCCTCTCCGTCTTCCTCTTCAGGATGTGTACAAGATTGGCGGCATTGGCACGGTCCCAGTCGGCCGTGTCGAGACCGGTACCATCAAGGCCGGCATGGTCGTCACCTTCGCCCCAGCTGGTGTTACCACTGAGGTCAAGTCCGTTGAGATGCACCACGAGCAGCTCGCTGAGGGTCTGCCAGGTGACAACGTCGGCTTCAACGTCAAGAACGTCTCCGTCAAGGAGATCCGTCGTGGCAACGTTGCCGGTGACTCCAAGAACGACCCACCAAAGGGCTGCGACAGCTTCAACGCCCAGGTCATCGTCCTGAACCACCCTGGCCAGGTTGGCGCTGGTTACGCCCCTGTCCTCGATTGCCACACTGCCCACATTGCCTGCAAGTTCTCTGAGCTCCTCGAGAAGATTGACCGTCGTACCGGCAAGTCCATTGAGGCCGCCCCCAAGTTCATCAAGTCT
>Cladosporium_fusiforme_CBS_119414
nnnnnnnnnnnnnnnnnnnnnnnnnnnnnnnnnnnnnnnnnnnnnnnnnnnnnnnnnnnnnnnnnnnnnn-nnnnnnnnnnnnnnaacca-cc-gacctaagttccttggaacaggacgtcatagagggtgagaatcccgtatgcggtcggaaa-ggtgctctatacgtagctccttcgacgagtcgagttgtttgggaatgcagctctaaatgggaggtaaatttcttctaaagctaaatattggccagagaccgatagcgcacaagtagagtgatcgaaagatgaaaagcacttt-ggaaagagagttaaaaagcacgtgaaattgttaaaagggaagggattgcaaccagacttgc-tcgcgg-tgttccgccggtcttc-tgaccgg--tctactcgccgcgttgcaggccagcatcgtct-ggtgccgctgg---ata-agacttgaggaatgtagctccct------cgggagtgttatagcctcttg--tgatgcagcgagcgcc-gggcgaggtccgcgc-ttcggctaggatgctggcgtaatggtc-gtaatccg-cccgtcttgaaacacggaccaaggagtctaacatctatgcgagtgttcgggtgtcaaa-cccctacgcgtaatgaaagtgaacggaggtgagaa--------------------------------------------------------------------------------------------------------------------------------------------cc-------gcaaggtgcatcatcgaccgatcctgatgtc--ttcggatggatttgagtaagagcatagctgttgggacccgaaagatggtgaactatgcctgaata-gggtgaagcca-gaggaaactct-------------------------------------------g-gtgnnnnnnnnnnnnnnnnnnnnnnnnnnnnnnnnnnnnnnnnnnnnnnnnnn----------------------------------------------------ccacc---gg------------------------------gtg---------------------------------atttcataaccctt-----t-g--------ttgtccga------------ctctgt---tgcctccggg-gcgaccct-----gccttcgggcgggg---------------------------------gctccgggtggaca-----------------------aattcaaa---ctcttgcgt-----aactttgcagtctgagtaaattta-at--taataa-------------attaaaactttcaacaacggatctcttggttctggcatcgatgaagaacgcagcgaaatgcgataagtaatgtgaattgcagaattcagtgaatcatcgaatctttgaacgcacattgcgccccctggtattccggggggcatgcctgttcgagcgtcatt-tc-accactcaagcctc-gcttggtatt-gggcg-ac------------gcgg-----------tcc-------gccgcgc-----gcctc-----------aaatcg------accggct-gggtcttctgtcccctaagcgttgtgg----------------aaactattc-----------------gctaaagggtgctcgg-gaggc------------------------tacgccgtaaaaca----------------accccatttctaaggttgaccNNNNNNNNNNNNNNNNNNNNNNNNNNNNNNNNNNNNNNNNNNNNNNNNNNNNNNNNNNNNNNNNNNNNNNNNNNNNNNNNNNNNNNNNNNNNNNNNNNNNNNNNNNNNNNNNNNNNNNNNNNNNNNNNNNNNNNNNNNNNNNNNNNNNNNNNNNNNNNNNNNNNNNNNNNNNNNNNNNNNNNNNNNNNNNNNNNNNNNNNNNNNNNNNNNNNNNNNNNNNNNNNNNNNNNNNNNNNNNNNNNNNNNNNNNNNNNNNNNNNNNNNNNNNNNNNNNNNNNNNNNNNN-NNNNNNNNNNNNNNNNNNNNNNNNNNNNNNNNNNNNNNNNNNNNNNNNNNNNNNNNNNNNNNNNNNNNNNNNNNNNNNNNNNNNNNNNNNNNNNNNNNNNNNNNNNNNNNNNNNNNNNNNNNNNNNNNNNNNNNNNNNNNNNNNNNNNNNNNNNNNNNNNNNNNNNNNNNNNNNNNNNNNNNNNNNNNNNNNNNNNNNNNNNNNNNNNNNNNNNNNNNNNNNNNNNNNNNNNNNNNNNNNNNNNNNNNNNNNNNNNNNNNNNNNNNNNNNNNNNNNNNNNNNNNNNNNN---------NNNNNNNNNNNNNNNNNNNNNNNNNNNNNNNNNNNNNNNNNNNNNNNNNNNNNNNNNNNNNNNNNNNNNNNNNNNNNNNNNNNNNNNNNNNNNNNNNNNNNNNNNNNNNNNNNNNNNNNNNNNNNNNNNNNNNNNNNNNNNNNNNNNNNNNNNNNNNNNNNNNNNNNNNNNNNNNNNNNNNNNNNNNNNNNNNNNNNNNNNNNNNNNNNNNNNNNNNNNNNNNNNNNNNNNNNNNNNNNNNNNNNNNNNNNNNNNNNNNNNNNNNNNNNNNNNNNNNNNNNNNNNNNNNNNNNNNNNNNNNNNNNNNNNNNNNNNNNNNNNNNNNNNNNNNNNNNNNNNNNNNNNNNNNNNNNNNNNNNNNNNNNNNNNNNNNNNNNNNNNNNNNNNNNNNNN---NNNNNNNNNNNNNNNNNNNNNNNNNNNNNNNNNNNNNNNNNNNNNNNNNNNNNNNNNNNNNNNNNNNNNNNNNNNNNNNNNN--NNNNNNNNNNNNNNNATCACAGGAAGCCGCCGAGCTTGGCAAGGGTTCCTTCAAGTACGCCTGGGTTCTGGACAAGCTGAAGTCCGAGCGTGAGCGTGGTATCACCATCGATATCGCCCTCTGGAAGTTCGAGACCCCCAANNNNNNNNNNNNNNNNNNNNNNNNNNNNNNNNNNNNNNNNNNNNNNNNNNNNNNNNNNNNNNNNNNNNNNNNNNNNNNNNNNNNNNNNNNNNNNNNNNNNNNNNNNNNNNNNNNNNNNNNNNNNNNNNNNNNNNNNNNNNNNNNNNNNNNNNNNNNNNNNNNNNNNNNNNNNNNNNNNNNNNNNNNNNNNNNNNNNNNNNNNNNNNNNNNNNNNNNNNNNNNNNNNNNNNNNNNNNNNNNNNNNNNNNNNNNNNNNNNNNNNNNNNNNNNNNNNNNNNNNNNNNNNNNNNNNNNNNNNNNNNNNNNNNNNNNNNNNNNNNNNNNNNNNNNNNNNNNNNNNNNNNNNNNNNNNNNNNNNNNNNNNNNNNNNNNNNNNNNNNNNNNNNNNNNNNNNNNNNNNNNNNNNNNNNNNNNNNNNNNNNNNNNNNNNNNNNNNNNNNNNNNNNNNNNNNNNNNNNNNNNNNNNNNNNNNNNNNNNNNNNNNNNNNNNNNNNNNNNNNNNNNNNNNNNNNNNNNNNNNNNNNNNNNNNNNNNNNNNNNNNNNNNNNNNNNNNNNNNNNNNNNNNNNNNNNNNNNNNNNNNNNNNNNNNNNNNNNNNNNNNNNNNNNNNNNNNNNNNNNNNNNNNNNNNNNNNNNNNNNNNNNNNNNNNNNNNNNNNNNNNNNNNNNNNNNNNNNNNNNNNNNNNNNNNNNNNNNNNNNNNNNNNNNNNNNNNNNNNNNNNNNNNNNNNNNNNNNNNNNNNNNNNNNNNNNNNNNNNNNNNNNNNNNNNNNNNNNNNNNNNNNNNNNNNNNNNNNNNNNNNNNNNNNNNNNNNNNNNNNNNNNNNNNNNNNNNNNN
>Devriesia_pseudoamericana_CPC_16174
cggcgagtgaagcggcaacagctcaaatttgaaatctggcgc-----aagcccgagttgtaatttgtaga-ggatgcttctaggcagcgg-cc-ggtctaagtctcttggaacagggcgtcatagagggtgagaatcccgtatgtgaccggctg--gcaccttatacgtagctccttcgacgagtcgagttgtttgggaatgcacctctaaatgggaggtaaatttcttctaaagctaaataccggccagagaccgatagcgcacaagtagagtgatcgaaagatgaaaagcacttt-ggaaagagagttaaaaagcacgtgaaattgttgaaagggaagcgcttgcaaccagacttgt-tggcgg-tgttccgccggtcttc-tgaccgg--tctactcgccgc-ccgcaggccagcgtcgtct-ggggccgccgg---agaaaggcgttgggaatgtagctccct------cgggagtgttatagcccatcgcacaatacggcgcgcgcc-gggcgaggtccgcgc-ttcggcaaggacgctggcgtaatggtc-gtaagcgg-cccgtcttgaaacacggaccaaggagtcgatcaatcgttcgagtgttcgggtgaaaaa-cccttgcgcgcaatgaaagtgaacggaggcgagaa--------------------------------------------------------------------------------------------------------------------------------------------gc-------gcaagccgcatcgtcgaccgatcctgatgtc--ttcggatggatttgagtaagagcatggctgatcggacccgaaagatggtgaactatgcctaaata-gaatgaaacca-ggggaaaccct-------------------------------------------g-gcggaagttcgcagcggttctgacgtgcaaatcgatcgtcaaattnnnnnnnncctc---------------------------gc---------------------gcc---ca------------------------------------------------------------------acctcccaaccctt-----t-g-------tcgattcgta----------t-ctgtt---gcctcggggg-gcgacccg-----gacgtc----------------------acgtccgg--------gagtcccccagaggtccaacc----c------------------aaca---cact-gcgt-ct-------ttgcgtcggagtattgaaa-ac--aaatca-------------atcaaaactttcaacaacggatctcttggttctggcatcgatgaagaacgcagcgaaatgcgataagtaatgtgaattgcagaattcagtgaatcatcgaatctttgaacgcacattgcgccctttggcattccgaagggcatgcccgttcgagcgtcatt-ac-acccctcaagcctg-gcttggtatt-gggcg-ac------------ggc------------agt-------ctgccgc-----gcctc----------ga--agtg-----atcggct-ggacggtttgaatct-cagcgttgtggtttcatcaatt-------------c-----------------gctggcgaggatgaccggac---------------------------gcgccgttaaacctca-------------------atcaggttgaccnnnNNNNNNNNNNNNNNNNNNNNNNNNNNNNNNNNNNNNNNNNNNNNNNNNNNNNNNNNNNNNNNNNNNNNNNNNNNNNNNNNNNNNNNNNNNNNNNNNNNNNNNNNNNNNNNNNNNNNNNNNNNNNNNNNNNNNNNNNNNNNNNNNNNNNNNNNNNNNNNNNNNNNNNNNNNNNNNNNNNNNNNNNNNNNNNNNNNNNNNNNNNNNNNNNNNNNNNNNNNNNNNNNNNNNNNNNNNNNNNNNNNNNNNNNNNNNNNNNNNNNNNNNNNNNNNNNNNNNNNNNNNNNN-NNNNNNNNNNNNNNNNNNNNNNNNNNNNNNNNNNNNNNNNNNNNNNNNNNNNNNNNNNNNNNNNNNNNNNNNNNNNNNNNNNNNNNNNNNNNNNNNNNNNNNNNNNNNNNNNNNNNNNNNNNNNNNNNNNNNNNNNNNNNNNNNNNNNNNNNNNNNNNNNNNNNNNNNNNNNNNNNNNNNNNNNNNNNNNNNNNNNNNNNNNNNNNNNNNNNNNNNNNNNNNNNNNNNNNNNNNNNNNNNNNNNNNNNNNNNNNNNNNNNNNNNNNNNNNNNNNNNNNNNNNNNNNNNN---------NNNNNNNNNNNNNNNNNNNNNNNNNNNNNNNNNNNNNNNNNNNNNNNNNNNNNNNNNNNNNNNNNNNNNNNNNNNNNNNNNNNNNNNNNNNNNNNNNNNNNNNNNNNNNNNNNNNNNNNNNNNNNNNNNNNNNNNNNNNNNNNNNNNNNNNNNNNNNNNNNNNNNNNNNNNNNNNNNNNNNNNNNNNNNNNNNNNNNNNNNNNNNNNNNNNNNNNNNNNNNNNNNNNNNNNNNNNNNNNNNNNNNNNNNNNNNNNNNNNNNNNNNNNNNNNNNNNNNNNNNNNNNNNNNNNNNNNNNNNNNNNNNNNNNNNNNNNNNNNNNNNNNNNNNNNNNNNNNNNNNNNNNNNNNNNNNNNNNNNNNNNNNNNNNNNNNNNNNNNNNNNNNNNNNNNNN---NNNNNNNNNNNNNNNNNNNNNNNNNNNNNNNNNNNNNNNNNNNNNNNNNNNNNNNNNNNNNNNNNNNNNNNNNNNNNNNNNN--NNNNNNNNNNNNNNNCTCACAGGAAGCCGCCGAGTTGGGCAAGGGCTCCTTCAAGTACGCGTGGGTGCTTGACAAGCTGAAGGCCGAGCGTGAGCGTGGTATCACGATCGACATCGCCCTCTGGAAGTTCGAGACGCCTAANNNNNNNNNNNNNNNNNNNNNNNNNNNNNNNNNNNNNNNNNNNNNNNNNNNNNNNNNNNNNNNNNNNNNNNNNNNNNNNNNNNNNNNNNNNNNNNNNNNNNNNNNNNNNNNNNNNNNNNNNNNNNNNNNNNNNNNNNNNNNNNNNNNNNNNNNNNNNNNNNNNNNNNNNNNNNNNNNNNNNNNNNNNNNNNNNNNNNNNNNNNNNNNNNNNNNNNNNNNNNNNNNNNNNNNNNNNNNNNNNNNNNNNNNNNNNNNNNNNNNNNNNNNNNNNNNNNNNNNNNNNNNNNNNNNNNNNNNNNNNNNNNNNNNNNNNNNNNNNNNNNNNNNNNNNNNNNNNNNNNNNNNNNNNNNNNNNNNNNNNNNNNNNNNNNNNNNNNNNNNNNNNNNNNNNNNNNNNNNNNNNNNNNNNNNNNNNNNNNNNNNNNNNNNNNNNNNNNNNNNNNNNNNNNNNNNNNNNNNNNNNNNNNNNNNNNNNNNNNNNNNNNNNNNNNNNNNNNNNNNNNNNNNNNNNNNNNNNNNNNNNNNNNNNNNNNNNNNNNNNNNNNNNNNNNNNNNNNNNNNNNNNNNNNNNNNNNNNNNNNNNNNNNNNNNNNNNNNNNNNNNNNNNNNNNNNNNNNNNNNNNNNNNNNNNNNNNNNNNNNNNNNNNNNNNNNNNNNNNNNNNNNNNNNNNNNNNNNNNNNNNNNNNNNNNNNNNNNNNNNNNNNNNNNNNNNNNNNNNNNNNNNNNNNNNNNNNNNNNNNNNNNNNNNNNNNNNNNNNNNNNNNNNNNNNNNNNNNNNNNNNNNNNNNNNNNNNNNNNNNNNNNNNNNNNNNNNNNNNNNNNNNNNNNNNNNNNNN
>Dothiora_ceratoniae_CBS_477.69
nnnnnnnngaagcggcaatagctcaaatttgaaagctggccttt----ggtccgcattgtaatttgtaga-ggatgcttttaggcagccg-cc-ggtctaagttccttggaacaggacgtcatagagggtgagaatcccgtatgtgaccggctctggcaccttatgtaaagctccttcgacgagtcgagttgtttgggaatgcagctctaaatgggaggtaaatttcttctaaagctaaataccggcgagagaccgatagcgcacaagtagagtgatcgaaagatgaaaagcacttt-ggaaagagagttaaaaagcacgtgaaattgttgaaagggaagcgcttgcaatcagacttggacttggc-tgttcaaccggtcttc-tgaccgg--cctactcagtcttgtccaggccagcatcagtt-tcggcggccgg---ataaaggccttgggaatgtagctgtcccttcgggggcagtgttatagcccagggtgtaatacggccagctgg-gactgaggtccgcgc-ttcggctaggatgctggcgtaatggtt-gtaagcgg-cccgtcttgaaacacggaccaaggagtctaacatctatgcgagtgttagggtgtcaaa-cccttacgcgtaatgaaagtgaacggaggtgggaa--------------------------------------------------------------------------------------------------------------------------------------------cc-----cgcaagggtgcaccatcgaccgatcctgatgtc--ttcggatggatttgagtaagagcatagctgttgggacccgaaagatggtgaactatgcctgaata-gggtgaagcca-gaggaaactct-------------------------------------------g-gtggannnnnnnnnnnnnnnnnnnnnnnnnnnnnnnnnnnnnnnnnnnnnnnnctct---------------------------gg---------------------ccc---ga------------------------------------------------------------------acct-ccaaccctc-----t-g--------ttgttataact--------acttcgt---tgctttggcg------------ggaccgcaaggt-------ttccaccgagcgcgccggtctt--------cggacaggcgagcgcccgcca-------gagtc----taaccaaa---ctcttgtt--tta--aaccagtcgtctgagtataaaatttt--aattaa-------------attaaaactttcaacaacggatctcttggttctcgcatcgatgaagaacgcagcgaaatgcgataagtaatgtgaattgcagaattcagtgaatcatcgaatctttgaacgcacattgcgccccttggtattccgaggggcatgcctgttcgagcgtcatt-ac-accactcaagcact-gcttggtatt-gggcactc-------------------gtccgtcgaaa-------gacgggc---gtgcctc----------gaagacc-------tcggcg-gggtttctccaacttcgggcgtagtag----------------agttaaatcaaaa-----------cgtcttataagcttggtgagatct-----------------------ca-tgccgttaaacctt-----------------ttttttttcaggttgnnnNNNNNNNNNNNNNNNNNNNNNNNNNNNNNNNNNNNNNNNNNNNNNNNNNNNNNNNNNNNNNNNNNNNNNNNNNNNNNNNNNNNNNNNNNNNNNNNNNNNNNNNNNNNNNNNNNNNNNNNNNNNNNNNNNNNNNNNNNNNNNNNNNNNNNNNNNNNNNNGAAGAAGGCTGCTTCGGCCAAAGCTGGTGTCTCCCAGGTCTTGAACAGATACACATACGCCTCCACCCTTTCCCATCTGCGGCGGACGAATACACCCATTGGCCGAGACGGCAAGATTGCTAAGCCG-CGTCAGCTCCACAACACCCACTGGGGTCTGGTCTGCCCTGCCGAGACTCCCGAAGGACAGGCTTGTGGTCTGGTCAAGAACCTGTCTCTCATGTGTTACGTCAGTGTAGGTACTCCGAGCGAGCCTATCATCGAGTTCATGAACCAGAGAAACATGGAGCTCCTTGAGGAGTATGAACCCAAGAACAACCCAGACGCGACCAAGGTTTTCGTCAACGGTGTCTGGGTGGGCGTGCACAGAGACCCTGCTCAGCTTGTGAAGGTTGTGCAGAGCCTGAGGAGGAGTGGTA---------CTATCTCTTTCGAAATCAGTTTGATCCGCGACGTACGTGACCGCGAGTTTAAGATCTTCACTGATGCCGGACGAGTCATGAGACCGCTTTTCGTCGTCGAGAATGAC-CCTTCAAAGGA--ACGCAGAGGCAACCTCGTTCTCGCCCGAGAACACATCGATAAGTTGCAGGCAGACAGGGAGCTC---------------------------------GACCTTACTGGCCTTAGT-GAGG-AAGACCGTGCGATTCACTCTTATGGTTGGAAGGGCTTGATTGGCGATGGTATCATCGAGTATCTCGACGCCGAGGAGGAGGAGGCTGCTATGATCATCATGACCCCCGAAGATCTGGACGAGCACCGTCAAGCACGCGCAGGTATTCCCAT---GATCGATGACACTGGAGACCCTCATAAGCGATTCAAGGCCAAGCCGAACCTGAACGTTCGCACGTGGACTCACTGCGAGATC--CACCCGGCCATGATTACAACAGGAAGCCGCCGAGCTCGGTAAGGGTTCCTTCAAGTACGCATGGGTCCTTGACAAGCTCAAGGCCGAGCGTGAGCGTGGTATCACCATCGATATCGCTCTCTGGAAGTTCGAGACCCCCAANNNNNNNNNNNNNNNNNNNNNNNNNNNNNNNNNNNNNNNNNNNNNNNNNNNNNNNNNNNNNNNNNNNNNNNNNNNNNNNNNNNNNNNNNNNNNNNNNNNNNNNNNNNNNNNNNNNNNNNNNNNNNNNNNNNNNNNNNNNNNNNNNNNNNNNNNNNNNNNNNNNNNNNNNNNNNNNNNNNNNNNNNNNNNNNNNNNNNNNNNNNNNNNNNNNNNNNNNNNNNNNNNNNNNNNNNNNNNNNNNNNNNNNNNNNNNNNNNNNNNNNNNNNNNNNNNNNNNNNNNNNNNNNNNNNNNNNNNNNNNNNNNNNNNNNNNNNNNNNNNNNNNNNNNNNNNNNNNNNNNNNNNNNNNNNNNNNNNNNNNNNNNNNNNNNNNNNNNNNNNNNNNNNNNNNNNNNNNNNNNNNNNNNNNNNNNNNNNNNNNNNNNNNNNNNNNNNNNNNNNNNNNNNNNNNNNNNNNNNNNNNNNNNNNNNNNNNNNNNNNNNNNNNNNNNNNNNNNNNNNNNNNNNNNNNNNNNNNNNNNNNNNNNNNNNNNNNNNNNNNNNNNNNNNNNNNNNNNNNNNNNNNNNNNNNNNNNNNNNNNNNNNNNNNNNNNNNNNNNNNNNNNNNNNNNNNNNNNNNNNNNNNNNNNNNNNNNNNNNNNNNNNNNNNNNNNNNNNNNNNNNNNNNNNNNNNNNNNNNNNNNNNNNNNNNNNNNNNNNNNNNNNNNNNNNNNNNNNNNNNNNNNNNNNNNNNNNNNNNNNNNNNNNNNNNNNNNNNNNNNNNNNNNNNNNNNNNNNNNNNNNNNNNNNNNNNNNNNNNNNNNNNNNNNNNNNNNNNNNNNNNNNNNNNNNNNNNNN
>Elsinoe_phaseoli_CBS_165.31
nnnnnnnnnnnnnnnnnnnnnnnnnnnnnnnnnnnnnnnnnnnnnnggcgtccgagttgtaatttgtaga-ggatgctattgggttgcca-cc-ggtctaagttccttggaacaggacgtcacagagggtgagaatcccgtatgtgaccggcca-ggcgccttctgtatagctccttcgacgagtcgggttgtttgggaatgcagccctaaatgggaggtaaatttcttctaaagctaaataccggccagagaccgatagcgcacaagtagagtgatcgaaagatgaaaagcacttt-ggaaagagagttaaaaagcacgtgaaattgttgaaagggaagcgcttgcaatcagtctcga-cggcggctgttcggcctctcttc-tgagtgg--tttattcagtcgccgccgggccagcatcagtt-ttggcggtcgg---ataaaggcgcagggaatgtagctcccc------cgggagtgttatagccccgcgtgcaatacggcccgccgg-gactgaggtccgcgc-ttcggctaggatgctggcgaaatggtt-gtaagcgg-cccgtcttgaaacacggaccaaggagtctaacatctacgcgagtgtttgggtgtcaaa-cccgtgcgcgcaatgaaagtgaacggaggtgggaa--------------------------------------------------------------------------------------------------------------------------------------------cc-------gcaaggtgcaccatcgaccgatcctgatgtc--ttcggatggatttgagtaagagcgtagctgttgggacccgaaagatggtgaactatgcctgaata-gggtgaagcca-gaggaaactct-------------------------------------------g-gtggaggctcgcagcggttctgacgnnnnnnnnnnnnnnnnnnnnnnnnnnnncccc---------------------------gg-------------------gagcc---cga-----------------------------------------------------------------accc-cccaccctttgctgttg--------cgaa-----------------tccgt---tgcttcggcg-ggacccct-----cccctccgggggaggg----accgggcctccacgggcccgggcagcgcccgccgggggacc---------------------------gaaccaactct-ttttgttaaaacaatgcagtcggagtacaatgtaca--aaatgaa------------atcaaaactttcaacaacggatctcttggttctggcatcgatgaagaacgcagcgaaatgcgataagtaatgtgaattgcagaattcagtgaatcatcgaatctttgaacgcacattgcgccccttggtattccgaggggcatgcctgttcgagcgtcatt-tc-accaatcaagcccc-gcttggtatt-aggcgatc-a--------ggccggc--------------------cccccgcggccggcccg--cc-----cgaaatgc------atcggcg----aggcaccgacccccggcgtgttag--------------------aattc-----cttttaac----gtcgagagcaccggtg--------------------------accctccgccgtgaannnnnn-------nnnnnnnnnnnnnnnnnnnnnnnnnnnNNNNNNNNNNNNNNNNNNNNNNNNNNNNNNNNNNNNNNNNNNNNNNNNNNNNNNNNNNNNNNNNNNNNNNNNNNNNNNNNNNNNNNNNNNNNNNNNNNNNNNNNNNNNNNNNNNNNNNNNNNNNNNNNNNNNNNNNNNNNNNNNNNNNNNNNNNNNNNNNNNNNNNNNNNNNNNNNNNNNNNNNNNNNNNNNNNNNNNNNNNNNNNNNNNNNNNNNNNNNNNNNNNNNNNNNNNNNNNNNNNNNNNNNNNNNNNNNNNNNNNGCGATGGAAAGATCGCTAAGCCT-CGCCAGTTGCACAACAGTCATTGGGGTCTGGTGTGTCCTGCAGAAACTCCTGAAGGTCAAGCTTGTGGTCTGGTCAAGAACTTGTCTCTGATGACATACGTCTCGGTCGGTACTCCAGCTGGACCTATCATTGAATATCTCTACCAGCGAGCGGTCGAAATCATCGAAGAATATGATCCGAAAACGAATCCGAATGCCACCAAGGTGTTCGTCAACGGGCAATGGATCGGTGTGACCAGAGATGCTGCAAGCTTGCACGAGACGATTCTGAACCTTCGACGGCACGATA---------CGCTTTCCTTCGAAATCAGTTTGATCCGAGATGTACGTGCACGGGAGTTCCGCATCTTCACTGATTGTGGTCGCGTAATGAGACCCGTCTTTGTCGTCGACAACGCT-CCAGGCGA-----GAATCAGGGCAAGCTCATGTTCAAGCGAGAGCACGTCGACAGGCTTCAGGCCGACAATGAAATT---------------------------------GACACTACTGGCATCAGC-GAGG-AAGACCGAGACAAGGTKGTCTTCGGCTGGACGGGGCTGGTTGCAAGCGGTGTGGTAGAATACCTCGATGCAGAAGAAGAGGAGATGACGATGATTGCGATGTCGCCGGAAGATCTCGACGAGCATCGAGCTATGCGGCAAGGGCACACGAT---CGTCGAAGATACCTCGGATCCTCATCGTCGCTTCAAGTCAAAACCGAACCCTGCAGTCCGAGCATACACCCACTGCGAAANN--NNNNNNNNNNNNNNNNNNNNNNNNNNNNNNNNNNNNNNNNNNNNNNNNNNNNNNNNNNNNNNNNNNNNNNNNNNNNNNNNNNNNNNNNNNNNNNNNNNNNNNNNNNNNNNNNNNNNNNNNNNNNNNNNNNNNNNNNNNNNNNNNNNNNNNNNNNNNNNNNNNNNNNNNNNNNNNNNNNNNNNNNNNNNNNNNNNNNNNNNNNNNNNNNNNNNNNNNNNNNNNNNNNNNNNNNNNNNNNNNNNNNNNNNNNNNNNNNNNNNNNNNNNNNNNNNNNNNNNNNNNNNNNNNNNNNNNNNNNNNNNNNNNNNNNNNNNNNNNNNNNNNNNNNNNNNNNNNNNNNNNNNNNNNNNNNNNNNNNNNNNNNNNNNNNNNNNNNNNNNNNNNNNNNNNNNNNNNNNNNNNNNNNNNNNNNNNNNNNNNNNNNNNNNNNNNNNNNNNNNNNNNNNNNNNNNNNNNNNNNNNNNNNNNNNNNNNNNNNNNNNNNNNNNNNNNNNNNNNNNNNNNNNNNNNNNNNNNNNNNNNNNNNNNNNNNNNNNNNNNNNNNNNNNNNNNNNNNNNNNNNNNNNNNNNNNNNNNNNNNNNNNNNNNNNNNNNNNNNNNNNNNNNNNNNNNNNNNNNNNNNNNNNNNNNNNNNNNNNNNNNNNNNNNNNNNNNNNNNNNNNNNNNNNNNNNNNNNNNNNNNNNNNNNNNNNNNNNNNNNNNNNNNNNNNNNNNNNNNNNNNNNNNNNNNNNNNNNNNNNNNNNNNNNNNNNNNNNNNNNNNNNNNNNNNNNNNNNNNNNNNNNNNNNNNNNNNNNNNNNNNNNNNNNNNNNNNNNNNNNNNNNNNNNNNNNNNNNNNNNNNNNNNNNNNNNNNNNNNNNNNNNNNNNNNNNNNNNNNNNNNNNNNNNNNNNNNNNNNNNNNNNNNNNNNNNNNNNNNNNNNNNNNNNNNNNNNNNNNNNNNNNNNNNNNNNNNNNNNNNNNNNNNNNNNNNNNNNNN
>Exopassalora_zambiae_CBS_112970
cggcgagtgaagcggcaacagctcaaatttgaaatcggcccc-----ccggccgagttgtaatttgcaga-ggatgcatctgggcagcgg-ca-ggtctaagttccttggaacaggacgtcatagagggtgagaatcccgtatgcgaccggagc--gcaccctccacgtagctccttcgacgagtcgagttgtttgggaatgcagctctaaatgggaggtaaatttcttctaaagctaaataccggcgaaagaccgatagcgcacaagtacagtgatcgaaagatgaaaagcacttt-ggaaagagagttaaaaagcacgtgaaattgttgaaagggaagcgcttgcaatcagacttgt-cggcgg-ggttccgccggtctat-tgaccgg--cctactctccgt-cgagaggccaacatcgtct-ggggccgccgg---ata-agacgttaggaatgtgcctcctc-------ggaggtgttatagcctatcg--tgatgcggcgcgcccc-gggcgaggtccgcgc-ttcggcaaggatgttggcgtaatggtt-gtcatcgg-cccgtcttgaaacacggaccaaggagtctagcatctatgcgagtgttcgggtgttaaa-cccctgcgcgtaatgaaagtgaacggaggtgggag-----------------------------------------------------------------------------------------------------------------------------------------------------cttcggcgcaccatcgaccgatcctgatgtc--ctcggatggatttgagtaagagcatagctgttgggacccgaaagatggtgaactatgcctgaata-gggtgaagcca-gaggaaactct-------------------------------------------g-gtggaggctcgcagcggttctgacgtgcaaatcgatcgtcaaatttgggtatactcc---------------------------gg---------------------gcc---------------------------------------------------------------------tcacctgttcaccctt-----t-g--------tatgtcgac-----------ccgtgt---tccctcgggg-gtcacccg-------------------------------ccctggcggg-----------tcccccggcggctc-----------------------catcgaaact-cgtt-ttat---------ctcgcgtctgagtcacagtt-----aaatcta------------aacaaaactttcaacaacggatctcttggttttcgcatcgatgaagaacgcagcgaaatgcgataagtaatgtgaattgcagaattcagtgaatcatcgaatctttgaacgcacattgcgccctctggtattccggagggcatgcccgttcgagcgtcatt-ac-accactcaagcctg-gcttggtatt-gggcg-cc------------gcgt--------------t-----tgccgcgt-----gcctc----------gaagtcc------cccggcc-ccgtggc-ccgtccctgagcgttgtgg-------------catttactgttc-----------------gctctcggtgactggc-ggcgg------------------------ctggccgttaaactct--------------------caccaaaggttgaccTTCCGCCTCAAATTTCAACAACTGGTCAGGGAGATGAGAGTGTACCTCCACCGCTGTGTGGAGCATGGCAAAGAGTTCAACATCACCCTGGCCATTAAATCCAATGTCATCACAGCAGGACTGAGATACTGCCTGGCGACGGGAAATTGGGGTGACCAGAAAAAAGCCGCAAGCGTCAGAGCGGGTGTTAGTCAAGTGTTGAACCGATTCACCTATGCCTCGACGTTGAGCCATCTTCGACGAACAAACACACCCATTGGACGTGATGGCAAGATTGCGAAGCCG-CGACAATTGCNNNNNNNNNNNNNNNNNNNNNNNNNNNNNNNNNNNNNNNNNNNNNNNNNNNNNNNNNNNNNNNNNNNNNNNNNNNNNNNNNNNNNNNNNNNNNNNNNNNNNNNNNNNNNNNNNNNNNNNNNNNNNNNNNNNNNNNNNNNNNNNNNNNNNNNNNNNNNNNNNNNNNNNNNNNNNNNNNNNNNNNNNNNNNNNNNNNNNNNNNNNNNNNNNNNNNNNNNNNNNNNNNNNNNNNNNNNNNNNNNNNNNNNNNNNNNNNNNNNNNNNNNNNNNNNNNNNNNNN---------NNNNNNNNNNNNNNNNNNNNNNNNNNNNNNNNNNNNNNNNNNNNNNNNNNNNNNNNNNNNNNNNNNNNNNNNNNNNNNNNNNNNNNNNNNNNNNNNNNNNNNNNNNN-NNNNNNNNNNN--NNNNNNNNNNNNNNNNNNNNNNNNNNNNNNNNNNNNNNNNNNNNNNNNNNNNNNNNNNNNNNNNNNNNNNNNNNNNNNNN-------------NN--NNN------------NNN-NNNN-NNNNNNNNNNNNNNNNNNNNNNNNNNNNNNNNNNNNNNNNNNNNNNNNNNNNNNNNNNNNNNNNNNNNNNNNNNNNNNNNNNNNNNNNNNNNNNNNNNNNNNNNNNNNNNNNNNNNNNNNNNNNNNNNNNNNNNNNNNNNNNNNNNNNNNN---NNNNNNNNNNNNNNNNNNNNNNNNNNNNNNNNNNNNNNNNNNNNNNNNNNNNNNNNNNNNNNNNNNNNNNNNNNNNNNNNNN--NNNNNNNNNNNNNNNCTCACAGGAAGCCGCCGAGCTCGGCAAGGGTTCCTTCAAGTACGCCTGGGTGCTCGACAAGCTGAAGGCCGAGCGTGAGCGTGGTATCACTATCGACATTGCCCTCTGGAAGTTCGAGACTCCCAANNNNNNNNNNNNNNNNNNNNNNNNNNNNNNNNNNNNNNNNNNNNNNNNNNNNNNNNNNNNNNNNNNNNNNNNNNNNNNNNNNNNNNNNNNNNNNNNNNNNNNNNNNNNNNNNNNNNNNNNNNNNNNNNNNNNNNNNNNNNNNNNNNNNNNNNNNNNNNNNNNNNNNNNNNNNNNNNNNNNNNNNNNNNNNNNNNNNNNNNNNNNNNNNNNNNNNNNNNNNNNNNNNNNNNNNNNNNNNNNNNNNNNNNNNNNNNNNNNNNNNNNNNNNNNNNNNNNNNNNNNNNNNNNNNNNNNNNNNNNNNNNNNNNNNNNNNNNNNNNNNNNNNNNNNNNNNNNNNNNNNNNNNNNNNNNNNNNNNNNNNNNNNNNNNNNNNNNNNNNNNNNNNNNNNNNNNNNNNNNNNNNNNNNNNNNNNNNNNNNNNNNNNNNNNNNNNNNNNNNNNNNNNNNNNNNNNNNNNNNNNNNNNNNNNNNNNNNNNNNNNNNNNNNNNNNNNNNNNNNNNNNNNNNNNNNNNNNNNNNNNNNNNNNNNNNNNNNNNNNNNNNNNNNNNNNNNNNNNNNNNNNNNNNNNNNNNNNNNNNNNNNNNNNNNNNNNNNNNNNNNNNNNNNNNNNNNNNNNNNNNNNNNNNNNNNNNNNNNNNNNNNNNNNNNNNNNNNNNNNNNNNNNNNNNNNNNNNNNNNNNNNNNNNNNNNNNNNNNNNNNNNNNNNNNNNNNNNNNNNNNNNNNNNNNNNNNNNNNNNNNNNNNNNNNNNNNNNNNNNNNNNNNNNNNNNNNNNNNNNNNNNNNNNNNNNNNNNNNNNNNNNNNNNNNNNNNNNNNNNNNNNNNNNNNNNNNNNN
>Aureobasidium_lini_CBS_125.21
cggcgagtgaagcggcaacagctcaaatttgaaagctagccttc---gggttcgcattgtaatttgtaga-ggatgatttggggaagccg-cc-tgtctaagttccttggaacaggacgtcatagagggtgagaatcccgtatgtgacaggaaatggcaccccatgtaaatctccttcgacgagtcgagttgtttgggaatgcagctctaaatgggaggtaaatttcttctaaagctaaatattggcgagagaccgatagcgcacaagtagagtgatcgaaagatgaaaagcacttt-ggaaagagagttaaaaagcacgtgaaattgttgaaagggaagcgcttgcaatcagacttgt-ctaaac-tgttcggccggtcttc-tgaccgg--tttactcagttt-ggacaggccagcatcagtt-tcggcggccgg---ataaaggctctgggaatgtggcctccacttcggtggaggtgttatagcccggggtgtaatacggccagccgg-gactgaggtccgcgc-ttcggctaggatgctggcgtaatggtt-gtaagcga-cccgtnnnnnnnnnnnnnnnnnnnnnnnnnnnnnnnnnnnnnnnnnnnnnnnnnnnnn-nnnnnnnnnnnnnnnnnnnnnnnnnnnnnnnnnnn--------------------------------------------------------------------------------------------------------------------------------------------nn-------nnnnnnnnnnnnnnnnnnnnnnnnnnnnnnn--nnnnnnnnnnnnnnnnnnnnnnnnnnnnnnnnnnnnnnnnnnnnnnnnnnnnnnnnnnnnnnnnn-nnnnnnnnnnn-nnnnnnnnnnnnnnnnnnnnnnnnnnnnnnnnnnnnnnnnnnnnnnnnnnnnnnnnnnnnnnnnnctcagc--------------------------------------------------------------------------------------------gcc---cg------------------------------------------------------------------acct-ccaaccctt-----t-g--------ttgttaaaact--------accttgt---tgctttggcg------------ggaccgctcggt----------ctcgagccgctggggattc--------gtcccaggcgagcgcccgcca-------gagtt----aaaccaaa---ctcttgtta-ttt--aaccggtcgtctgagttaaaatt-tt--gaatat-------------atcaaaactttcaacaacggatctcttggttctcgcatcgatgaagaacgcagcgaaatgcgataagtaatgtgaattgcagaattcagtgaatcatcgaatctttgaacgcacattgcgccccttggtattccgaggggcatgcctgttcgagcgtcatt-ac-accactcaagctat-gcttggtatt-gggcg------------------------tcgtcctta-------atcgggc---gcgcctt----------aaagacc-------tcggcg-aggccactccggctttaggcgtagtag----------------aatttattc-gaa-----------cgtctgtcaaaggagaggaactct-----------------------ng-ccgactgaaacctt---------------tatatttttctaggttgaccNNNNNNNNNNNNNNNNNNNNNNNNNNNNNNNNNNNNNNNNNNNNNNNNNNNNNNNNNNNNNNNNNNNNNNNNNNNNNNNNNNNNNNNNNNNNNNNNNNNNNNAACATCCTCACATCTGGTTTACGCTACTGTTTAGCCACCGGTAACTGGGGTGACCAGAAAAAGGCTGCCTCTGCAAAGGCTGGTGTCTCACAGGTGTTGAACCGATACACATACGCTTCTACACTATCACATTTGCGACGAACGAATACCCCCATCGGTCGGGACGGAAAGATTGCCAAGCCC-CGCCAATTGCACAATACTCACTGGGGTCTTGTTTGTCCTGCAGAAACACCCGAGGGGCAGGCTTGCGGTCTGGTCAAGAACTTGTCTCTCATGTGTTATGTCAGTGTTGGTACGCCTGCTGAACCCATTGTTGAGTTCATGAACCAGCGAAACATGGAACTGCTTGAAGAGTACGAGCCCAAGAATAACCCGGATGCCACCAAGGTCTTTGTCAACGGTGTATGGGTTGGTGTTCACAGAGATCCCTCTCAGCTCGTCAAGGTTGTGCAAAGTCTCCGCCGTAACGGCA---------CCATTTCTTTTGAGATTTCGCTCATCAGAGATGTCCGTGAGCGAGAGTTCAAGATCTTTACTGATGCTGGTCGTGTCATGAGACCGCTGTTCGTTGTCGACAACGAC-CCTGCCAGTCC--AACCAAGGGTCAGCTTGCCTTGAACAGAGTTCACGTCTCCAAGCTGCTTCATGCACGAGAGACT---------------------------------GATACTATCGGGCTCAGT-GAAG-AGGAGCGCGACGAGACTGTCTACGGCTGGAAGAATTTGATCAACGATGGTGTGGTTGAGTACCTCGATGCCGAGGAGNNNNNNNNNNNNNNNNNNNNNNNNNNNNNNNNNNNNNNNNNNNNNNNNNNNNNNNNNNNNNNNNNNNNNNNNNN---NNNNNNNNNNNNNNNNNNNNNNNNNNNNNNNNNNNNNNNNNNNNNNNNNNNNNNNNNNNNNNNNNNNNNNNNNNNNNNNNNN--NNNNNNNNNNNNNNNTCTACAGGAAGCTGCCGAGCTCGGTAAGGNNNNNNNNNNNNNNNNNNNNNNNNNNNNNNNNNNNNNNNNNNNNNNNNNNNNNNNNNNNNNNNNNNNNNNNNNNNNNNNNNNNNNNNNNNNNNNNNNNNNNNNNNNNNNNNNNNNNNNNNNNNNNNNNNNNNNNNNNNNNNNNNNNNNNNNNNNNNNNNNNNNNNNNNNNNNNNNNNNNNNNNNNNNNNNNNNNNNNNNNNNNNNNNNNNNNNNNNNNNNNNNNNNNNNNNNNNNNNNNNNNNNNNNNNNNNNNNNNNNNNNNNNNNNNNNNNNNNNNNNNNNNNNNNNNNNNNNNNNNNNNNNNNNNNNNNNNNNNNNNNNNNNNNNNNNNNNNNNNNNNNNNNNNNNNNNNNNNNNNNNNNNNNNNNNNNNNNNNNNNNNNNNNNNNNNNNNNNNNNNNNNNNNNNNNNNNNNNNNNNNNNNNNNNNNNNNNNNNNNNNNNNNNNNNNNNNNNNNNNNNNNNNNNNNNNNNNNNNNNNNNNNNNNNNNNNNNNNNNNNNNNNNNNNNNNNNNNNNNNNNNNNNNNNNNNNNNNNNNNNNNNNNNNNNNNNNNNNNNNNNNNNNNNNNNNNNNNNNNNNNNNNNNNNNNNNNNNNNNNNNNNNNNNNNNNNNNNNNNNNNNNNNNNNNNNNNNNNNNNNNNNNNNNNNNNNNNNNNNNNNNNNNNNNNNNNNNNNNNNNNNNNNNNNNNNNNNNNNNNNNNNNNNNNNNNNNNNNNNNNNNNNNNNNNNNNNNNNNNNNNNNNNNNNNNNNNNNNNNNNNNNNNNNNNNNNNNNNNNNNNNNNNNNNNNNNNNNNNNNNNNNNNNNNNNNNNNNNNNNNNNNNNNNNNNNNNNNNNNNNNNNNNNNNNNNNNNNNNNNNNNNNNNNNNNNNNNNNNNNNNNNNNNNNNNNNNNNNNNNNNNNNNNNNNNNNNNNNNNNNNNNNNNNNNNNNNN
>Leptoxyphium_fumago_CBS_123.26
cggcgagtgaagcggcaaaagctcagatttgaaatctggcgtcttcggcgtccgagttgtaatctgtaga-ggatgcctttgggtggcca-cc-ggtctaagtcccctggaacggggtgtcacagagggtgagaatcccgtatgtgaccgggaa-ggcgccctatacatggctccttcgacgagtcgagttgtttgggaatgcagctctaaatgggaggtaaattccttctaaagctaaataccggccagagaccgatagcgcacaagtagagtgatcgaaagatgaaaagcacttt-ggaaagagagttaaaaagcacgtgaaattgttgaaagggaagcgcttgcaaccagacttgt-tggcgg-tgttccgccggtcttc-tgaccgg--tctactcaccgt-ctgcaggccagcatcatct-ggggccgctgg---ataaaagcggagggaatgtggctcctc------cgggagtgttatagccctctgtgtaatacagcgagtccc-gggtgaggtccgcgc-ttcggctaggatgctggcgtaatggtc-gtaagcgg-cccgtcttgaaacacggaccaaggagtctaacatctatgcgagtgttcgggtgtcaaa-cccctacgcgtaatgaaagtgaacggaggtgggaa--------------------------------------------------------------------------------------------------------------------------------------------cc-t-----tttaggtgcaccatcgaccgatcctgatgtc--ttcggatggatttgagtaagagcatagctgttgggacccgaaagatggtgaactatgcctggata-gggtgaagcca-gaggaaactct-------------------------------------------g-gtggaggctcgcagcggttctgacgtgcaaatcgatcgtcaaatttgggtatactct---------------------------gg---------------------ccc---ga------------------------------------------------------------------acct-ccaaccctt-----t-----------gtatcaaa----------acctcgt---tgcctcgggg-aggccc------tgcctca-----------------------cggctgg-----------ccccccgatggaccact-------------------------aaa---ctct-gcat-ct----gtatgacgtctgagtaaagatt-tta-aattaa-------------atcaaaactttcaacaacggatctcttggttctggcatcgatgaagaacgcagcgaaatgcgataagtaatgtgaattgcagaattcagtgaatcatcgaatctttgaacgcatattgcgccccttggtattccttggggcacacctgttcgagcgtcatt-tc-accaatcaagcctc-gcttggtatt-gggcg-at------------gcgg----------cctg-------cccgcac-----gcctc-----------aaatgc------aacggcc--gaacgtgctctcctccggcgtcgtgg-------aaac---------atacc-----------------gctatggggatgaggg-cgact------------------------cgtgccgcacaaacctaaa----------t------tttcaaaggttgaccNNNNNNNNNNNNNNNNNNNNNNNNNNNNNNNNNNNNNNNNNNNNNNNNNNNNNNNNNNNNNNNNNNNNNNNNNNNNNNNNNNNNNNNNNNNNNNNNNNNNNNNNNNNNNNNNNNNNNNNNNNNNNNNNNNNNNNNNNNNNNNNNNNNNNNNNNNNNNNNNNNNNNNNNNNNNNNNNNNNNNNNNNNNNNNNNNNNNNNNNNNNNNNNNNNNNNNNNNNNNNNNNNNNNNNNNNNNNNNNNNNNNNNNNNNNNNNNNNNNNNNNNNNNNNNNNNNNNNNNNNNNNN-NNNNNNNNNNNNNNNNNNNNNNNNNNNNNNNNNNNNNNNNNNNNNNNNNNNNNNNNNNNNNNNNNNNNNNNNNNNNNNNNNNNNNNNNNNNNNNNNNNNNNNNNNNNNNNNNNNNNNNNNNNNNNNNNNNNNNNNNNNNNNNNNNNNNNNNNNNNNNNNNNNNNNNNNNNNNNNNNNNNNNNNNNNNNNNNNNNNNNNNNNNNNNNNNNNNNNNNNNNNNNNNNNNNNNNNNNNNNNNNNNNNNNNNNNNNNNNNNNNNNNNNNNNNNNNNNNNNNNNNNNNNNNNNNN---------NNNNNNNNNNNNNNNNNNNNNNNNNNNNNNNNNNNNNNNNNNNNNNNNNNNNNNNNNNNNNNNNNNNNNNNNNNNNNNNNNNNNNNNNNNNNNNNNNNNNNNNNNNNNNNNNNNNNNNNNNNNNNNNNNNNNNNNNNNNNNNNNNNNNNNNNNNNNNNNNNNNNNNNNNNNNNNNNNNNNNNNNNNNNNNNNNNNNNNNNNNNNNNNNNNNNNNNNNNNNNNNNNNNNNNNNNNNNNNNNNNNNNNNNNNNNNNNNNNNNNNNNNNNNNNNNNNNNNNNNNNNNNNNNNNNNNNNNNNNNNNNNNNNNNNNNNNNNNNNNNNNNNNNNNNNNNNNNNNNNNNNNNNNNNNNNNNNNNNNNNNNNNNNNNNNNNNNNNNNNNNNNNNNNNNNNN---NNNNNNNNNNNNNNNNNNNNNNNNNNNNNNNNNNNNNNNNNNNNNNNNNNNNNNNNNNNNNNNNNNNNNNNNNNNNNNNNNN--NNNNNNNNNNNNNNNNNNNNNNNNNNNNNNNNNNNNNNNNNNNNNNNNNNNNNNNNNNNNNNNNNNNNNNNNNNNNNNNNNNNNNNNNNNNNNNNNNNNNNNNNNNNNNNNNNNNNNNNNNNNNNNNNNNNNNNNNNNNNNATCATTGCCGCCGGTACCGGTGAGTTCGAGGCTGGTATCTCCAAGGATGGCCAGACCCGTGAGCACGCCCTGCTCGCCTTCACCCTCGGTGTGAAGCAGCTCATCGTTGCCATCAACAAGATGGACACCACCAAGTGGTCTGAGGACCGTTACAACGAGATCATCAAGGAGACCTCCACCTTCATCAAGAAGGTCGGTTTCAACCCAAAGCACGTCCCATTCGTGCCAATCTCCGGTTTCAACGGTGACAACATGATCGAGCCATCCACCAACTGCCCATGGTACAAGGGTTGGGAGAAGGAGACCAAGGCCAAGGCCACTGGCAAGACCCTCCTCGAGGCCATCGATGCCATCGACCCACCTCAGCGTCCAAGTGACAAGCCTCTCCGTCTTCCTCTCCAGGATGTGTACAAGATTGGTGGTATTGGCACGGTTCCTGTCGGTCGTGTCGAGACCGGTGTCATCAAGGCCGGTATGGTCGTCACCTTCGCCCCAGCTGGTGTCACCACTGAAGTCAAGTCCGTCGAGATGCACCACGAGCAGCTCGCCGAGGGTCTCCCCGGTGACAACGTCGGCTTCAACGTCAAGAACGTCTCCGTCAAGGAGATCCGTCGTGGCAACGTCGCCGGTGACTCCAAGCAGGACCCACCAAAGGGCTGTGACAGCTTCAACGCCCAGGTTATCGTCCTTAACCACCCTGGTCAGATTGGCGCTGGTTACGCTCCAGTCCTCGACTGCCACACTGCTCACATTGCTTGCAAGTTCTCTGAGCTCCTCGAGAAGATTGACCGCCGTACCGGCAAGTCCATTGAGGCCAGCCCCAAGTTCGTCAAGTCT
>Myrtapenidiella_tenuiramis_CPC_13692
nnnnnnnngaagcggcaacagctcaaatttgaaatctggcgc-----aagcccgagttgtaatttgcaga-ggatgcttcagggcagcgg-cc-ggtctaagtctcctggaacggggcgtcatagagggtgagaatcccgtatgcgaccggctg--gcacccgtcacgtagctccttcgacgagtcgagttgtttgggaatgcagctctaaatgggaggtaaatttcttcttaagctaaataccggccagagaccgatagcgcacaagtagagtgatcgaaagatgaaaagcacttt-ggaaagagagttaaaaagcacgtgaaattgttgaaagggaagcgcatgcaaccagacttgt-cggcgg-tgttccgccggtcttc-tgaccgg--ttcactcgccgc-cggcaggccagcatcactt-gggagcgccgg---acaaaggcgtcgggaatgtggcccttc--------ggggtgttatagcccggcgcacaatacggcgcctccc-gagtgaggtccgcgc-ttcggctaggatgctggcgtaatggtt-gtttgcgg-cccgtcttgaaacacggaccaaggagtctaacatctatgcgagtgttcgggtgtcaaa-cccctacgcgtaatgaaagtgaacggaggtgggaa--------------------------------------------------------------------------------------------------------------------------------------------cc-------gcaaggtgcaccatcgaccgatcctgatgtc--ttcggatggatttgagtaagagcatagctgttgggacccgaaagatggtgaactatgcctgaata-gggtgaagcca-gaggaaactct-------------------------------------------g-gtggannnnnnnnnnnnnnnnnnnnnnnnnnnnnnnnnnnnnnnnnnnnnnnncccc---------------------------cg---------------------gcc---cg------------------------------------------------------------------acct-ccaacccca-----t-g--------ttttccga-----------cctctgt---tgcctcgggg-gcgacccg-----gccgctccgg---------------------ccggg-----------gccccccgtggaccccaacca----------------------aa---ccct-gcat-at-------ctgcgtctgagtcaattga-ta--aattca-------------atcaaaactttcaacaacggatctcttggttctggcatcgatgaagaacgcagcgaaatgcgataagtaatgtgaattgcagaattcagtgaatcatcgaatctttgaacgcacattgcgcccggtggcattccgccgggcatgcctgttcgagcgtcatt-ac-accactccagcctg-gctgggtatt-gggcg-tc------------gcggtgtc-----------------cccgcgc-----gcctc----------gaagtct-------ccggcc-gagccgtccgtctcataagcgttgtgatt--------------tatcaagcc-----------------gcttgcgagtgcgggg-ggccg-----------------------tcgcgccgttaaacgacc-------------------atctcaaggttgaccTTCCGTCTCAAATTTCAGCAGATGACCAAGGACATCAGAGGGTACCTCCATCGCTGTGTCGAACAGGATAGGGAATTCAACCTTACTCTCGCGGTCAAATCTAACATCATCACGGCTGGTCTGCGATATTGTCTTGCCACAGGAAACTGGGGTGATCAGAAAAAGGCGGCAAGTGCTAAGGCTGGCGTGAGTCAGGTGCTGAATCGCTACACATATGCGTCCACCTTGTCTCATCTTCGGCGTACAAACACTCCAATCGGTCGTGACGGGAAGATCGCCAAGCCT-CGCCAGCTGCNNNNNNNNNNNNNNNNNNNNNNNNNNNNNNNNNNNNNNNNNNNNNNNNNNNNNNNNNNNNNNNNNNNNNNNNNNNNNNNNNNNNNNNNNNNNNNNNNNNNNNNNNNNNNNNNNNNNNNNNNNNNNNNNNNNNNNNNNNNNNNNNNNNNNNNNNNNNNNNNNNNNNNNNNNNNNNNNNNNNNNNNNNNNNNNNNNNNNNNNNNNNNNNNNNNNNNNNNNNNNNNNNNNNNNNNNNNNNNNNNNNNNNNNNNNNNNNNNNNNNNNNNNNNNNNNNNNNNNN---------NNNNNNNNNNNNNNNNNNNNNNNNNNNNNNNNNNNNNNNNNNNNNNNNNNNNNNNNNNNNNNNNNNNNNNNNNNNNNNNNNNNNNNNNNNNNNNNNNNNNNNNNNNN-NNNNNNNNNNN--NNNNNNNNNNNNNNNNNNNNNNNNNNNNNNNNNNNNNNNNNNNNNNNNNNNNNNNNNNNNNNNNNNNNNNNNNNNNNNNN-------------NN--NNN------------NNN-NNNN-NNNNNNNNNNNNNNNNNNNNNNNNNNNNNNNNNNNNNNNNNNNNNNNNNNNNNNNNNNNNNNNNNNNNNNNNNNNNNNNNNNNNNNNNNNNNNNNNNNNNNNNNNNNNNNNNNNNNNNNNNNNNNNNNNNNNNNNNNNNNNNNNNNNNNNN---NNNNNNNNNNNNNNNNNNNNNNNNNNNNNNNNNNNNNNNNNNNNNNNNNNNNNNNNNNNNNNNNNNNNNNNNNNNNNNNNNN--NNNNNNNNNNNNNNNACAACAGGAAGCTGCCGAGCTCGGCAAGGGTTCCTTCAAGTACGCCTGGGTGCTCGACAAGCTGAAAGCCGAGCGTGAGCGTGGTATCACGATCGACATTGCCCTCTGGAAGTTTGAGACCCCGAANNNNNNNNNNNNNNNNNNNNNNNNNNNNNNNNNNNNNNNNNNNNNNNNNNNNNNNNNNNNNNNNNNNNNNNNNNNNNNNNNNNNNNNNNNNNNNNNNNNNNNNNNNNNNNNNNNNNNNNNNNNNNNNNNNNNNNNNNNNNNNNNNNNNNNNNNNNNNNNNNNNNNNNNNNNNNNNNNNNNNNNNNNNNNNNNNNNNNNNNNNNNNNNNNNNNNNNNNNNNNNNNNNNNNNNNNNNNNNNNNNNNNNNNNNNNNNNNNNNNNNNNNNNNNNNNNNNNNNNNNNNNNNNNNNNNNNNNNNNNNNNNNNNNNNNNNNNNNNNNNNNNNNNNNNNNNNNNNNNNNNNNNNNNNNNNNNNNNNNNNNNNNNNNNNNNNNNNNNNNNNNNNNNNNNNNNNNNNNNNNNNNNNNNNNNNNNNNNNNNNNNNNNNNNNNNNNNNNNNNNNNNNNNNNNNNNNNNNNNNNNNNNNNNNNNNNNNNNNNNNNNNNNNNNNNNNNNNNNNNNNNNNNNNNNNNNNNNNNNNNNNNNNNNNNNNNNNNNNNNNNNNNNNNNNNNNNNNNNNNNNNNNNNNNNNNNNNNNNNNNNNNNNNNNNNNNNNNNNNNNNNNNNNNNNNNNNNNNNNNNNNNNNNNNNNNNNNNNNNNNNNNNNNNNNNNNNNNNNNNNNNNNNNNNNNNNNNNNNNNNNNNNNNNNNNNNNNNNNNNNNNNNNNNNNNNNNNNNNNNNNNNNNNNNNNNNNNNNNNNNNNNNNNNNNNNNNNNNNNNNNNNNNNNNNNNNNNNNNNNNNNNNNNNNNNNNNNNNNNNNNNNNNNNNNNNNNNNNNNNNNNNNNNNNNNNNNNNN
>Neodevriesia_coryneliae_CBS_137999
cggcgagtgaagcggcaacagctcaaatttgaaatctggcgc-----aagcccgagttgtaatttggaga-ggatgcttctgggcagcgg-cc-ggtctaagttccttggaacaggacgtcatagagggtgagaatcccgtatgtgaccggctg--gcaccctccacgtagctccttcgacgagtcgagttgtttgggaatgcagctctaaatgggaggtaaatttcttctaaagctaaataccggccagagaccgatagcgcacaagtagagtgatcgaaagatgaaaagcacttt-ggaaagagagttaaaaagcacgtgaaattgttgaaagggaagcgcttgcaaccagacttgt-gggcgg-cgttccgccggtcttc-tgaccgg--tccactcgccgc-cgacaggccagcatcatct-ggggccgccgg---acaaaggcttggggaatgtagctcccttc----ggggagtgttatagcccctcgcacaatacggcgcgcccc-gggtgaggtccgcgt-ctcggcaaggatgctggcgtaatggtt-gtaagcgg-cccgtcttgaaacacggaccaaggagtcgattatctatgcgagtgttcgggcgtcaaa-cccctacgcggaatgaaagtgaacggaggtgggaa--------------------------------------------------------------------------------------------------------------------------------------------cc-ct----taccggtgcaccatcgaccgatccggatgtc--ttcggatggatttgagtaagagcatagctaatcggacccgaaagatggtgaactatgcctgaata-gggtgaagcca-gaggaaactct-------------------------------------------g-gtggaggctcgcagcggttctgacgtgcaaatcgatcgtcgaaatttggnnnncccg---------------------------gc---------------------gcc---cg------------------------------------------------------------------acctcccaaccctt-----t-g------attcgatcaag----------acctctt--ctgcctcgggg-gtgacccg-----gccccc--------------------gcgccgcggt-----------ccccccggtggtcacccagc---------------------caaa---cccc-gcat------caattgtcgtcggagcggaaaag-ta--aatcta-------------agcaaaactttcaacaacggatctcttggttctggcatcgatgaagaacgcagcgaaatgcgataagtaatgtgaattgcagaattcagtgaatcatcgaatctttgaacgcacattgcgccctttggcattccgaagggcatgcctgttcgagcgtcatt-ac-accaatcaagcctc-gcttggtatt-gggcg-ac------------ggggc--ggtcacacg----------ccccgc-----gcccc----------aacgaccc-----tccggc--gggacggaccgaatctcagcgttgtga----------------catccagcc-----------------gctggcgagacgg----gacgg-----------------------ccgtgccgttaaacacc--------------ccccttca---caggttgacnNNNNNNNNNNNNNNNNNNNNNNNNNNNNNNNNNNNNNNNNNNNNNNNNNNNNNNNNNNNNNNNNNNNNNNNNNNNNNNNNNNNNNNNNNNNNNNNNNNNNNNNNNNNNNNNNNNNNNNNNNNNNNNNNNNNNNNNNNNNNNNNNNNNNNNNNNNNNNNNNNNNNNNNNNNNNNNNNNNNNNNNNNNNNNNNNNNNNNNNNNNNNNNNNNNNNNNNNNNNNNNNNNNNNNNNNNNNNNNNNNNNNNNNNNNNNNNNNNNNNNNNNNNNNNNNNNNNNNNNNNNNNN-NNNNNNNNNNNNNNNNNNNNNNNNNNNNNNNNNNNNNNNNNNNNNNNNNNNNNNNNNNNNNNNNNNNNNNNNNNNNNNNNNNNNNNNNNNNNNNNNNNNNNNNNNNNNNNNNNNNNNNNNNNNNNNNNNNNNNNNNNNNNNNNNNNNNNNNNNNNNNNNNNNNNNNNNNNNNNNNNNNNNNNNNNNNNNNNNNNNNNNNNNNNNNNNNNNNNNNNNNNNNNNNNNNNNNNNNNNNNNNNNNNNNNNNNNNNNNNNNNNNNNNNNNNNNNNNNNNNNNNNNNNNNNNNNN---------NNNNNNNNNNNNNNNNNNNNNNNNNNNNNNNNNNNNNNNNNNNNNNNNNNNNNNNNNNNNNNNNNNNNNNNNNNNNNNNNNNNNNNNNNNNNNNNNNNNNNNNNNNNNNNNNNNNNNNNNNNNNNNNNNNNNNNNNNNNNNNNNNNNNNNNNNNNNNNNNNNNNNNNNNNNNNNNNNNNNNNNNNNNNNNNNNNNNNNNNNNNNNNNNNNNNNNNNNNNNNNNNNNNNNNNNNNNNNNNNNNNNNNNNNNNNNNNNNNNNNNNNNNNNNNNNNNNNNNNNNNNNNNNNNNNNNNNNNNNNNNNNNNNNNNNNNNNNNNNNNNNNNNNNNNNNNNNNNNNNNNNNNNNNNNNNNNNNNNNNNNNNNNNNNNNNNNNNNNNNNNNNNNNNNNNNN---NNNNNNNNNNNNNNNNNNNNNNNNNNNNNNNNNNNNNNNNNNNNNNNNNNNNNNNNNNNNNNNNNNNNNNNNNNNNNNNNNN--NNNNNNNNNNNNNNNCCCCCAGGAAGCCGCCGAGTTGGGCAAGGGCTCCTTCAAGTATGCGTGGGTGTTGGACAAGCTCAAGGCCGAGCGTGAGCGTGGTATCACCATCGATATTGCCCTCTGGAAGTTCGAGACCCCCAANNNNNNNNNNNNNNNNNNNNNNNNNNNNNNNNNNNNNNNNNNNNNNNNNNNNNNNNNNNNNNNNNNNNNNNNNNNNNNNNNNNNNNNNNNNNNNNNNNNNNNNNNNNNNNNNNNNNNNNNNNNNNNNNNNNNNNNNNNNNNNNNNNNNNNNNNNNNNNNNNNNNNNNNNNNNNNNNNNNNNNNNNNNNNNNNNNNNNNNNNNNNNNNNNNNNNNNNNNNNNNNNNNNNNNNNNNNNNNNNNNNNNNNNNNNNNNNNNNNNNNNNNNNNNNNNNNNNNNNNNNNNNNNNNNNNNNNNNNNNNNNNNNNNNNNNNNNNNNNNNNNNNNNNNNNNNNNNNNNNNNNNNNNNNNNNNNNNNNNNNNNNNNNNNNNNNNNNNNNNNNNNNNNNNNNNNNNNNNNNNNNNNNNNNNNNNNNNNNNNNNNNNNNNNNNNNNNNNNNNNNNNNNNNNNNNNNNNNNNNNNNNNNNNNNNNNNNNNNNNNNNNNNNNNNNNNNNNNNNNNNNNNNNNNNNNNNNNNNNNNNNNNNNNNNNNNNNNNNNNNNNNNNNNNNNNNNNNNNNNNNNNNNNNNNNNNNNNNNNNNNNNNNNNNNNNNNNNNNNNNNNNNNNNNNNNNNNNNNNNNNNNNNNNNNNNNNNNNNNNNNNNNNNNNNNNNNNNNNNNNNNNNNNNNNNNNNNNNNNNNNNNNNNNNNNNNNNNNNNNNNNNNNNNNNNNNNNNNNNNNNNNNNNNNNNNNNNNNNNNNNNNNNNNNNNNNNNNNNNNNNNNNNNNNNNNNNNNNNNNNNNNNNNNNNNNNNNNNNNNNNNNNNNNNNNNNNNNNNNNNNNNNNNNNNNNNNNNN
>Neodevriesia_strelitziae_CBS_122379
cggcgagtgaagcggcaacagctcaaatttgaaatctggcgc-----aagcccgaattgtaatttgcaga-ggatgcttctaggcagcgg-cc-ggtctaagttccttggaacaggacgtcatagagggtgagaatcccgtatgtgaccggttg--gcaccttccacgtagctccttcgacgagtcgagttgtttgggaatgcagctctaaatgggaggtaaatttcttctaaagctaaataccggccagagaccgatagcgcacaagtagagtgatcgaaagatgaaaagcacttt-ggaaagagagttaaaaagcacgtgaaattgttgaaagggaagcgcttgcgaccagacttgt-cggcgg-tgttccgccggtcttc-tgaccgg--tctactcgccgt-cggcaggccagcatcatct-ggagccgccgg---ataaaggcggagggaatgtagctcccctc----ggggagtgttatagccttccgtacaatacggcgcgctcc-gggtgaggtccgcgt-ctcggcaaggatgctggcgtaatggtc-gtaagcgg-cccgtcttgaaacacggaccaaggagtcgattatctatgcgagtgttcgggcatcaaa-cccctacgcgtaatgaaagtgaacggaggtgagaa--------------------------------------------------------------------------------------------------------------------------------------------ct---------acggtgcatcatcgaccgatccggatgtc--ttcggatggatttgagtaagagcatagctaatcggacccgaaagatggtgaactatgcctgaata-gggtgaagcca-gaggaaactct-------------------------------------------g-gtggaggctcgcagcggttctgacgtgcaaatcgatcgtcaaatttgggtataccgc---------------------------gc---------------------gcc---cg------------------------------------------------------------------acctcccaaccctt-----t-g------atgtgatcaag----------acctctt--atgcctcgggg-gtgacccg-----gcctt---------------------gcgccgcggt-----------ccccccggtggacaccaacc---------------------aaaa---ctct-gcat------cagttgtcgtctgagcataaagt----taattca-------------atcaaaactttcaacaacggatctcttggttctggcatcgatgaagaacgcagcgaaatgcgataagtaatgtgaattgcagaattcagtgaatcatcgaatctttgaacgcacattgcgccctttggtattccgaggggcatgcctgttcgagcgtcatt-ac-accaatcacgcctg-gcgtggtatt-gggcg-ac------------gggat--tgcttcagtgt-------gtcccgc-----gcccc----------aaagacctt----accggc--gggacggaccgaatctcagcgttgtga------------atctttacgagtc-----------------gctggcgagacgg----gacgg-----------------------ccgtgccgttaaaccccccatt---------------ttcttctggttgaccTTCCGGCTGAAGTTCAATCAGCTGGTCAGGGACATGCGGCTGTACCTGCACCGAGCCATCGAGACAGGCAAGCAATTCAATCCCACGGTTGCTGTCAAGAGCAATATCATGACGATGGGCCTGCGCTACAGCTTGGCTACGGGTAATTGGGGTGATCAGAAGAAGGCGGCCACCGCGAAAGCGGGGGTCAGCCAGGTGCTGAATCGATACACATACGCGTCGACGCTGTCGCATCTGCGGCGAACGAACACTCCCATCGGCAGAGATGGCAAGATCGCAAAGCCG-CGGCAGCTGCACAACACGTACTGGGGTCTTGTCTGCCCAGCAGAGACACCCGAAGGACAAGCTTGCGGTCTGGTCAAGAATCTGTCGCTGATGTGCTATGTTTCCGTCGGCTCGATCGGCGAACCCCTCATCGAGTTCATGAGGCAGAGAGGAATGGAGCTGCTCGAAGAGTACGATCCGGTCATGTATCCCAACGCAACCAAGGTGTTTGTAAATGGGACATGGGTCGGAATTCACATGAACCCTGGCCACCTTACAGACCACATGAAATCGTTGAAACGTGACGGCA---------CGATCAACTTCGAGACCACCATCATCCGCCACGTCCGCGAGCGGGAAATCATGTTCTTCACCGATGCTGGGCGAGTGTGCAGGCCGCTGTTCGTCATCGACAACAAG-CACGATTCGCC--AAACCGGGGCAATCTTGTTCTCAAGCAGGATCATCTCATGAGACTGCGGAATGATCAATTATACCTCGCTGATCCAGAGA-----------------ATCAGGACCGATCTGAGCAGGAGCGAGCAGAGGACAAGAACTACTATGGATGGGACGGCCTGGTCAGGGAGGGCGTTGTCGAGTATTTGGACGCCGAGGAGGAGGAGACGGCGATGATCATCATGACGCCAGAGGACCTGCTCGAGCATCAAGCCGCGTTGAGGCGAGAGGAGGAATTGCCCGATGCAAAGGACGATCCGCACCGCAGGATCAAGCCGAAGCCGAATACCTCTATCCGGACGTGGACGCATTGCGAGATC--CATCCGGCTATGATTNNNNNNNNNNNNNNNNNNNNNNNNNNNNNNNNNNNNNNNNNNNNNNNNNNNNNNNNNNNNNNNNNNNNNNNNNNNNNNNNNNNNNNNNNNNNNNNNNNNNNNNNNNNNNNNNNNNNNNNNNNNNNNATCATTGCTGCCGGCACCGGTGAGTTCGAGGCTGGTATCTCCAAGGATGGCCAGACTCGTGAGCACGCCCTGCTGGCCTACACGCTCGGTGTCAAGCAGCTCATCGTCGCCATCAACAAGATGGACACCACCAAGTGGTCCGAGGAGCGCTTCAACGAGATCATCAAGGAGACGAGCAACTTCATCAAGAAGGTCGGCTTCAACCCCAAGCACGTCCCGTTCGTCCCGATCTCCGGCTTCAACGGCGACAACATGATCGAGGCCTCCCCCAACTGCCCGTGGTACAAGGGCTGGGAGAAGGAGACCAAGTCCAAGGTCACCGGCAAGACCCTCCTCGAGGCCATCGACAACATCGACCCGCCACAGCGTCCCTCCGACAAGCCGCTCCGTCTGCCTCTGCAGGATGTCTACAAGATCGGCGGCATTGGCACGGTCCCGGTCGGCCGTGTCGAGACTGGTACCATCAAGTCCGGCATGGTCGTCACCTTCGCCCCGGCTGGCGTCACCACCGAAGTCAAGTCCGTCGAGATGCACCACGAGCAGCTGACCGAGGGTCTGCCCGGTGACAACGTCGGCTTCAACGTCAAGAACGTCTCCGTCAAGGAGATCCGTCGTGGCAACGTCGCCGGTGACAGCAAGAACGACCCGCCGAAGGGCTGCGACAGCTTCAACGCCCAGGTCATCGTCCTGAACCACCCTGGCCAGGTCGGTGCCGGCTATGCGCCCGTCCTCGACTGCCACACCGCCCACATCGCCTGCAAGTTCGCCGAGCTCCTCGAGAAGATCGACCGTCGTTCCGGCAAGTCCATCGAGAACTCGCCCAAGTTCATCAAGTCT
>NF150
cggcgagtgaagcggcaacagctcaaatttgaaatctggcgc-----aagcccgagttgtaatttgtaga-ggatgcttctgggcagcgg-cc-ggtctaagttccttggaacaggacgtcatagagggtgagaatcccgtatgtgaccggttg--gcaccctacacgtagctccttcgacgagtcgagttgtttgggaatgcagctctaaatgggaggtaaatttcttctaaagctaaataccggccagagaccgatagcgcacaagtagagtgatcgaaagatgaaaagcacttt-ggaaagagagttaaaaagcacgtgaaattgttgaaagggaagcgcttgcaaccagacttgt-tggcgg-tgttccgccggtcttc-tgaccgg--tctactcgccgc-ctgcaggccagcgtcgtct-ggggccgccgg---ataaaggcttcgggaatgtagctcctc------cgggagtgttatagcccgttgcacaatacggtgcgcgcc-gggcgaggtccgcgc-ttcggcaaggacgctggcgtaatggtt-gtaagcgg-cccgtcttgaaacacggaccaaggagtcgatcaatcgtgcgagtgttcgggtgaaaaa-cccttgcgcgcaatgaaagtgaacggaggcgagaa--------------------------------------------------------------------------------------------------------------------------------------------cc-------gcaaggtgcatcgtcgaccgatcctgatgtc--ttcggatggatttgagtaagagcatggctgatcggacccgaaagatggtgaactatgcctaaata-gaatgaaacca-ggggaaaccct-------------------------------------------g-gcggaagttcgcagcggttctgacgtgcaaatcgatcgtcaaattnnnnnnnnctcc---------------------------gt---------------------gcc---ca------------------------------------------------------------------acctcccaaccctt-----t-g-------ttaatgaata----------c-ctgtt---gcctcggggg-gcgacccg-----gacctc----------------------gcg-ccgg--------gggtcccccagaggtccatc-------------------------aaa---cact-gcgt-ct-------ttgcgtcggagtattgaaa-tc---aatca-------------atcaaaactttcaacaacggatctcttggttctggcatcgatgaagaacgcagcgaaatgcgataagtaatgtgaattgcagaattcagtgaatcatcgaatctttgaacgcacattgcgccctttggcattccgaagggcatgcccgttcgagcgtcatt-ac-accactcaagcctg-gcttggtattggggcg-gc------------ggg------------gat-------cccccgc-----gcccc----------ta--attc-----atcggct-ggacggttcgaatct-cagcgttgtggtttaatcaaat-------------c-----------------gctggcgaagacgaccggac---------------------------gcgccgtaaaacttc---------------------attacaggtgnnnnNNNNNNNNNNNNNNNNNNNNNNNNNNNNNNNNNNNNNNNNNNNNNNNNNNNNNNNNNNNNNNNNNNNNNNNNNNNNNNNNNNNNNNNNNNNNNNNNNNNNNNNNNNNNNNNNNNNNNNNNNNNNNNNNNNNNNNNNNNNNNNNNNNNNNNNNNNNNNNNNNNNNNNNNNNNNNNNNNNNNNNNNNNNNNNNNNNNNNNNNNNNNNNNNNTACCTACGCTTCTACGCTTTCACATCTGCGGCGAACGAACACACCAATTGGTCGAGATGGCAAGATTGCAAAACCC-CGCCAGCTACACAATACGCACTGGGGTCTTGTGTGTCCCGCAGAAACCCCAGAAGGACAAGCATGTGGATTGGTGAAGAATCTGGCATTGATGTGCTTCGTCTCGGTGGGTACACCTGGCCAGCCCATCATAGAGTTTATGCGACAGCGAGGGATGGAGTTGCTGGAGGAATACGATCCGGTTGTCAACCCCGACGCTACCAAAGTCTTCGTTAATGGAACCTGGGTTGGTGTGCACCGGAACGCAGGCCAGCTCGCAGACAACGTCCGCGACATCAGGCGGAAGGGTT---------TCATCAGCTACGAAGTCACCATCATTCGTGACGTGCGCGAAAGAGAAATCAAGATCTTCACCGACGCAGGACGGGTGTGTCGACCGCTCTTCGTCGTGGACAACAGT-CCTCGCGCGGC--TAACCCCGGCTCGCTTGTCTTGCAGCGTGAGCATATCTACTCGCTCGCTCAGGATCGGGACAGAATCATCGGGCCTCAAT---------------------CATCCGAGATCAGC-GAAG-AAGAAATGGAGACCAAAGTCTTTGGCTGGCACACTCTACTCAAAGAGGGTATTGTCGAGTATCTCGATGCCGAAGAGGAAGAGACAGCCATGATTATCATGACACCAGAAGACCTCGAGGAGCACACAACTNNNNNNNNNNNNNNNNNNNN---NNNNNNNNNNNNNNNNNNNNNNNNNNNNNNNNNNNNNNNNNNNNNNNNNNNNNNNNNNNNNNNNNNNNNNNNNNNNNNNNNN--NNNNNNNNNNNNNNNTTTACAGGAAGCCGCCGAGTTGGGCAAGGGTTCCTTCAAGTACGCATGGGTGCTTGACAAGCTCAAGGCCGAGCGTGAGCGTGGTATCACGATCGACATTGCCCTCTGGAAGTTCGAGACCCCCAAATCATCGCCGCTGGCACTGGTGAGTTCGAGGCCGGTATCTCCAAGGATGGCCAGACCCGTGAGCACGCTCTTCTTGCGTACACTCTCGGTGTCAAGCAGCTCATCGTCGCCATCAACAAGATGGACACCACCAAGTGGTCTGAGGACCGCTTCAACGAGATCATCAAGGAGACCTCGTCGTTCATCAAGAAGGTCGGCTACAACCCCAAGCATGTGCCGTTCGTCCCAATCTCTGGCTTCAACGGTGACAACATGATTGATGTCTCCACCAACTGCCCATGGTACAAGGGCTGGGAGAAGGAGACCAAGTCCAAGGCCACCGGCAAGACCCTCCTCGAGGCCATCGATGCCATCGACCCCCCCTCGCGTCCTTCCGACAAGCCTCTCCGTCTGCCTCTTCAGGATGTGTACAAGATCGGCGGTATTGGCACGGTTCCTGTCGGCCGTGTTGAGACTGGTGTGATCAAGGCCGGCATGGTCGTCACCTTCGCCCCAGCTGGTGTCACCACTGAAGTCAAGTCCGTCGAGATGCACCACGAGCAGCTTACCGAGGGTCTCCCCGGTGACAACGTCGGCTTCAACGTCAAGAACGTCTCCGTCAAGGAGATTCGTCGTGGCAACGTCGCTGGTGACTCCAAGAACGACCCACCAAAGGGCTGCGACTCTTTCAACGCCCAGGTCATCGTCCTCAACCACCCTGGTCAGGTCGGTGCCGGATACGCGCCAGTGCTCGACTGCCACACTGCCCACATTGCTTGCAAGTTCTCTGAGCTCCTCGAGAAGATCGATCGCCGCACTGGCAAGTCCATCGAGAGCAACCCTAAGTTCGTGAAGGTA
>NF151
cggcgagtgaagcggcaacagctcaaatttgaaatctggcgc-----aagcccgagttgtaatttgtaga-ggatgcttctgggcagcgg-cc-ggtctaagttccttggaacaggacgtcatagagggtgagaatcccgtatgtgaccggttg--gcaccctacacgtagctccttcgacgagtcgagttgtttgggaatgcagctctaaatgggaggtaaatttcttctaaagctaaataccggccagagaccgatagcgcacaagtagagtgatcgaaagatgaaaagcacttt-ggaaagagagttaaaaagcacgtgaaattgttgaaagggaagcgcttgcaaccagacttgt-tggcgg-tgttccgccggtcttc-tgaccgg--tctactcgccgc-ctgcaggccagcgtcgtct-ggggccgccgg---ataaaggcttcgggaatgtagctcctc------cgggagtgttatagcccgttgcacaatacggtgcgcgcc-gggcgaggtccgcgc-ttcggcaaggacgctggcgtaatggtt-gtaagcgg-cccgtcttgaaacacggaccaaggagtcgatcaatcgtgcgagtgttcgggtgaaaaa-cccttgcgcgcaatgaaagtgaacggaggcgagaa--------------------------------------------------------------------------------------------------------------------------------------------cc-------gcaaggtgcatcgtcgaccgatcctgatgtc--ttcggatggatttgagtaagagcatggctgatcggacccgaaagatggtgaactatgcctaaata-gaatgaaacca-ggggaaaccct-------------------------------------------g-gcggaagttcgcagcggttctgacgtgcaaatcgatcgtcaaattnnnnnnnnctcc---------------------------gt---------------------gcc---ca------------------------------------------------------------------acctcccaaccctt-----t-g-------ttaatgaata----------c-ctgtt---gcctcggggg-gcgacccg-----gacctc----------------------gcg-ccgg--------gggtcccccagaggtccatc-------------------------aaa---cact-gcgt-ct-------ttgcgtcggagtattgaaa-tc---aatca-------------atcaaaactttcaacaacggatctcttggttctggcatcgatgaagaacgcagcgaaatgcgataagtaatgtgaattgcagaattcagtgaatcatcgaatctttgaacgcacattgcgccctttggcattccgaagggcatgcccgttcgagcgtcatt-ac-accactcaagcctg-gcttggtattggggcg-gc------------ggg------------gat-------cccccgc-----gcccc----------ta--attc-----atcggct-ggacggttcgaatct-cagcgttgtggtttaatcaaat-------------c-----------------gctggcgaagacgaccggac---------------------------gcgccgtaaaacttc---------------------attacaggtgnnnnNNNNNNNNNNNNNNNNNNNNNNNNNNNNNNNNNNNNNNNNNNNNNNNNNNNNNNNNNNNNNNNNNNNNNNNNNNNNNNNNNNNNNNNNNNNNNNNNNNNNNNNNNNNNNNNNNNNNNNNNNNNNNNNNNNNNNNNNNNNNNNNNNNNNNNNNNNNNNNNNNNNNNNNNNNNNNNNNNNNNNNNNNNNNNNNNNNNNNNNNNNNNNNNNNTACCTACGCTTCTACGCTTTCACATCTGCGGCGAACGAACACACCAATTGGTCGAGATGGCAAGATTGCAAAACCC-CGCCAGCTACACAATACGCACTGGGGTCTTGTGTGTCCCGCAGAAACCCCAGAAGGACAAGCATGTGGATTGGTGAAGAATCTGGCATTGATGTGCTTCGTCTCGGTGGGTACACCTGGCCAGCCCATCATAGAGTTTATGCGACAGCGAGGGATGGAGTTGCTGGAGGAATACGATCCGGTTGTCAACCCCGACGCTACCAAAGTCTTCGTTAATGGAACCTGGGTTGGTGTGCACCGGAACGCAGGCCAGCTCGCAGACAACGTCCGCGACATCAGGCGGAAGGGTT---------TCATCAGCTACGAAGTCACCATCATTCGTGACGTGCGCGAAAGAGAAATCAAGATCTTCACCGACGCAGGACGGGTGTGTCGACCGCTCTTCGTCGTGGACAACAGT-CCTCGCGCGGC--TAACCCCGGCTCGCTTGTCTTGCAGCGTGAGCATATCTACTCGCTCGCTCAGGATCGGGACAGAATCATCGGGCCTCAAT---------------------CATCCGAGATCAGC-GAAG-AAGAAATGGAGACCAAAGTCTTTGGCTGGCACACTCTACTCAAAGAGGGTATTGTCGAGTATCTCGATGCCGAAGAGGAAGAGACAGCCATGATTATCATGACACCAGAAGACCTCGAGGAGCACACAACTNNNNNNNNNNNNNNNNNNNN---NNNNNNNNNNNNNNNNNNNNNNNNNNNNNNNNNNNNNNNNNNNNNNNNNNNNNNNNNNNNNNNNNNNNNNNNNNNNNNNNNN--NNNNNNNNNNNNNNNTTTACAGGAAGCCGCCGAGTTGGGCAAGGGTTCCTTCAAGTACGCATGGGTGCTTGACAAGCTCAAGGCCGAGCGTGAGCGTGGTATCACGATCGACATTGCCCTCTGGAAGTTCGAGACCCCCAAATCATCGCCGCTGGCACTGGTGAGTTCGAGGCCGGTATCTCCAAGGATGGCCAGACCCGTGAGCACGCTCTTCTTGCGTACACTCTCGGTGTCAAGCAGCTCATCGTCGCCATCAACAAGATGGACACCACCAAGTGGTCTGAGGACCGCTTCAACGAGATCATCAAGGAGACCTCGTCGTTCATCAAGAAGGTCGGCTACAACCCCAAGCATGTGCCGTTCGTCCCAATCTCTGGCTTCAACGGTGACAACATGATTGATGTCTCCACCAACTGCCCATGGTACAAGGGCTGGGAGAAGGAGACCAAGTCCAAGGCCACCGGCAAGACCCTCCTCGAGGCCATCGATGCCATCGACCCCCCCTCGCGTCCTTCCGACAAGCCTCTCCGTCTGCCTCTTCAGGATGTGTACAAGATCGGCGGTATTGGCACGGTTCCTGTCGGCCGTGTTGAGACTGGTGTGATCAAGGCCGGCATGGTCGTCACCTTCGCCCCAGCTGGTGTCACCACTGAAGTCAAGTCCGTCGAGATGCACCACGAGCAGCTTACCGAGGGTCTCCCCGGTGACAACGTCGGCTTCAACGTCAAGAACGTCTCCGTCAAGGAGATTCGTCGTGGCAACGTCGCTGGTGACTCCAAGAACGACCCACCAAAGGGCTGCGACTCTTTCAACGCCCAGGTCATCGTCCTCAACCACCCTGGTCAGGTCGGTGCCGGATACGCGCCAGTGCTCGACTGCCACACTGCCCACATTGCTTGCAAGTTCTCTGAGCTCCTCGAGAAGATCGATCGCCGCACTGGCAAGTCCATCGAGAGCAACCCTAAGTTCGTGAAGGTA
>NF412
cggcgagtgaagcggcaatagctcaaatttgaaatctggcgtcttcggcgtccgagttgtaatttgtaga-ggatgcttctgggcagcca-cc-ggtctaagttccttggaacaggacgtcatagagggtgagaatcccgtatgcgaccggaag-ggcaccctccacgtagctccttcgacgagtcgagttgtttgggaatgcagctctaaatgggaggtaaatttcttctaaagctaaatactggccagagaccgatagcgcacaagtagagtgatcgaaagatgaaaagcacttt-ggaaagagagttaaaaagcacgtgaaattgttgaaagggaagcgtttgcaaccagacttgc-tcgcgg-tgttccgccggtcttc-tgaccgg--ttcactcgccgcgttgcaggccagcatcgtct-ggggccgccgg---ata-agaccttggtaatgtagctcccctcc--gggggagtgttatagaccatgt--tgatgcggcgcgtccc-gggcgaggtccgcgc-ttcggctaggatgctggcgtaatggtt-gtaaacgg-cccgtcttgaaacacggaccaaggagtctaacatctatgcgagtgttcgggtgtcaaa-cccctacgcgtaatgaaagtgaacggaggtgggaa--------------------------------------------------------------------------------------------------------------------------------------------ct-------ttattgtgcaccatcgaccgatcctgatgtc--ttcggatggatttgagtaagagcatagctgttgggacccgaaagatggtgaactatgcctgaata-gggtgaagcca-gaggaaactct-------------------------------------------g-gtggaggctcgcagcggttctgacgtgcaaatcgatcgtcaaatttgggtatactcc---------------------------gt---------------------agg---tgaacctgcggagggatcattaaacgaaacaaaccctcccctcgggctccggcccggcgggagggccagtct-caaaccctt-----t-g--------tcgtccga------------ctatgt---tgcctcgggg-gagaccc-----tgcc--------------------tccgggcgggtgg-----------caccccggtggaccaaac-c---------------------aaag---tctt-gcgt-aa----c-atgtcgtctgagtcgattta-aaataaataa-------------atcaaaactttcaacaacggatctcttggttctggcatcgatgaagaacgcagcgaaatgcgataagtaatgtgaattgcagaattcagtgaatcatcgaatctttgaacgcacattgcgccccgtggtattccgcggggcatgcctgttcgagcgtcatt-ac-accactcaagcctc-gcttggtatt-gggcg-ac------------gcgg-----------tca-------gccgcgc-----gcctc-----------aaatct------tccggctgggtccgaatcgtccctcagcgttgtgg-------aaac---------tattc-----------------gctaaaggtgcgc-gt-ttcgg-----------------------tcacgccgttaaacaaccccac---------------tcattaaaggtgaccTTCAGATTAAAGTTCCAGCAGCTTACTCGGGATATCCGGCAATACTTGCACAGATGTGTGGAGCAGAACAAGGAGTTCAATTTGACACTTGCAGTGAAGAGCAACATCATTACTGCCGGCCTGCGATATTGCTTAGCTACAGGCAACTGGGGCGATCAGAAGAAGGCTGCGAGTGCGAAAGCTGGTGTCAGCCAAGTGCTGAACAGGTACACCTACGCTTCGACACTGTCGCATTTGCGACGCACGAACACGCCCATTGGTAGAGACGGCAAGATTGCAAAGCCT-CGACAATTGCACAACACGCATTGGGGACTCGTTTGTCCGGCCGAGACACCCGAAGGTCAGGCTTGTGGTCTGGTCAAAAACTTGAGTCTGATGTGTTTCGTTTCGGTCGGCACTCCCGGACATCCTCTCATCGACTTCATGCGGCAGCGAGACATGGAGTTGCTTGAAGAGTATGATACAGTCATCAACCCGAACGCTACTAAAGTGTTCGTGAATGGTGTCTGGGTGGGAGTGCACAAGAACTCTTCTCAGCTGATGGAGGTACTGCACGATATCCGCCGCAAAGGTT---------TAATTTCGTTCGAGTGCACGATCATAAGAGACGTGCGTGATCGCGAGATCAAGATTTTCACCGATGCTGGCCGTGTCATGAGACCGCTTTTCGTTGTCGATAACGAT-GCGAGGAGCGC--GAACAAGGGCAACCTGGTCCTCAAGCAGGAGCATGTTCAGCGGCTGAAGGACGATCTCGTCATCCTTGCGAGTGGCGAGACAGAGTACACG---------------------AGC-GAGG-CCGAGCGTGACGAGAAGCTCTTTGGCTGGAAGGGTCTTGTCAAGAATGGTATCGTCGAGTATCTCGACGCTGAGGAAGAGGAGACGGCTATGATCATCATGTCGCCTGACGACTTGGACGAGCACAACCAGGTCCGCGGCGGTATTCCTGT---ATACGATGACGGACTCGACCCGCACAGGCGCCTCAAGCCAAAGCCCAATCCTGCGATCAGACTATGGACGCACTGCGAAATT--CACCCAGCCATGATCCTCGCAGGAAGCCGCCGAGCTTGGCAAGGGTTCCTTCAAGTACGCCTGGGTCCTCGACAAGTTGAAGGCCGAGCGTGAGCGTGGTATCACCATTGATATCGCCCTCTGGAAGTTCGAGACTCCAAAATCATTGCTGCCGGCACTGGTGAGTTCGAGGCTGGTATTTCCAAGGATGGTCAGACCCGTGAGCACGCCCTGCTCGCTTACACCCTCGGTGTCAAGCAGCTCATTGTCGCCATCAACAAGATGGACACCACCAAGTGGTCCGAGGACCGCTACCAGGAGATCATCAAGGAGACCTCCAACTTCATCAAGAAGGTCGGCTACAACCCGAAGACAGTTCCCTTCGTCCCGATCTCTGGTTTCAACGGCGACAACATGATCGACGTCTCCACCAACTGCCCCTGGTACAAGGGCTGGGAGAAGGAGACCAAGACCAAGTCCACTGGCAAGACCCTCCTCGAGGCCATCGATGCCATTGACCAGCCTACCCGCCCGACCGACAAGGCTCTCCGCCTTCCCCTCCAGGATGTGTACAAGATCGGTGGTATTGGCACAGTTCCCGTCGGCCGTGTCGAGACCGGTGTCATCAAGGCCGGCATGGTCGTCACATTTGCCCCGGCTGGTGTGACCACTGAGGTCAAGTCCGTCGAGATGCACCACGAGCAGCTCGCTGAGGGTCTCCCTGGTGACAACGTCGGCTTCAACGTCAAGAACGTCTCCGTCAAGGAGATTCGTCGTGGCAACGTCGCTGGTGACTCCAAGCAGGACCCGCCGAAGGGCGCCGAGTCCTTCAACGCCCAGGTCATTGTCCTCAACCACCCGGGTCAGGTTGGTGCCGGTTACGCACCAGTCCTCGACTGCCACACCGCCCACATTGCCTGCAAGTTCGCTGAGCTCCTCGAGAAGATTGACCGCCGTACCGGCAAGTCCATCGAGAACACCCCGAAGTTCATCAAGTCT
>NF413
cggcgagtgaagcggcaatagctcaaatttgaaatctggcgtcttcggcgtccgagttgtaatttgtaga-ggatgcttctgggcagcca-cc-ggtctaagttccttggaacaggacgtcatagagggtgagaatcccgtatgcgaccggaag-ggcaccctccacgtagctccttcgacgagtcgagttgtttgggaatgcagctctaaatgggaggtaaatttcttctaaagctaaatactggccagagaccgatagcgcacaagtagagtgatcgaaagatgaaaagcacttt-ggaaagagagttaaaaagcacgtgaaattgttgaaagggaagcgtttgcaaccagacttgc-tcgcgg-tgttccgccggtcttc-tgaccgg--ttcactcgccgcgttgcaggccagcatcgtct-ggggccgccgg---ata-agaccttggtaatgtagctcccctcc--gggggagtgttatagaccatgt--tgatgcggcgcgtccc-gggcgaggtccgcgc-ttcggctaggatgctggcgtaatggtt-gtaaacgg-cccgtcttgaaacacggaccaaggagtctaacatctatgcgagtgttcgggtgtcaaa-cccctacgcgtaatgaaagtgaacggaggtgggaa--------------------------------------------------------------------------------------------------------------------------------------------ct-------ttattgtgcaccatcgaccgatcctgatgtc--ttcggatggatttgagtaagagcatagctgttgggacccgaaagatggtgaactatgcctgaata-gggtgaagcca-gaggaaactct-------------------------------------------g-gtggaggctcgcagcggttctgacgtgcaaatcgatcgtcaaatttgggtatactcc---------------------------gt---------------------agg---tgaacctgcggagggatcattaaacgaaacaaaccctcccctcgggctccggcccggcgggagggccagtct-caaaccctt-----t-g--------tcgtccga------------ctatgt---tgcctcgggg-gagaccc-----tgcc--------------------tccgggcgggtgg-----------caccccggtggaccaaac-c---------------------aaac---tctt-gcgt-aa----c-atgtcgtctgagtcgattta-aac-aaataa-------------atcaaaactttcaacaacggatctcttggttctggcatcgatgaagaacgcagcgaaatgcgataagtaatgtgaattgcagaattcagtgaatcatcgaatctttgaacgcacattgcgccccgtggtattccgcggggcatgcctgttcgagcgtcatt-ac-accactcaagcctc-gcttggtatt-gggcg-ac------------gcgg-----------tca-------gccgcgc-----gcctc-----------aaatct------tccggctgggtccgaatcgtccctcagcgttgtgg-------aaac---------tattc-----------------gctaaaggtgcgc-gt-ttcgg-----------------------tcacgccgttaaacaaccccac---------------tcattannnnnnnnnTTCAGATTAAAGTTCCAGCAGCTTACTCGGGATATCCGGCAATACTTGCACAGATGTGTGGAGCAGAACAAGGAGTTCAATTTGACACTTGCAGTGAAGAGCAACATCATTACTGCCGGCCTGCGATATTGCTTAGCTACAGGCAACTGGGGCGATCAGAAGAAGGCTGCGAGTGCGAAAGCTGGTGTCAGCCAAGTGCTGAACAGGTACACCTACGCGTCGACACTGTCGCATTTGCGACGCACGAACACGCCCATTGGTAGAGACGGTAAGATTGCAAAGCCT-CGACAATTGCACAACACGCATTGGGGACTTGTTTGTCCGGCCGAGACACCCGAAGGTCAGGCTTGTGGTCTGGTCAAAAACTTGAGTCTGATGTGTTTCGTTTCGGTCGGTACTCCTGGACATCCTCTCATCGACTTCATGCGGCAGCGAGACATGGAGTTGCTTGAAGAGTACGATACAGTCATCAACCCGAACGCTACTAAAGTGTTCGTGAATGGTGTCTGGGTGGGAGTGCACAAGAACTCTTCTCAGCTGATGGAGGTACTGCACGATATCCGCCGCAAAGGTT---------TAATTTCGTTCGAGTGCACGATCATAAGAGACGTGCGTGATCGCGAGATCAAGATATTCACCGATGCTGGCCGTGTCATGAGACCGCTTTTCGTTGTCGATAACGAT-GCGAGGAGCGC--GAACAAGGGCAACCTGGTCCTCAAGCAGGAGCATGTTCAGCGGCTGAAGGACGATCTTGTCATCCTTGCGAGTGGCGAGACAGAGTACACG---------------------AGC-GAGG-CCGAGCGTGACGAGAAGCTCTTTGGCTGGAAGGGTCTTGTCAAGAATGGTATCGTCGAGTACCTCGACGCTGAGGAAGAGGAGACGGCTATGATCATCATGTCGCCTGACGACTTGGACGAGCACAACCAGGTCCGCGGCGGTATTCCTGT---ATACGATGACGGACTCGACCCGCACAGGCGCCTCAAGCCAAAGCCCAATCCTGCGATCAGACTATGGACGCACTGCGAAATT--CACCCAGCCATGATCCTCGCAGGAAGCCGCCGAGCTTGGCAAGGGTTCCTTCAAGTACGCCTGGGTCCTCGACAAGTTGAAGGCCGAGCGTGAGCGTGGTATCACCATTGATATCGCCCTCTGGAAGTTCGAGACTCCAAANNNNNNNNNNNNNNNNNNNNNNNNNNNNNNNNNNNNNNNNNNNNNNNNNNNNNNNNNNNNNNNNNNNNNNNNNNNNNNNNNNNNNNNNNNNNNNNNNNNNNNNNNNNNNNNNNNNNNNNNNNNNNNNNNNNNNNNNNNNNNNNNNNNNNNNNNNNNNNNNNNNNNNNNNNNNNNNNNNNNNNNNNNNNNNNNNNNNNNNNNNNNNNNNNNNNNNNNNNNNNNNNNNNNNNNNNNNNNNNNNNNNNNNNNNNNNNNNNNNNNNNNNNNNNNNNNNNNNNNNNNNNNNNNNNNNNNNNNNNNNNNNNNNNNNNNNNNNNNNNNNNNNNNNNNNNNNNNNNNNNNNNNNNNNNNNNNNNNNNNNNNNNNNNNNNNNNNNNNNNNNNNNNNNNNNNNNNNNNNNNNNNNNNNNNNNNNNNNNNNNNNNNNNNNNNNNNNNNNNNNNNNNNNNNNNNNNNNNNNNNNNNNNNNNNNNNNNNNNNNNNNNNNNNNNNNNNNNNNNNNNNNNNNNNNNNNNNNNNNNNNNNNNNNNNNNNNNNNNNNNNNNNNNNNNNNNNNNNNNNNNNNNNNNNNNNNNNNNNNNNNNNNNNNNNNNNNNNNNNNNNNNNNNNNNNNNNNNNNNNNNNNNNNNNNNNNNNNNNNNNNNNNNNNNNNNNNNNNNNNNNNNNNNNNNNNNNNNNNNNNNNNNNNNNNNNNNNNNNNNNNNNNNNNNNNNNNNNNNNNNNNNNNNNNNNNNNNNNNNNNNNNNNNNNNNNNNNNNNNNNNNNNNNNNNNNNNNNNNNNNNNNNNNNNNNNNNNNNNNNNNNNNNNNNNNNNNNNNNNNNNNNNNNNNNNNNNNNN
>NF414
cggcgagtgaagcggcaacagctcaaatttgaaatctggcgcttccggcgtccgagttgtaatttgtaga-ggatgcttctgggcagcca-cc-ggtctaagttccttggaacaggacgtcatagagggtgagaatcccgtatgcgaccggaga-ggcgccctatacgtagctccttcgacgagtcgagttgtttgggaatgcagctctaaatgggaggtaaatttcttctaaagctaaatattggccagagaccgatagcgcacaagtagagtgatcgaaagatgaaaagcacttt-ggaaagagagttaaaaagcacgtgaaattgttgaaagggaagggattgcaaccagacttgc-tcgcgg-tgttccgccggtcttc-tgaccgg--tctactcgccgcgttgcaggccagcatcgtct-ggggctgcggg---ata-agactttgggaatgtagctccct------cgggagtgttatagccctctg--tgatgccgcacgcccc-gggcgaggtccgcgc-ttcggctaggatgctggcgtaatggtc-gtaatccg-cccgtcttgaaacacggaccaaggagtctaacatctatgcgagtgttcgggtgtcaaa-cccctacgcgtaatgaaagtgaacggaggtgggaa--------------------------------------------------------------------------------------------------------------------------------------------gc-------gcaagctgcaccatcgaccgatcctgatgtc--ttcggatggatttgagtaagagcatagctgttgggacccgaaagatggtgaactatgcctgaata-gggtgaagcca-gaggaaactct-------------------------------------------g-gtggaggctcgcagcggttctgacgtgcaaatcgatcgtcaaatttgggtatactcc---------------------------gt---------------------agg---tgaacctgcggagggatcattaccagtacca--------------ccgtcgcctccgggcgtcggtctacta-ccaaccctt-----t-g--------tcatccga------------cctcgt---tgcctccgggtgcgaccc-----tgaccc------------------tcgggtctcgcgt-----------ctccccgggtggacacac-c---------------------aaaa---ctct-gcgt-aa----ctttgcagtctgagtaaaactt-tt--aattaa-------------attaaaactttcaacaacggatctcttggttctggcatcgatgaagaacgcagcgaaatgcgataagtaatgtgaattgcagaattcagtgaatcatcgaatctttgaacgcacattgcgccccgtggtattccgcggggcatgcctgttcgagcgtcatt-tc-accactcaagcctc-gcttggtatt-gggcg-tc------------gcgg-----------tcc-------gccgcgt-----gcctc-----------aaatcg------accggct-gggtcgatcgcaccctcagcgttgtgg-------caaca-------ttattc-----------------gctaaagggaccg-cg-gtcgg-----------------------tcacgccgtgaaacaaacca------------atN--nnnnnnnnnnnnnnNTTCCGCTTGAAATTCCAGCAACTCACGAGGGACATCAGGACGTATCTTCACCGCTGTGTGGAGCAGAACAGAGAGTTCAATATTGCTCTAGCGGTCAAGAGCAATATCATAACATCAGGTCTGCGGTACTGTCTTGCCACCGGAAACTGGGGTGATCAGAAGAAGGCTGCATCAGCGAAAGCTGGTGTGAGTCAAGTGCTGAACCGCTACACATACGCCTCGACACTTTCACATTTGCGCCGCACAAACACACCAATCGGCAGAGATGGCAAGATTGCAAAGCCT-CGCCAGCTACACAACACTCATTGGGGACTCGTCTGCCCTGCAGAAACGCCGGAAGGACAGGCTTGTGGTCTCGTCAAGAATCTGAGTCTGATGTGCTTCGTGTCGGTCGGCACACCCGGACAGCCTCTGACAGAGTTCATGCGCTCGCGCGACATGGAGCTGCTCGAAGAGTACGATCCCGTTATCAATCCGAACGCTACCAAGGTCTTCGTTAATGGTACCTGGGTCGGCGTCCACAAGAACGCATCACAGCTTATGGAAGTGCTGCTAGACATCAGGCGTAAGGGCT---------TGATCAGTTTCGAATGCACTATTATAAGAGACGTGCGTGATCGAGAGATCAAGATATTCACCGATGCAGGTCGTGTGATGAGGCCGTTGTTTGTTGTTGATAACCAG-AACGGCAGCGA--TACAAAGGGCAAGCTCGTACTGAAGCAAGAGCATGTACAACAGCTGAGGGACGATCTGCAGCACCTCTCTAGCGCTGCGGTAACCC--------------------------AGAGTGAGGCTGAGCGCGATGAGCAGCTATTCGGATGGAAGGGACTCGTTAAGCACGGAGTCGTCGAGTATCTCGATGCTGAGGAAGAGGAGACCGCCATGATCATCATGTCGCCTGACGACCTGGACGAACACCGCGCTGTACGGGAGGGCATTCCCTA---TGAGGAGCCGAAGGATGATCCGCATAGGCGTATCAAGCCTAAGCCAAACCCTGCGATTCACAGGTGGACTCATTGCGAGATC--CACCCCGCTATGATCCTCTCAGGAAGCTGCCGAGCTTGGCAAGGGCTCCTTCAAGTACGCATGGGTGCTCGACAAGCTCAAGGCCGAGCGTGAGCGTGGTATCACTATCGACATTGCCCTCTGGAAGTTCGAGACCCCCAAATCATTGCCGCTGGTACTGGTGAGTTCGAGGCTGGTATCTCCAAGGATGGCCAGACTCGTGAGCACGCCCTTCTCGCCTACACCCTCGGTGTCAAGCAGCTCATTGTCGCCATCAACAAGATGGACACCACCAAGTGGTCCGAGGACCGCTTCAACGAGATCATCAAGGAGACCTCTTCCTTCATCAAGAAGGTCGGCTACAACCCGAAGCACGTCCCCTTCGTCCCGATCTCTGGTTTCAACGGCGACAACATGATCGACGCCTCCAGCAACTGCCCCTGGTACAAGGGTTGGGAGAAGGAGACCAAGGCCAAGGCCACTGGCAAGACCCTCCTTGAGGCCATCGACGCCATCGACCCGCCTTCCCGTCCCACCGACAAGGCCCTCCGTCTTCCCCTTCAGGATGTCTACAAGATCGGCGGTATTGGGACTGTTCCTGTCGGCCGTGTCGAGACCGGTGTCATCAAGGCCGGCATGGTCGTTACCTTCGCTCCCGCTGGTGTCACCACTGAGGTGAAGTCCGTCGAGATGCACCATGAGCAGCTTACCGAGGGTCTCCCCGGTGACAACGTTGGCTTCAACGTCAAGAACGTCTCCGTCAAGGAGATCCGTCGTGGCAACGTCACTGGTGATTCCAAGAATGACCCGCCAAAGGGCTGTGACTCCTTCAACGCCCAGGTCATCGTCCTCAACCACCCTGGCCAAGTCGGTGCCGGCTACGCCCCAGTTCTCGACTGCCACACCGCCCACATCGCCTGCAAGTTCTCTGAGCTCCTCGAGAAGATTGACCGCCGTACCGGCAAGTCCATCGAGGCCTCCCCCAAGTTCATCAAGTCT
>NF416
cggcgagtgaagcggcaatagctcaaatttgaaatctggcgtcttcggcgtccgagttgtaatttgtaga-ggatgcttctgggcagcca-cc-ggtctaagttccttggaacaggacgtcatagagggtgagaatcccgtatgcgaccggaag-ggcaccctccacgtagctccttcgacgagtcgagttgtttgggaatgcagctctaaatgggaggtaaatttcttctaaagctaaatactggccagagaccgatagcgcacaagtagagtgatcgaaagatgaaaagcacttt-ggaaagagagttaaaaagcacgtgaaattgttgaaagggaagcgtttgcaaccagacttgc-tcgcgg-tgttccgccggtcttc-tgaccgg--ttcactcgccgcgttgcaggccagcatcgtct-ggggccgccgg---ata-agaccttggtaatgtagctcccctcc--gggggagtgttatagaccatgt--tgatgcggcgcgtccc-gggcgaggtccgcgc-ttcggctaggatgctggcgtaatggtt-gtaaacgg-cccgtcttgaaacacggaccaaggagtctaacatctatgcgagtgttcgggtgtcaaa-cccctacgcgtaatgaaagtgaacggaggtgggaa--------------------------------------------------------------------------------------------------------------------------------------------ct-------ttattgtgcaccatcgaccgatcctgatgtc--ttcggatggatttgagtaagagcatagctgttgggacccgaaagatggtgaactatgcctgaata-gggtgaagcca-gaggaaactct-------------------------------------------g-gtggaggctcgcagcggttctgacgtgcaaatcgatcgtcaaatttgggtatactcc---------------------------gt---------------------agg---tgaacctgcggagggatcattaaacgaaacaaaccctcccctcgggctccggcccggcgggagggccagtct-caaaccctt-----t-g--------tcgtccga------------ctatgt---tgcctcgggg-gagaccc-----tgcc--------------------tccgggcgggtgg-----------caccccggtggaccaaac-c---------------------aaac---tctt-gcgt-aa----c-atgtcgtctgagtcgattta-aaa-aaataa-------------atcaaaactttcaacaacggatctcttggttctggcatcgatgaagaacgcagcgaaatgcgataagtaatgtgaattgcagaattcagtgaatcatcgaatctttgaacgcacattgcgccccgtggtattccgcggggcatgcctgttcgagcgtcatt-ac-accactcaagcctc-gcttggtatt-gggcg-ac------------gcgg-----------tca-------gccgcgc-----gcctc-----------aaatct------tccggctgggtccgaatcgtccctcagcgttgtgg-------aaac---------tattc-----------------gctaaaggtgcgc-gt-ttcgg-----------------------tcacgccgttaaacaaccccac---------------tcataaagnnnnnnnTTCAGATTAAAGTTCCAGCAGCTTACTCGGGATATCCGGCAATACTTGCACAGATGTGTGGAGCAGAACAAGGAGTTCAATTTGACACTTGCAGTGAAGAGCAACATCATTACTGCCGGCCTGCGATATTGCTTAGCTACAGGCAACTGGGGCGATCAGAAGAAGGCTGCGAGTGCGAAAGCTGGTGTCAGCCAAGTGCTGAACAGGTACACCTACGCTTCGACACTGTCGCATTTGCGACGCACGAACACGCCCATTGGTAGAGATGGTAAGATTGCAAAGCCT-CGACAATTGCACAACACGCATTGGGGACTCGTTTGTCCGGCCGAGACACCCGAAGGTCAGGCTTGTGGTCTGGTCAAAAACTTGAGTCTGATGTGTTTCGTTTCGGTCGGCACTCCCGGACACCCTCTCATCGACTTCATGCGGCAGCGAGACATGGAGTTGCTTGAAGAGTACGATACAGTCATCAACCCTAACGCTACTAAAGTGTTCGTGAATGGTGTCTGGGTGGGAGTGCACAAGAACTCTTCTCAGCTGATGGAGGTACTGCACGATATCCGCCGCAAAGGTT---------TAATTTCGTTCGAGTGCACGATCATAAGAGACGTGCGTGATCGCGAGATCAAGATTTTCACCGATGCTGGCCGTGTCATGAGACCGCTTTTCGTTGTCGATAACGAT-GCGAGGAGCGC--GAACAAGGGCAACCTGGTCCTCAAGCAGGAGCATGTTCAGCGGCTGAAGGACGATCTCGTCATCCTTGCGAGTGGCGAGACAGAGTACACG---------------------AGC-GAGG-CCGAGCGTGACGAGAAGCTCTTTGGCTGGAAGGGTCTTGTCAAGAATGGTATCGTCGAGTATCTCGACGCTGAGGAAGAGGAGACGGCTATGATCATCATGTCGCCTGACGACTTGGACGAGCACAACCAGGTCCGCGGCGGTATTCCTGT---ATACGATGACGGACTCGACCCGCACAGGCGCCTCAAGCCAAAGCCCAATCCTGCGATCAGACTATGGACGCACTGCGAAATT--CACCCAGCCATGATCCTCGCAGGAAGCCGCCGAGCTTGGCAAGGGTTCCTTCAAGTACGCCTGGGTCCTCGACAAGTTGAAGGCCGAGCGTGAGCGTGGTATCACCATTGATATCGCCCTCTGGAAGTTCGAGACTCCAAAATCATTGCTGCCGGCACTGGTGAGTTCGAGGCTGGTATCTCCAAGGATGGTCAGACCCGTGAGCACGCCCTGCTCGCTTACACCCTCGGTGTCANNNNNNNNNNNNNNNNNNNNNNNNNNNNNNNNNNNNNNNNNNNNNNNNNNNNNNNNNNNNNNNNNNNNNNNNNNNNNNNNNNNNNNNNNNNNNNNNNNNNNNNNNNNNNNNNNNNNNNNNNNNNNNNNNNNNNNNNNNNNNNNNNNNNNNNNNNNNNNNNNNNNNNNNNNNNNNNNNNNNNNNNNNNNNNNNNNNNNNNNNNNNNNNNNNNNNNNNNNNNNNNNNNNNNNNNNNNNNNNNNNNNNNNNNNNNNNNNNNNNNNNNNNNNNNNNNNNNNNNNNNNNNNNNNNNNNNNNNNNNNNNNNNNNNNNNNNNNNNNNNNNNNNNNNNNNNNNNNNNNNNNNNNNNNNNNNNNNNNNNNNNNNNNNNNNNNNNNNNNNNNNNNNNNNNNNNNNNNNNNNNNNNNNNNNNNNNNNNNNNNNNNNNNNNNNNNNNNNNNNNNNNNNNNNNNNNNNNNNNNNNNNNNNNNNNNNNNNNNNNNNNNNNNNNNNNNNNNNNNNNNNNNNNNNNNNNNNNNNNNNNNNNNNNNNNNNNNNNNNNNNNNNNNNNNNNNNNNNNNNNNNNNNNNNNNNNNNNNNNNNNNNNNNNNNNNNNNNNNNNNNNNNNNNNNNNNNNNNNNNNNNNNNNNNNNNNNNNNNNNNNNNNNNNNNNNNNNNNNNNNNNNNNNNNNNNNNNNNNNNNNNNNNNNNNNNNNNNNNNNNNNNNNNNNNNNNNNNNNNNNNNNNNNNNNNNNNNNNNNNNNN
>NF595
nnnnnnnngaagcggcaacagctcaaatttgaaatctgccgc-----aaggccgaattgtaatttgtaga-ggatgcttctggccagcgg-cc-gttctaagttccttggaacaggacgtcatagagggtgagaatcccgtatgtgaccggcgc--gcagcctttacgtagctccttcgacgagtcgagttgtttgggaatgcagctctaaatgggaggtaaatttcttctaaagctaaataccggccagagaccgatagcgcacaagtagagtgatcgaaagatgaaaagcacttt-ggaaagagagttaaaaagcacgtgaaattgttgaaagggaagcgcctacaaccagacttcg-tagtag-tgttccgccggtcttc-tgaccgg--tctactctctac-ttcgaggccaacatcatct-gggaccgctgg---ata-agaccttaggaatgtagcttgcctc----ggtaagtgttatagcctgtgg--tgatgcagcgagtccc-gggtgaggtccgcac-ttcggtaaggatgttggcgtaatggtt-gtcggcgg-cccgtcttgaaacacggaccaaggagtctaacatctatgcgagtgttcgggtgtcaaa-cccctacgcgtaatgaaagtgaacggaggtgggaa-----------------------------------------------------------------------------------------------------------------------------------------------------cgtaagtgcaccatcgaccgatcctgatgtc--ctcggatggatttgagtaagagcatagctgttgggacccgaaagatggtgaactatgcctgaata-gggtgaagcca-gaggaaactct-------------------------------------------g-gtggannnnnnnnnnnnnnnnnnnnnnnnnnnnnnnnnnnnnnnnnnnnnnnngctc---------------------------ac---------------------gcc---cg------------------------------------------------------------------acct-ccaacccta-----t-g--------tgaaccgca------------actgt---tgcttcgggg-gcgaccct-----gccgtttc----------------gacggcgagc-------------gcccccggagacattct---------------------------aaa-ctct-gcat-ct-------ttgcgtctgagtcttaa---tt--aaatta-------------aacaaaactttcaacaacggatctcttggttctggcatcgatgaagaacgcagcgaaatgcgataagtaatgtgaattgcagaattcagtgaatcatcgaatctttgaacgcacattgcgccccgtggtattccgcggggcatgcctgttcgagcgtcatt-tc-accactcaagcctc-gcttggtatt-ggacg-cc------------gcg-----------tttc-------gacgcgc-----gtctc----------aaagtct------cccggct-gagctat-ctatctcccagcgttgtga-------------------cacatt-----a-----------tcgctatggagtgtag-gtggc-----------------------cgcggccgttaaact----------------------tctttacaggtgaccNNNNNNNNNNNNNNNNNNNNNNNNNNNNNNNNNNNNNNNNNNNNNNNNNNNNNNNNNNNNNNNNNNNNNNNNNNNNNNNNNNNNNNNNNNNNNNNNNNNNNNNNNNNNNNNNNNNNNNNNNNNNNNNNNNNNNNNNNNNNNNNNNNNNNNNNNNNNNNNNNNNNNNNNNNNNNNNNNNNNNNNNNNNNNNNNNNNNNNNNNNACAGATACACATACGCTTCAACGTTAAGTCATTTGCGACGAACAAACACGCCTATTGGACGAGATGGCAAAATTGCGAAGCCG-AGACAGCTTCACAACACTCATTGGGGTCTTGTATGTCCGGCCGAAACGCCAGAAGGACAAGCTTGTGGCCTGGTGAAGAACCTATCACTCATGTGCTATGTCACTGTTGGTACGCCCGCGACCCCTCTGATCGACTTCATGCGATCTCGAGGCATGGACTATTTGGAAGAGTACGATCCAGTAATGAACCCCAGAGCCACCAAGGTGTTCCTGAATGGAACTTGGGTTGGCGTGCATAGGAATGCGACTCAACTCACCACCGCTCTACGAGCTATCCGCCGGAAGGGTG---------TCGTGAGTTTTGAGGTGACCATCATTCGGGACGTGCGAGAGCGTGAAGTCCGCATCTTCACGGATGCTGGGCGTGTCTGCCGACCGCTCTTCGTAGTCGAGGATGAT---CAGAAATCGTCAGAACTGGGACAATTAGTTCTCAAGCGAGATCACATCTTGAAACTACAACAGGATCAGGAGACCTTGGGTATGCTGGAGG-------------GC--CTC------------AGC-GAAG-AGGACCGCCAAGAGCGGATATTCGGCTGGAAGGGCCTCGTCGATGCTGGTGTTGTGGAGTATCTCGATGCAGAAGAGGAGGAGACTGCTATGATTGTCATGACACCCGAAGACCTTGAGGAGCATCGTCAGATGCGCGCTGGTGAAGCGTA---CGAAGACGCGAGGGATGATCCTCACCGAAGAATCAAGCCGAAGCCAAATCCCTTCGTGCGGACCTGGACGCATTGCGAGATC--CACCCTGCCATGATTATGACAGGAAGCCGCCGAACTTGGCAAGGGTTCCTTCAAGTACGCCTGGGTGCTCGACAAGCTGAAGGCCGAGCGTGAGCGTGGTATTACTATCGACATTGCCCTCTGGAAGTTCGAGACTCCAAAATCATTGCCGCTGGTACTGGTGAGTTCGAGGCTGGTATCTCCAAGGATGGCCAGACTCGTGAGCACGCTCTTCTCGCCTACACTCTCGGTGTCAAGCAGCTCATTGTCGCCATCAACAAGATGGACACCACCAAGTGGTCCGAGGAGCGCTTCAACGAGATCATCAAGGAGACCTCTTCCTTCATCAAGAAGGTCGGCTTTAACCCCAAGCACGTCCCATTCGTGCCAATCTCTGGCTTCAACGGTGACAACATGATTGACGCCTCCTCCAACTGCCCATGGTACAAGGGCTGGGAGAAGGAGACCAAGGCCAAGGTTACCGGCAAGACTCTCCTCGATGCCATTGACAACATCGACCCACCTCAGCGACCATCTGACAAGCCTCTTCGTCTCCCACTTCAGGATGTGTACAAGATCGGTGGTATTGGAACTGTTCCAGTCGGCCGTGTCGAGACTGGTGTCATCAAGGCCGGCATGGTCGTCACCTTCGCCCCAGCCAACGTCACCACTGAAGTCAAGTCCGTCGAGATGCACCACGAGCAGCTTGCCGAGGGTACTCCAGGTGACAACGTCGGCTTCAACGTCAAGAACGTCTCCGTCAAGGAGATCCGTCGTGGAAACGTCGCCGGTGACTCCAAGAACGACCCACCAAAGGGTTGCGACTCCTTCAACGCCCAGGTCATCGTCCTCAACCACCCTGGTCAGGTCGGTGCTGGATACGCTCCAGTTCTTGATTGCCACACTGCCCACATCGCTTGCAAGTTCTCTGAGCTCCTTGAGAAGATCGACCGTCGTTCCGGCAAGTCCATCGAGAACTCTCCTAAGTTCATCAAGTCT
>NF622
nnnnnnnngaagcggcaacagctcaaatttgaaacctggcgctt---gcgtccggattgtaatttgtaga-ggatgcttctgggcagcgg-gc-ggtctaagttccttggaaaaggacgtcatagagggtgagaaccccgtatgtgaccggcgc--gcaccctccacgtagctccttcgacgagtcgagttgtttgggaatgcagctctaaatgggaggtaaatttcttctaaagctaaatattggcccgagaccgatagcgcacaagtagagtgatcgaaagatgaaaagcacttt-ggaaagagagttaaaaagcacgtgaaattgttgaaagggaagcgtttcccaccagactccg-cggcgg-tgttccgccggtcttc-tgaccgg--tccactcgccgc-cgtggggccagcatcgtct-ggggccgccgg---ata-agaccgtaggaatgtagctcatt---------gagtgttatagcctgcgg--ggatgcggcgcgcccc-gggcgaggtccgcgc-ttcggcaaggatgctggcgtaatggtg-ggcaacgg-cccgtcttgaaacacggaccaaggagtctaacatctatgcgagtgttcgggtgtcaaa-cccctacgcgtaatgaaagtgaacggaggtgggag--------------------------------------------------------------------------------------------------------------------------------------------ct-------tc--ggcgcaccatcgaccgatcctgatgtc--ctcggatggatttgagtaagagcatagctgttgggacccgaaagatggtgaactatgcctgaata-gggtgaagcca-gaggaaactct-------------------------------------------g-gtggannnnnnnnnnnnnnnnnnnnnnnnnnnnnnnnnnnnnnnnnnnnnnnnctcc---------------------------gg---------------------gcc---cg------------------------------------------------------------------acct-ccaacccttt----t-g--------tgaaccac-------------ctcgt---tgcttcgggg-gcgaccct-----gccgttcg----------------cggcgtg--------------gggcccccggagcccatca-------------------------aaccc-tgcg-taac-tg-------agtcgtcggagtttaa----ac--aaatta-------------aacaaaactttcaacaacggatctcttggttcgggcatcgatgaagaacgcagcgaaatgcgataagtaatgtgaattgcagaattcagtgaatcatcgaatctttgaacgcacattgcgccccctggtattccggggggcatgcctgtccgagcgtcatt-ac-accaatcaagcctg-gcttggtatt-gggcg-tc------------gcgggt--------ctga-------cccgcgc-----gcctt----------aaagtctc-----accggct-gagcggcgtcgtctctaagcgttgtgg-------------------aaacta-----------------ttcgcggagaggaggc-gcggc-----------------------g-tggccgttaaa-------------------taccccatca-aaggtgaccNNNNNNNNNNNNNNNNNNNNNNNNNNNNNNNNNNNNNNNNNNNNNNNNNNNNNNNNNNNNNNNNNNNNNNNNNNNNNNNNNNNNNNNNNNNNNNNNNNNNNNNNNNNNNNNNNNNNNNNNNNNNNNNNNNNNNNNNNNNNNNNNNNNNNNNNNNNNNNNNNNNNNNNNNNNNNNNNNNNNNNNNNNNNNNNNNNNNNNNNNNNNNNNNNNNNNNNNNNNNNNNNNNNNNNNNNNNNNNNNNNNNNNNNNNNNNNNNNNNNNNNNNNNNNNNNNATCGCAAAGCCA-AGACAACTTCACAACACCCATTGGGGTCTTGTATGTCCCGCCGAAACGCCAGAAGGACAGGCGTGTGGCTTGGTGAAGAACTTGTCGCTCATGTGCTACGTGACAGTCGGTACGCCAGCCACACCTTTGATCGACTTCATGCGATCTCGCGGGCTGGATCTACTGGAAGAGTACGACCCTGTAATGAACCCTAAAGCCACGAAGATCTTCCTGAACGGCACATGGGTCGGCGTACACAAGAACGCCGGCCAGTTGACGGACATGTTGCGTGGACTGCGGAGAAAGGGTG---------TGCTCAGCTTCGAGGTCACCATCATTCGTGATGTGAGAGAGCGCGAGATCAGAATTTTCACTGACGCTGGCCGTGTCTGTCGACCGCTCTTTGTCGTTGACAACAGC-CCCAACTCGCC--TGACAATGGTAGCCTCGTTCTCAAGCAGGAGCACATCATTAAGCTCCAACAGGACCAGGAGGTTCTGGGTCAGCTAGAGGGAGTC---------------------------AGC-GAGG-AGGAGCGAGAAGCATCTATCTTCGGTTGGAAAGGCCTAGTCAACGCTGGTGTCGTAGAATACCTCGACGCCGAAGAAGAAGAGACCGCCATGATCATGATGACACCCGAAGACCTCGAGGAGCATAGAAACATGCGACAAGGATTCAACTT---CGGCGAAGGAAACCCCGACCCACACATGCGAATCAAGCCGAAGCCAAACCAGTTCGTTCGAACATGGACGCACTGCGAAATC--CATCCAGCCATGATCCTTACAGGAAGCTGCCGAGTTGGGCAAGGGCTCCTTCAAGTACGCCTGGGTGCTCGACAAGCTCAAGGCCGAGCGTGAGCGTGGTATCACTATCGACATCGCCCTCTGGAAGTTCGAGACTCCACGNNNNNNNNNNNNNNNNNNNNNNNNNNNNNNNNNNNNNNNNNNNNNNNNNNNNNNNNNNNNNNNNNNNNNNNNNNNNNNNNNNNNNNNNNNNNNNNNNNNNNNNNNNNNNNNNNNNNNNNNNNNNNNNNNNNNNNNNNNNNNNNNNNNNNNNNNNNNNNNNNNNNNNNNNNNNNNNNNNNNNNNNNNNNNNNNNNNNNNNNNNNNNNNNNNNNNNNNNNNNNNNNNNNNNNNNNNNNNNNNNNNNNNNNNNNNNNNNNNNNNNNNNNNNNNNNNNNNNNNNNNNNNNNNNNNNNNNNNNNNNNNNNNNNNNNNNNNNNNNNNNNNNNNNNNNNNNNNNNNNNNNNNNNNNNNNNNNNNNNNNNNNNNNNNNNNNNNNNNNNNNNNNNNNNNNNNNNNNNNNNNNNNNNNNNNNNNNNNNNNNNNNNNNNNNNNNNNNNNNNNNNNNNNNNNNNNNNNNNNNNNNNNNNNNNNNNNNNNNNNNNNNNNNNNNNNNNNNNNNNNNNNNNNNNNNNNNNNNNNNNNNNNNNNNNNNNNNNNNNNNNNNNNNNNNNNNNNNNNNNNNNNNNNNNNNNNNNNNNNNNNNNNNNNNNNNNNNNNNNNNNNNNNNNNNNNNNNNNNNNNNNNNNNNNNNNNNNNNNNNNNNNNNNNNNNNNNNNNNNNNNNNNNNNNNNNNNNNNNNNNNNNNNNNNNNNNNNNNNNNNNNNNNNNNNNNNNNNNNNNNNNNNNNNNNNNNNNNNNNNNNNNNNNNNNNNNNNNNNNNNNNNNNNNNNNNNNNNNNNNNNNNNNNNNNNNNNNNNNNNNNNNNNNNNNNNNNNNNNNNNNNNNNNNNNNNNNNNN
>NF648
nnnnnnnngaagcggcaacagctcaaatttgaaacctggcgctt---gcgtccggattgtaatttgcaga-ggatgcttctgggcagcgg-cc-ggtctaagttccttggaacaggacgtcatagagggtgagaatcccgtatgcgaccggcgc--gcacccttcacgtagctccttcgacgagtcgagttgtttgggaatgcagctctaaatgggtggtaaattccatctaaagctaaatattggcccgagaccgatagcgcacaagtagagtgatcgaaagatgaaaagcacttt-ggaaagagagttaaaaagcacgtgaaattgttgaaagggaagcgcttcccaccagactccg-cggcgg-tgttccgccggccttt-tggccgg--tccactcgccgc-cgtggggccagcatcgtct-ggggccgccgg---ata-agaccgttgcaatgtagctccct------cgggagtgttataggcagcgg--ggatgcggcgcgcccc-gggcgaggtccgcgc-ttcggcaaggatgctggcgtaatggtngggcagcgg-cccgtcttgaaacacggaccaaggagtctaacatctatgcgagtgttcgggtgtcaaa-cccctacgcgtaatgaaagtgaacggaggtgggag--------------------------------------------------------------------------------------------------------------------------------------------ct-------tc--ggcgcaccatcgaccgatcctgatgtc--ctcggatggatttgagtaagagcatagctgttgggacccgaaagatggtgaactatgcctgaata-gggtgaagcca-gaggaaactct-------------------------------------------g-gtggannnnnnnnnnnnnnnnnnnnnnnnnnnnnnnnnnnnnnnnnnnnnnnncccg---------------------------gg---------------------gcc---cg------------------------------------------------------------------acct-ccaaccctt-----ttg--------tgaacc-------------accctgt---tgcctcgggg-gcgacccc-----gccgtcggccgtc-------cgcggccggcgtgcgg---------gggcccccggtggcccatttgaa---------------------------ccct-gcgt-----aactgagtcgtcggagtac----------aaataaa----------taatcaaaactttcaacaacggatctcttggttcgggcatcgatgaagaacgcagcgaaatgcgataagtaatgtgaattgcagaattcagtgaatcatcgaatctttgaacgcacattgcgccccctggtattccggggggcatgcctgtccgagcgtcatt-ac-gccaatcgagcctg-gctcggtatt-gggcg-tcgt--------gggcgg-a--------aacg-------cccgcgc-----gcctt----------aaagtctc-----accggct-gagcgac-ccgtctctaagcgttgtgg-------------------aaacta-----------------ttcgcggcgagtgcggtgtcgg-----------------------agcggccgttaaa-------------------taccccatcaaannnnnnnnNNNNNNNNNNNNNNNNNNNNNNNNNNNNNNNNNNNNNNNNNNNNNNNNNNNNNNNNNNNNNNNNNNNNNNNNNNNNNNNNNNNNNNNNNNNNNNNNNNNNNNNNNNNNNNNNNNNNNNNNNNNNNNNNNNNNNNNNNNNNNNNNNNNNNNNNNNNNNNNNNNNNNNNNNNNNNNNNNNNNNNNNNNNNNNNNNNNNNNNNNNNNNNNNNNNNNNNNNNNNNNNNNNNNNNNNNNNNNNNNNNNNNNNNNNNNNNNNNNNNNNNNNACGGCAAGATTGCAAAGCCCAAGACAGCTTCACAACACTCACTGGGGTCTTGTGTGTCCGGCTGAAACGCCAGAAGGACAGGCTTGTGGTTTGGTGAAGAACTTGTCGCTCATGTGCTACGTCACGGTCGGTACGCCTGCCACACCTCTCATCGATTTCATGCGATCGCGTGGTCTGGATCTGCTCGAAGAGTTCGATCCTGTCATGAATCCCAAAGCTACCAAGGTCTTCCTGAACGGTACCTGGGTAGGTGTCCACAAGAACGCTGGCCAGTTGACAGACATGTTGCGTGGGCTGCGGAGAAAGGGCG---------TGCTCAGCTTCGAAGTCACAATCATTCGAGATGTGCGAGAGCGCGAGATCAGAGTCTTCACCGACGCTGGTCGTGTCTGCCGTCCTCTCTTCGTCGTCGATAACAAC---CCAAACTCGCCAGACAATGGTAGCCTCGTCCTCAAGCAGGAGCACATCTACAAGCTGCACCAGGATCAGGAAATCCTTGGTCAGCTTGAGG-------------GT--GTG------------AGC-GAAC-AAGACCGCGAGGAGGCTATCTTTGGCTGGAAGGGTCTTGTCGATGGTGGTGTTGTCGAGTACCTCGACGCCGAAGAAGAAGAGACTGCCATGATCATCATGACCCCTGAAGACCTTGAAGAGCATAGAAATATGCGACAAGGCTTCCCCTA---CGGCGACTCGCAGCACGACCCACACATGCGAATCAAGCCCAAGCCAAACCAGTTCGTCCGGACATGGACCCACTGCGAGATT--CATCCAGCCATGATTCTTACAGGAAGCCGCCGAGTTGGGCAAGGGCTCCTTCAAGTATGCGTGGGTGCTTGACAAGCTCAAGGCCGAGCGTGAGCGTGGTATCACTATCGACATCGCCCTCTGGAAGTTCGAGACGCCAAAATCATCGCCGCTGGTACTGGTGAGTTCGAGGCCGGTATCTCCAAGGATGGCCAGACTCGTGAGCACGCTCTGCTCGCCTACACCCTGGGTGTCAAGCAGCTCATCGTCGCCATCAACAAGATGGACACCACCAAGTGGTCCGAGGACCGATACAACGAGATCATCAAGGAGACCTCGTCCTTCATCAAGAAGGTCGGCTACAACCCAAAGACCGTCCCATTCGTCCCCATCTCCGGCTTCAACGGCGACAACATGATTGACGCCTCGACCAACTGCCCATGGTACAAGGGCTGGGAGAAGGAGACCAAGACCAAGTCTACTGGCAAGACCCTCCTTGAGGCCATCGACTCCATCGACCCACCATCCCGCCCATCTGACAAGCCTCTCCGTCTCCCACTCCAGGACGTCTACAAGATTGGTGGCATTGGCACGGTCCCAGTCGGTCGTGTCGAGACCGGTGTCATCAAGGCCGGTATGGTCGTCACCTTCGCCCCAGCTGGTGTCACCACCGAAGTCAAGTCCGTCGAGATGCACCACGAGCAGCTCACTGAGGGTCTCCCCGGTGACAACGTCGGCTTCAATGTCAAGAACGTCTCCGTCAAGGAGATCCGCCGTGGCAACGTTGCCTCCGACTCCAAGAACGACCCAGCCAAGGGCTGCGACTCTTTCAACGCCCAGGTCATCGTTCTCAACCACCCCGGTCAGGTCGGCGCTGGTTACGCCCCTGTCCTCGATTGCCACACTGCCCACATTGCCTGCAAGTTCTCCGAGCTCCTCGAGAAGATCGACCGTCGTTCCGGCAAGTCCATTGAGGCTTCTCCCAAGTTCATCAAGTCT
>NF649
nnnnnnnngaagcggcaacagctcaaatttgaaacctggcgctt---gcgtccggattgtaatttgcaga-ggatgcttctgggcagcgg-cc-ggtctaagttccttggaacaggacgtcatagagggtgagaatcccgtatgcgaccggcgc--gcacccttcacgtagctccttcgacgagtcgagttgtttgggaatgcagctctaaatgggtggtaaattccatctaaagctaaatattggcccgagaccgatagcgcacaagtagagtgatcgaaagatgaaaagcacttt-ggaaagagagttaaaaagcacgtgaaattgttgaaagggaagcgcttcccaccagactccg-cggcgg-tgttccgccggccttt-tggccgg--tccactcgccgc-cgtggggccagcatcgtct-ggggccgccgg---ata-agaccgttgcaatgtagctccct------cgggagtgttataggcagcgg--ggatgcggcgcgcccc-gggcgaggtccgcgc-ttcggcaaggatgctggcgtaatggtngggcagcgg-cccgtcttgaaacacggaccaaggagtctaacatctatgcgagtgttcgggtgtcaaa-cccctacgcgtaatgaaagtgaacggaggtgggag--------------------------------------------------------------------------------------------------------------------------------------------ct-------tc--ggcgcaccatcgaccgatcctgatgtc--ctcggatggatttgagtaagagcatagctgttgggacccgaaagatggtgaactatgcctgaata-gggtgaagcca-gaggaaactct-------------------------------------------g-gtggannnnnnnnnnnnnnnnnnnnnnnnnnnnnnnnnnnnnnnnnnnnnnnncccg---------------------------gg---------------------gcc---cg------------------------------------------------------------------acct-ccaaccctt-----ttg--------tgaacc-------------accctgt---tgcctcgggg-gcgacccc-----gccgtcggccgtc-------cgcggccggcgtgcgg---------gggcccccggtggcccatttgaa---------------------------ccct-gcgt-----aactgagtcgtcggagtac----------aaataaa----------taatcaaaactttcaacaacggatctcttggttcgggcatcgatgaagaacgcagcgaaatgcgataagtaatgtgaattgcagaattcagtgaatcatcgaatctttgaacgcacattgcgccccctggtattccggggggcatgcctgtccgagcgtcatt-ac-gccaatcgagcctg-gctcggtatt-gggcg-tcgt--------gggcgg-a--------aacg-------cccgcgc-----gcctt----------aaagtctc-----accggct-gagcgac-ccgtctctaagcgttgtgg-------------------aaacta-----------------ttcgcggcgagtgcggtgtcgg-----------------------agcggccgttaaa-------------------taccccatcaaannnnnnnnNNNNNNNNNNNNNNNNNNNNNNNNNNNNNNNNNNNNNNNNNNNNNNNNNNNNNNNNNNNNNNNNNNNNNNNNNNNNNNNNNNNNNNNNNNNNNNNNNNNNNNNNNNNNNNNNNNNNNNNNNNNNNNNNNNNNNNNNNNNNNNNNNNNNNNNNNNNNNNNNNNNNNNNNNNNNNNNNNNNNNNNNNNNNNNNNNNNNNNNNNNNNNNNNNNNNNNNNNNNNNNNNNNNNNNNNNNNNNNNNNNNNNNNNNNNNNNNNNNNNNNNNNACGGCAAGATTGCAAAGCCCAAGACAGCTTCACAACACTCACTGGGGTCTTGTGTGTCCGGCTGAAACGCCAGAAGGACAGGCTTGTGGTTTGGTGAAGAACTTGTCGCTCATGTGCTACGTCACGGTCGGTACGCCTGCCACACCTCTCATCGATTTCATGCGATCGCGTGGTCTGGATCTGCTCGAAGAGTTCGATCCTGTCATGAATCCCAAAGCTACCAAGGTCTTCCTGAACGGTACCTGGGTAGGTGTCCACAAGAACGCTGGCCAGTTGACAGACATGTTGCGTGGGCTGCGGAGAAAGGGCG---------TGCTCAGCTTCGAAGTCACAATCATTCGAGATGTGCGAGAGCGCGAGATCAGAGTCTTCACCGACGCTGGTCGTGTCTGCCGTCCTCTCTTCGTCGTCGATAACAAC---CCAAACTCGCCAGACAATGGTAGCCTCGTCCTCAAGCAGGAGCACATCTACAAGCTGCACCAGGATCAGGAAATCCTTGGTCAGCTTGAGG-------------GT--GTG------------AGC-GAAC-AAGACCGCGAGGAGGCTATCTTTGGCTGGAAGGGTCTTGTCGATGGTGGTGTTGTCGAGTACCTCGACGCCGAAGAAGAAGAGACTGCCATGATCATCATGACCCCTGAAGACCTTGAAGAGCATAGAAATATGCGACAAGGCTTCCCCTA---CGGCGACTCGCAGCACGACCCACACATGCGAATCAAGCCCAAGCCAAACCAGTTCGTCCGGACATGGACCCACTGCGAGATT--CATCCAGCCATGATTCTTACAGGAAGCCGCCGAGTTGGGCAAGGGCTCCTTCAAGTATGCGTGGGTGCTTGACAAGCTCAAGGCCGAGCGTGAGCGTGGTATCACTATCGACATCGCCCTCTGGAAGTTCGAGACGCCAAAATCATCGCCGCTGGTACTGGTGAGTTCGAGGCCGGTATCTCCAAGGATGGCCAGACTCGTGAGCACGCTCTGCTCGCCTACACCCTGGGTGTCAAGCAGCTCATCGTCGCCATCAACAAGATGGACACCACCAAGTGGTCCGAGGACCGATACAACGAGATCATCAAGGAGACCTCGTCCTTCATCAAGAAGGTCGGCTACAACCCAAAGACCGTCCCATTCGTCCCCATCTCCGGCTTCAACGGCGACAACATGATTGACGCCTCGACCAACTGCCCATGGTACAAGGGCTGGGAGAAGGAGACCAAGACCAAGTCTACTGGCAAGACCCTCCTTGAGGCCATCGACTCCATCGACCCACCATCCCGCCCATCTGACAAGCCTCTCCGTCTCCCACTCCAGGACGTCTACAAGATTGGTGGCATTGGCACGGTCCCAGTCGGTCGTGTCGAGACCGGTGTCATCAAGGCCGGTATGGTCGTCACCTTCGCCCCAGCTGGTGTCACCACCGAAGTCAAGTCCGTCGAGATGCACCACGAGCAGCTCACTGAGGGTCTCCCCGGTGACAACGTCGGCTTCAATGTCAAGAACGTCTCCGTCAAGGAGATCCGCCGTGGCAACGTTGCCTCCGACTCCAAGAACGACCCAGCCAAGGGCTGCGACTCTTTCAACGCCCAGGTCATCGTTCTCAACCACCCCGGTCAGGTCGGCGCTGGTTACGCCCCTGTCCTCGATTGCCACACTGCCCACATTGCCTGCAAGTTCTCCGAGCTCCTCGAGAAGATCGACCGTCGTTCCGGCAAGTCCATTGAGGCTTCTCCCAAGTTCATCAAGTCT
>NF651
nnnnnnnngaagcggcaacagctcaaatttgaaatctggcgc-----aagcccgagttgtaatttgtaga-ggatgcttctgggtagcga-cc-ggtctaagttccttggaacaggacgtcatagagggtgagaatcccgtatgtgaccggccc--gcaccctttacgtagctccttcgacgagtcgagttgtttgggaatgcagctctaaatgggaggtaaatttcttctaaagctaaataccggccagagaccgatagcgcacaagtagagtgatcgaaagatgaaaagtacttt-ggaaagagagttaaaaagcacgtgaaattgttgaaagggaagcgcctgcaatcagacttcg-cggcag-tgttccgccggtcttc-tgaccgg--tttattctctgt-cgcgaggccatcatcgtct-cggcccgctgg---ata-agaccttgggaatgtagctcaccttc--gggggagtgttatagctcatgg--tgatgcagcgaggctg-gggcgaggtccgcgc-ttcggcaaggatgatggcgtaatggtt-gtcggcgg-cccgtcttgaaacacggaccaaggagtctaacatctatgcgagtgttcgggtgtcaaa-cccctacgcgtaatgaaagtgaacggaggtgggaa--------------------------------------------------------------------------------------------------------------------------------------------cc-------gcaaggtgcaccatcgaccgatcctgatgtc--ctcggatggatttgagtaagagcatagctgttgggacccgaaagatggtgaactatgcctgaata-gggtgaagcca-gaggaaactct-------------------------------------------g-gtggannnnnnnnnnnnnnnnnnnnnnnnnnnnnnnnnnnnnnnnnnnnnnnncttc---------------------------gg---------------------gct---cg------------------------------------------------------------------acct-ccaaccctt-----t-g--------tgaacacaa------------cttgt---tgcttcgggg-gcgaccct-----gccgtttc----------------gatggcgagc-------------gcccccggaggcc----------------------------ttcaaa-cact-gcat-ct-------ttgcgtcggagtttaagta-----aa-tta-------------aacaaaactttcaacaacggatctcttggttctggcatcgatgaagaacgcagcgaaatgcgataagtaatgtgaattgcagaattcagtgaatcatcgaatctttgaacgcacattgcgccctctggtattccggagggcatgcctgttcgagcgtcatt-tc-accactcaagcctg-gcttggtatt-gggcg-cc------------gcgg----------t-gt-------tccgcgc-----gcctc----------aaagt--c-----tccggct-gagctgt-ccgtctccaagcgttgtga--------------tttcattaatc-----------------gcttcggagtg--cgg-gtggc-----------------------cgcggccgttaa---------------------atc-ttcacaaggtgacc-TTCCGCCTGAAATTCCAGCAGCTCGTAAAAGAGATGAAGCAGTATCTTCACCGCTGCGTAGAGACTGGACGTGAGTTCAACATCACATTGGCAGTCAAAACCAACATAATCACATCTGGTCTGCGCTACTGTCTGGCCACCGGTAACTGGGGAGACCAGAAGAAAGCGTCTTCGTCGAAAGCTGGTGTCAGTCAAGTGCTCAACAGATATACATATGCATCAACACTCAGCCATTTGCGGAGAACAAATACACCCATTGGTCGTGACGGCAAGATTGCCAAGCCG-CGTCAACTGCACAACACACATTGGGGTCTGGTGTGTCCGGCAGAAACGCCTGAAGGACAAGCTTGTGGTTTGGTCAAGAATTTGTCTTTGATGTGTTACGTTACCGTCGGAACTCCAGGCGCTCCACTCATCGACTTCATGCGACAGCGAGGCATGGATTTGCTTGAGGAGTATGACCCTGTCATGAACCCGCGGGCCACGAAAGTCATGCTCAACGGTACTTGGGTCGGTGTGCACCGCAATGCGGGCCACCTGACGGACACTCTCAGAGGATTGAGACGTAAGGGTC---------TCTTGAGTTTCGAGGTGACCATTATTCGCGACGTCAGAGAACGTGAGATCAGAGTATTTACAGACGCTGGACGAGTCTGCCGTCCACTTTTCGTCGTCGACAACGAT-CCTAAGAGCTC--GAATCGTGGCCATCTAGTCCTGAACCAAGAGCAGATCACGAAGCTGCATAACGATCAGCAAATTCTTGCTGAGCTCGAGGGTGTG---------------------------ACC-GAAG-AAGAACGCGAGCAGTCTATATACGGATGGAAGGGTCTCGTGGACGAAGGTGTCGTCGAATATCTAGACGCAGAGGAGGAAGAAACAGCCATGATTACTATGACACCAGAAGACCTTGAAGAGCACAGGAATATGCGACAGGGTGTACAGTT---CGAGGATGCTAGAGAGGATCCTCACCGCCGCATCAAGCCCGCACCGAACGCATCCGTCCGGACGTGGACACATTGTGAAATC--CACCCAGCCATGATTCTCACAGGAAGCTGCCGAACTCGGCAAGGGTTCCTTCAAGTATGCCTGGGTGCTCGACAAGCTGAAGGCCGAGCGTGAGCGTGGTATCACGATTGATATCGCTCTCTGGAAGTTCGAAACTCCTAANNNNNNNNNNNNNNNNNNNNNNNNNNNNNNNNNNNNNNNNNNNNNNNNNNNNNNNNNNNNNNNNNNNNNNNNNNNNNNNNNNNNNNNNNNNNNNNNNNNNNNNNNNNNNNNNNNNNNNNNNNNNNNNNNNNNNNNNNNNNNNNNNNNNNNNNNNNNNNNNNNNNNNNNNNNNNNNNNNNNNNNNNNNNNNNNNNNNNNNNNNNNNNNNNNNNNNNNNNNNNNNNNNNNNNNNNNNNNNNNNNNNNNNNNNNNNNNNNNNNNNNNNNNNNNNNNNNNNNNNNNNNNNNNNNNNNNNNNNNNNNNNNNNNNNNNNNNNNNNNNNNNNNNNNNNNNNNNNNNNNNNNNNNNNNNNNNNNNNNNNNNNNNNNNNNNNNNNNNNNNNNNNNNNNNNNNNNNNNNNNNNNNNNNNNNNNNNNNNNNNNNNNNNNNNNNNNNNNNNNNNNNNNNNNNNNNNNNNNNNNNNNNNNNNNNNNNNNNNNNNNNNNNNNNNNNNNNNNNNNNNNNNNNNNNNNNNNNNNNNNNNNNNNNNNNNNNNNNNNNNNNNNNNNNNNNNNNNNNNNNNNNNNNNNNNNNNNNNNNNNNNNNNNNNNNNNNNNNNNNNNNNNNNNNNNNNNNNNNNNNNNNNNNNNNNNNNNNNNNNNNNNNNNNNNNNNNNNNNNNNNNNNNNNNNNNNNNNNNNNNNNNNNNNNNNNNNNNNNNNNNNNNNNNNNNNNNNNNNNNNNNNNNNNNNNNNNNNNNNNNNNNNNNNNNNNNNNNNNNNNNNNNNNNNNNNNNNNNNNNNNNNNNNNNNNNNNNNNNNNNNNNNNNNNNNNNNNNNNNNNNNNNNNNNNNNNNNNN
>NF684
nnnnnnnngaagcggcaacagctcaaatttgaaacctggcgc-----aagcccggattgtaatttgtaga-ggatgcttctgggcagcgg-cc-ggtctaagttccttggaacaggacgtcacagagggtgagaatcccgtatgtgatcggcgc--gcaccctccacgtagctccttcgacgagtcgagttgtttgggaatgcagctctaaatgggaggtaaatttcttctaaagctaaataccggccagagaccgatagcgcacaagtagagtgatcgaaagatgaaaagcacttt-ggaaagagagttaaaaagcacgtgaaattgttgaaagggaagcgcctacaaccagacttgt-cggcgg-tgttcccccggtcttc-tgaccgg--gtcactcaccgt-ctgcaggccatcatcgtct-ggggccgctgg---aga-attcgtcaggaatgtagctccct------cgggagtgttatagcctggcg--ttatgcagcgcgcccc-gggcgaggtccgcgcatt--gcaaggatgatggcgtaatggtt-gtcggcgg-cccgtcttgaaacacggaccaaggagtctaacatctatgcgagtgttcgggtgtcaaa-cccctacgcgtaatgaaagtgaacggaggtgggaac----------------------------------------------------------------------------------------------------------------------------------------------------tttttgtgcaccatcgaccgatcctgatgtc--ctcggatggatttgagtaagagcatagctgttgggacccgaaagatggtgaactatgcctgaata-gggtgaagcca-gaggaaactct-------------------------------------------g-gtggannnnnnnnnnnnnnnnnnnnnnnnnnnnnnnnnnnnnnnnnnnnnnnncccgg--------------------------gc---------------------gcct-tcg---c-------------------------------------------------------------------ccaaccctt-----t-g--------tgaatcgaa------------cttat---tgccccgggg-gcacgaca-----cccgccccgcca----------ggggtggcgtggac-----------ccccccggtggccccc-------------a-----------taactcttgttgtcat----------tgtcgtccgagtccttcag----aaaatga-------------aacaaaactttcaacaacggatctcttggttctggcatcgatgaagaacgcagcgaaatgcgataagtaatgtgaattgcagaattcagtgaatcatcgaatctttgaacgcacattgcgccccctggtattccggggggcatgcctgttcgagcgtcatt-tc-accaatccagcccc-gctgggtgtt-gggcg-tc------------gcgg-----------cct-------cccgcgc-----gcctc----------aaagtct-------acggcg-gaagtcgtccgttcctctgcgtgatgc--------------------acatc-----------------gtcgcttaggacacgggggcga------------------------gcgcccgcgaaacgtc--------ggcggagacgtcgatatcaaggtgaccNNNNNNNNNNNNNNNNNNNNNNNNNNNNNNNNNNNNNNNNNNNNNNNNNNNNNNNNNNNNNNNNNNNNNNNNNNNNNNNNNNNNNNNNNNNNNNNNNNNNNNNNNNNNNNNNNNNNNNNNNNNNNNNNNNNNNNNNNNNNNNNNNNNNNNNNNNNNNNNNNNNNNNNNNNAAGCGCGAAGGCTGGTGTCAGCCAGGTGCTCAACAGATATACCTACGCCTCCACCCTCAGCCATCTTCGAAGAACGAACACGCCCATCGGTCGTGATGGGAAGATCGCCAAGCCC-AGACAGCTACACAACACTCACTGGGGCCTGGTCTGTCCTGCCGAGACTCCCGAAGGTCAAGCTTGTGGGCTCGTCAAGAATTTGTCGCTTATGTGCTATGTCACAGTTGGCACACCGACTAGGCCACTGGTGCATTTCCTGCAAAGTCGGTGGATGGAACAACTCGAAGACTACGACCCAGCAGCGCGGCCAGATGCCACCAAAGTCTTTCTCAACGGGACATGGCTCGGTGTTTCATACAACCCAAATCAGCTTACTGATATGCTCCTGGAGGTCCGAAGAAAAGGCG---------TCATCAGCTTTGAAGTCACAATCATTCGAGATGTGCGAGAACGTGAGATCAAGATCTTCACGGATGTGGGAAGAGTCTGCCGCCCCCTATTTGTCGTCGACAATAAG---CTTGGGTCGACCAATCGGGGTGGACTAGTGCTCCGTCGCGAGCATCTAGACAAACTGCAGATCGACCAGGAACAATTAAATGCTATGGATGCGGGAAGAGGAAAAG--GTC------------AGC-GAAG-AAGAGCGAGATTCGAGAATCTACGGCTGGAACGGTCTGCTCAGAGATGGTGTCGTGGAATACCTAGATGCGGAGGAAGAGGAAACTGCGATGATCATCATGACGCCCGAGGATCTCGAAGAGCACAGAATGGTCCGCAGTGGTCAGCCGTGGTTCGAAGACTCGAAAGCCGACCCCCATCGGCGTATCAAGCAAAAGCCCAACAAGCACGTGCGAATGTGGACTCACTGTGAGATT--CATCCTGCCATGATTCATCCAGGAAGCCGCTGAACTCGGCAAGGGTTCCTTCAAGTACGCATGGGTGCTCGACAAGCTAAAGGCCGAGCGTGAGCGTGGTATCACCATCGATATCGCCCTCTGGAAGTTCGAGACCCCAAAATCATTGCCGCTGGTACTGGTGAGTTCGAGGCCGGCATTTCCAAGGATGGCCAGACCCGTGAGCACGCTCTCCTCGCCTACACCCTTGGTGTCCGACAGATCATTGTCGCCATCAACAAGATGGACACCACCAAGTGGTCTGAGGCCCGTTACCAGGAGATCATCAAGGAGACCTCCAACTTCATCAAGAAGGTCGGCTACAACCCCAAGCACGTTCCATTCGTCCCCATCTCTGGTTTCAACGGTGACAACATGATTGAGGCCTCCAGCAACTGCCCATGGTACAAGGGATGGGAGAAGGAAATCAAGGTCAAGGCCACCGGCAAGACCCTCCTCGAGGCCATCGATGCCATCGAGCCACCATCCCGCCCATCGGACAAGCCTCTTCGTCTCCCTCTTCAGGATGTGTACAAGATTGGTGGCATTGGCACGGTCCCAGTCGGACGTGTCGAGACCGGTACCATCAAGGCCGGTATGGTCGTCACCTTCGCCCCAGCCGGTGTCACTACCGAAGTCAAGTCCGTTGAGATGCACCACGAGCAGCTCCCAGAGGGTCTTCCAGGTGACAACGTCGGCTTCAACGTCAAGAACGTTTCCGTCAAGGAAATCCGTCGTGGCAACGTTGCCGGTGACACCAAGAACGACCCACCAAAGGGTTGCGACTCCTTCAACGCCCAGGTCATCGTTCTCAACCACCCAGGTCAGGTCGGTGCCGGTTACGCACCAGTCCTCGACTGCCACACTGCCCACATTGCCTGCAAGTTCTCTGAGCTCCTTGAGAAGATCGACCGTCGTTCCGGCAAGTCCATCGAGCAGTCGCCCAAGTTCATCAAGTCT
>NF685
nnnnnnnngaagcggcaacagctcaaatttgaaatctggcgc-----aagcccgagttgtaatttgtaga-ggatgcttctgggcagcgg-cc-ggtctaagttccttggaacaggacgtcatagagggtgagaatcccgtatgcgaccggttg--gcacccgtcacgtagctccttcgacgagtcgagttgtttgggaatgcagctctaaatgggaggtaaatgccttctaaagctaaataccggccagagaccgatagcgcacaagtagagtgatcgaaagatgaaaagcacttt-ggaaagagagttaaaaagcacgtgaaattgttgaaagggaagcgcatgcaaccagacttgt-cggcgg-tgttccgccggtcttc-tgaccgg--tctactcgccgc-cgacaggccagcatcatct-gggagcgccgg---ataaaggtgtcgggaatgtggcccctc--------ggggtgttatagctcgtcacacaatacggcgcctccc-gggtgaggtccgcgc-ttcggctaggatgctggcgtaatggtc-gtatgcgg-cccgtcttgaaacacggaccaaggagtctaccatctgtgcgagtgttcgggtgtcaaa-cccctacgcgtaatgaaagtgaacggaggtgggaa--------------------------------------------------------------------------------------------------------------------------------------------cc-------gcaaggtgcaccatcgaccgatcctgatgtc--ctcggatggatttgagtaagagcatagctggtgggacccgaaagatggtgaactatgcctgaata-gggtgaagcca-gaggaaactct-------------------------------------------g-gtggannnnnnnnnnnnnnnnnnnnnnnnnnnnnnnnnnnnnnnnnnnnnnnncttc---------------------------tg---------------------gtc---cg------------------------------------------------------------------acct-ccaacccca-----t-g--------ttatccga------------cactgt---tgcctccggg-gcgacccg-----gccttcgggcg--------------------tcggg-----------gccccgggtggacc---attc---------------------aaa---cact-gcat-ct-------ttgcgtctgagtacacga--tt--gaatca-------------atcaaaactttcaacaacggatctcttggttctggcatcgatgaagaacgcagcgaaatgcgataagtaatgtgaattgcagaattcagtgaatcatcgaatctttgaacgcacattgcgccccttggtattccgaggggcatgcctgttcgagcgtcatt-tc-accactcaagccta-gcttggtatt-gggcg-cc------------gcgg-----------tcc-------gccgcgc-----gcctt----------aatgtgt-------ccggct-gagccgtcc-gtctctaagcgttgtggta---------------acctatcc-----------------gcttgcgagattgggg-ggcgt------------------------ctggccgttaaac-----------------------tcatcaaaggtgaccNNNNNNNNNNNNNNNNNNNNNNNNNNNNNNNNNNNNNNNNNNNNNNNNNNNNNNNNNNNNNNNNNNNNNNNNNNNNNNNNNNNNNNNNNNNNNNNNNNNNNNNNNNNNNNNNNNNNNNNNNNNNNNNNNNNNNNNNNNNNNNNNNNNNNNNNNNNNNNNNNNNNNNNNNNNNNNNNNNNNNNNNNNNNNNNNNNNNNNNNNNNNNNNNNNNNNNNNNNNNNNNNNNNNNNNNNNNNNNNNNNNNNNNNNNNNNNNNNNNNNNNNNNNNNNNNNNNNNNNNNNNNN-NNNNNNNNNNNNNNNNNNNNNNNNNNNNNNNNNNNNNNNNNNNNNNNNNNNNNNNNNNNNNNNNNNNNNNNNNNNNNNNNNNNNNNNNNNNNNNNNNNNNNNNNNNNNNNNNNNNNNNNNNNNNNNNNNNNNNNNNNNNNNNNNNNNNNNNNNNNNNNNNNNNNNNNNNNNNNNNNNNNNNNNNNNNNNNNNNNNNNNNNNNNNNNNNNNNNNNNNNNNNNNNNNNNNNNNNNNNNNNNNNNNNNNNNNNNNNNNNNNNNNNNNNNNNNNNNNNNNNNNNNNNNNNNNN---------NNNNNNNNNNNNNNNNNNNNNNNNNNNNNNNNNNNNNNNNNNNNNNNNNNNNNNNNNNNNNNNNNNNNNNNNNNNNNNNNNNNNNNNNNNNNNNNNNNNNNNNNNNNNNNNNNNNNNNNNNNNNNNNNNNNNNNNNNNNNNNNNNNNNNNNNNNNNNNNNNNNNNNNNNNNNNNNNNNNNNNNNNNNNNNNNNNNNNNNNNNNNNNNNNNNNNNNNNNNNNNNNNNNNNNNNNNNNNNNNNNNNNNNNNNNNNNNNNNNNNNNNNNNNNNNNNNNNNNNNNNNNNNNNNNNNNNNNNNNNNNNNNNNNNNNNNNNNNNNNNNNNNNNNNNNNNNNNNNNNNNNNNNNNNNNNNNNNNNNNNNNNNNNNNNNNNNNNNNNNNNNNNNNNNNNNN---NNNNNNNNNNNNNNNNNNNNNNNNNNNNNNNNNNNNNNNNNNNNNNNNNNNNNNNNNNNNNNNNNNNNNNNNNNNNNNNNNN--NNNNNNNNNNNNNNNNNNNNNNNNNNNNNNNNNNNNNNNNNNNNNNNNNNNNNNNNNNNNNNNNNNNNNNNNNNNNNNNNNNNNNNNNNNNNNNNNNNNNNNNNNNNNNNNNNNNNNNNNNNNNNNNNNNNNNNNNNNNNNTTTATTGCCGCCGGTACTGGTGAGTTCGAGGCTGGTATCTCCAAGGATGGCCAGACTCGTGAGCACGCCCTGCTCGCTTACACCCTTGGTGTCAAGCAGCTCATCGTCGCCATCAACAAGATGGACACCACCAAGTGGTCCGAGGACCGCTACAACGAGATCATCAAGGAGACGTCCAACTTCATCAAGAAGGTCGGCTACAACCCAAAGACCGTCCCCTTCGTCCCGATCTCTGGCTTCAACGGCGACAACATGATCGAGCCATCTCCCAACTGCCCATGGTACAAGGGCTGGGAGAAGGAGACCAAGACCAAGTCGACCGGCAAGACCCTCCTCGAGGCCATCGATGCCATTGACCCACCGGCCCGCCCAACTGACAAGGCCCTCCGTCTTCCCCTCCAGGACGTCTACAAGATCGGTGGTATTGGCACAGTTCCAGTCGGCCGTGTCGAGACCGGTGTCATCAAGGCCGGCATGGTCGTCACCTTCGCGCCGGCTGGTGTGACTACTGAAGTCAAGTCCGTCGAGATGCACCACGAGCAGCTCACCGAGGGTCTGCCAGGTGACAACGTCGGCTTCAACGTCAAGAACGTCTCCGTCAAGGAGATCCGTCGTGGCAACGTTGCCGGTGACTCCAAAAACGACCCGCCAAAGGGCTGCGACTCCTTCAACGCCCAGGTCATCGTCCTCAACCACCCGGGTCAGGTCGGTGCCGGTTACGCTCCAGTGCTCGACTGCCACACTGCCCACATTGCCTGCAAGTTCGCCGAGCTCCTCGAGAAGATCGACCGTCGCTCCGGCAAGTCCATTGAGGCGTCGCCCAAGTTCATCAAGTCT
>NF690
nnnnnnnngaagcggcaacagctcaaatttgaaatctggcgc-----aagcccgagttgtaatttgtaga-ggatgcttctgggcagcgg-cc-ggtctaagttccttggaacaggacgtcatagagggtgagaatcccgtatgcgaccggttg--gcacccgtcacgtagctccttcgacgagtcgagttgtttgggaatgcagctctaaatgggaggtaaatgccttctaaagctaaataccggccagagaccgatagcgcacaagtagagtgatcgaaagatgaaaagcacttt-ggaaagagagttaaaaagcacgtgaaattgttgaaagggaagcgcatgcaaccagacttgt-cggcgg-tgttccgccggtcttc-tgaccgg--tctactcgccgc-cgacaggccagcatcatct-gggagcgccgg---ataaaggtgtcgggaatgtggcccctc--------ggggtgttatagctcgtcacacaatacggcgcctccc-gggtgaggtccgcgc-ttcggctaggatgctggcgtaatggtc-gtatgcgg-cccgtcttgaaacacggaccaaggagtctaccatctgtgcgagtgttcgggtgtcaaa-cccctacgcgtaatgaaagtgaacggaggtgggaa--------------------------------------------------------------------------------------------------------------------------------------------cc-------gcaaggtgcaccatcgaccgatcctgatgtc--ctcggatggatttgagtaagagcatagctggtgggacccgaaagatggtgaactatgcctgaata-gggtgaagcca-gaggaaactct-------------------------------------------g-gtggannnnnnnnnnnnnnnnnnnnnnnnnnnnnnnnnnnnnnnnnnnnnnnncttc---------------------------tg---------------------gtc---cg------------------------------------------------------------------acct-ccaacccca-----t-g--------ttatccga------------cactgt---tgcctccggg-gcgacccg-----gccttcgggcg--------------------tcggg-----------gccccgggtggacc---attc---------------------aaa---cact-gcat-ct-------ttgcgtctgagtacacga--tt--gaatca-------------atcaaaactttcaacaacggatctcttggttctggcatcgatgaagaacgcagcgaaatgcgataagtaatgtgaattgcagaattcagtgaatcatcgaatctttgaacgcacattgcgccccttggtattccgaggggcatgcctgttcgagcgtcatt-tc-accactcaagccta-gcttggtatt-gggcg-cc------------gcgg-----------tcc-------gccgcgc-----gcctt----------aatgtgt-------ccggct-gagccgtcc-gtctctaagcgttgtggta---------------acctatcc-----------------gcttgcgagattgggg-ggcgt------------------------ctggccgttaaac-----------------------tcatcaaaggtgaccNNNNNNNNNNNNNNNNNNNNNNNNNNNNNNNNNNNNNNNNNNNNNNNNNNNNNNNNNNNNNNNNNNNNNNNNNNNNNNNNNNNNNNNNNNNNNNNNNNNNNNNNNNNNNNNNNNNNNNNNNNNNNNNNNNNNNNNNNNNNNNNNNNNNNNNNNNNNNNNNNNNNNNNNNNNNNNNNNNNNNNNNNNNNNNNNNNNNNNNNNNNNNNNNNNNNNNNNNNNNNNNNNNNNNNNNNNNNNNNNNNNNNNNNNNNNNNNNNNNNNNNNNNNNNNNNNNNNNNNNNNNNN-NNNNNNNNNNNNNNNNNNNNNNNNNNNNNNNNNNNNNNNNNNNNNNNNNNNNNNNNNNNNNNNNNNNNNNNNNNNNNNNNNNNNNNNNNNNNNNNNNNNNNNNNNNNNNNNNNNNNNNNNNNNNNNNNNNNNNNNNNNNNNNNNNNNNNNNNNNNNNNNNNNNNNNNNNNNNNNNNNNNNNNNNNNNNNNNNNNNNNNNNNNNNNNNNNNNNNNNNNNNNNNNNNNNNNNNNNNNNNNNNNNNNNNNNNNNNNNNNNNNNNNNNNNNNNNNNNNNNNNNNNNNNNNNNN---------NNNNNNNNNNNNNNNNNNNNNNNNNNNNNNNNNNNNNNNNNNNNNNNNNNNNNNNNNNNNNNNNNNNNNNNNNNNNNNNNNNNNNNNNNNNNNNNNNNNNNNNNNNNNNNNNNNNNNNNNNNNNNNNNNNNNNNNNNNNNNNNNNNNNNNNNNNNNNNNNNNNNNNNNNNNNNNNNNNNNNNNNNNNNNNNNNNNNNNNNNNNNNNNNNNNNNNNNNNNNNNNNNNNNNNNNNNNNNNNNNNNNNNNNNNNNNNNNNNNNNNNNNNNNNNNNNNNNNNNNNNNNNNNNNNNNNNNNNNNNNNNNNNNNNNNNNNNNNNNNNNNNNNNNNNNNNNNNNNNNNNNNNNNNNNNNNNNNNNNNNNNNNNNNNNNNNNNNNNNNNNNNNNNNNNNNN---NNNNNNNNNNNNNNNNNNNNNNNNNNNNNNNNNNNNNNNNNNNNNNNNNNNNNNNNNNNNNNNNNNNNNNNNNNNNNNNNNN--NNNNNNNNNNNNNNNTTCACAGGAAGCCGCCGAGTTGGGCAAGGGCTCCTTCAAGTACGCATGGGTTTTGGACAAGCTCAAGGCCGAGCGTGAGCGCGGTATCACCATCGACATTGCCCTCTGGAAGTTCGAGACTCCCAAATCATTGCCGCTGGTACTGGTGAGTTCGAGGCTGGTATCTCCAAGGATGGCCAGACTCGTGAGCACGCCCTGCTCGCTTACACCCTTGGTGTCAAGCAGCTCATCGTCGCCATCAACAAGATGGACACCACCAAGTGGTCCGAGGACCGCTACAACGAGATCATCAAGGAGACGTCCAACTTCATCAAGAAGGTCGGATACAACCCAAAGACCGTCCCCTTCGTCCCGATCTCTGGCTTCAACGGCGACAACATGATCGAGCCATCTCCTAACTGCCCATGGTACAAGGGCTGGGAGAAGGAGACCAAGACCAAGTCGACTGGCAAGACCCTCCTCGAGGCCATCGATGCCATCGACCCACCGGCCCGCCCAACTGACAAGGCCCTCCGTCTTCCCCTTCAGGACGTCTACAAGATCGGCGGTATTGGGACAGTTCCAGTCGGCCGTGTCGAGACCGGTGTTATCAAGGCCGGCATGGTCGTTACTTTCGCACCGGCTGGTGTGACCACTGAAGTCAAGTCCGTCGAGATGCACCACGAGCAGCTCACCGAGGGTCTGCCAGGTGACAACGTCGGCTTCAACGTCAAGAACGTCTCCGTCAAGGAGATCCGTCGTGGCAACGTTGCCGGTGATTCGAAGAACGACCCGCCAAAGGGCTGCGACTCCTTCAACGCCCAGGTCATCGTCCTCAACCACCCGGGTCAGGTCGGTGCCGGTTACGCTCCAGTGCTCGACTGCCACACTGCCCACATTGCCTGCAAGTTCGCCGAGCTCCTCGAGAAGATCGACCGCCGCTCCGGCAAGTCCATTGAGGCGTCGCCCAAGTTCATCAAGTCT
>NF692
nnnnnnnngaagcggcaacagctcaaatttgaaatctgccgc-----aaggccgaattgtaatttgtaga-ggatgcttctggccagcgg-cc-gttctaagttccttggaacaggacgtcatagagggtgagaatcccgtatgtgaccggcgc--gcagcctttacgtagctccttcgacgagtcgagttgtttgggaatgcagctctaaatgggaggtaaatttcttctaaagctaaataccggccagagaccgatagcgcacaagtagagtgatcgaaagatgaaaagcacttt-ggaaagagagttaaaaagcacgtgaaattgttgaaagggaagcgcctacaaccagacttcg-tagtag-tgttccgccggtcttc-tgaccgg--tctactctctac-ttcgaggccaacatcatct-gggaccgctgg---ata-agaccttaggaatgtagcttgcctc----ggtaagtgttatagcctgtgg--tgatgcagcgagtccc-gggtgaggtccgcac-ttcggtaaggatgttggcgtaatggtt-gtcggcgg-cccgtcttgaaacacggaccaaggagtctaacatctatgcgagtgttcgggtgtcaaa-cccctacgcgtaatgaaagtgaacggaggtgggaa-----------------------------------------------------------------------------------------------------------------------------------------------------cgtaagtgcaccatcgaccgatcctgatgtc--ctcggatggatttgagtaagagcatagctgttgggacccgaaagatggtgaactatgcctgaata-gggtgaagcca-gaggaaactct-------------------------------------------g-gtggannnnnnnnnnnnnnnnnnnnnnnnnnnnnnnnnnnnnnnnnnnnnnnngctc---------------------------ac---------------------gcc---cg------------------------------------------------------------------acct-ccaacccta-----t-g--------tgaaccgca------------actgt---tgcttcgggg-gcgaccct-----gccgtttc----------------gacggcgagc-------------gcccccggagacattct---------------------------aaa-ctct-gcat-ct-------ttgcgtctgagtcttaa---tt--aaatta-------------aacaaaactttcaacaacggatctcttggttctggcatcgatgaagaacgcagcgaaatgcgataagtaatgtgaattgcagaattcagtgaatcatcgaatctttgaacgcacattgcgccccgtggtattccgcggggcatgcctgttcgagcgtcatt-tc-accactcaagcctc-gcttggtatt-ggacg-cc------------gcg-----------tttc-------gacgcgc-----gtctc----------aaagtct------cccggct-gagctat-ctatctcccagcgttgtga-------------------cacatt-----a-----------tcgctatggagtgtag-gtggc-----------------------cgcggccgttaaact----------------------tctttacaggtgaccNNNNNNNNNNNNNNNNNNNNNNNNNNNNNNNNNNNNNNNNNNNNNNNNNNNNNNNNNNNNNNNNNNNNNNNNNNNNNNNNNNNNNNNNNNNNNNNNNNNNNNNNNNNNNNNNNNNNNNNNNNNNNNNNNNNNNNNNNNNNNNNNNNNNNNNNNNNNNNNNNNNNNNNNNNNNNNNNNNNNNNNNNNNNNNNNNNNNNNNNNNACAGATACACATACGCTTCAACGTTAAGTCATTTGCGACGAACAAACACGCCTATTGGACGAGATGGCAAAATTGCGAAGCCG-AGACAGCTTCACAACACTCATTGGGGTCTTGTATGTCCGGCCGAAACGCCAGAAGGACAAGCTTGTGGCCTGGTGAAGAACCTATCACTCATGTGCTATGTCACTGTTGGTACGCCCGCGACCCCTCTGATCGACTTCATGCGATCTCGAGGCATGGACTATTTGGAAGAGTACGATCCAGTAATGAACCCCAGAGCCACCAAGGTGTTCCTGAATGGAACTTGGGTTGGCGTGCATAGGAATGCGACTCAACTCACCACCGCTCTACGAGCTATCCGCCGGAAGGGTG---------TCGTGAGTTTTGAGGTGACCATCATTCGGGACGTGCGAGAGCGTGAAGTCCGCATCTTCACGGATGCTGGGCGTGTCTGCCGACCGCTCTTCGTAGTCGAGGATGAT---CAGAAATCGTCAGAACTGGGACAATTAGTTCTCAAGCGAGATCACATCTTGAAACTACAACAGGATCAGGAGACCTTGGGTATGCTGGAGG-------------GC--CTC------------AGC-GAAG-AGGACCGCCAAGAGCGGATATTCGGCTGGAAGGGCCTCGTCGATGCTGGTGTTGTGGAGTATCTCGATGCAGAAGAGGAGGAGACTGCTATGATTGTCATGACACCCGAAGACCTTGAGGAGCATCGTCAGATGCGCGCTGGTGAAGCGTA---CGAAGACGCGAGGGATGATCCTCACCGAAGAATCAAGCCGAAGCCAAATCCCTTCGTGCGGACCTGGACGCATTGCGAGATC--CACCCTGCCATGATTATGACAGGAAGCCGCCGAACTTGGCAAGGGTTCCTTCAAGTACGCCTGGGTGCTCGACAAGCTGAAGGCCGAGCGTGAGCGTGGTATCACTATCGACATTGCCCTCTGGAAGTTCGAGACTCCAAAATCATTGCCGCTGGTACTGGTGAGTTCGAGGCTGGTATCTCCAAGGATGGCCAGACTCGTGAGCACGCTCTTCTCGCCTACACTCTCGGTGTCAAGCAGCTCATTGTCGCCATCAACAAGATGGACACCACCAAGTGGTCCGAGGAGCGCTTCAACGAGATCATCAAGGAGACCTCTTCCTTCATCAAGAAGGTCGGCTTTAACCCCAAGCACGTCCCATTCGTGCCAATCTCTGGCTTCAACGGTGACAACATGATTGACGCCTCCTCCAACTGCCCATGGTACAAGGGCTGGGAGAAGGAGACCAAGGCCAAGGTTACCGGCAAGACTCTCCTTGATGCCATTGACAACATCGACCCACCTCAGCGACCATCTGACAAGCCTCTTCGTCTCCCACTTCAGGATGTGTACAAGATCGGTGGTATTGGAACTGTTCCAGTCGGCCGTGTCGAGACTGGTGTCATCAAGGCCGGCATGGTCGTCACCTTCGCCCCAGCCAACGTCACCACTGAAGTCAAGTCCGTCGAGATGCACCACGAGCAGCTTACCGAGGGTACTCCAGGTGACAACGTCGGCTTCAACGTCAAGAACGTCTCCGTCAAGGAGATCCGTCGTGGAAACGTCGCCGGTGACTCCAAGAATGACCCACCAAAGGGTTGCGACTCCTTCAACGCCCAGGTCATCGTCCTCAACCACCCTGGTCAGGTCGGTGCTGGATACGCTCCAGTTCTTGATTGCCACACTGCCCACATCGCTTGCAAGTTCTCTGAGCTCCTTGAGAAGATCGACCGTCGTTCCGGCAAGTCCATTGAGAACTCTCCTAAGTTCATCAAGTCT
>NF822
nnnnnnnngaagcggcaacagctcaaatttgaaacctggcgctt---gcgtccggattgtaatttgtaga-ggatgcttctgggcagcgg-gc-ggtctaagttccttggaaaaggacgtcatagagggtgagaaccccgtatgtgaccggcgc--gcaccctccacgtagctccttcgacgagtcgagttgtttgggaatgcagctctaaatgggaggtaaatttcttctaaagctaaatattggcccgagaccgatagcgcacaagtagagtgatcgaaagatgaaaagcacttt-ggaaagagagttaaaaagcacgtgaaattgttgaaagggaagcgtttcccaccagactccg-cggcgg-tgttccgccggtcttc-tgaccgg--tccactcgccgc-cgtggggccagcatcgtct-ggggccgccgg---ata-agaccgtaggaatgtagctcatt---------gagtgttatagcctgcgg--ggatgcggcgcgcccc-gggcgaggtccgcgc-ttcggcaaggatgctggcgtaatggtg-ggcaacgg-cccgtcttgaaacacggaccaaggagtctaacatctatgcgagtgttcgggtgtcaaa-cccctacgcgtaatgaaagtgaacggaggtgggag--------------------------------------------------------------------------------------------------------------------------------------------ct-------tc--ggcgcaccatcgaccgatcctgatgtc--ctcggatggatttgagtaagagcatagctgttgggacccgaaagatggtgaactatgcctgaata-gggtgaagcca-gaggaaactct-------------------------------------------g-gtggannnnnnnnnnnnnnnnnnnnnnnnnnnnnnnnnnnnnnnnnnnnnnnnctcc---------------------------gg---------------------gcc---cg------------------------------------------------------------------acct-ccaacccttt----t-g--------tgaaccac-------------ctcgt---tgcttcgggg-gcgaccct-----gccgttcg----------------cggcgtg--------------gggcccccggagcccatca-------------------------aaccc-tgcg-taac-tg-------agtcgtcggagtttaa----ac--aaatta-------------aacaaaactttcaacaacggatctcttggttcgggcatcgatgaagaacgcagcgaaatgcgataagtaatgtgaattgcagaattcagtgaatcatcgaatctttgaacgcacattgcgccccctggtattccggggggcatgcctgtccgagcgtcatt-ac-accaatcaagcctg-gcttggtatt-gggcg-tc------------gcgggt--------ctga-------cccgcgc-----gcctt----------aaagtctc-----accggct-gagcggcgtcgtctctaagcgttgtgg-------------------aaacta-----------------ttcgcggagaggaggc-gcggc-----------------------g-tggccgttaaa-------------------taccccatca-aaggtgaccNNNNNNNNNNNNNNNNNNNNNNNNNNNNNNNNNNNNNNNNNNNNNNNNNNNNNNNNNNNNNNNNNNNNNNNNNNNNNNNNNNNNNNNNNNNNNNNNNNNNNNNNNNNNNNNNNNNNNNNNNNNNNNNNNNNNNNNNNNNNNNNNNNNNNNNNNNNNNNNNNNNNNNNNNNNNNNNNNNNNNNNNNNNNNNNNNNNNNNNNNNNNNNNNNNNNNNNNNNNNNNNNNNNNNNNNNNNNNNNNNNNNNNNNNNNNNNNNNNNNNNNNNNNNNNNNNATCGCAAAGCCA-AGACAACTTCACAACACCCATTGGGGTCTTGTATGTCCCGCCGAAACGCCAGAAGGACAGGCGTGTGGCTTGGTGAAGAACTTGTCGCTCATGTGCTACGTGACAGTCGGTACGCCAGCCACACCTTTGATCGACTTCATGCGATCTCGCGGGCTGGATCTACTGGAAGAGTACGACCCTGTAATGAACCCTAAAGCCACGAAGATCTTCCTGAACGGCACATGGGTCGGCGTACACAAGAACGCCGGCCAGTTGACGGACATGTTGCGTGGACTGCGGAGAAAGGGTG---------TGCTCAGCTTCGAGGTCACCATCATTCGTGATGTGAGAGAGCGCGAGATCAGAATTTTCACTGACGCTGGCCGTGTCTGTCGACCGCTCTTTGTCGTTGACAACAGC-CCCAACTCGCC--TGACAATGGTAGCCTCGTTCTCAAGCAGGAGCACATCATTAAGCTCCAACAGGACCAGGAGGTTCTGGGTCAGCTAGAGG---------------GAGTC------------AGC-GAGG-AGGAGCGAGAAGCATCTATCTTCGGTTGGAAAGGCCTAGTCAACGCTGGTGTCGTAGAATACCTCGACGCCGAAGAAGAAGAGACCGCCATGATCATGATGACACCCGAAGACCTCGAGGAGCATAGAAACATGCGACAAGGATTCAACTT---CGGCGAAGGAAACCCCGACCCACACATGCGAATCAAGCCGAAGCCAAACCAGTTCGTTCGAACATGGACGCACTGCGAAATC--CATCCAGCCATGATCCTTACAGGAAGCTGCCGAGTTGGGCAAGGGCTCCTTCAAGTACGCCTGGGTGCTCGACAAGCTCAAGGCCGAGCGTGAGCGTGGTATCACTATCGACATCGCCCTCTGGAAGTTCGAGACTCCACGNNNNNNNNNNNNNNNNNNNNNNNNNNNNNNNNNNNNNNNNNNNNNNNNNNNNNNNNNNNNNNNNNNNNNNNNNNNNNNNNNNNNNNNNNNNNNNNNNNNNNNNNNNNNNNNNNNNNNNNNNNNNNNNNNNNNNNNNNNNNNNNNNNNNNNNNNNNNNNNNNNNNNNNNNNNNNNNNNNNNNNNNNNNNNNNNNNNNNNNNNNNNNNNNNNNNNNNNNNNNNNNNNNNNNNNNNNNNNNNNNNNNNNNNNNNNNNNNNNNNNNNNNNNNNNNNNNNNNNNNNNNNNNNNNNNNNNNNNNNNNNNNNNNNNNNNNNNNNNNNNNNNNNNNNNNNNNNNNNNNNNNNNNNNNNNNNNNNNNNNNNNNNNNNNNNNNNNNNNNNNNNNNNNNNNNNNNNNNNNNNNNNNNNNNNNNNNNNNNNNNNNNNNNNNNNNNNNNNNNNNNNNNNNNNNNNNNNNNNNNNNNNNNNNNNNNNNNNNNNNNNNNNNNNNNNNNNNNNNNNNNNNNNNNNNNNNNNNNNNNNNNNNNNNNNNNNNNNNNNNNNNNNNNNNNNNNNNNNNNNNNNNNNNNNNNNNNNNNNNNNNNNNNNNNNNNNNNNNNNNNNNNNNNNNNNNNNNNNNNNNNNNNNNNNNNNNNNNNNNNNNNNNNNNNNNNNNNNNNNNNNNNNNNNNNNNNNNNNNNNNNNNNNNNNNNNNNNNNNNNNNNNNNNNNNNNNNNNNNNNNNNNNNNNNNNNNNNNNNNNNNNNNNNNNNNNNNNNNNNNNNNNNNNNNNNNNNNNNNNNNNNNNNNNNNNNNNNNNNNNNNNNNNNNNNNNNNNNNNNNNNNNNNNNNNNNNNNNN
>NF851
nnnnnnnngaagcggcaacagctcaaatttgaaatctggcgc-----aagcccgagttgtaatttgtaga-ggatgcttctgggtagcga-cc-ggtctaagttccttggaacaggacgtcatagagggtgagaatcccgtatgtgaccggccc--gcaccctttacgtagctccttcgacgagtcgagttgtttgggaatgcagctctaaatgggaggtaaatttcttctaaagctaaataccggccagagaccgatagcgcacaagtagagtgatcgaaagatgaaaagtacttt-ggaaagagagttaaaaagcacgtgaaattgttgaaagggaagcgcctgcaatcagacttcg-cggcag-tgttccgccggtcttc-tgaccgg--tttattctctgt-cgcgaggccatcatcgtct-cggcccgctgg---ata-agaccttgggaatgtagctcaccttc--gggggagtgttatagctcatgg--tgatgcagcgaggctg-gggcgaggtccgcgc-ttcggcaaggatgatggcgtaatggtt-gtcggcgg-cccgtcttgaaacacggaccaaggagtctaacatctatgcgagtgttcgggtgtcaaa-cccctacgcgtaatgaaagtgaacggaggtgggaa--------------------------------------------------------------------------------------------------------------------------------------------cc-------gcaaggtgcaccatcgaccgatcctgatgtc--ctcggatggatttgagtaagagcatagctgttgggacccgaaagatggtgaactatgcctgaata-gggtgaagcca-gaggaaactct-------------------------------------------g-gtggannnnnnnnnnnnnnnnnnnnnnnnnnnnnnnnnnnnnnnnnnnnnnnncttc---------------------------gg---------------------gct---cg------------------------------------------------------------------acct-ccaaccctt-----t-g--------tgaacacaa------------cttgt---tgcttcgggg-gcgaccct-----gccgtttc----------------gatggcgagc-------------gcccccggaggcc----------------------------ttcaaa-cact-gcat-ct-------ttgcgtcggagtttaagta-----aa-tta-------------aacaaaactttcaacaacggatctcttggttctggcatcgatgaagaacgcagcgaaatgcgataagtaatgtgaattgcagaattcagtgaatcatcgaatctttgaacgcacattgcgccctctggtattccggagggcatgcctgttcgagcgtcatt-tc-accactcaagcctg-gcttggtatt-gggcg-cc------------gcgg----------t-gt-------tccgcgc-----gcctc----------aaagt--c-----tccggct-gagctgt-ccgtctccaagcgttgtga--------------tttcattaatc-----------------gcttcggagtg--cgg-gtggc-----------------------cgcggccgttaa---------------------atc-ttcacaaggtgacc-TTCCGCCTGAAATTCCAGCAGCTCGTAAAAGAGATGAAGCAGTATCTTCACCGCTGCGTAGAGACTGGACGTGAGTTCAACATCACATTGGCAGTCAAAACCAACATAATCACATCTGGTCTGCGCTACTGTCTGGCCACCGGTAACTGGGGAGACCAGAAGAAAGCGTCTTCGTCGAAAGCTGGTGTCAGTCAAGTGCTCAACAGATATACATATGCATCAACACTCAGCCATTTGCGGAGAACAAATACACCCATTGGTCGTGACGGCAAGATTGCCAAGCCG-CGTCAACTGCACAACACACATTGGGGTCTGGTGTGTCCGGCAGAAACGCCTGAAGGACAAGCTTGTGGTTTGGTCAAGAATTTGTCTTTGATGTGTTACGTTACCGTCGGAACTCCAGGCGCTCCACTCATCGACTTCATGCGACAGCGAGGCATGGATTTGCTTGAGGAGTATGACCCTGTCATGAACCCGCGGGCCACGAAAGTCATGCTCAACGGTACTTGGGTCGGTGTGCACCGCAATGCGGGCCACCTGACGGACACTCTCAGAGGATTGAGACGTAAGGGTC---------TCTTGAGTTTCGAGGTGACCATTATTCGCGACGTCAGAGAACGTGAGATCAGAGTATTTACAGACGCTGGACGAGTCTGCCGTCCACTTTTCGTCGTCGACAACGAT-CCTAAGAGCTC--GAATCGTGGCCATCTAGTCCTGAACCAAGAGCAGATCACGAAGCTGCATAACGATCAGCAAATTCTTGCTGAGCTCGAGGGTGT----------------------------GACCGAAG-AAGAACGCGAGCAGTCTATATACGGATGGAAGGGTCTCGTGGACGAAGGTGTCGTCGAATATCTAGACGCAGAGGAGGAAGAAACAGCCATGATTACTATGACACCAGAAGACCTTGAAGAGCACAGGAATATGCGACAGGGTGTACAGTT---CGAGGATGCTAGAGAGGATCCTCACCGCCGCATCAAGCCCGCACCGAACGCATCCGTCCGGACGTGGACACATTGTGAAATC--CACCCAGCCATGATTCTCACAGGAAGCTGCCGAACTCGGCAAGGGTTCCTTCAAGTATGCCTGGGTGCTCGACAAGCTGAAGGCCGAGCGTGAGCGTGGTATCACGATTGATATCGCTCTCTGGAAGTTCGAAACTCCTAANNNNNNNNNNNNNNNNNNNNNNNNNNNNNNNNNNNNNNNNNNNNNNNNNNNNNNNNNNNNNNNNNNNNNNNNNNNNNNNNNNNNNNNNNNNNNNNNNNNNNNNNNNNNNNNNNNNNNNNNNNNNNNNNNNNNNNNNNNNNNNNNNNNNNNNNNNNNNNNNNNNNNNNNNNNNNNNNNNNNNNNNNNNNNNNNNNNNNNNNNNNNNNNNNNNNNNNNNNNNNNNNNNNNNNNNNNNNNNNNNNNNNNNNNNNNNNNNNNNNNNNNNNNNNNNNNNNNNNNNNNNNNNNNNNNNNNNNNNNNNNNNNNNNNNNNNNNNNNNNNNNNNNNNNNNNNNNNNNNNNNNNNNNNNNNNNNNNNNNNNNNNNNNNNNNNNNNNNNNNNNNNNNNNNNNNNNNNNNNNNNNNNNNNNNNNNNNNNNNNNNNNNNNNNNNNNNNNNNNNNNNNNNNNNNNNNNNNNNNNNNNNNNNNNNNNNNNNNNNNNNNNNNNNNNNNNNNNNNNNNNNNNNNNNNNNNNNNNNNNNNNNNNNNNNNNNNNNNNNNNNNNNNNNNNNNNNNNNNNNNNNNNNNNNNNNNNNNNNNNNNNNNNNNNNNNNNNNNNNNNNNNNNNNNNNNNNNNNNNNNNNNNNNNNNNNNNNNNNNNNNNNNNNNNNNNNNNNNNNNNNNNNNNNNNNNNNNNNNNNNNNNNNNNNNNNNNNNNNNNNNNNNNNNNNNNNNNNNNNNNNNNNNNNNNNNNNNNNNNNNNNNNNNNNNNNNNNNNNNNNNNNNNNNNNNNNNNNNNNNNNNNNNNNNNNNNNNNNNNNNNNNNNNNNNNNNNNNNNNNNNNNNNNNNNNNNNNNN
>NF884
nnnnnnnngaagcggcaacagctcaaatttgaaacctggcgc-----aagcccggattgtaatttgtaga-ggatgcttctgggcagcgg-cc-ggtctaagttccttggaacaggacgtcacagagggtgagaatcccgtatgtgatcggcgc--gcaccctccacgtagctccttcgacgagtcgagttgtttgggaatgcagctctaaatgggaggtaaatttcttctaaagctaaataccggccagagaccgatagcgcacaagtagagtgatcgaaagatgaaaagcacttt-ggaaagagagttaaaaagcacgtgaaattgttgaaagggaagcgcctacaaccagacttgt-cggcgg-tgttcccccggtcttc-tgaccgg--gtcactcaccgt-ctgcaggccatcatcgtct-ggggccgctgg---aga-attcgtcaggaatgtagctccct------cgggagtgttatagcctggcg--ttatgcagcgcgcccc-gggcgaggtccgcgcatt--gcaaggatgatggcgtaatggtt-gtcggcgg-cccgtcttgaaacacggaccaaggagtctaacatctatgcgagtgttcgggtgtcaaa-cccctacgcgtaatgaaagtgaacggaggtgggaac----------------------------------------------------------------------------------------------------------------------------------------------------tttttgtgcaccatcgaccgatcctgatgtc--ctcggatggatttgagtaagagcatagctgttgggacccgaaagatggtgaactatgcctgaata-gggtgaagcca-gaggaaactct-------------------------------------------g-gtggannnnnnnnnnnnnnnnnnnnnnnnnnnnnnnnnnnnnnnnnnnnnnnncccgg--------------------------gc---------------------gcct-tcg---c-------------------------------------------------------------------ccaaccctt-----t-g--------tgaatcgaa------------cttat---tgccccgggg-gcacgaca-----cccgccccgcca----------ggggtggcgtggac-----------ccccccggtggccccc-------------a-----------taactcttgttgtcat----------tgtcgtccgagtccttcag----aaaatga-------------aacaaaactttcaacaacggatctcttggttctggcatcgatgaagaacgcagcgaaatgcgataagtaatgtgaattgcagaattcagtgaatcatcgaatctttgaacgcacattgcgccccctggtattccggggggcatgcctgttcgagcgtcatt-tc-accaatccagcccc-gctgggtgtt-gggcg-tc------------gcgg-----------cct-------cccgcgc-----gcctc----------aaagtct-------acggcg-gaagtcgtccgttcctctgcgtgatgc--------------------acatc-----------------gtcgcttaggacacgggggcga------------------------gcgcccgcgaaacgtc--------ggcggagacgtcgatatcaaggtgaccNNNNNNNNNNNNNNNNNNNNNNNNNNNNNNNNNNNNNNNNNNNNNNNNNNNNNNNNNNNNNNNNNNNNNNNNNNNNNNNNNNNNNNNNNNNNNNNNNNNNNNNNNNNNNNNNNNNNNNNNNNNNNNNNNNNNNNNNNNNNNNNNNNNNNNNNNNNNNNNNNNNNNNNNNNAAGCGCGAAGGCTGGTGTCAGCCAGGTGCTCAACAGATATACCTACGCCTCCACCCTCAGCCATCTTCGAAGAACGAACACGCCCATCGGTCGTGATGGGAAGATCGCCAAGCCC-AGACAGCTACACAACACTCACTGGGGCCTGGTCTGTCCTGCCGAGACTCCCGAAGGTCAAGCTTGTGGGCTCGTCAAGAATTTGTCGCTTATGTGCTATGTCACAGTTGGCACACCGACTAGGCCACTGGTGCATTTCCTGCAAAGTCGGTGGATGGAACAACTCGAAGACTACGACCCAGCAGCGCGGCCAGATGCCACCAAAGTCTTTCTCAACGGGACATGGCTCGGTGTTTCATACAACCCAAATCAGCTTACTGATATGCTCCTGGAGGTCCGAAGAAAAGGCG---------TCATCAGCTTTGAAGTCACAATCATTCGAGATGTGCGAGAACGTGAGATCAAGATCTTCACGGATGTGGGAAGAGTCTGCCGCCCCCTATTTGTCGTCGACAATAAG---CTTGGGTCGACCAATCGGGGTGGACTAGTGCTCCGTCGCGAGCATCTAGACAAACTGCAGATCGACCAGGAACAATTAAATGCTATGGATGCGGGAAGAGGAAAAG--GTC------------AGC-GAAG-AAGAGCGAGATTCGAGAATCTACGGCTGGAACGGTCTGCTCAGAGATGGTGTCGTGGAATACCTAGATGCGGAGGAAGAGGAAACTGCGATGATCATCATGACGCCCGAGGATCTCGAAGAGCACAGAATGGTCCGCAGTGGTCAGCCGTGGTTCGAAGACTCGAAAGCCGACCCCCATCGGCGTATCAAGCAAAAGCCCAACAAGCACGTGCGAATGTGGACTCACTGTGAGATT--CATCCTGCCATGATTCATCCAGGAAGCCGCTGAACTCGGCAAGGGTTCCTTCAAGTACGCATGGGTGCTCGACAAGCTAAAGGCCGAGCGTGAGCGTGGTATCACCATCGATATCGCCCTCTGGAAGTTCGAGACCCCAAAATCATTGCCGCTGGTACTGGTGAGTTCGAGGCCGGCATTTCCAAGGATGGCCAGACCCGTGAGCACGCTCTCCTCGCCTACACCCTTGGTGTCCGACAGATCATTGTCGCCATCAACAAGATGGACACCACCAAGTGGTCTGAGGCCCGTTACCAGGAGATCATCAAGGAGACCTCCAACTTCATCAAGAAGGTCGGCTACAACCCCAAGCACGTTCCATTCGTCCCCATCTCTGGTTTCAACGGTGACAACATGATTGAGGCCTCCAGCAACTGCCCATGGTACAAGGGATGGGAGAAGGAAATCAAGGTCAAGGCCACCGGCAAGACCCTCCTCGAGGCCATCGATGCCATCGAGCCACCATCCCGCCCATCGGACAAGCCTCTTCGTCTCCCTCTTCAGGATGTGTACAAGATTGGTGGCATTGGCACGGTCCCAGTCGGACGTGTCGAGACCGGTACCATCAAGGCCGGTATGGTCGTCACCTTCGCCCCAGCCGGTGTCACTACCGAAGTCAAGTCCGTTGAGATGCACCACGAGCAGCTCCCAGAGGGTCTTCCAGGTGACAACGTCGGCTTCAACGTCAAGAACGTTTCCGTCAAGGAAATCCGTCGTGGCAACGTTGCCGGTGACACCAAGAACGACCCACCAAAGGGTTGCGACTCCTTCAACGCCCAGGTCATCGTTCTCAACCACCCAGGTCAGGTCGGTGCCGGTTACGCACCAGTCCTCGACTGCCACACTGCCCACATTGCCTGCAAGTTCTCTGAGCTCCTTGAGAAGATCGACCGTCGTTCCGGCAAGTCCATCGAGCAGTCGCCCAAGTTCATCAAGTCT
>Nowamyces_globulus_CBS_144598
cggcgagtgaagcggcaacagctcaaatttgaaatctggcat-----ccgcccgagttgtaatttggaga-ggatgcttctgggcagcgg-cc-ggtctaagttccttggaacaggacgtcacagagggtgagaatcccgtacgtgaccggcgc--gcaccctccacgtagctccttcgacgagtcgagttgtttgggaatgcagctctaaatgggaggtaaatttcttctaaagctaaataccggccagagaccgatagcgcacaagtagagtgatcgaaagatgaaaagcacttt-ggaaagagagttaaaaagcacgtgaaattgttgaaagggaagcgctcccaaccagacctgt-cggcgg-cgttccgccggtcttc-tgaccgg--tctactcgtcgt-ccgcaggccaacatcgtct-ggtgccgccgg---ata-agccgtcgggaatgtagctcctc--------ggagtattatagcccgtcg--ggatgcggcgcgcgcc-gggcgaggtccgcgc-ttcggcaaggatgttggcgtaatggtt-ggcagcgg-cccgtcttgaaacacggaccaaggagtctaacatctatgcgagtgttcgggtgttaaa-cccctacgcgtaatgaaagtgaacggaggtgggaa--------------------------------------------------------------------------------------------------------------------------------------------cc-------gcaaggtgcaccatcgaccgatcctgatgtc--ctcggatggatttgagtaagagcatagctgttgggacccgaaagatggtgaactatgcctgaata-gggtgaagcca-gaggaaactct-------------------------------------------g-gtggaggctcgcagcggttctgacgtgcaaatcgatcgtcaaatttgggtatacccc---------------------------gg---------------------gcc---cg------------------------------------------------------------------acct-ccaacccac-----t-g--------tgaaccgaa------------cctgt---tgcttcgggg-gcgacccg-----gccgcttc----------------ggcggctccggg----------gcccccggtggcccatct--------------------------gaac-tctg-tgat-cc-------ctgcgtcggagcgaac--a-gc--gaatca-------------aacaaaactttcaacaacggatctcttggttctggcatcgatgaagaacgcagcgaaatgcgataagtaatgtgaattgcagaattcagtgaatcatcgaatctttgaacgcacattgcgccccctggtattccggggggcatgcccgtccgagcgtcatt-acgaccaatcccgcctg-gcggggtctt-gggcg-cc------------gcg-----------gtcc-------gccgcgc-----gcctc----------aaagt--c-----ttcggcc-gcgtggc-ccgtccccgagcgttgtgg--------------cttc-tgtttc-----------------tcgctcacgggaccgg-gcggc-----------------------gtcggccgcgaaacc----------ggggctcgtccccacctcaggttgaccNNNNNNNNNNNNNNNNNNNNNNNNNNNNNNNNNNNNNNNNNNNNNNNNNNNNNNNNNNNNNNNNNNNNNNNNNNNNNNNNNNNNNNNNNNNNNNNNNNNNNNNNNNNNNNNNNNNNNNNNNNNNNNNNNNNNNNNNNNNNNNNNNNNNNNNNNNNNNNNNNNNNNNNNNNNNNNNNNNNNNNNNNNNNNNNNNNNNNNNNNNNNNNNNNNNNNNNNNNNNNNNNNNNNNNNNNNNNNNNNNNNNNNNNNNNNNNNNNNNNNNNNNNNNNNNNNNNNNNNNNNNNN-NNNNNNNNNNNNNNNNNNNNNNNNNNNNNNNNNNNNNNNNNNNNNNNNNNNNNNNNNNNNNNNNNNNNNNNNNNNNNNNNNNNNNNNNNNNNNNNNNNNNNNNNNNNNNNNNNNNNNNNNNNNNNNNNNNNNNNNNNNNNNNNNNNNNNNNNNNNNNNNNNNNNNNNNNNNNNNNNNNNNNNNNNNNNNNNNNNNNNNNNNNNNNNNNNNNNNNNNNNNNNNNNNNNNNNNNNNNNNNNNNNNNNNNNNNNNNNNNNNNNNNNNNNNNNNNNNNNNNNNNNNNNNNNNN---------NNNNNNNNNNNNNNNNNNNNNNNNNNNNNNNNNNNNNNNNNNNNNNNNNNNNNNNNNNNNNNNNNNNNNNNNNNNNNNNNNNNNNNNNNNNNNNNNNNNNNNNNNNNNNNNNNNNNNNNNNNNNNNNNNNNNNNNNNNNNNNNNNNNNNNNNNNNNNNNNNNNNNNNNNNNNNNNNNNNNNNNNNNNNNNNNNNNNNNNNNNNNNNNNNNNNNNNNNNNNNNNNNNNNNNNNNNNNNNNNNNNNNNNNNNNNNNNNNNNNNNNNNNNNNNNNNNNNNNNNNNNNNNNNNNNNNNNNNNNNNNNNNNNNNNNNNNNNNNNNNNNNNNNNNNNNNNNNNNNNNNNNNNNNNNNNNNNNNNNNNNNNNNNNNNNNNNNNNNNNNNNNNNNNNNNNN---NNNNNNNNNNNNNNNNNNNNNNNNNNNNNNNNNNNNNNNNNNNNNNNNNNNNNNNNNNNNNNNNNNNNNNNNNNNNNNNNNN--NNNNNNNNNNNNNNNCATACAGGAAGCTGCCGAACTTGGCAAGGGCTCTTTCAAGTACGCCTGGGTGCTCGACAAGCTCAAGGCCGAGCGTGAGCGTGGTATCACCATCGATATCGCTCTCTGGAAGTTCGAAACCCCCAANNNNNNNNNNNNNNNNNNNNNNNNNNNNNNNNNNNNNNNNNNNNNNNNNNNNNNNNNNNNNNNNNNNNNNNNNNNNNNNNNNNNNNNNNNNNNNNNNNNNNNNNNNNNNNNNNNNNNNNNNNNNNNNNNNNNNNNNNNNNNNNNNNNNNNNNNNNNNNNNNNNNNNNNNNNNNNNNNNNNNNNNNNNNNNNNNNNNNNNNNNNNNNNNNNNNNNNNNNNNNNNNNNNNNNNNNNNNNNNNNNNNNNNNNNNNNNNNNNNNNNNNNNNNNNNNNNNNNNNNNNNNNNNNNNNNNNNNNNNNNNNNNNNNNNNNNNNNNNNNNNNNNNNNNNNNNNNNNNNNNNNNNNNNNNNNNNNNNNNNNNNNNNNNNNNNNNNNNNNNNNNNNNNNNNNNNNNNNNNNNNNNNNNNNNNNNNNNNNNNNNNNNNNNNNNNNNNNNNNNNNNNNNNNNNNNNNNNNNNNNNNNNNNNNNNNNNNNNNNNNNNNNNNNNNNNNNNNNNNNNNNNNNNNNNNNNNNNNNNNNNNNNNNNNNNNNNNNNNNNNNNNNNNNNNNNNNNNNNNNNNNNNNNNNNNNNNNNNNNNNNNNNNNNNNNNNNNNNNNNNNNNNNNNNNNNNNNNNNNNNNNNNNNNNNNNNNNNNNNNNNNNNNNNNNNNNNNNNNNNNNNNNNNNNNNNNNNNNNNNNNNNNNNNNNNNNNNNNNNNNNNNNNNNNNNNNNNNNNNNNNNNNNNNNNNNNNNNNNNNNNNNNNNNNNNNNNNNNNNNNNNNNNNNNNNNNNNNNNNNNNNNNNNNNNNNNNNNNNNNNNNNNNNNNNNNNNNNNNNNNNNNNNNNNNNNNNNNN
>Nowamyces_globulus_CBS_144599
cggcgagtgaagcggcaacagctcaaatttgaaatctggcat-----ccgcccgagttgtaatttggaga-ggatgcttctgggcagcgg-cc-ggtctaagttccttggaacaggacgtcacagagggtgagaatcccgtacgtgaccggcgc--gcaccctccacgtagctccttcgacgagtcgagttgtttgggaatgcagctctaaatgggaggtaaatttcttctaaagctaaataccggccagagaccgatagcgcacaagtagagtgatcgaaagatgaaaagcacttt-ggaaagagagttaaaaagcacgtgaaattgttgaaagggaagcgctcccaaccagacctgc-cggcgg-cgttccgccggtcttc-tgaccgg--tctactcgtcgt-ccgcaggccaacatcgtct-ggtgccgccgg---ata-agccgtcgggaatgtagctcctc--------ggagtattatagcccgtcg--ggatgcggcgcgcgcc-gggcgaggtccgcgc-ttcggcaaggatgttggcgtaatggtt-ggcagcgg-cccgtcttgaaacacggaccaaggagtctaacatctatgcgagtgttcgggtgttaaa-cccctacgcgtaatgaaagtgaacggaggtgggaa--------------------------------------------------------------------------------------------------------------------------------------------cc-------gcaaggtgcaccatcgaccgatcctgatgtc--ctcggatggatttgagtaagagcatagctgttgggacccgaaagatggtgaactatgcctg-ata-gggtgatgcca-gaggaaactct-------------------------------------------g-gtggaggctcgcagcggttctgacgtgcaaatcgatcgtcaaatttgggtatacccc---------------------------gg---------------------gcc---cg------------------------------------------------------------------acct-ccaacccac-----t-g--------tgaaccgaa------------cctgt---tgcttcgggg-gcgacccg-----gccgcttc----------------ggcggctccggg----------gcccccggtggcccatct--------------------------gaac-tctg-tgat-cc-------ctgcgtcggagcgaac--a-gc--gaatca-------------aacaaaactttcaacaacggatctcttggttctggcatcgatgaagaacgcagcgaaatgcgataagtaatgtgaattgcagaattcagtgaatcatcgaatctttgaacgcacattgcgccccctggtattccggggggcatgcccgtccgagcgtcatt-acgaccaatcccgcctg-gcggggtctt-gggcg-cc------------gcg-----------gtcc-------gccgcgc-----gcctc----------aaagt--c-----ttcggcc-gcgtggc-ccgtccccgagcgttgtgg--------------catc-tgtttc-----------------tcgctcacgggaccgg-gcggc-----------------------gtcggccgcgaaacc----------ggggctcgtccccacctcaggttgaccNNNNNNNNNNNNNNNNNNNNNNNNNNNNNNNNNNNNNNNNNNNNNNNNNNNNNNNNNNNNNNNNNNNNNNNNNNNNNNNNNNNNNNNNNNNNNNNNNNNNNNNNNNNNNNNNNNNNNNNNNNNNNNNNNNNNNNNNNNNNNNNNNNNNNNNNNNNNNNNNNNNNNNNNNNNNNNNNNNNNNNNNNNNNNNNNNNNNNNNNNNNNNNNNNNNNNNNNNNNNNNNNNNNNNNNNNNNNNNNNNNNNNNNNNNNNNNNNNNNNNNNNNNNNNNNNNNNNNNNNNNNNN-NNNNNNNNNNNNNNNNNNNNNNNNNNNNNNNNNNNNNNNNNNNNNNNNNNNNNNNNNNNNNNNNNNNNNNNNNNNNNNNNNNNNNNNNNNNNNNNNNNNNNNNNNNNNNNNNNNNNNNNNNNNNNNNNNNNNNNNNNNNNNNNNNNNNNNNNNNNNNNNNNNNNNNNNNNNNNNNNNNNNNNNNNNNNNNNNNNNNNNNNNNNNNNNNNNNNNNNNNNNNNNNNNNNNNNNNNNNNNNNNNNNNNNNNNNNNNNNNNNNNNNNNNNNNNNNNNNNNNNNNNNNNNNNNN---------NNNNNNNNNNNNNNNNNNNNNNNNNNNNNNNNNNNNNNNNNNNNNNNNNNNNNNNNNNNNNNNNNNNNNNNNNNNNNNNNNNNNNNNNNNNNNNNNNNNNNNNNNNNNNNNNNNNNNNNNNNNNNNNNNNNNNNNNNNNNNNNNNNNNNNNNNNNNNNNNNNNNNNNNNNNNNNNNNNNNNNNNNNNNNNNNNNNNNNNNNNNNNNNNNNNNNNNNNNNNNNNNNNNNNNNNNNNNNNNNNNNNNNNNNNNNNNNNNNNNNNNNNNNNNNNNNNNNNNNNNNNNNNNNNNNNNNNNNNNNNNNNNNNNNNNNNNNNNNNNNNNNNNNNNNNNNNNNNNNNNNNNNNNNNNNNNNNNNNNNNNNNNNNNNNNNNNNNNNNNNNNNNNNNNNNNN---NNNNNNNNNNNNNNNNNNNNNNNNNNNNNNNNNNNNNNNNNNNNNNNNNNNNNNNNNNNNNNNNNNNNNNNNNNNNNNNNNN--NNNNNNNNNNNNNNNCATACAGGAAGCTGCCGAACTTGGCAAGGGCTCTTTCAAGTACGCCTGGGTGCTCGACAAGCTCAAGGCCGAGCGTGAGCGTGGTATCACCATCGATATCGCTCTCTGGAAGTTCGAAACCCCCAANNNNNNNNNNNNNNNNNNNNNNNNNNNNNNNNNNNNNNNNNNNNNNNNNNNNNNNNNNNNNNNNNNNNNNNNNNNNNNNNNNNNNNNNNNNNNNNNNNNNNNNNNNNNNNNNNNNNNNNNNNNNNNNNNNNNNNNNNNNNNNNNNNNNNNNNNNNNNNNNNNNNNNNNNNNNNNNNNNNNNNNNNNNNNNNNNNNNNNNNNNNNNNNNNNNNNNNNNNNNNNNNNNNNNNNNNNNNNNNNNNNNNNNNNNNNNNNNNNNNNNNNNNNNNNNNNNNNNNNNNNNNNNNNNNNNNNNNNNNNNNNNNNNNNNNNNNNNNNNNNNNNNNNNNNNNNNNNNNNNNNNNNNNNNNNNNNNNNNNNNNNNNNNNNNNNNNNNNNNNNNNNNNNNNNNNNNNNNNNNNNNNNNNNNNNNNNNNNNNNNNNNNNNNNNNNNNNNNNNNNNNNNNNNNNNNNNNNNNNNNNNNNNNNNNNNNNNNNNNNNNNNNNNNNNNNNNNNNNNNNNNNNNNNNNNNNNNNNNNNNNNNNNNNNNNNNNNNNNNNNNNNNNNNNNNNNNNNNNNNNNNNNNNNNNNNNNNNNNNNNNNNNNNNNNNNNNNNNNNNNNNNNNNNNNNNNNNNNNNNNNNNNNNNNNNNNNNNNNNNNNNNNNNNNNNNNNNNNNNNNNNNNNNNNNNNNNNNNNNNNNNNNNNNNNNNNNNNNNNNNNNNNNNNNNNNNNNNNNNNNNNNNNNNNNNNNNNNNNNNNNNNNNNNNNNNNNNNNNNNNNNNNNNNNNNNNNNNNNNNNNNNNNNNNNNNNNNNNNNNNNNNNNNNNNNNNNNNNNNNNNNNNNNNNNNNNNNNN
>Pallidocercospora_heimii_CBS_110682
nnnnnnnngaagcggcaacagctcaaatttgaaatctggcgc-----aagcccgagttgtaatttgtaga-ggatgcttctaggcagcgg-cc-gttctaagttccttggaacaggacgtcatagagggtgagaatcccgtatgtgaccggcac--gcaccttttacgtagctccttcgacgagtcgagttgtttgggaatgcagctctaaatgggaggtaaatttcttctaaagctaaataccggctggagaccgatagcgcacaagtagagtgatcgaaagatgaaaagcacttt-ggaaagagagttaaaaagcacgtgaaattgttgaaagggaagcgcctgcaaccagacttcg-tggcag-tgttccgccggtcttc-tgaccgg--tctattctctgt-cgcgaggccatcatcgtct-ggggccgccgg---ata-agactggaggaatgtagctcccctc----ggggagtgttatagcttccag--tgatgcggcgtgtctc-gggcgaggtccgcgc-ttcggcaaggatgatggcgtaatggtt-gtcggcgg-cccgtcttgaaacacggaccaaggagtctaacatctatgcgagtgttcgggtgtcaaa-cccctacgcgtaatgaaagtgaacggaggtgggaa--------------------------------------------------------------------------------------------------------------------------------------------ct--------ttttgtgcaccatcgaccgatcctgatgtc--ctcggatggatttgagtaagagcatagctgttgggacccgaaagatggtgaactatgcctgaata-gggtgaagcca-gaggaaactct-------------------------------------------g-gtggannnnnnnnnnnnnnnnnnnnnnnnnnnnnnnnnnnnnnnnnnnnnnnngcta---------------------------cg---------------------gtc---cg------------------------------------------------------------------acct-ccaaccctt-----t-g--------tgaaccaaa------------cttgt---tgcttcgggg-gcgaccct-----gccgcttc----------------ggcggtgcggc------------gcccccggaggcc----------------------------attaaa-cact-gcat-ca-------ttgcgtcggagtaaaa--g-ta--aa-tta-------------aacaaaactttcaacaacggatctcttggttccagcatcgatgaagaacgcagcgaaatgcgataagtaatgtgaattgcagaattcagtgaatcatcgaatctttgaacgcacattgcgccctctggtattccggggggcatgcctgttcgagcgtcatt-tc-accactcaagcctg-gcttggtatt-gggcg-tc------------gcgg----------c----------tccgcgc-----gcctt----------aaagt--c----ttccggct-gagctgt-ccgtctctaagcgttgtgg----------------caactattc-----------------gcttcggaggt--cgg-gtggc-----------------------cgcggccgttaa---------------------atctttcacaaggttgaccTTCCGACTCAAGTTCCAGCAGCTGGTCAAAGACATGAAGGGATACCTTCACAGATGCGTTGAGCAAGGACGAGAATTCAACATTACGCTGGCAGTCAAGACAAACATTATAACTTCTGGGCTGCGGTACTGTCTTGCGACTGGAAACTGGGGCGACCAGAAGAAGGCGTCTTCTTCGAAAGCTGGAGTCAGTCAAGTGCTGAATCGCTACACATACGCATCGACACTGAGTCACTTGCGGAGAACAAACACGCCTATTGGGCGAGATGGCAAGATCGCGAAGCCG-AGACAACTGCNNNNNNNNNNNNNNNNNNNNNNNNNNNNNNNNNNNNNNNNNNNNNNNNNNNNNNNNNNNNNNNNNNNNNNNNNNNNNNNNNNNNNNNNNNNNNNNNNNNNNNNNNNNNNNNNNNNNNNNNNNNNNNNNNNNNNNNNNNNNNNNNNNNNNNNNNNNNNNNNNNNNNNNNNNNNNNNNNNNNNNNNNNNNNNNNNNNNNNNNNNNNNNNNNNNNNNNNNNNNNNNNNNNNNNNNNNNNNNNNNNNNNNNNNNNNNNNNNNNNNNNNNNNNNNNNNNNNNNN---------NNNNNNNNNNNNNNNNNNNNNNNNNNNNNNNNNNNNNNNNNNNNNNNNNNNNNNNNNNNNNNNNNNNNNNNNNNNNNNNNNNNNNNNNNNNNNNNNNNNNNNNNNNN-NNNNNNNNNNN--NNNNNNNNNNNNNNNNNNNNNNNNNNNNNNNNNNNNNNNNNNNNNNNNNNNNNNNNNNNNNNNNNNNNNNNNNNNNNNNN-------------NN--NNN------------NNN-NNNN-NNNNNNNNNNNNNNNNNNNNNNNNNNNNNNNNNNNNNNNNNNNNNNNNNNNNNNNNNNNNNNNNNNNNNNNNNNNNNNNNNNNNNNNNNNNNNNNNNNNNNNNNNNNNNNNNNNNNNNNNNNNNNNNNNNNNNNNNNNNNNNNNNNNNNNN---NNNNNNNNNNNNNNNNNNNNNNNNNNNNNNNNNNNNNNNNNNNNNNNNNNNNNNNNNNNNNNNNNNNNNNNNNNNNNNNNNN--NNNNNNNNNNNNNNNCCTACAGGAAGCCGCCGAGTTGGGCAAGGGCTCCTTCAAGTACGCTTGGGTGCTCGACAAGCTCAAGGCCGAGCGTGAGCGTGGTATCACTATCGACATTGCCCTCTGGAAGTTCGAGACTCCCAANNNNNNNNNNNNNNNNNNNNNNNNNNNNNNNNNNNNNNNNNNNNNNNNNNNNNNNNNNNNNNNNNNNNNNNNNNNNNNNNNNNNNNNNNNNNNNNNNNNNNNNNNNNNNNNNNNNNNNNNNNNNNNNNNNNNNNNNNNNNNNNNNNNNNNNNNNNNNNNNNNNNNNNNNNNNNNNNNNNNNNNNNNNNNNNNNNNNNNNNNNNNNNNNNNNNNNNNNNNNNNNNNNNNNNNNNNNNNNNNNNNNNNNNNNNNNNNNNNNNNNNNNNNNNNNNNNNNNNNNNNNNNNNNNNNNNNNNNNNNNNNNNNNNNNNNNNNNNNNNNNNNNNNNNNNNNNNNNNNNNNNNNNNNNNNNNNNNNNNNNNNNNNNNNNNNNNNNNNNNNNNNNNNNNNNNNNNNNNNNNNNNNNNNNNNNNNNNNNNNNNNNNNNNNNNNNNNNNNNNNNNNNNNNNNNNNNNNNNNNNNNNNNNNNNNNNNNNNNNNNNNNNNNNNNNNNNNNNNNNNNNNNNNNNNNNNNNNNNNNNNNNNNNNNNNNNNNNNNNNNNNNNNNNNNNNNNNNNNNNNNNNNNNNNNNNNNNNNNNNNNNNNNNNNNNNNNNNNNNNNNNNNNNNNNNNNNNNNNNNNNNNNNNNNNNNNNNNNNNNNNNNNNNNNNNNNNNNNNNNNNNNNNNNNNNNNNNNNNNNNNNNNNNNNNNNNNNNNNNNNNNNNNNNNNNNNNNNNNNNNNNNNNNNNNNNNNNNNNNNNNNNNNNNNNNNNNNNNNNNNNNNNNNNNNNNNNNNNNNNNNNNNNNNNNNNNNNNNNNNNNNNNNNNNNNNNNNNNNNNNNNNNNNNNNNNNNNNN
>Polyphialoseptoria_terminaliae_CBS_135106
cggcgagtgaagcggcaacagctcaaatttgaaatctggcgc-----aagcccgagttgtaatttgcaga-ggatgcttctgggcagcgg-cc-gttctaagttccttggaacaggacgtcatagagggtgagaatcccgtatgtgaccggcgc--gcaccctccacgtagctccttcgacgagtcgagttgtttgggaatgcagctctaaatgggaggtaaattccttctaaagctaaataccggccagagaccgatagcgcacaagtagagtgatcgaaagatgaaaagcacttt-ggaaagagagttaaacagcacgtgaaattgttgaaagggaagcgcttgccaccagacttcg-cggcgg-tgttccgccgggcttc-tgcccgg--tctactcgccgc-cgcgaggccaacatcgtct-ggggccgccgg---ata-agaccgtgggaatgtagctcccctc----ggggagtgttatagcccgcgg--tgatgcggcgcgcctc-gggcgaggtccgcgc-ttcggcaaggatgttggcgtaatggtg-gtcagcgg-cccgtcttgaaacacggaccaaggagtctaacatctatgcgagtgttcgggtgtcaaa-cccctacgcgtaatgaaagtgaacggaggtgggag--------------------------------------------------------------------------------------------------------------------------------------------ct-------tc--ggcgcaccatcgaccgatcctgatgtc--ctcggatggatttgagtaagagcatagctgttgggacccgaaagatggtgaactatgcctgaata-gggtgaagcca-gaggaaactct-------------------------------------------g-gtggaggctcgcagcggttctgacgtgcaaatcgatcgtcaaatttgggtatagggc---------------------------cc---------------------gcg---aa------------------------------------------------------------------ccct-ccaacccca-----t-g--------tgaaccgac------------c-cgt---tgcttcgggg-gcgaccct-----gccgctcc----------------ggcggcggcg-------------cccccggaggccctcca-------------------------aacac-tgca-tctg-tg-------cgtcg--gagtctcaa--t-cg--aattga-------------aacaaaactttcaacaacggatctcttggttctggcatcgatgaagaacgcagcgaaatgcgataagtaatgtgaattgcagaattcagtgaatcatcgaatctttgaacgcacattgcgccccgtggtattccgcggggcatgcctgttcgagcgtcatt-tc-accactcccgcccg-gcggggtgtt-gggcg-cc------------gcg-----------gtct-------cccgcgc-----gcctc----------aaagtg-c-----tccggct-gagccgt-tcgtctcccagcgttgtga--------------cacc-tagtga-----------------tcgcggcggagtgcga-gcggc-----------------------cgcggccgttaa---------------------accacgaatcaggttgaccNNNNNNNNNNNNNNNNNNNNNNNNNNNNNNNNNNNNNNNNNNNNNNNNNNNNNNNNNNNNNNNNNNNNNNNNNNNNNNNNNNNNNNNCTCGCCATCAAGACCAACATCATTACTGCCGGTCTGCGATATTGTTTGGCCACGGGCAATTGGGGCGATCAAAAGAAAGCCGCAAGCTCTCGAGCTGGTGTCAGTCAGGTGCTGAACAGGTATACGTACGCCTCCACCCTCAGTCATCTGCGGAGAACCAACACACCTATTGGCCGTGACGGCAAGATCGCCAAGCCC-AGACAGCTCCACAACACTCACTGGGGCCTGGTCTGCCCGGCAGAGACACCAGAAGGACAAGCTTGCGGATTGGTGAAGAATTTGTCTTTGATGTGCTACGTTACCGTCGGTACTCCGTCAAATCCTTTGGTCGATTTCATGCGCTCGCGGGGCATGGAATTTTTGGAAGAGTACGACCCTGTGATGAATCCCAAGGCTACCAAAGTCTTCCTCAACGGCACATGGGTTGGTGCGCATCGCAACGGCACTCAGCTTACCACGGCATTGCGAGCTATCAGACGAAAAGGAA---------TCGTCAGCTTCGAGGTCACGATCATTCGTGATGTGAGAGACCGCGAGATTCGCATCTTCACGGATGCCGGGCGTGTTTGCCGGCCCCTGTTCGTGGTCGAAGATGAT---CCGAAGTCTCTAGAATGCGGCAGCCTGGTTCTGAAACAAGAACATATCTTCAAGCTGTCCCAGGATCAGCAAACTTTGAGCATGCTTGAGG-------------GC--GTC------------AGC-GAAG-TGGACCGGGCGAAGGCCATCTACGGCTGGAAAGGCCTGATTGACGACGGTGTGGTGGAATACCTCGATGCGGAGGAGGAAGAGACCGCGATGATCATCATGACACCAGAAGACCTGGAAGAGCACAAGCACATGCGATCAGGCCAACAATA---CGAGGACGGAAAACTGGATCCCCATCGCAGAATCAAGCCGAAACCGAATCCGTATGTACGAACGTGGACCCACTGCNNNNNN--NNNNNNNNNNNNNNNCTTATAGGAAGCCGCCGAGTTGGGCAAGGGTTCCTTCAAGTACGCTTGGGTCCTCGACAAGCTCAAGGCCGAGCGTGAGCGTGGTATCACCATCGATATCGCCCTCTGGAAGTTCGAGACCCCAAANNNNNNNNNNNNNNNNNNNNNNNNNNNNNNNNNNNNNNNNNNNNNNNNNNNNNNNNNNNNNNNNNNNNNNNNNNNNNNNNNNNNNNNNNNNNNNNNNNNNNNNNNNNNNNNNNNNNNNNNNNNNNNNNNNNNNNNNNNNNNNNNNNNNNNNNNNNNNNNNNNNNNNNNNNNNNNNNNNNNNNNNNNNNNNNNNNNNNNNNNNNNNNNNNNNNNNNNNNNNNNNNNNNNNNNNNNNNNNNNNNNNNNNNNNNNNNNNNNNNNNNNNNNNNNNNNNNNNNNNNNNNNNNNNNNNNNNNNNNNNNNNNNNNNNNNNNNNNNNNNNNNNNNNNNNNNNNNNNNNNNNNNNNNNNNNNNNNNNNNNNNNNNNNNNNNNNNNNNNNNNNNNNNNNNNNNNNNNNNNNNNNNNNNNNNNNNNNNNNNNNNNNNNNNNNNNNNNNNNNNNNNNNNNNNNNNNNNNNNNNNNNNNNNNNNNNNNNNNNNNNNNNNNNNNNNNNNNNNNNNNNNNNNNNNNNNNNNNNNNNNNNNNNNNNNNNNNNNNNNNNNNNNNNNNNNNNNNNNNNNNNNNNNNNNNNNNNNNNNNNNNNNNNNNNNNNNNNNNNNNNNNNNNNNNNNNNNNNNNNNNNNNNNNNNNNNNNNNNNNNNNNNNNNNNNNNNNNNNNNNNNNNNNNNNNNNNNNNNNNNNNNNNNNNNNNNNNNNNNNNNNNNNNNNNNNNNNNNNNNNNNNNNNNNNNNNNNNNNNNNNNNNNNNNNNNNNNNNNNNNNNNNNNNNNNNNNNNNNNNNNNNNNNNNNNNNNNNNNNNNNNNNNNNNNNNNNNNNNNNNNNNNNNNNNNNNNNNN
>Polyphialoseptoria_terminaliae_CPC_19487
cggcgagtgaagcggcaacagctcaaatttgaaatctggcgc-----aagcccgagttgtaatttgcaga-ggatgcttctgggcagcgg-cc-gttctaagttccttggaacaggacgtcatagagggtgagaatcccgtatgtgaccggcgc--gcaccctccacgtagctccttcgacgagtcgagttgtttgggaatgcagctctaaatgggaggtaaattccttctaaagctaaataccggccagagaccgatagcgcacaagtagagtgatcgaaagatgaaaagcacttt-ggaaagagagttaaacagcacgtgaaattgttgaaagggaagcgcttgccaccagacttcg-cggcgg-tgttccgccgggcttc-tgcccgg--tctactcgccgc-cgcgaggccaacatcgtct-ggggccgccgg---ata-agaccgtgggaatgtagctcccctc----ggggagtgttatagcccgcgg--tgatgcggcgcgcctc-gggcgaggtccgcgc-ttcggcaaggatgttggcgtaatggtg-gtcagcgg-cccgtcttgaaacacggaccaaggagtctaacatctatgcgagtgttcgggtgtcaaa-cccctacgcgtaatgaaagtgaacggaggtgggag--------------------------------------------------------------------------------------------------------------------------------------------ct-------tc--ggcgcaccatcgaccgatcctgatgtc--ctcggatggatttgagtaagagcatagctgttgggacccgaaagatggtgaactatgcctgaata-gggtgaagcca-gaggaaactct-------------------------------------------g-gtggaggctcgcagcggttctgacgtgcaaatcgatcgtcaaatttgggtatannnn---------------------------nn---------------------nnn---nn------------------------------------------------------------------nnnn-nnnnnnnnn-----n-n--------nnnnnnnnn------------n-nnn---nnnnnnnnnn-nnnnnnnn-----nnnnnnnn----------------nnnnnnnnnn-------------nnnnnnnnnnnnnnnnn-------------------------nnnnn-nnnn-nnnn-nn-------nnnnn--nnnnnnnnn--n-nn--nnnnnn-------------nnnnnnnnnnnnnnnnnnnnnnnnnnnnnnnnnnnnnnnnnnnnnnnnnnnnnnnnnnnnnnnnnnnnnnnnnnnnnnnnnnnnnnnnnnnnnnnnnnnnnnnnnnnnnnnnnnnnnnnnnnnnnnnnnnnnnnnnnnnnnnnnnnnnnnnnnnnnnnnnn-nn-nnnnnnnnnnnnnn-nnnnnnnnnn-nnnnn-nn------------nnn-----------nnnn-------nnnnnnn-----nnnnn----------nnnnnn-n-----nnnnnnn-nnnnnnn-nnnnnnnnnnnnnnnnnnn--------------nnnn-nnnnnn-----------------nnnnnnnnnnnnnnnn-nnnnn-----------------------nnnnnnnnnnnn---------------------nnnnnnnnnnnnnnnnnnnTTCCGCCTGAAGTTCCAGCAGCTCGTCAAGGATATGAAAGCCTACCTTCATCGTTGTGTGGAAACTGGACGAGAATTCAACATGACACTCGCCATCAAGACCAACATCATTACTGCCGGTCTGCGATATTGTTTGGCCACGGGCAATTGGGGCGATCAAAAGAAAGCCGCAAGCTCTCGAGCTGGTGTCAGTCAGGTGCTGAACAGGTATACGTACGCCTCCACCCTCAGTCATCTGCGGAGAACCAACACACCTATTGGCCGTGACGGCAAGATCGCCAAGCCC-AGACAGCNNNNNNNNNNNNNNNNNNNNNNNNNNNNNNNNNNNNNNNNNNNNNNNNNNNNNNNNNNNNNNNNNNNNNNNNNNNNNNNNNNNNNNNNNNNNNNNNNNNNNNNNNNNNNNNNNNNNNNNNNNNNNNNNNNNNNNNNNNNNNNNNNNNNNNNNNNNNNNNNNNNNNNNNNNNNNNNNNNNNNNNNNNNNNNNNNNNNNNNNNNNNNNNNNNNNNNNNNNNNNNNNNNNNNNNNNNNNNNNNNNNNNNNNNNNNNNNNNNNNNNNNNNNNNNNNNNNNNNNNNN---------NNNNNNNNNNNNNNNNNNNNNNNNNNNNNNNNNNNNNNNNNNNNNNNNNNNNNNNNNNNNNNNNNNNNNNNNNNNNNNNNNNNNNNNNNNNNNNNNNNNNNNNNNNN-NNNNNNNNNNN--NNNNNNNNNNNNNNNNNNNNNNNNNNNNNNNNNNNNNNNNNNNNNNNNNNNNNNNNNNNNNNNNNNNNNNNNNNNNNNNN-------------NN--NNN------------NNN-NNNN-NNNNNNNNNNNNNNNNNNNNNNNNNNNNNNNNNNNNNNNNNNNNNNNNNNNNNNNNNNNNNNNNNNNNNNNNNNNNNNNNNNNNNNNNNNNNNNNNNNNNNNNNNNNNNNNNNNNNNNNNNNNNNNNNNNNNNNNNNNNNNNNNNNNNNNN---NNNNNNNNNNNNNNNNNNNNNNNNNNNNNNNNNNNNNNNNNNNNNNNNNNNNNNNNNNNNNNNNNNNNNNNNNNNNNNNNNN--NNNNNNNNNNNNNNNCTTATAGGAAGCCGCCGAGTTGGGCAAGGGTTCCTTCAAGTACGCTTGGGTCCTCGACAAGCTCAAGGCCGAGCGTGAGCGTGGTATCACCATCGATATCGCCCTCTGGAAGTTCGAGACCCCAAANNNNNNNNNNNNNNNNNNNNNNNNNNNNNNNNNNNNNNNNNNNNNNNNNNNNNNNNNNNNNNNNNNNNNNNNNNNNNNNNNNNNNNNNNNNNNNNNNNNNNNNNNNNNNNNNNNNNNNNNNNNNNNNNNNNNNNNNNNNNNNNNNNNNNNNNNNNNNNNNNNNNNNNNNNNNNNNNNNNNNNNNNNNNNNNNNNNNNNNNNNNNNNNNNNNNNNNNNNNNNNNNNNNNNNNNNNNNNNNNNNNNNNNNNNNNNNNNNNNNNNNNNNNNNNNNNNNNNNNNNNNNNNNNNNNNNNNNNNNNNNNNNNNNNNNNNNNNNNNNNNNNNNNNNNNNNNNNNNNNNNNNNNNNNNNNNNNNNNNNNNNNNNNNNNNNNNNNNNNNNNNNNNNNNNNNNNNNNNNNNNNNNNNNNNNNNNNNNNNNNNNNNNNNNNNNNNNNNNNNNNNNNNNNNNNNNNNNNNNNNNNNNNNNNNNNNNNNNNNNNNNNNNNNNNNNNNNNNNNNNNNNNNNNNNNNNNNNNNNNNNNNNNNNNNNNNNNNNNNNNNNNNNNNNNNNNNNNNNNNNNNNNNNNNNNNNNNNNNNNNNNNNNNNNNNNNNNNNNNNNNNNNNNNNNNNNNNNNNNNNNNNNNNNNNNNNNNNNNNNNNNNNNNNNNNNNNNNNNNNNNNNNNNNNNNNNNNNNNNNNNNNNNNNNNNNNNNNNNNNNNNNNNNNNNNNNNNNNNNNNNNNNNNNNNNNNNNNNNNNNNNNNNNNNNNNNNNNNNNNNNNNNNNNNNNNNNNNNNNNNNNNNNNNNNNNNNNNNNNNNNNNNNNNNNNNNNNNNNNNNNNNNNNNNNNNNNNNN
>Pseudoramichloridium_henryi_CBS_124775
cggcgagtgaagcggcaacagctcaaatttgaaatctggcac-----ccgcccgagttgtaatttgtaga-ggatgcttctaggcagcga-cc-ggtctaagtttcttggaacaggacgtcatagagggtgagaatcccgtatgtgaccggttg--gcaccttacacgtagctccttcgacgagtcgagttgtttgggaatgcagctctaaatgggaggtaaatttcttctaaagctaaatatcggccagagaccgatagcgcacaagtagagtgatcgaaagatgaaaagtacttt-ggaaagagagttaaaaagcacgtgaaattgttgaaagggaagcgcttgcaaccagacttat-cgacgg-tgttcccccggtcttc-tgaccgg--gctactcgccgt-cgctaggccagcgtcgtct-gggaccgtcgg---ataaaggcgtcgggaatgtagctcctc--------ggagtgttatagcccttcgcacaatacgacgcgaccc-gggcgaggtccgcgc-ttcggcaaggacgttggcgtaatggtc-gtaagcgg-cccgtcttgaaacacggaccaaggagtcgatcaattgtgcgagtgttcgggtggaaaa-cccctacgcgtaatgaaagtgaacggaggcgagaa--------------------------------------------------------------------------------------------------------------------------------------------ct---------tcggtgcatcgtcgaccgatcctgatgtt--tacggatggatttgagtaagagcatagctgatcggacccgaaagatggtgaactatgcctaaata-gaatgaagcca-gaggaaactct-------------------------------------------g-gtggaagttcgcagcggttctgacgtgcaaatcgatcgtcaaattnnnnnnnncctc---------------------------gt---------------------gccc-tcg------------------------------------------------------------------acctcccaaccctt-----t-g-------tt--taacca----------actttgt---tgcctcgggg-gtgacctg-----gccgtcacacg---------------------ccgg--------gcgcccccagaggacccatc-------------------------aaa---tcct-gcgt-ct-------ttgcgtcggagtattgaat--c--aaatca-------------attaaaactttcaacaacggatctcttggttctggcatcgatgaagaacgcagcgaaatgcgataagtaatgtgaattgcagaattcagtgaatcatcgaatctttgaacgcacattgcgccctttggcattccgaagggcatgcccgttcgagcgtcattaaa-acccctcaagcctg-gcttggtgtt-gggcg-cc------------gggt----------tagt-------tacccgc-----gcctc----------ta--ttca-----atcggct-ggacggtcagaatct-cagcgttgtg--caaatcaatc-------------c-----------------gctcgagaggctcgccggac---------------------------gcgccgttaaaacctc-------------------actaatggttgnnnNTTCCGGCTGAAGTTCTCTCAGCTTGTCAAAGACATCAAGTCATATTTGCACCGCTGTGTGGAGACAGGCAAGGACTTCAACCTGACGCTGGCTGTGAAGAGTAACATCATCACATCTGGCCTGCGGTACTGTTTGGCAACAGGCAATTGGGGCGACCAAAAGAAAGCAGCAAGTGCGAAGGCTGGTGTGAGTCAAGTGCTGAACCGCTACACCTACGCATCAACGCTTTCGCATTTGAGGAGAACAAACACCCCGATTGGCCGTGACGGGAAGATCGCGAAACCC-AGACAGCTGCNNNNNNNNNNNNNNNNNNNNNNNNNNNNNNNNNNNNNNNNNNNNNNNNNNNNNNNNNNNNNNNNNNNNNNNNNNNNNNNNNNNNNNNNNNNNNNNNNNNNNNNNNNNNNNNNNNNNNNNNNNNNNNNNNNNNNNNNNNNNNNNNNNNNNNNNNNNNNNNNNNNNNNNNNNNNNNNNNNNNNNNNNNNNNNNNNNNNNNNNNNNNNNNNNNNNNNNNNNNNNNNNNNNNNNNNNNNNNNNNNNNNNNNNNNNNNNNNNNNNNNNNNNNNNNNNNNNNNNN---------NNNNNNNNNNNNNNNNNNNNNNNNNNNNNNNNNNNNNNNNNNNNNNNNNNNNNNNNNNNNNNNNNNNNNNNNNNNNNNNNNNNNNNNNNNNNNNNNNNNNNNNNNNN-NNNNNNNNNNN--NNNNNNNNNNNNNNNNNNNNNNNNNNNNNNNNNNNNNNNNNNNNNNNNNNNNNNNNNNNNNNNNNNNNNNNNNNNNNNNNNNNNNNNNNNN---------------------NNN-NNNN-NNNNNNNNNNNNNNNNNNNNNNNNNNNNNNNNNNNNNNNNNNNNNNNNNNNNNNNNNNNNNNNNNNNNNNNNNNNNNNNNNNNNNNNNNNNNNNNNNNNNNNNNNNNNNNNNNNNNNNNNNNNNNNNNNNNNNNNNNNNNNNNNNNNNNNN---NNNNNNNNNNNNNNNNNNNNNNNNNNNNNNNNNNNNNNNNNNNNNNNNNNNNNNNNNNNNNNNNNNNNNNNNNNNNNNNNNN--NNNNNNNNNNNNNNNCTCCCAGGAAGCTGCCGAGTTGGGCAAGGGATCCTTCAAGTACGCGTGGGTGCTTGACAAGCTCAAGGCCGAGCGTGAGCGTGGTATCACGATTGACATTGCCCTCTGGAAGTTCGAGACTCCCAANNNNNNNNNNNNNNNNNNNNNNNNNNNNNNNNNNNNNNNNNNNNNNNNNNNNNNNNNNNNNNNNNNNNNNNNNNNNNNNNNNNNNNNNNNNNNNNNNNNNNNNNNNNNNNNNNNNNNNNNNNNNNNNNNNNNNNNNNNNNNNNNNNNNNNNNNNNNNNNNNNNNNNNNNNNNNNNNNNNNNNNNNNNNNNNNNNNNNNNNNNNNNNNNNNNNNNNNNNNNNNNNNNNNNNNNNNNNNNNNNNNNNNNNNNNNNNNNNNNNNNNNNNNNNNNNNNNNNNNNNNNNNNNNNNNNNNNNNNNNNNNNNNNNNNNNNNNNNNNNNNNNNNNNNNNNNNNNNNNNNNNNNNNNNNNNNNNNNNNNNNNNNNNNNNNNNNNNNNNNNNNNNNNNNNNNNNNNNNNNNNNNNNNNNNNNNNNNNNNNNNNNNNNNNNNNNNNNNNNNNNNNNNNNNNNNNNNNNNNNNNNNNNNNNNNNNNNNNNNNNNNNNNNNNNNNNNNNNNNNNNNNNNNNNNNNNNNNNNNNNNNNNNNNNNNNNNNNNNNNNNNNNNNNNNNNNNNNNNNNNNNNNNNNNNNNNNNNNNNNNNNNNNNNNNNNNNNNNNNNNNNNNNNNNNNNNNNNNNNNNNNNNNNNNNNNNNNNNNNNNNNNNNNNNNNNNNNNNNNNNNNNNNNNNNNNNNNNNNNNNNNNNNNNNNNNNNNNNNNNNNNNNNNNNNNNNNNNNNNNNNNNNNNNNNNNNNNNNNNNNNNNNNNNNNNNNNNNNNNNNNNNNNNNNNNNNNNNNNNNNNNNNNNNNNNNNNNNNNNNNNNNNNNNNNNNNNNNNNNNNNNNNNNNNNNNNNNNN
>Pseudoveronaea_ellipsoidea_CBS_132085
nnnnnagtgaagcggcaacagctcaaatttgaaacctggcgc-----aagcccggattgtaatttgtaga-ggatgcttctgggtagcgg-cc-ggtctaagttccttggaacaggacgtcacagagggtgagaatcccgtacgtgaccggccc--gcgccctctacgtagctccttcgacgagtcgagttgtttgggaatgcagctctaaatgggaggtaaatttcttctaaagctaaataccggccagagaccgatagcgcacaagtagagtgatcgaaagatgaaaagcacttt-ggaaagagagttaaaaagcacgtgaaattgttgaaagggaagcgcttgcaaccagacttgt-cggcgg-tgttccgccgggcttc-tgcccgg--tctactcaccgt-cagcaggccatcatcgtct-agggccgccgg---aga-aaccgtgaggaatgtggctccct------cgggagtgttatagcctctcg--tgatgcggcgcgccct-gggcgaggtccgcgc-tt-tgcaaggatgatggcgtaatggtt-gtcagcgg-cccgtcttgaaacacggaccaaggagtctaacatctatgcgagtgttcgggtgtcaaa-cccctacgcgtaatgaaagtgaacggaggtgggag--------------------------------------------------------------------------------------------------------------------------------------------ct-------tc--ggcgcaccatcgaccgatcctgatgtc--ctcggatggatttgagtaagagcatagctgttgggacccgaaagatggtgaactatgcctgaata-gggtgaagcca-gaggaaactct-------------------------------------------g-gtggaggctcgcagcggttctgacgtgcaaatcgatcgtcaaatttgggtatagccc---------------------------gg---------------------cgc---ct------------------------------------------------------------------tcgc-ccaaccctt-----t-g--------tgaaccgat-----------atcaat---ttcctcgggg-gacccccc-----gggcctccgggc-----------ccgcgg------------------acccccggtggacatctc-----------------------caactc-ttga-tgta-ac-------tgccgtccgagtacaa--t-gc--aaatga-------------aacaaaactttcaacaacggatctcttggttctggcatcgatgaagaacgcagcgaaatgcgataagtaatgtgaattgcagaattcagtgaatcatcgaatctttgaacgcacattgcgccccctggtattccggggggcatgcctgttcgagcgtcatt-tcaaccaatccagcccg-gctgggtatt-gggcg-tc------------gcg-----------gacc--------ccgcgc-----gcctc----------aaagt--g-----accggcg-gaagccgcccgttcctctgcgtgat-g-------------------cacatc----------------aatcgcttgggatacgg-gggtg-----------------------agcgcccgtgaaacatcg-------gcggagacgtcgactcc-aggttgaccNNNNNNNNNNNNNNNNNNNNNNNNNNNNNNNNNNNNNNNNNNNNNNNNNNNNNNNNNNNNNNNNNNNNNNNNNNNNNNNNNNNNNNNNNNNNNNNNNNNNNNNNNNNNNNNNNNNNNNNNNNNNNNNNNNNNNNNNNNNNNNNNNNNNNNNNNNNNNNNNNNNNNNNNNNNNNNNNNNNNNNNNNNNNNNNNNNNNNNNNNNNNNNNNNNNNNNNNNNNNNNNNNNNNNNNNNNNNNNNNNNNNNNNNNNNNNNNNNNNNNNNNNNNNNNNNNNNNNNNNNNNNN-NNNNNNNNNNNNNNNNNNNNNNNNNNNNNNNNNNNNNNNNNNNNNNNNNNNNNNNNNNNNNNNNNNNNNNNNNNNNNNNNNNNNNNNNNNNNNNNNNNNNNNNNNNNNNNNNNNNNNNNNNNNNNNNNNNNNNNNNNNNNNNNNNNNNNNNNNNNNNNNNNNNNNNNNNNNNNNNNNNNNNNNNNNNNNNNNNNNNNNNNNNNNNNNNNNNNNNNNNNNNNNNNNNNNNNNNNNNNNNNNNNNNNNNNNNNNNNNNNNNNNNNNNNNNNNNNNNNNNNNNNNNNNNNNN---------NNNNNNNNNNNNNNNNNNNNNNNNNNNNNNNNNNNNNNNNNNNNNNNNNNNNNNNNNNNNNNNNNNNNNNNNNNNNNNNNNNNNNNNNNNNNNNNNNNNNNNNNNNNNNNNNNNNNNNNNNNNNNNNNNNNNNNNNNNNNNNNNNNNNNNNNNNNNNNNNNNNNNNNNNNNNNNNNNNNNNNNNNNNNNNNNNNNNNNNNNNNNNNNNNNNNNNNNNNNNNNNNNNNNNNNNNNNNNNNNNNNNNNNNNNNNNNNNNNNNNNNNNNNNNNNNNNNNNNNNNNNNNNNNNNNNNNNNNNNNNNNNNNNNNNNNNNNNNNNNNNNNNNNNNNNNNNNNNNNNNNNNNNNNNNNNNNNNNNNNNNNNNNNNNNNNNNNNNNNNNNNNNNNNNNNNN---NNNNNNNNNNNNNNNNNNNNNNNNNNNNNNNNNNNNNNNNNNNNNNNNNNNNNNNNNNNNNNNNNNNNNNNNNNNNNNNNNN--NNNNNNNNNNNNNNNGTCACAGGAAGCCGCCGAGTTGGGTAAGGGTTCCTTCAAGTAANNNNNNNNNNNNNNNNNNNNNNNNNNNNNNNNNNNNNNNNNNNNNNNNNNNNNNNNNNNNNNNNNNNNNNNNNNNNNNNNNNNNNNNNNNNNNNNNNNNNNNNNNNNNNNNNNNNNNNNNNNNNNNNNNNNNNNNNNNNNNNNNNNNNNNNNNNNNNNNNNNNNNNNNNNNNNNNNNNNNNNNNNNNNNNNNNNNNNNNNNNNNNNNNNNNNNNNNNNNNNNNNNNNNNNNNNNNNNNNNNNNNNNNNNNNNNNNNNNNNNNNNNNNNNNNNNNNNNNNNNNNNNNNNNNNNNNNNNNNNNNNNNNNNNNNNNNNNNNNNNNNNNNNNNNNNNNNNNNNNNNNNNNNNNNNNNNNNNNNNNNNNNNNNNNNNNNNNNNNNNNNNNNNNNNNNNNNNNNNNNNNNNNNNNNNNNNNNNNNNNNNNNNNNNNNNNNNNNNNNNNNNNNNNNNNNNNNNNNNNNNNNNNNNNNNNNNNNNNNNNNNNNNNNNNNNNNNNNNNNNNNNNNNNNNNNNNNNNNNNNNNNNNNNNNNNNNNNNNNNNNNNNNNNNNNNNNNNNNNNNNNNNNNNNNNNNNNNNNNNNNNNNNNNNNNNNNNNNNNNNNNNNNNNNNNNNNNNNNNNNNNNNNNNNNNNNNNNNNNNNNNNNNNNNNNNNNNNNNNNNNNNNNNNNNNNNNNNNNNNNNNNNNNNNNNNNNNNNNNNNNNNNNNNNNNNNNNNNNNNNNNNNNNNNNNNNNNNNNNNNNNNNNNNNNNNNNNNNNNNNNNNNNNNNNNNNNNNNNNNNNNNNNNNNNNNNNNNNNNNNNNNNNNNNNNNNNNNNNNNNNNNNNNNNNNNNNNNNNNNNNNNNNNNNNNNNNNNNNNNNNNNNNNNNNNNNNNNNNNNNNNNNNNNNNNNNNNNNNNNNNNNNNNNNNNNNNNNNNNN
>Ramularia_eucalypti_CBS_120726
cggcgagtgaagcggcaacagctcaaatttgaaatctggcgc-----aagcccgagttgtaatttgtaga-ggatgcttctaggtagcga-cc-ggtctaagttccttggaacaggacgtcatagagggtgagaatcccgtatgtgaccggccc--gcaccttctacgtagctccttcgacgagtcgagttgtttgggaatgcagctctaaatgggaggtaaatttcttctaaagctaaataccggccagagaccgatagcgcacaagtagagtgatcgaaagatgaaaagcacttt-ggaaagagagttaaaaagcacgtgaaattgttgaaagggaagcgcttacaaccagacttct-gggcgg-tgttccgccggtcttc-tgaccgg--tctactcaccgt-cccgaggccaacatcatct-gggaccgccgg---ata-agaccttaggaatgtagctcccctc----ggggagtgttatagcctgtgg--tgatgcggcgcgtctc-gggtgaggtccgcgc-ttcggcaaggatgttggcgtaatggtt-gtcagcgg-cccgtcttgaaacacggaccaaggagtctaacatctatgcgagtgttcgggtgtcaaa-cccctacgcgtaatgaaagtgaacggaggtgggaa--------------------------------------------------------------------------------------------------------------------------------------------gg-------gtaacctgcaccatcgaccgatcctgatgtc--ctcggatggatttgagtaagagcatagctgttgggacccgaaagatggtgaactatgcctgaata-gggtgaagcca-gaggaaactct-------------------------------------------g-gtggaggctcgcagcggttctgacgtgcaaatcgatcgtcaaatttgggtatagagc---------------------------aa---------------------tcc---cg------------------------------------------------------------------acct-ccaaccctt-----t-g--------tgaacgcat------------catgt---tgctttgggg-gcgaccct-----gccgc-tt----------------cgcgg-catt-------------ccccccgaaggtcatc---------------------------aaaa-cact-gcat-tc-------ttacgtcggagtataa--a-gt--taattt-------------aataaaactttcaacaacggatctcttggttctggcatcgatgaagaacgcagcgaaatgcgataagtaatgtgaattgcagaattcagtgaatcatcgaatctttgaacgcacattgcgccccctggtattccggggggcatgcctgttcgagcgtcatt-tc-accactcaagcctc-gcttggtatt-gggcg-tc------------gcga----------gtct-------ctcgcgc-----gcctt----------aaagt--c-----tccggct-gagcggt-tcgtctcccagcgttgtgg-------------------caacta---------------tttcgcagtggagttcga-gtcgt-----------------------cgcggccgttaaatc----------------------tttcaaaggttgaccTTCCGTCTGAAGTTCGTGCAATTGGTCAAAGAGATGAAGTTATATCTCCTTCGCTGCGTTGACGGTGGGAAGGACTTCAACATCACCCTTGCAATCAAGACAAACATTCTCACCTCAGGTCTGAGATACTGTCTCGCAACGGGCAATTGGGGTGATCAGAAGAAAGCTTCCAGCGCCAAGGCTGGTGTCAGTCAGGTGCTGAACAGATATACTTATGCCTCCACACTCTCGCATTTGCGGAGAACAAACACTCCCATCGGCCGTGATGGCAAGATCGCCAAGCCG-AGACAACTGCANNNNNNNNNNNNNNNNNNNNNNNNNNNNNNNNNNNNNNNNNNNNNNNNNNNNNNNNNNNNNNNNNNNNNNNNNNNNNNNNNNNNNNNNNNNNNNNNNNNNNNNNNNNNNNNNNNNNNNNNNNNNNNNNNNNNNNNNNNNNNNNNNNNNNNNNNNNNNNNNNNNNNNNNNNNNNNNNNNNNNNNNNNNNNNNNNNNNNNNNNNNNNNNNNNNNNNNNNNNNNNNNNNNNNNNNNNNNNNNNNNNNNNNNNNNNNNNNNNNNNNNNNNNNNNNNNNNNNN---------NNNNNNNNNNNNNNNNNNNNNNNNNNNNNNNNNNNNNNNNNNNNNNNNNNNNNNNNNNNNNNNNNNNNNNNNNNNNNNNNNNNNNNNNNNNNNNNNNNNNNNNNNNN-NNNNNNNNNNN--NNNNNNNNNNNNNNNNNNNNNNNNNNNNNNNNNNNNNNNNNNNNNNNNNNNNNNNNNNNNNNNNNNNNNNNNNNNNNNNN-------------NN--NNN------------NNN-NNNN-NNNNNNNNNNNNNNNNNNNNNNNNNNNNNNNNNNNNNNNNNNNNNNNNNNNNNNNNNNNNNNNNNNNNNNNNNNNNNNNNNNNNNNNNNNNNNNNNNNNNNNNNNNNNNNNNNNNNNNNNNNNNNNNNNNNNNNNNNNNNNNNNNNNNNNN---NNNNNNNNNNNNNNNNNNNNNNNNNNNNNNNNNNNNNNNNNNNNNNNNNNNNNNNNNNNNNNNNNNNNNNNNNNNNNNNNNN--NNNNNNNNNNNNNNNCCCATAGGAAGCCGCCGAGCTTGGCAAGGGCTCTTTCAAGTATGCCTGGGTGCTCGACAAGCTGAAGGCCGAGCGTGAGCGTGGTATCACCATTGATATCGCCCTCTGGAAGTTCGAGACCCCCAANNNNNNNNNNNNNNNNNNNNNNNNNNNNNNNNNNNNNNNNNNNNNNNNNNNNNNNNNNNNNNNNNNNNNNNNNNNNNNNNNNNNNNNNNNNNNNNNNNNNNNNNNNNNNNNNNNNNNNNNNNNNNNNNNNNNNNNNNNNNNNNNNNNNNNNNNNNNNNNNNNNNNNNNNNNNNNNNNNNNNNNNNNNNNNNNNNNNNNNNNNNNNNNNNNNNNNNNNNNNNNNNNNNNNNNNNNNNNNNNNNNNNNNNNNNNNNNNNNNNNNNNNNNNNNNNNNNNNNNNNNNNNNNNNNNNNNNNNNNNNNNNNNNNNNNNNNNNNNNNNNNNNNNNNNNNNNNNNNNNNNNNNNNNNNNNNNNNNNNNNNNNNNNNNNNNNNNNNNNNNNNNNNNNNNNNNNNNNNNNNNNNNNNNNNNNNNNNNNNNNNNNNNNNNNNNNNNNNNNNNNNNNNNNNNNNNNNNNNNNNNNNNNNNNNNNNNNNNNNNNNNNNNNNNNNNNNNNNNNNNNNNNNNNNNNNNNNNNNNNNNNNNNNNNNNNNNNNNNNNNNNNNNNNNNNNNNNNNNNNNNNNNNNNNNNNNNNNNNNNNNNNNNNNNNNNNNNNNNNNNNNNNNNNNNNNNNNNNNNNNNNNNNNNNNNNNNNNNNNNNNNNNNNNNNNNNNNNNNNNNNNNNNNNNNNNNNNNNNNNNNNNNNNNNNNNNNNNNNNNNNNNNNNNNNNNNNNNNNNNNNNNNNNNNNNNNNNNNNNNNNNNNNNNNNNNNNNNNNNNNNNNNNNNNNNNNNNNNNNNNNNNNNNNNNNNNNNNNNNNNNNNNNNNNNNNNNNNNNNNNNNNNNNNNNNNNNNNN
>Ramularia_pusilla_CBS_124973
cggcgagtgaagcggcaacagctcaaatttgaaatctggcgc-----aagcccgagttgtaatttgtaga-ggatgcttctaggtagcga-cc-ggtctaagttccttggaacaggacgtcatagagggtgagaatcccgtatgtgaccggccc--gcaccttccacgtagctccttcgacgagtcgagttgtttgggaatgcagctctaaatgggaggtaaatttcttctaaagctaaataccggccagagaccgatagcgcacaagtagagtgatcgaaagatgaaaagcacttt-ggaaagagagttaaaaagcacgtgaaattgttgaaagggaagcgcttacaaccagacttct-gggcgg-tgttccgccggtcttt-tgaccgg--tctactctccgt-cccgaggccaacatcatct-gggaccgctgg---ata-agacctgaggaatgtagctcccctc----ggggagtgttatagcctctgg--tgatgcagcgcgtccc-gggtgaggtccgcgc-ttcggcaaggatgttggcgtaatggtt-gtcagcgg-cccgtcttgaaacacggaccaaggagtctaacatctatgcgagtgttcgggtgtcaaa-cccctacgcgtaatgaaagtgaacggaggtgggaa--------------------------------------------------------------------------------------------------------------------------------------------gc-------gcaagctgcaccatcgaccgatcctgatgtc--ctcggatggatttgagtaagagcatagctgttgggacccgaaagatggtgaactatgcctgaata-gggtgaagcca-gaggaaactct-------------------------------------------g-gtggaggctcgcagcggttctgacgtgcaaatcgatcgtcaaatttgggtatagagc---------------------------aa---------------------tcc---cg------------------------------------------------------------------acct-ccaaccctt-----t-g--------tgaacgcat------------catgt---tgcttcgggg-gcgaccct-----gccgtgca----------------aacgg-catt-------------ccccccggaggctatt---------------------------caaa-cact-gcat-tc-------ttacgtcggagtaaaa--a-gt--taattt-------------aataaaactttcaacaacggatctcttggttctggcatcgatgaagaacgcagcgaaatgcgataagtaatgtgaattgcagaattcagtgaatcatcgaatctttgaacgcacattgcgccccctggtattccggggggcatgcctgttcgagcgtcatt-tc-accactcaagcctc-gcttggtatt-gggcg-tc------------gcgg----------atct-------cccgcgc-----gcctc----------aaagt--c-----tccggct-gagcggt-tcgtctcccagcgttgtgg-------------------caacta----------------ttcgcagaggagttcga-gtcgt-----------------------cgcggccgttaaatc----------------------tttcaaaggttgaccNNNNNNNNNNNNNNNNNNNNNNNNNNNNNNNNNNNNNNNNNNNACCTCATCCGGTGCGTCGACAGCGGAAAGGACTTCAACATCACCCTCGCGATCAAGACAAACATCCTCACGGCTGGTTTGCGGTACTGTCTCGCTACGGGTAATTGGGGTGATCAAAAGAAAGCCTCGAGCGCCAAAGCCGGCGTCAGTCAAGTGCTAAACAGATATACTTACGCCTCCACACTTTCCCATTTACGGAGAACAAACACACCCATTGGTCGTGATGGTAAGATTGCCAAGCCG-CGACAACTGCACAACACCCATTGGGGTCTTGTGTGTCCAGCAGAGACTCCCGAAGGACAGGCTTGCGGTCTGGTGAAGAACTTGTCACTCATGTGCTACGTCTCGGTTGGAACACCCGGCGAGCCATTGACAGACTTTATGCGACAGCGTGGTATGGACCTTCTTGAAGAATACGACCCCGTTCTGGAGCCCAAATCGACCAAGGTGTTTATCAACGGTACTTGGGTTGGTGTGCACAAAAACGCTGGCCAACTTACGGAAACCTTGCGATCCCTACGAAGAAAGGGTC---------TGTTGAGCTTCGAGGTCACCATCATTCGTGATGTTCGAGAGCGTGAAATTCGAGTCTTTACTGATGCTGGGCGTGTTTGCCGGCCGCTGTTTGTGGTTGACAACAAG---CCGGACTCTGCAGATCGCGGCAGTCTTGTGCTGAAGCAAGATCAGATCGAGAAGCTGCATGCAGATGAGGCTGCCGCAGCATCTCTCCGGG-------------GT--ATC------------AGC-GAAG-AGGATAGGGCCGAGCATACCTACGGCTGGATGGGTTTGGTCCGCGATGGTGTGGTAGAGTACCTGGATGCAGAAGAGGAGGAGACGGCCATGATCATCATGACTCCAGAAGATCTGGATGAGCACCGAGCCCTTCGCTCTGGCGCAGAGTA---CGACGACCCCAAGTCAGACCCGCATCGGCGGATTAAGCCCAAGCCCAACATGCAGGTCCACACTTGGACGCATTGCGAAATT--CATCCTGCCATGATTCCCCTAGGAAGCCGCCGAGCTTGGCAAGGGCTCTTTCAAGTATGCCTGGGTGCTCGACAAGCTGAAGGCCGAGCGTGAGCGTGGTATCACCATTGATATCGCCCTCTGGAAGTTCGAGACCCCGAANNNNNNNNNNNNNNNNNNNNNNNNNNNNNNNNNNNNNNNNNNNNNNNNNNNNNNNNNNNNNNNNNNNNNNNNNNNNNNNNNNNNNNNNNNNNNNNNNNNNNNNNNNNNNNNNNNNNNNNNNNNNNNNNNNNNNNNNNNNNNNNNNNNNNNNNNNNNNNNNNNNNNNNNNNNNNNNNNNNNNNNNNNNNNNNNNNNNNNNNNNNNNNNNNNNNNNNNNNNNNNNNNNNNNNNNNNNNNNNNNNNNNNNNNNNNNNNNNNNNNNNNNNNNNNNNNNNNNNNNNNNNNNNNNNNNNNNNNNNNNNNNNNNNNNNNNNNNNNNNNNNNNNNNNNNNNNNNNNNNNNNNNNNNNNNNNNNNNNNNNNNNNNNNNNNNNNNNNNNNNNNNNNNNNNNNNNNNNNNNNNNNNNNNNNNNNNNNNNNNNNNNNNNNNNNNNNNNNNNNNNNNNNNNNNNNNNNNNNNNNNNNNNNNNNNNNNNNNNNNNNNNNNNNNNNNNNNNNNNNNNNNNNNNNNNNNNNNNNNNNNNNNNNNNNNNNNNNNNNNNNNNNNNNNNNNNNNNNNNNNNNNNNNNNNNNNNNNNNNNNNNNNNNNNNNNNNNNNNNNNNNNNNNNNNNNNNNNNNNNNNNNNNNNNNNNNNNNNNNNNNNNNNNNNNNNNNNNNNNNNNNNNNNNNNNNNNNNNNNNNNNNNNNNNNNNNNNNNNNNNNNNNNNNNNNNNNNNNNNNNNNNNNNNNNNNNNNNNNNNNNNNNNNNNNNNNNNNNNNNNNNNNNNNNNNNNNNNNNNNNNNNNNNNNNNNNNNNNNNNNNNNNNNNNNNNNNNNNNNNNNNNNNNNNNNNNNNNN
>Readeriella_deanei_CBS_134746
nnnnnnnngaagcggcaacagctcaaatttgaaatctggcgc-----aagcccgagttgtaatttgtaga-ggatgcttctgggcagcgg-cc-ggtctaagttccttggaacaggacgtcatagagggtgagaatcccgtatgcgaccggttg--gcacccgtcacgtagctccttcgacgagtcgagttgtttgggaatgcagctctaaatgggaggtaaatgtcttctaaagctaaatattggccagagaccgatagcgcacaagtagagtgatcgaaagatgaaaagcacttt-ggaaagagagttaaaaagcacgtgaaattgttgaaagggaagcgcaagcaatcagacttgt-cggcgg-tgttcccccggtcttc-tgaccgg--gctactcgccgc-cggcaggccaacatcattt-gggtgcgccgg---ataaagacgtaaggaatgtggccccct------cgggggtgttatagccttgcgtgcaatacggtgtcgccc-gagtgaggtccgcgc-ttcggctaggatgttggcgtaatggtt-gtttgcgg-cccgtcttgaaacacggaccaaggagtctaacatctatgcgagtgttcgggtgtcaaa-cccctacgcgtaatgaaagtgaacggaggtgggaa--------------------------------------------------------------------------------------------------------------------------------------------c---------gaaagtgcaccatcgaccgatcctgatgtc--ttcggatggatttgagtaagagcatagctgttgggacccgaaagatggtgaactatgcctgaata-gggtgaagcca-gaggaaactct-------------------------------------------g-gtggannnnnnnnnnnnnnnnnnnnnnnnnnnnnnnnnnnnnnnnnnnnnnnncctc---------------------------gg---------------------gtc---cg------------------------------------------------------------------acct-ccaacccca-----t-g--------ttgtccga------------ctctgt---tgcctcgggg-gcgacccg-----gccgtacggc---------------------cgcgg-----------gcccccggtggact---actc----------------------aa---ctct-gcat-ct-------tagcgtctgagtttaatta-ta--aa-tca-------------attaaaactttcaacaacggatctcttggttctggcatcgatgaagaacgcagcgaaatgcgataagtaatgtgaattgcagaattcagtgaatcatcgaatctttgaacgcacattgcgccccttggtattccgaggggcatgcctgttcgagcgtcatt-ac-accaatcaagcctg-gcttggtatt-gggcg-cc------------gtgg----------ttcttcgg--agccgcgc-----gccct----------aatgtcc-------tcggct-gggccgtcc-gcctcgaagcgttgtgata--------------atacagatc-----------------gcttgtgggtgtggac-ggtcg------------------------cgcgccgtaaaacctt--------------------ttttcaaggttgaccTTCCGGCTTAAATTCACACAGCTAGTCAAGGATATCAGGAACTACCTGCATCGATGTGTGGAGCAAAACCGTGACTTCAACATCACTCTGGCTGTGAAATCAAATATCATCACATCTGGTCTGCGTTACTGTTTAGCAACAGGTAACTGGGGAGATCAGAAAAAGGCTGCCAGCGCAAAGGCTGGTGTTAGTCAAGTGCTCAATCGATACACTTATGCTTCGACACTGTCTCATTTGCGGCGAACAAATACCCCCATCGGAAGAGATGGCAAGATTGCAAAGCCT-CGTCAATTGCNNNNNNNNNNNNNNNNNNNNNNNNNNNNNNNNNNNNNNNNNNNNNNNNNNNNNNNNNNNNNNNNNNNNNNNNNNNNNNNNNNNNNNNNNNNNNNNNNNNNNNNNNNNNNNNNNNNNNNNNNNNNNNNNNNNNNNNNNNNNNNNNNNNNNNNNNNNNNNNNNNNNNNNNNNNNNNNNNNNNNNNNNNNNNNNNNNNNNNNNNNNNNNNNNNNNNNNNNNNNNNNNNNNNNNNNNNNNNNNNNNNNNNNNNNNNNNNNNNNNNNNNNNNNNNNNNNNNNNN---------NNNNNNNNNNNNNNNNNNNNNNNNNNNNNNNNNNNNNNNNNNNNNNNNNNNNNNNNNNNNNNNNNNNNNNNNNNNNNNNNNNNNNNNNNNNNNNNNNNNNNNNNNNN-NNNNNNNNNNN--NNNNNNNNNNNNNNNNNNNNNNNNNNNNNNNNNNNNNNNNNNNNNNNNNNNNNNNNNNNNNNNNNNNNNNNNNNNNNNNNNNNNNNNNNNN---------------------NNN-NNNN-NNNNNNNNNNNNNNNNNNNNNNNNNNNNNNNNNNNNNNNNNNNNNNNNNNNNNNNNNNNNNNNNNNNNNNNNNNNNNNNNNNNNNNNNNNNNNNNNNNNNNNNNNNNNNNNNNNNNNNNNNNNNNNNNNNNNNNNNNNNNNNNNNNNNNNN---NNNNNNNNNNNNNNNNNNNNNNNNNNNNNNNNNNNNNNNNNNNNNNNNNNNNNNNNNNNNNNNNNNNNNNNNNNNNNNNNNN--NNNNNNNNNNNNNNNACTACAGGAAGCCGCCGAGTTGGGCAAGGGTTCCTTCAAGTACGCATGGGTGCTTGACAAGCTTAAGGCCGAGCGTGAGCGTGGTATCACCATTGATATCGCCCTCTGGAAGTTCGAGACCCCCAANNNNNNNNNNNNNNNNNNNNNNNNNNNNNNNNNNNNNNNNNNNNNNNNNNNNNNNNNNNNNNNNNNNNNNNNNNNNNNNNNNNNNNNNNNNNNNNNNNNNNNNNNNNNNNNNNNNNNNNNNNNNNNNNNNNNNNNNNNNNNNNNNNNNNNNNNNNNNNNNNNNNNNNNNNNNNNNNNNNNNNNNNNNNNNNNNNNNNNNNNNNNNNNNNNNNNNNNNNNNNNNNNNNNNNNNNNNNNNNNNNNNNNNNNNNNNNNNNNNNNNNNNNNNNNNNNNNNNNNNNNNNNNNNNNNNNNNNNNNNNNNNNNNNNNNNNNNNNNNNNNNNNNNNNNNNNNNNNNNNNNNNNNNNNNNNNNNNNNNNNNNNNNNNNNNNNNNNNNNNNNNNNNNNNNNNNNNNNNNNNNNNNNNNNNNNNNNNNNNNNNNNNNNNNNNNNNNNNNNNNNNNNNNNNNNNNNNNNNNNNNNNNNNNNNNNNNNNNNNNNNNNNNNNNNNNNNNNNNNNNNNNNNNNNNNNNNNNNNNNNNNNNNNNNNNNNNNNNNNNNNNNNNNNNNNNNNNNNNNNNNNNNNNNNNNNNNNNNNNNNNNNNNNNNNNNNNNNNNNNNNNNNNNNNNNNNNNNNNNNNNNNNNNNNNNNNNNNNNNNNNNNNNNNNNNNNNNNNNNNNNNNNNNNNNNNNNNNNNNNNNNNNNNNNNNNNNNNNNNNNNNNNNNNNNNNNNNNNNNNNNNNNNNNNNNNNNNNNNNNNNNNNNNNNNNNNNNNNNNNNNNNNNNNNNNNNNNNNNNNNNNNNNNNNNNNNNNNNNNNNNNNNNNNNNNNNNNNNNNNNNNNNNNNNNNNNNNNN
>Readerielliopsis_fuscoporiae_CBS_139900
cggcgagtgaagcggcaacagctcaaatttgaaatctggcgtcttcggcgtccgagttgtaatttgtaga-ggatgcttttgggcagcca-cc-ggtctaagttccttggaacaggacgtcatagagggtgagaatcccgtatgcgaccggaag-ggcacccttcacatagctccttcgacgagtcgagttgtttgggaatgcagctctaaatgggaggtaaatttcttctaaagctaaataccggccagagaccgatagcgcacaagtagagtgatcgaaagatgaaaagcacttt-ggaaagagagttaaaaagcacgtgaaattgttgaaagggaagcgcttgcaaccagacttgt-ctgcgg-tgttccgccggtcttc-tgaccgg--tctactcaccgt-ttgcaggccagcatcgttt-ggggccgccgg---ataaaagcttagggaatgtggctcttc--------ggagtgttatagccctaggtgtaatacggcgagcctc-gagcgaggtccgcgc-ttcggctaggatgctggcgtaatggtt-gtaagcgg-cccgtcttgaaacacggaccaaggagtctaacatctatgcgagtgttcgggtgtaaaa-cccctacgcgtaatgaaagtgaacggaggtgggaa--------------------------------------------------------------------------------------------------------------------------------------------ct-------ttttg-tgcaccatcgaccgatcctgatgtc--ttcggatggatttgagtaagagcatagctgttgggacccgaaagatggtgaactatgcctgaata-gggtgaagcca-gaggaaactct-------------------------------------------g-gtggaggctcgcagcggttctgacgtgcaaatcgatcgtcaaatttgggtatacttc---------------------------gg---------------------gtc---cg------------------------------------------------------------------acct-ccaacccca-----t-g--------ttttctat------------ccttgt---tgcttcgggggacgaagc-----cgcctc---------------------gcgcggcgga----------cgcccccggaggaccac-------------------------taaa---ctct-gcat-------catttgcgtctgagtattattt----tgaataa-------------atcaaaactttcaacaacggatctcttggttctggcatcgatgaagaacgcagcgaaatgcgataagtaatgtgaattgcagaattcagtgaatcatcgaatctttgaacgcacattgcgccctttggtattccttagggcacacctgttcgagcgtcatt-ac-accactcaagccta-gcttggtatt-gggcg-cc------------gcgg-----------ctt-------ctgtcgc-----gcgcctcaaagac---------------gtcggcc-gagtcttcaagtctcttagcgttgtgc-------aaac---------tctcg-----------------ctggtgaggattgatg-gcccg-----------------------cg---ccgttaaaccttt-------------------ttttcaaggttgaccTTCCGCCTAAAGTTTGCGCAGCTCACGGGAGACATGAGAAACTACCTGCAAAGAGCACTGGAGCAAAAGCGCGAGTTCAATCTGAATTTGGCAGTCAAGTCCAACATCATCACCAACGGTCTAAGATATTCCCTTGCAACTGGTAACTGGGGTGACCAGAAGAAGGCTGCAAGCGCAAGAGCCGGCGTCAGCCAGGTGCTCAACCGTTACACGTATGCCTCGACACTGTCACATTTGCGCCGCACGAATACACCAATTGGGCGTGACGGCAAGATTGCGAAGCCA-CGCCAACTGCACAACACTCACTGGGGATTGGTATGTCCAGCCGAAACTCCGGAAGGACAAGCTTGTGGCCTGGTCAAGAATCTGGCACTTATGTGCTACGTCTCCGTCGGAACACCAGGAGTGCCGCTGGTTGATTTCATGGCGCAATGCGACATGGAATATCTAGAAGAGTACGATCCAGTCACAAACCCCAACGCCACGAAAGTCTTTGTCAACGGCGTGTGGGTTGGTGTGCACAAAAACGGAGGTGTCCTGATCGACAAACTGAGAGAAATTCGTCGAAAGGGCA---------TCGTCAGCTTCGAAATCACGATCATCCGTGACGTACGAGAGCGCGAAATCAAGGTCTTCACCGACGCAGGCCGTGTGTGCAGGCCGTTATTTGTTGTAGAGAACGAC-CCAAGATCGGC--GAACAAGGGATGCCTTGTACTGAAACGCGAGCACGTCGACAAACTGGTTGCAGACAAGGAAATG---------------------------------GACACGGCCAACATGGAT-GAGC-AAAGCAGAGCCGAGATCCAGTTCGGGTGGAAGGGTCTCGTTGACAATGGCATCGTTGAATATCTCGACGCCGAAGAAGAGGAACAAGCCATGATTGTGATGACGCCGGATGACCTGGAAGAGCACAGGCTGGTTTCCACTGGCGTGGCCTT---TGAGGAAGGCAGAGAAGACCCCCACAGGAGAATCAAGCCAAAACCAAACCCAGCGGTGCGCATGTGGACACATTGTGAGATC--CATCCTGCAATGATTNNNNNNNNNNNNNNNNNNNNNNNNNNNNNNNNNNNNNNNNNNNNNNNNNNNNNNNNNNNNNNNNNNNNNNNNNNNNNNNNNNNNNNNNNNNNNNNNNNNNNNNNNNNNNNNNNNNNNNNNNNNNNNATCATTGCCGCCGGTACTGGTGAGTTCGAGGCTGGTATCTCCAAGGATGGCCAGACCCGTGAGCACGCCCTGCTCGCCTACACCCTCGGTGTCAAGCAGCTCATCGTCGCCATCAACAAGATGGACACCACCAAGTGGTCCGAGGACCGCTACCAGGAGATCATCAAGGAGACCTCCACCTTCATCAAGAAGGTCGGCTACAACCCCAAGCACGTCCCCTTCGTCCCGATCTCCGGCTTCAACGGTGACAACATGATCGAGCCCTCCACCAACTGCCCCTGGTACAAGGGCTGGGAGAAGGAGACCAAGGCCAAGGCCACTGGCAAGACCCTCCTCGAGGCCATCGACGCCATTGACCCGCCGAGCCGTCCCTCGGACAAGCCCCTCCGTCTTCCCCTCCAGGATGTCTACAAGATTGGCGGCATTGGCACGGTCCCTGTCGGCCGTGTCGAGACCGGTGTCATCAAGGCCGGCATGGTCGTTACCTTCGCTCCCGCTGGCGTCACCACTGAGGTGAAGTCCGTCGAGATGCACCACGAGCAGCTCACCGAGGGTGTCCCCGGTGACAACGTCGGCTTCAACGTCAAGAACGTCTCCGTCAAGGAGATCCGCCGTGGCAACGTTGCCGGTGACTCCAAGCAGGACCCGCCCAAGGGCTGCGACAGCTTCAACGCCCAGGTCATCGTCCTGAACCACCCCGGTCAGGTCGGTGCCGGCTACGCCCCGGTCCTCGACTGCCACACCGCCCACATTGCTTGCAAGTTCTCCGAGCTCCTCGAGAAGATCGACCGCCGTACCGGCAAGTCGATTGAGAACGCCCCCAAGTTCATCAAGTCG
>Readerielliopsis_guyanensis_CBS_117550
cggcgagtgaagcggcaacagctcaaatttgaaatctggcgtcttcggcgtccgagttgtaatttgtaga-ggatgcttttgggcagcca-cc-ggtctaagttccttggaacaggacgtcatagagggtgagaatcccgtatgcgaccggaag-ggcacccttcacatagctccttcgacgagtcgagttgtttgggaatgcagctctaaatgggaggtaaatttcttctaaagctaaataccggccagagaccgatagcgcacaagtagagtgatcgaaagatgaaaagcacttt-ggaaagagagttaaaaagcacgtgaaattgttgaaagggaagcgcttgcaaccagacttgt-ctgcgg-tgttccgccggtcttc-tgaccgg--tctactcaccgt-ttgcaggccagcatcgttt-ggggccgccgg---ataaaagccttgggaatgtggctcttc--------ggagtgttatagcccttggtgtaatacggcgagcctc-gagcgaggtccgcgc-ttcggctaggatgctggcgtaatggtt-gtaagcgg-cccgtcttgaaacacggaccaaggagtctaacatctatgcgagtgttcgggtgtaaaa-cccctacgcgtaatgaaagtgaacggaggtgggaa--------------------------------------------------------------------------------------------------------------------------------------------ct-------ttttg-tgcaccatcgaccgatcctgatgtc--ttcggatggatttgagtaagagcatagctgttgggacccgaaagatggtgaactatgcctgaata-gggtgaagcca-gaggaaactct-------------------------------------------g-gtggaggctcgcagcggttctgacgtgcaaatcgatcgtcaaatttgggtatacttc---------------------------gg---------------------gtc---cg------------------------------------------------------------------acct-ccaacccca-----t-g--------ttttctat------------ccttgt---tgcttcgggggacgaagc-----cgcctc---------------------gcgcggtgga----------cgcccccggaggaccac-------------------------taaa---ctct-gcat-------catttgcgtctgagtattattt----tgaataa-------------atcaaaactttcaacaacggatctcttggttctggcatcgatgaagaacgcagcgaaatgcgataagtaatgtgaattgcagaattcagtgaatcatcgaatctttgaacgcacattgcgccctttggtattccttagggcacacctgttcgagcgtcatt-ac-accactcaagccta-gcttggtatt-gggcg-cc------------gcgg-----------ctc-------ttgtcgc-----gcgcctcaaagac---------------gtcggcc-gagtcttcaagtctcttagcgttgtgc-------aaac---------tctcg-----------------ctggtgaggattgatg-gcccg-----------------------cg---ccgttaaacctttc------------------ttttcaaggttgaccTTCCGCTTAAAGTTTGCGCAGTTGACGGGAGACATGAGAAACTACCTGCAAAGAGCGCTGGAGCAAAAGCGCGAGTTCAATCTGAACTTGGCGGTCAAGTCCAATATCATCACCAATGGTCTGAGATATTCCCTTGCAACTGGCAACTGGGGCGACCAGAAAAAGGCTGCAAGCGCAAGAGCCGGCGTCAGCCAGGTGCTGAATCGTTACACGTACGCCTCAACACTATCACACTTGCGCCGTACGAACACACCGATAGGGCGTGACGGCAAGATCGCGAAGCCA-CGCCAACTACACAACACTCACTGGGGATTGGTCTGTCCTGCTGAAACGCCAGAAGGACAAGCCTGTGGTCTGGTCAAGAATCTTGCACTCATGTGCTACGTTTCCGTCGGAACACCGGGCGTGCCTCTTGTTGATTTCATGGCGCAATGTGACATGGAATATCTAGAAGAGTACGATCCGGTCACGAATCCCAACGCCACAAAAGTCTTTGTCAACGGCGTGTGGGTTGGTGTGCACAAAAACGCAAGTGTGCTGATCGAGAAGTTGAGAGACATTCGCAGAAGGGGTA---------TTGTGAGCTTCGAGATCACGATCATTCGCGACGTGCGAGAACGTGAAATCAAGGTCTTCACCGACGCAGGCCGTGTGTGCAGACCATTGTTTGTTGTGGACAACGAC-CCGAGATCGCC--CAACAAAGGCAGCCTTGTGCTGAAACGAGAGCACGTTGACAAACTGGTTGCCGACAAGGAAATG---------------------------------GACACCTCCAACATGGAT-GAGC-AAAGCAGAGACGAGGTTCAGTTCGGGTGGAAAGGTCTTGTCAACAATGGTATCGTGGAATATCTCGATGCCGAAGAAGAGGAACAAGCCATGATCGTAATGACGCCGGACGACCTGGAAGAGCATAGGCTGGTTACGTCGGGTATACCGTT---TGAGGAGGGCAGAGAGGATCCTCACAGAAGAATCAAGCCACGACCAAACCCGGCGGTGCGCTTATGGACCCATTGCGAGATC--CACCCTGCAATGATTNNNNNNNNNNNNNNNNNNNNNNNNNNNNNNNNNNNNNNNNNNNNNNNNNNNNNNNNNNNNNNNNNNNNNNNNNNNNNNNNNNNNNNNNNNNNNNNNNNNNNNNNNNNNNNNNNNNNNNNNNNNNNNATCATTGCCGCCGGCACTGGTGAGTTCGAGGCTGGTATCTCCAAGGATGGCCAGACCCGTGAGCACGCCCTGCTCGCCTACACCCTCGGTGTCAAGCAGCTCATCGTCGCCATCAACAAGATGGACACCACCAAGTGGTCCGAAGAGCGCTACCAGGAGATCATCAAGGAGACCTCCACCTTCATCAAGAAGGTCGGCTACAACCCCAAGCACGTTCCCTTCGTGCCGATCTCCGGTTTCAACGGCGACAACATGATTGAGCCCTCCACCAACTGCCCCTGGTACAAGGGCTGGGAGAAGGAGACCAAGGCCAAGGCCACCGGCAAGACCCTCCTCGAGGCCATCGACGCCATTGACCAGCCCAGCCGCCCGTCCGACAAGCCCCTCCGTCTTCCCCTCCAGGATGTCTACAAGATCGGCGGTATTGGCACGGTCCCGGTCGGCCGTGTCGAGACCGGCGCCATCAAGGCCGGCATGGTCGTTACCTTCGCCCCCGCTGGTGTCACCACTGAGGTGAAGTCCGTCGAGATGCACCACGAGCAGCTCGTCGAGGGTCTCCCCGGTGACAACGTCGGCTTCAACGTCAAGAACGTCTCCGTCAAGGAGATCCGCCGTGGCAACGTCGCCGGTGACTCCAAGAACGACCCCCCGAAGGGCTGCGACAGCTTCAACGCCCAGGTCATCGTCCTGAACCACCCCGGCCAGGTCGGTGCCGGCTACGCCCCGGTCCTCGACTGCCACACCGCCCACATTGCTTGCAAGTTCTCTGAGCTCCTCGAGAAGATCGACCGCCGTACCGGCAAGTCGATTGAGAACGCCCCCAAGTTCATCAAGTCG
>Scorias_leucadendri_CBS_131318
cggcgagtgaagcggcaacagctcaaatttgaaatctggcgtcttcggcgtccgagttgtaatttgtaga-ggatgcttctgggcagcca-cc-ggtctaagtgccttggaacaggccgtcatagagggtgagaatcccgtatgtgaccggaag-ggcaccctccacgtagctccttcgaagagtcgagttgtttgggaatgcagctcaaaatgggaggtaaatttcttctaaagctaaataccggccagagaccgatagcgcacaagtagagtgatcgaaagatgaaaagcacttt-ggaaagagagttaaaaagcacgtgaaattgttgaaagggaagcgcttgcaaccagacttgc-ctgcgg-tgttccgccggtcttc-tgaccgg--ttcattcgccgc-ctgcaggccagcatcgttt-ggggccgccgg---ataaaagcgtcgggaatgtggctcccctc----ggggagtgttatagcccggcgtgcaatacggcgcgtccc-gagcgaggtccgcgc-ttcggctaggatgctggcgtaatggtt-gtaagcgg-cccgtcttgaaacacggaccaaggagtctaacatctatgcgagtgttcgggtgtcaaa-cccctacgcgtaatgaaagtgaacggaggtgggaa--------------------------------------------------------------------------------------------------------------------------------------------ct-------ttttg-tgcaccatcgaccgatcctgatgtc--ttcggatggatttgagtaagagcatagctgttgggacccgaaagatggtgaactatgcctgaata-gggtgaagcca-gaggaaactct-------------------------------------------g-gtggaggctcgcagcggttctgacgtgcaaatcgatcgtcaaatttgggtata------------------------------------------------ccagcggcc---ca------------------------------------------------------------------acct-ccaaccctt-----t-g--------ttttccaa------------cctcgt---tgcctcgggg-gcgaccc-----tgcctcggcttggg----------------------------------tcccccggaggaccac-------------------------caaa---ctct-gcgt-----cattatgaagtctgagtataattt----tgaattaa------------atcaaaactttcaacaacggatctcttggttctggcatcgatgaagaacgcagcgaaatgcgataagtaatgtgaattgcagaattcagtgaatcatcgaatctttgaacgcatattgcgccctttggtattccttagggcacacctgttcgagcgtcatt-ac-accaatcaagcctc-gcttggtatt-gggcg-at------------gcgg-----------cgg-------ccttcgc-----gcccccgcacgcctcaaattcg------accggcc-gagccgtctcgtctctcagcgttgtgg-------aaac---------tattc-----------------gctctgggattcggtg-gcccg-----------------------cacgccgtctaaacctatca------------at---ttaccaaggttgaccTTCAGGCTGAAGTTCATGCAGCTCCAGGGCGATATCAAGAACTACCTCAGTAGGTGTTTGGAAACAAAGAGGGAATTTAATCTTAACTTGGCTGTGAAGAGCAATATTATCACCTCAGGATTGCGATATTCACTAGCGACGGGAAATTGGGGAGACCAAAAGAAAGCAGCCAGTGCCAGAGCCGGTGTCAGCCAAGTGCTGAATCGCTACACGTATGCTTCCACCTTATCACATTTGCGAAGAACGAACACCCCTATTGGCCGTGACGGCAAGATTGCGAAGCCG-AGACAGCTGCACAACACGCATTGGGGTCTGGTGTGTCCGGCTGAGACGCCCGAGGGCCAAGCTTGTGGTTTGGTGAAGAATTTGGCCCTCATGTGCTACGTCTCCGTTGGTACGCCCGGTGTGCCCTTGGTGGACTTCATGCAGCAGCGCGACATGGAGTTGCTCGAAGAGTACGATCCCGTGACAAACCCGAACGCAACCAAGGTGTTCGTAAACGGAGTCTGGGTGGGTGTGCACAAGCAACCCACTCAACTCATTGACATGCTGAGAGACATCCGCCGTAGAGGCA---------TCGTGAGCTTTGAGATCACCATCATTCGAGACGTGCGAGAGCGTGAGATCAAGATTTTCACCGACGCGGGTCGTGTGTGTCGGCCGCTCTTCGTCGTTGATAACGAC-CCGAAGAGTGC--AACCAGAGGTGCTCTTGTGTTGAAGCGAGAGCATGTCGATAAGCTCGCCGCCGACAAGGAGCTC---------------------------------GAAACTTCACACATGTCT-GAGC-AAGAGCGCGAAGAAGAGACATTTGGCTGGAAAGGTCTGGTCAAGTCGGGTGTGGTCGAGTACCTCGATGCTGAGGAAGAGGAGCAGGCGATGATTGTAATGGCGCCTGATGACCTCGAGGAGCACAGGGCGCTCCTAAGCGGTGGTGTTTG---GGACGAGGCTCGTGATGATCCGCACCGTAGGATTAAGCCCAAGCCAAACCCCGACGTGAGAACCTGGACGCATTGCGAGATC--CACCCTGCGATGATTNNNNNNNNNNNNNNNNNNNNNNNNNNNNNNNNNNNNNNNNNNNNNNNNNNNNNNNNNNNNNNNNNNNNNNNNNNNNNNNNNNNNNNNNNNNNNNNNNNNNNNNNNNNNNNNNNNNNNNNNNNNNNNATTATTGCCGCCGGCACTGGTGAGTTCGAGGCTGGTATCTCCAAGGATGGCCAGACCCGTGAGCACGCTCTGCTCGCCTACACCCTCGGTGTGAGGCAGCTCATCGTTGCCATCAACAAGATGGACACCACCAAGTGGAGCGAGTCCCGTTTCCAGGAGATCATCAAGGAGACCTCCACCTTCATCAAGAAGGTCGGCTACAACCCAAAGCACGTCCCATTCGTGCCAATCTCTGGTTTCAACGGCGACAACATGATCGAGCCATCCAGCAACTGCCCGTGGTACAAGGGCTGGGAGAAGGAGACCAAGGCCAAGGCCACTGGCAAGACCCTCCTCGAGGCCATCGATGCCATCGACCCACCTTCGCGCCCAGTTGACAAGCCTCTCCGTCTTCCCCTCCAGGATGTGTACAAGATTGGCGGTATTGGCACGGTTCCCGTCGGCCGTGTCGAGACCGGTGCCATCAAGGCCGGTATGGTCGTCACCTTCGCCCCAGCTGGTGTGACCACTGAAGTCAAGTCCGTCGAGATGCACCACGAGCAGCTCGTCGAGGGTCTGCCAGGTGACAACGTCGGCTTCAACGTCAAGAACGTCTCCGTCAAGGAGATCCGTCGTGGCAACGTTGCCGGTGACACCAAGCAGGACCCGCCAAAGGGTTGCGACAGCTTCAACGCCCAGGTCATTGTCCTGAACCACCCCGGTCAGGTTGGTGCCGGTTACGCCCCAGTGCTCGACTGCCACACCGCACACATTGCCTGCAAGTTCTCTGAGCTCCTCGAGAAGATTGACCGCCGTACCGGCAAGTCGATTGAGAACTCCCCCAAGTTCATCAAGTCT
>Scorias_spongiosa_CBS_325.33
cggcgagtgaagcggcaacagctcaaatttgaaatctggcgtctttggcgtccgagttgtaatttgcaga-ggatgcttctgggcagcca-cc-ggtctaagtgccttggaacaggccgtcatagagggtgagaatcccgtatgtgaccggaag-ggcaccctccacgtagctccttcgaagagtcgagttgtttgggaatgcagctcaaaatgggaggtaaatttcttctaaagctaaataccggccagagaccgatagcgcacaagtagagtgatcgaaagatgaaaagcacttt-ggaaagagagttaaaaagcacgtgaaattgttgaaagggaagcgcttgcaaccagacttgc-ctgcgg-tgttccgccggtcttc-tgaccgg--tctattcgccgc-ctgcaggccagcatcgttt-ggggccgccgg---ataaaagcgtcgggaacgtggctcccctc----ggggagtgttatagcccggcgtgcaatacggcgcgcctc-gagcgaggtccgcgc-ttcggctaggatgctggcgtaatggtt-gtaagcgg-cccgtcttgaaacacggaccaaggagtctaacatctatgcgagtgttcgggtgtcaaa-cccctacgcgtaatgaaagtgaacggaggtgggaa--------------------------------------------------------------------------------------------------------------------------------------------ct-------ttttg-tgcaccatcgaccgatcctgatgtc--ttcggatggatttgagtaagagcatagctgttgggacccgaaagatggtgaactatgcctgaata-gggtgaagcca-gaggaaactct-------------------------------------------g-gtggaggctcgcagcggttctgacgtgcaaatcgatcgtcaaatttgggtatannnnnnnnnnnnnnnnnnnnnnnnnnnnnnnnnnnnnnnnnnnnn-----------------------------------------------------------------------------------------------------------------------------------------------------------------------------------------------------------------------------------------------------------------------------------------------------------------------------nnnnnnnnnnnnnnnnnnnnnnnnnnnnnnnnnnnnnnnnnnnnnnnnnnnnnnnnnnnnnnnnnnnnnnnnnnnnnnnnnnnnnnnnnnnnnnnnnnnnnnnnnnnnnnnnnnnnnnnnnnnnnnnnnnnnnnnnnnnnnnnnnnnnnnnnnnnnnnnnnnnnnnn-nn-nnnnnnnnnnnnnn-nnnnnnnnnn-nnnnn-nn------------nnnn-----------nnn-------nnnnnnn-----nnnnnnnnnnnnnnnnnnnnnn------nnnnnnn-nnnnnnnnnnnnnnnnnnnnnnnnnnn-------nnnn---------nnnnn-----------------nnnnnnnnnnnnnnnn-nnnnn-----------------------nnnnnnnnnnnnnnnnnnnn------------nn---nnnnnnnnnnnnnnNTTTAGGCTAAAGTTCATGCAGCTCCAGGGCGATATTAAAAACTATCTCAGCAGGTGTTTGGAGACTAAGAGGGAATTCAATCTCAACCTGGCTGTGAAGAGCAATATCATCACCTCGGGCTTACGCTATTCGTTGGCGACCGGCAATTGGGGAGATCAGAAGAAAGCTGCCAGCGCCAGAGCCGGTGTCAGTCAAGTGCTGAACCGCTACACTTACGCGTCCACGCTTTCGCATTTGCGCCGGACCAACACACCAATTGGACGAGACGGCAAGATTGCGAAGCCG-CGACAACTGCATAACACACATTGGGGTTTGGTCTGTCCGGCCGAAACACCAGAAGGTCAGGCTTGTGGTTTGGTGAAGAACTTGGCCCTCATGTGTTATGTCTCTGTTGGAACGCCGGGTGTTCCGTTGGTGGATTTCATGCAGCAGCGCGACATGGAGCTGCTCGAGGAATATGATCCCGTCACAAATCCGAACGCCACAAAGGTCTTCGTGAACGGGGTGTGGGTCGGCGTGCACAAACAGCCGACCCAGTTAATCGACATGTTGCGCGAGATACGTCGAAGAGGCA---------TAGTAAGCTTCGAGATTACCATCATCCGCGACGTGCGAGAGCGTGAGATCAAAGTCTTCACCGACGCAGGACGTGTGTGTCGGCCACTCTTCGTTGTCGACAACAGC-ACGAAGAGCGA--GACTAAAGGTGCCCTTGTGCTGAAGCGTGAGCATGTCGACAAGCTCGCTGCCGACAAGGAGCTT---------------------------------GAGACCTCTCACATGTCT-GAAC-AGGAGCGCGAGGAGGAGACGTTTGGATGGAAGGGCCTCGTCAAATCGGGCGTGGTTGAGTATCTCGACGCCGAGGAAGAAGAGCAGGCAATGATCGTCATGGCCCCGGACGATCTTGAAGAACACAGGGCTCTGCTTAGTGGCGGTGTCTG---GGACGAGGCCCGCGACGATCCACACCGCAGGATCAAGCCCAAGCCTAATCCTGCCGTGAGGACTTGGACGCATTGTGAAATC--CATCCGGCCATGATTNNNNNNNNNNNNNNNNNNNNNNNNNNNNNNNNNNNNNNNNNNNNNNNNNNNNNNNNNNNNNNNNNNNNNNNNNNNNNNNNNNNNNNNNNNNNNNNNNNNNNNNNNNNNNNNNNNNNNNNNNNNNNNNNNNNNNNNNNNNNNNNNNNNNNNNNNNNNNNNNNNNNNNNNNNNNNNNNNNNNNNNNNNNNNNNNNNNNNNNNNNNNNNNNNNNNNNNNNNNNNNNNNNNNNNNNNNNNNNNNNNNNNNNNNNNNNNNNNNNNNNNNNNNNNNNNNNNNNNNNNNNNNNNNNNNNNNNNNNNNNNNNNNNNNNNNNNNNNNNNNNNNNNNNNNNNNNNNNNNNNNNNNNNNNNNNNNNNNNNNNNNNNNNNNNNNNNNNNNNNNNNNNNNNNNNNNNNNNNNNNNNNNNNNNNNNNNNNNNNNNNNNNNNNNNNNNNNNNNNNNNNNNNNNNNNNNNNNNNNNNNNNNNNNNNNNNNNNNNNNNNNNNNNNNNNNNNNNNNNNNNNNNNNNNNNNNNNNNNNNNNNNNNNNNNNNNNNNNNNNNNNNNNNNNNNNNNNNNNNNNNNNNNNNNNNNNNNNNNNNNNNNNNNNNNNNNNNNNNNNNNNNNNNNNNNNNNNNNNNNNNNNNNNNNNNNNNNNNNNNNNNNNNNNNNNNNNNNNNNNNNNNNNNNNNNNNNNNNNNNNNNNNNNNNNNNNNNNNNNNNNNNNNNNNNNNNNNNNNNNNNNNNNNNNNNNNNNNNNNNNNNNNNNNNNNNNNNNNNNNNNNNNNNNNNNNNNNNNNNNNNNNNNNNNNNNNNNNNNNNNNNNNNNNNNNNNNNNNNNNNNNNNNNNNNNNNNNNNNNNNNNNNNNNNNNNNNNNNNNNNNNNNNNNNNNNNNNNNNNNNNNNNNNNNNNNNNNNNNNNNNNNNNNNNNNNNNNNNNNNNNNNNNNNNNNNNNNNNNNNNNNNNNNNNNNNNNNNNNNNNNN
>Sphaerulina_myriadea_CBS_124646
cggcgagtgaagcggcaacagctcaaatttgaaatctggcgc-----aagcccgagttgtaatttgtaga-ggatgcttctgggtagcga-cc-ggtctaagttccttggaacaggacgtcagagagggtgagaatcccgtatgtgaccggccc--gcaccctccacgtagctccttcgacgagtcgagttgtttgggaatgcagctctaaatgggaggtaaatttcttctaaagctaaataccggccagagaccgatagcgcacaagtagagtgatcgaaagatgaaaagtacttt-ggaaagagagttaaaaagcacgtgaaattgttgaaagggaagcgcctgcaatcagacttcg-cggcag-tgttccaccggtcttc-tgaccgg--ttcattctctgt-cgcgaggccatcatcgtct-cggcccgccgg---ata-agaccctgggaatgtagctctccttc--gggagagtgttatagcccatgg--tgatgcggcgcggcgg-gggcgaggtccgcgc-ttcggcaaggatgatggcgtaatggtt-gtcggcgg-cccgtcttgaaacacggaccaaggagtctaacatctatgcgagtgttcgggtgtcaaa-cccctacgcgtaatgaaagtgaacggaggtgggaa--------------------------------------------------------------------------------------------------------------------------------------------cc-------gcaaggtgcaccatcgaccgatcctgatgtc--ctcggatggatttgagtaagagcatagctgttgggacccgaaagatggtgaactatgcctgaata-gggtgaagcca-gaggaaactct-------------------------------------------g-gtggaggctcgcagcggttctgacgtgcaaatcgatcgtcaaatttgggtatnggcc---------------------------cc---------------------gcg---cc------------------------------------------------------------------acct-ccaaccctt-----t-g--------tgaacacga------------cctgt---tgcttcgggg-gcgaccct-----gccgtttg----------------cgcggcgggc-------------gcccccggaggccgtcgcggcgccccctgggcgtc--ccgaccctac-cact-gcat-cc-------ctgcgtcggagtttaagta-----aattta-------------aacaaaactttcaacaacggatctcttggttctggcatcgatgaagaacgcagcgaaatgcgataagtaatgtgaattgcagaattcagtgaatcatcgaatctttgaacgcacattgcgccctctggtattccggagggcatgcctgttcgagcgtcatt-tc-accactcacgcctg-gcgtggtatt-gggtg-cc------------gcgg----------ggtt-------cccgcgc-----gcctc----------aaagt--c-----tccggct-gagctgt-ccgtctccaagcgttgtga--------------tttcattagtc-----------------gctt-ggggtg--cgg-gcggc-----------------------cgcggccgttaa---------------------atctttcaccaggttgaccTTCCGCCTGAAGTTCCAGCAATTGGTGAAAGAAATGAAGCAGTACCTTCACCGCTGCGTAGAAACTGGACGCGAATTCAATATCACCTTGGCTGTGAAGACGAACATCATCACGTCCGGTTTACGCTACTGTCTTGCCACCGGTAACTGGGGAGACCAGAAGAAGGCATCTTCGTCGAAAGCTGGTGTCAGTCAAGTGCTCAACCGTTACACATATGCATCAACACTAAGTCATTTGCGGAGAACGAATACGCCGATTGGCCGTGATGGAAAGATCGCAAAGCCA-CGGCAACNNNNNNNNNNNNNNNNNNNNNNNNNNNNNNNNNNNNNNNNNNNNNNNNNNNNNNNNNNNNNNNNNNNNNNNNNNNNNNNNNNNNNNNNNNNNNNNNNNNNNNNNNNNNNNNNNNNNNNNNNNNNNNNNNNNNNNNNNNNNNNNNNNNNNNNNNNNNNNNNNNNNNNNNNNNNNNNNNNNNNNNNNNNNNNNNNNNNNNNNNNNNNNNNNNNNNNNNNNNNNNNNNNNNNNNNNNNNNNNNNNNNNNNNNNNNNNNNNNNNNNNNNNNNNNNNNNNNNNNNNN---------NNNNNNNNNNNNNNNNNNNNNNNNNNNNNNNNNNNNNNNNNNNNNNNNNNNNNNNNNNNNNNNNNNNNNNNNNNNNNNNNNNNNNNNNNNNNNNNNNNNNNNNNNNN-NNNNNNNNNNN--NNNNNNNNNNNNNNNNNNNNNNNNNNNNNNNNNNNNNNNNNNNNNNNNNNNNNNNNNNNNNNNNNNNNNNNNNNNNNNNNNNNN----------------------------NNN-NNNN-NNNNNNNNNNNNNNNNNNNNNNNNNNNNNNNNNNNNNNNNNNNNNNNNNNNNNNNNNNNNNNNNNNNNNNNNNNNNNNNNNNNNNNNNNNNNNNNNNNNNNNNNNNNNNNNNNNNNNNNNNNNNNNNNNNNNNNNNNNNNNNNNNNNNNNN---NNNNNNNNNNNNNNNNNNNNNNNNNNNNNNNNNNNNNNNNNNNNNNNNNNNNNNNNNNNNNNNNNNNNNNNNNNNNNNNNNN--NNNNNNNNNNNNNNNTTCATAGGAAGCTGCCGAACTTGGCAAGGGTTCCTTCAAGTACGCCTGGGTGCTCGACAAGCTGAAGGCCGAACGTGAGCGTGGTATCACCATTGATATCGCACTTTGGAAGTTCGAGACCCCAAANNNNNNNNNNNNNNNNNNNNNNNNNNNNNNNNNNNNNNNNNNNNNNNNNNNNNNNNNNNNNNNNNNNNNNNNNNNNNNNNNNNNNNNNNNNNNNNNNNNNNNNNNNNNNNNNNNNNNNNNNNNNNNNNNNNNNNNNNNNNNNNNNNNNNNNNNNNNNNNNNNNNNNNNNNNNNNNNNNNNNNNNNNNNNNNNNNNNNNNNNNNNNNNNNNNNNNNNNNNNNNNNNNNNNNNNNNNNNNNNNNNNNNNNNNNNNNNNNNNNNNNNNNNNNNNNNNNNNNNNNNNNNNNNNNNNNNNNNNNNNNNNNNNNNNNNNNNNNNNNNNNNNNNNNNNNNNNNNNNNNNNNNNNNNNNNNNNNNNNNNNNNNNNNNNNNNNNNNNNNNNNNNNNNNNNNNNNNNNNNNNNNNNNNNNNNNNNNNNNNNNNNNNNNNNNNNNNNNNNNNNNNNNNNNNNNNNNNNNNNNNNNNNNNNNNNNNNNNNNNNNNNNNNNNNNNNNNNNNNNNNNNNNNNNNNNNNNNNNNNNNNNNNNNNNNNNNNNNNNNNNNNNNNNNNNNNNNNNNNNNNNNNNNNNNNNNNNNNNNNNNNNNNNNNNNNNNNNNNNNNNNNNNNNNNNNNNNNNNNNNNNNNNNNNNNNNNNNNNNNNNNNNNNNNNNNNNNNNNNNNNNNNNNNNNNNNNNNNNNNNNNNNNNNNNNNNNNNNNNNNNNNNNNNNNNNNNNNNNNNNNNNNNNNNNNNNNNNNNNNNNNNNNNNNNNNNNNNNNNNNNNNNNNNNNNNNNNNNNNNNNNNNNNNNNNNNNNNNNNNNNNNNNNNNNNNNNNNNNNNNNNNNNNNNNNNNNNNN
>Suberoteratosphaeria_suberosa_CBS_436.92
cggcgagtgaagcggcaacagctcaaatttgaaatctggcgc-----aagcccgagttgtaatttgtaga-ggatgcttcagggcagcgg-cc-ggtctaagttccttggaacaggacgtcatagagggtgagaatcccgtatgcgaccggttg--gcacccgtcacgtagctccttcgacgagtcgagttgtttgggaatgcagctctaaatgggaggtaaatgccttctaaagctaaataccggccagagaccgatagcgcacaagtagagtgatcgaaagatgaaaagcacttt-ggaaagagagttaaaaagcacgtgaaattgttgaaagggaagcgcatgcaaccagacttgc-cggcgg-tgttcaaccggtcttc-tgaccgg--tctactcgccgc-cggcaggccaacatcattt-gggagcgccgg---ataaaggtgggaggaatgtggcccctc--------ggggtgttatagcctcctacgcaatacggcgcctccc-gagtgaggtccgcgc-ttcggctaggatgttggcgtaatggtt-gtctgcgg-cccgtcttgaaacacggaccaaggagtctaacatctatgcgagtgttcgggtgtcaaa-cccctacgcgtaatgaaagtgaacggaggtgggaa--------------------------------------------------------------------------------------------------------------------------------------------ct--------ttttgtgcaccatcgaccgatcctgatgtc--ttcggatggatttgagtaagagcatagctgttgggacccgaaagatggtgaactatgcctgaata-gggtgaagcca-gaggaaactct-------------------------------------------g-gtggaggctcgcagcggttctgacgtgcaaatcgatcgtcaaatttgggtatactcc---------------------------gg---------------------gcg---cg------------------------------------------------------------------acct-ccaacccca-----t-g--------ttatccaa------------ccatgt---tgcctcgggg-gcgacccg-----gccgtccggc---------------------cgatc-----------gcccccggtggacc---cctc----------------------aa---ctct-gcat-ct-------ttgcgtcggagtctaatga-ta--aa-tca-------------atcaaaactttcaacaacggatctcttggttctggcatcgatgaagaacgcagcgaaatgcgataagtaatgtgaattgcagaattcagtgaatcatcgaatctttgaacgcacattgcgccccttggtattccgaggggcatgcctgttcgagcgtcatt-tc-accactcaagcctc-gcttggtatt-gggcg-cc------------gcgg-----------tcc-------gccgcgc-----gcccc----------aatgtct-------ccggct-cagcccaacgtcctcgaagcgatttgatt----------------acaatcc----------------cgctagcaggcacggag-ggcgc------------------------gacgccgctaaacaccc-------------------catcacaggttgaccTTCCGCCTGAAGTTCACGCAGCTTGTCAAGGACATCCGTGGGCACCTGCACCGCTGCGTCGAGCAGAACAGGGACTTCGTTCTCGCACTGGCGGTCAAGTCCCAGATCATCACTTCAGGCCTTCGATATTGTTTGGCGACCGGCAACTGGGGCGACCAAAAGAAGGCCTCCAGTGCGAAGGCTGGTGTGTCCCAGGTGCTCAACCGGTATACATACGCCTCGACGCTATCACATCTAAGGCGGACAAACACTCCGATAGGCCGAGATGGCAAGATCGCAAAGCCA-CGGCAATTGCNNNNNNNNNNNNNNNNNNNNNNNNNNNNNNNNNNNNNNNNNNNNNNNNNNNNNNNNNNNNNNNNNNNNNNNNNNNNNNNNNNNNNNNNNNNNNNNNNNNNNNNNNNNNNNNNNNNNNNNNNNNNNNNNNNNNNNNNNNNNNNNNNNNNNNNNNNNNNNNNNNNNNNNNNNNNNNNNNNNNNNNNNNNNNNNNNNNNNNNNNNNNNNNNNNNNNNNNNNNNNNNNNNNNNNNNNNNNNNNNNNNNNNNNNNNNNNNNNNNNNNNNNNNNNNNNNNNNNNN---------NNNNNNNNNNNNNNNNNNNNNNNNNNNNNNNNNNNNNNNNNNNNNNNNNNNNNNNNNNNNNNNNNNNNNNNNNNNNNNNNNNNNNNNNNNNNNNNNNNNNNNNNNNN-NNNNNNNNNNN--NNNNNNNNNNNNNNNNNNNNNNNNNNNNNNNNNNNNNNNNNNNNNNNNNNNNNNNNNNNNNNNNNNNNNNNNNNNNNNNN-------------NN--NNN------------NNN-NNNN-NNNNNNNNNNNNNNNNNNNNNNNNNNNNNNNNNNNNNNNNNNNNNNNNNNNNNNNNNNNNNNNNNNNNNNNNNNNNNNNNNNNNNNNNNNNNNNNNNNNNNNNNNNNNNNNNNNNNNNNNNNNNNNNNNNNNNNNNNNNNNNNNNNNNNNN---NNNNNNNNNNNNNNNNNNNNNNNNNNNNNNNNNNNNNNNNNNNNNNNNNNNNNNNNNNNNNNNNNNNNNNNNNNNNNNNNNN--NNNNNNNNNNNNNNNCTCACAGGAAGCCGCCGAGTTGGGCAAGGGCTCCTTCAAGTACGCGTGGGTGCTCGACAAGCTCAAGGCCGAGCGCGAGCGTGGTATCACCATTGATATCGCCCTCTGGAAGTTCGAGACCCCCAANNNNNNNNNNNNNNNNNNNNNNNNNNNNNNNNNNNNNNNNNNNNNNNNNNNNNNNNNNNNNNNNNNNNNNNNNNNNNNNNNNNNNNNNNNNNNNNNNNNNNNNNNNNNNNNNNNNNNNNNNNNNNNNNNNNNNNNNNNNNNNNNNNNNNNNNNNNNNNNNNNNNNNNNNNNNNNNNNNNNNNNNNNNNNNNNNNNNNNNNNNNNNNNNNNNNNNNNNNNNNNNNNNNNNNNNNNNNNNNNNNNNNNNNNNNNNNNNNNNNNNNNNNNNNNNNNNNNNNNNNNNNNNNNNNNNNNNNNNNNNNNNNNNNNNNNNNNNNNNNNNNNNNNNNNNNNNNNNNNNNNNNNNNNNNNNNNNNNNNNNNNNNNNNNNNNNNNNNNNNNNNNNNNNNNNNNNNNNNNNNNNNNNNNNNNNNNNNNNNNNNNNNNNNNNNNNNNNNNNNNNNNNNNNNNNNNNNNNNNNNNNNNNNNNNNNNNNNNNNNNNNNNNNNNNNNNNNNNNNNNNNNNNNNNNNNNNNNNNNNNNNNNNNNNNNNNNNNNNNNNNNNNNNNNNNNNNNNNNNNNNNNNNNNNNNNNNNNNNNNNNNNNNNNNNNNNNNNNNNNNNNNNNNNNNNNNNNNNNNNNNNNNNNNNNNNNNNNNNNNNNNNNNNNNNNNNNNNNNNNNNNNNNNNNNNNNNNNNNNNNNNNNNNNNNNNNNNNNNNNNNNNNNNNNNNNNNNNNNNNNNNNNNNNNNNNNNNNNNNNNNNNNNNNNNNNNNNNNNNNNNNNNNNNNNNNNNNNNNNNNNNNNNNNNNNNNNNNNNNNNNNNNNNNNNNNNNNNNNNNNNNNNNNNNNNNNNNNN
>Teratoramularia_persicariae_CPC_11410
cggcgagtgaagcggcaacagctcaaatttgaaatctggcgc-----cagcccgagttgtaatttgtaga-ggatgcttctgggcagcgg-cc-ggtctaagtcccttggaacggggcgtcagagagggtgagaatcccgtatgcgaccggctg--gcacccgtcacgtagctccttcgacgagtcgagttgtttgggaatgcagctctaaatgggaggtaaatttcttctaaagctaaataccggccagagaccgatagcgcacaagtagagtgatcgaaagatgaaaagcacttt-ggaaagagagttaaaaagcacgtgaaattgttgaaagggaagcgcatgcaaccagacttgt-cggcgg-tgttccgccggtcttc-tgaccgg--tttactctccgc-cggcaggccagcatcgtct-ggggccgccgg---ataaaggcgcgaggaatgtggctccct------cgggagtgttatagcctcgcgcacaatacggtgcgcgcc-gggcgaggtccgcgc-ttcggctaggatgctggcgtaatggtt-gtctgcgg-cccgtcttgaaacacggaccaaggagtctaacatctatgcgagtgttcgggtgtcaaa-cccctacgcgtaatgaaagtgaacggaggtgggag--------------------------------------------------------------------------------------------------------------------------------------------ct---------ctcgcgcaccatcgaccgatcctgatgtc--ttcggatggatttgagtacgagcatagctgttgggacccgaaagatggtgaactatgcctgaata-gggtgaagcca-gaggaaactct-------------------------------------------g-gtggaggctcgcagcggttctgacgtgcaaatcgatcgtcaaatttgggtatactcc---------------------------gg---------------------gct---cg------------------------------------------------------------------acct-cccaccctt-----c-t-------gtcgtccg-a----------c-cgcgt---tgcttcgggg-ccgcc--t-----gcgggcg------------------------------------------ccccggaggac------cg--------------------ttaa---ctct-gcat-ca-------ctgcgtctgagtatatttt--c--aataac-------------atgaaaactttcaacaacggatctcttggttctggcatcgatgaagaacgcagcgaaatgcgataagtaatgtgaattgcagaattcagtgaatcatcgaatctttgaacgcacattgcgccctctggtattccggggggcatgcctgttcgagcgtcattgtc-accaatccagcccg-gctgggtgtt-gggcg-cc------------gcggct---------------tctggccgccc-----gcccc----------aatgtc-------gccggcc-acgccgtccgtcccc-tcgcgttgtgg---------------catctgtctc-----------------gcgttggtggccggtc--------------------------ggagtgtgccgcccaacctct-------------------tttttcagg--gaccNNNNNNNNNNNNNNNNNNNNNNNNNNNNNNNNNNNNNNNCAGTATCTACACCGCACCATTGAAGCTGGCAAAGAATTCAACTTGGCATTGGCCATCAAATCGAACATCCTCACGACAGGACTACGATATTCGCTGGCAACAGGAAACTGGGGCGACCAGAAGAAGTCATCGTCGAGCAAGGCAGGTGTCAGTCAAGTGCTCAATCGCTACACATACGCCTCGACCCTGTCACATTTGCGGCGGACAAATACACCTATTGGCCGGGACGGCAAGATCGCCAAACCT-CGACAACTGCACAACACTCACTGGGGTCTCGTATGTCCTGCCGAAACACCTGAAGGTCAAGCGTGTGGTCTGGTGAAGAATTTATCTCTGATGTGTTACGTATCAGTTGGTTCGCCCGCGTGGCCCATCATCGACTACATGACGTTCCGAGGGCTTGAACTGCTGGAAGAGTACGACCCGGTCTTGAACGCGAAAGCGACCAAGGTCTTCCTGAACGGAACGTGGATCGGCGTGCACAATAATGCTGGGCAGCTGACCGACATCCTCAAAGGATTGCGTCGAAAGGGCAGTTTCGGGCCGATGGGCTACGAAGTCACCATCATTCGAGACGTCAGAGAACGAGAGATCAGGATCTTGACCGACGCCGGTCGTGTCTGCCGACCGCTCTTCGTCGTAGACAACGAT-CCAACGAGCTT--GAACCGTGGCAGTCTCAAGCTGAAGCAAGAACATATTATGAAGCTTCAAGAAGATCAGCGGGTCAATGCAAGCTTGGAGGGCGAGAACATG---------------------AGC-GAAG-AAGAGCGCGCATCGATGATCTATGGCTGGAACGGACTGATATCAGATGGAGTTGTCGAATACCTTGACGCGGAGGAAGAAGAGACCTCCATGANNNNNNNNNNNNNNNNNNNNNNNNNNNNNNNNNNNNNNNNNNNNNNNNNNNNNNNNNN---NNNNNNNNNNNNNNNNNNNNNNNNNNNNNNNNNNNNNNNNNNNNNNNNNNNNNNNNNNNNNNNNNNNNNNNNNNNNNNNNNN--NNNNNNNNNNNNNNNTTTGCAGGAAGCTGCTGAGCTCGGAAAGGGTTCCTTCAAGTACGCCTGGGTGCTCGACAAGCTGAAGGCCGAGCGTGAGCGTGGTATCACTATCGATATCGCCCTCTGGAAGTTCGAGACTCCTCGNNNNNNNNNNNNNNNNNNNNNNNNNNNNNNNNNNNNNNNNNNNNNNNNNNNNNNNNNNNNNNNNNNNNNNNNNNNNNNNNNNNNNNNNNNNNNNNNNNNNNNNNNNNNNNNNNNNNNNNNNNNNNNNNNNNNNNNNNNNNNNNNNNNNNNNNNNNNNNNNNNNNNNNNNNNNNNNNNNNNNNNNNNNNNNNNNNNNNNNNNNNNNNNNNNNNNNNNNNNNNNNNNNNNNNNNNNNNNNNNNNNNNNNNNNNNNNNNNNNNNNNNNNNNNNNNNNNNNNNNNNNNNNNNNNNNNNNNNNNNNNNNNNNNNNNNNNNNNNNNNNNNNNNNNNNNNNNNNNNNNNNNNNNNNNNNNNNNNNNNNNNNNNNNNNNNNNNNNNNNNNNNNNNNNNNNNNNNNNNNNNNNNNNNNNNNNNNNNNNNNNNNNNNNNNNNNNNNNNNNNNNNNNNNNNNNNNNNNNNNNNNNNNNNNNNNNNNNNNNNNNNNNNNNNNNNNNNNNNNNNNNNNNNNNNNNNNNNNNNNNNNNNNNNNNNNNNNNNNNNNNNNNNNNNNNNNNNNNNNNNNNNNNNNNNNNNNNNNNNNNNNNNNNNNNNNNNNNNNNNNNNNNNNNNNNNNNNNNNNNNNNNNNNNNNNNNNNNNNNNNNNNNNNNNNNNNNNNNNNNNNNNNNNNNNNNNNNNNNNNNNNNNNNNNNNNNNNNNNNNNNNNNNNNNNNNNNNNNNNNNNNNNNNNNNNNNNNNNNNNNNNNNNNNNNNNNNNNNNNNNNNNNNNNNNNNNNNNNNNNNNNNNNNNNNNNNNNNNNNNNNNNNNNNNNNNNNNNNNNNNNNNNNNNNNNNNNNNN
>Teratosphaeria_complicata_CPC_14535
cggcgagtgaagcggcaacagctcaaatttgaaatctggcgc-----aagcccgagttgtaatttgtaga-ggatgcttcagggcagcgg-cc-ggtctaagttccttggaacaggacgtcgtagagggtgagaatcccgtatgcgaccggttg--gcacccgtcacgtagctccttcgacgagtcgagttgtttgggaatgcagctctaaatgggaggtaaatttcttctaaagctaaataccggccagagaccgatagcgcacaagtagagtgatcgaaagatgaaaagcacttt-ggaaagagagttaaaaagcacgtgaaattgttgaaagggaagcgcatgcaaccagacttgt-cggcgg-tgttccgccggtcttc-tgaccgg--tctattcgccgc-cggcaggccagcatcatct-gggcgcgccgg---ataaaggcgtggggaatgtagctcctc--------ggagtgttatagccccgcgcacaatacggcgccgccc-gggtgaggtccgcgc-ttcggctaggatgctggcgtaatggtt-gtctgcgg-cccgtcttgaaacacggaccaaggagtctaacatctatgcgagtgttcgggtgtcaaa-cccctacgcgtaatgaaagtgaacggaggtgggaa--------------------------------------------------------------------------------------------------------------------------------------------gc-------gcaagctgcaccatcgaccgatcctgatgtc--ttcggatggatttgagtaagagcatagctgttgggacccgaaagatggtgaactatgcctgaata-gggtgaagcca-gaggaaactct-------------------------------------------g-gtggaggctcgcagcggttctgacgtgcaaatcgatcgtcaaatttgggtatagcgc---------------------------ga---------------------gcc---cg------------------------------------------------------------------acct-ccaacccca-----t-g--------tttccaaa------------ccatgt---tgcctcgggg-gcgacccg-----gccgtggcg----------------------ccggg-----------gcccccggtggacc---cctc----------------------aa---cact-gcat-ct-------ttgcgtctgagtgatgaat-at--aaatca-------------atcaaaactttcaacaacggatctcttggttctggcatcgatgaagaacgcagcgaaatgcgataagtaatgtgaattgcagaattcagtgaatcatcgaatctttgaacgcacattgcgccccttggtattccggggggcatgcctgttcgagcgtcatt-ac-accactccagcccc-gctgggtatt-gggcg-cc------------gcgg------------cc-------tccgcgc-----gcctc----------aacgtct-------ccggcc-gagccgacc-gtctctaagcgttgtggca-------------caactgtttc-----------------gctttcgggaccggtctggcgg------------------------cgcgccgttaaacccttt------------------ct-caaaggttgaccTTTCGATTGAAGTTTACGCAGCTCGTCAAAGACATGCGCAACTATCTCCACCGATGCGTGGAGCAAGGCCGTGACTTCAACGTCAATCTTGGTGTGAAGAATACTATCATCACGTCGGGTCTGCGCTATTGTCTAGCTACGGGCAACTGGGGCGACCAGAAGAAGGCCGCGAGTGCGAAAGCCGGTGTCAGTCAGGTGCTAAATCGATACACATATGCTTCGACGTTGTCTCATTTGCGGCGGACCAATACTCCCATCGGCAGAGATGGCAAGATTGCGAAGCCG-CGGCAACTGCNNNNNNNNNNNNNNNNNNNNNNNNNNNNNNNNNNNNNNNNNNNNNNNNNNNNNNNNNNNNNNNNNNNNNNNNNNNNNNNNNNNNNNNNNNNNNNNNNNNNNNNNNNNNNNNNNNNNNNNNNNNNNNNNNNNNNNNNNNNNNNNNNNNNNNNNNNNNNNNNNNNNNNNNNNNNNNNNNNNNNNNNNNNNNNNNNNNNNNNNNNNNNNNNNNNNNNNNNNNNNNNNNNNNNNNNNNNNNNNNNNNNNNNNNNNNNNNNNNNNNNNNNNNNNNNNNNNNNNN---------NNNNNNNNNNNNNNNNNNNNNNNNNNNNNNNNNNNNNNNNNNNNNNNNNNNNNNNNNNNNNNNNNNNNNNNNNNNNNNNNNNNNNNNNNNNNNNNNNNNNNNNNNNN-NNNNNNNNNNN--NNNNNNNNNNNNNNNNNNNNNNNNNNNNNNNNNNNNNNNNNNNNNNNNNNNNNNNNNNNNNNNNNNNNNNNNNNNNNNNNNNNNNNNNNNN---------------------NNN-NNNN-NNNNNNNNNNNNNNNNNNNNNNNNNNNNNNNNNNNNNNNNNNNNNNNNNNNNNNNNNNNNNNNNNNNNNNNNNNNNNNNNNNNNNNNNNNNNNNNNNNNNNNNNNNNNNNNNNNNNNNNNNNNNNNNNNNNNNNNNNNNNNNNNNNNNNNN---NNNNNNNNNNNNNNNNNNNNNNNNNNNNNNNNNNNNNNNNNNNNNNNNNNNNNNNNNNNNNNNNNNNNNNNNNNNNNNNNNN--NNNNNNNNNNNNNNNCTCACAGGAAGCCGCCGAGTTGGGCAAGGGCTCCTTCAAGTACGCCTGGGTGCTCGACAAGCTCAAGGCCGAGCGTGAGCGTGGTATCACCATTGATATCGCCCTCTGGAAGTTCGAGACCCCCAANNNNNNNNNNNNNNNNNNNNNNNNNNNNNNNNNNNNNNNNNNNNNNNNNNNNNNNNNNNNNNNNNNNNNNNNNNNNNNNNNNNNNNNNNNNNNNNNNNNNNNNNNNNNNNNNNNNNNNNNNNNNNNNNNNNNNNNNNNNNNNNNNNNNNNNNNNNNNNNNNNNNNNNNNNNNNNNNNNNNNNNNNNNNNNNNNNNNNNNNNNNNNNNNNNNNNNNNNNNNNNNNNNNNNNNNNNNNNNNNNNNNNNNNNNNNNNNNNNNNNNNNNNNNNNNNNNNNNNNNNNNNNNNNNNNNNNNNNNNNNNNNNNNNNNNNNNNNNNNNNNNNNNNNNNNNNNNNNNNNNNNNNNNNNNNNNNNNNNNNNNNNNNNNNNNNNNNNNNNNNNNNNNNNNNNNNNNNNNNNNNNNNNNNNNNNNNNNNNNNNNNNNNNNNNNNNNNNNNNNNNNNNNNNNNNNNNNNNNNNNNNNNNNNNNNNNNNNNNNNNNNNNNNNNNNNNNNNNNNNNNNNNNNNNNNNNNNNNNNNNNNNNNNNNNNNNNNNNNNNNNNNNNNNNNNNNNNNNNNNNNNNNNNNNNNNNNNNNNNNNNNNNNNNNNNNNNNNNNNNNNNNNNNNNNNNNNNNNNNNNNNNNNNNNNNNNNNNNNNNNNNNNNNNNNNNNNNNNNNNNNNNNNNNNNNNNNNNNNNNNNNNNNNNNNNNNNNNNNNNNNNNNNNNNNNNNNNNNNNNNNNNNNNNNNNNNNNNNNNNNNNNNNNNNNNNNNNNNNNNNNNNNNNNNNNNNNNNNNNNNNNNNNNNNNNNNNNNNNNNNNNNNNNNNNNNNNNNNNNNNNNNNNNNNNNNNNNNN
>Teratosphaeria_miniata_CBS_125006
cggcgagtgaagcggcaacagctcaaatttgaaatctggccc-----aagcccgagttgtaatttgtata-ggatgcttcagggcagcgg-cc-ggtctaagttccttggaacgggacgtcatagagggtgagaatcccgtatgcgaccggttg--gcacccgtcacgtatctccttcgacgagtcgagttgtttgggaatgcagctctaaatgggaggtaaatttcttctaaagctaaataccggccagagaccgatagcgcacaagtagagtgatcgaaagatgaaaagcacttt-ggaaagagagttaaaaagcacgtgaaattgttgaaagggaagcgcatgcaaccagacttgt-cggcgg-tgttccgccggtcttt-tgaccgg--tctattcgccgc-cggcaggccagcatcatct-gggcgcgccgg---ataaaggcgtggggaatgtagctcctc--------ggagtgttatagccctgcgcacaatacggcgtcgccc-gggtgaggtccgcgc-ttcggctaggatgctggcgtaatggtt-gtctgcgg-cccgtcttgaaacacggaccaaggagtctaacatctatgcgagtgttcgggtgtcaaa-cccctacgcgtaatgaaagtgaacggaggtgggaa--------------------------------------------------------------------------------------------------------------------------------------------gc-------gcaagctgcaccatcgaccgatcctgatgtc--ttcggatggatttgagtaagagcatagctgttgggacccgaaagatggtgaactatgcctgaata-gggtgaagcca-gaggaaactct-------------------------------------------g-gtggaggctcgcagcggttctgacgtgcaaatcgatcgtcaaatttgggtatggcgc---------------------------aa---------------------gcc---cg------------------------------------------------------------------acct-ccaacccca-----t-g--------tttccaaa------------ccatgt---tgcctcgggg-gcgacccg-----gccaccgcg----------------------ccggg-----------gcccccggtggacc---cctc----------------------aa---ctct-gcat-ct-------ttgcgtctgagtaacaaa--at--aaatca-------------atcaaaactttcaacaacggatctcttggttctggcatcgatgaagaacgcagcgaaatgcgataagtaatgtgaattgcagaattcagtgaatcatcgaatctttgaacgcacattgcgccctctggtattccggagggcatgcctgttcgagcgtcatt-ac-accactcaagcctc-gcttggtatt-gggcg-tc------------gcgg------------cc-------tccgcgc-----gcctc----------aatgtct-------ccggcc-gagccgacc-gtctccaagcgttgtggca-------------caactgtttc-----------------gcttccgagaccggtccggtga------------------------cgcgccgttaaacccttt------------------ctccaaaggttgaccTTTCGATTGAAGTTTACACAGCTCGTCAAAGATATGCGGTACTACCTCCACCGATGCGTAGAGCAAGGCCGTGACTTCAACGTCAATCTTGGTGTAAAAAACACAATCATCACACAAGGTCTGCGGTATTGTCTTGCTACGGGCAATTGGGGCGACCAAAAGAAGGCTGCGAGTGCTAAGGCCGGTGTCAGTCAAGTGCTCAACCGATACACATATGCTTCGACATTGTCCCATTTACGGCGAACCAATACTCCCATTGGCAGAGATGGCAAGATTGCAAAGCCA-CGTCAATTGCNNNNNNNNNNNNNNNNNNNNNNNNNNNNNNNNNNNNNNNNNNNNNNNNNNNNNNNNNNNNNNNNNNNNNNNNNNNNNNNNNNNNNNNNNNNNNNNNNNNNNNNNNNNNNNNNNNNNNNNNNNNNNNNNNNNNNNNNNNNNNNNNNNNNNNNNNNNNNNNNNNNNNNNNNNNNNNNNNNNNNNNNNNNNNNNNNNNNNNNNNNNNNNNNNNNNNNNNNNNNNNNNNNNNNNNNNNNNNNNNNNNNNNNNNNNNNNNNNNNNNNNNNNNNNNNNNNNNNNN---------NNNNNNNNNNNNNNNNNNNNNNNNNNNNNNNNNNNNNNNNNNNNNNNNNNNNNNNNNNNNNNNNNNNNNNNNNNNNNNNNNNNNNNNNNNNNNNNNNNNNNNNNNNN-NNNNNNNNNNN--NNNNNNNNNNNNNNNNNNNNNNNNNNNNNNNNNNNNNNNNNNNNNNNNNNNNNNNNNNNNNNNNNNNNNNNNNNNNNNNNNNNNNNNNNNN---------------------NNN-NNNN-NNNNNNNNNNNNNNNNNNNNNNNNNNNNNNNNNNNNNNNNNNNNNNNNNNNNNNNNNNNNNNNNNNNNNNNNNNNNNNNNNNNNNNNNNNNNNNNNNNNNNNNNNNNNNNNNNNNNNNNNNNNNNNNNNNNNNNNNNNNNNNNNNNNNNNN---NNNNNNNNNNNNNNNNNNNNNNNNNNNNNNNNNNNNNNNNNNNNNNNNNNNNNNNNNNNNNNNNNNNNNNNNNNNNNNNNNN--NNNNNNNNNNNNNNNCTCATAGGAAGCCGCCGAGTTGGGCAAGGGCTCCTTCAAGTACGCCTGGGTGCTCGACAAGCTCAAGGCCGAGCGTGAGCGTGGTATCACCATTGATATCGCCCTCTGGAAGTTCGAGACCCCGAANNNNNNNNNNNNNNNNNNNNNNNNNNNNNNNNNNNNNNNNNNNNNNNNNNNNNNNNNNNNNNNNNNNNNNNNNNNNNNNNNNNNNNNNNNNNNNNNNNNNNNNNNNNNNNNNNNNNNNNNNNNNNNNNNNNNNNNNNNNNNNNNNNNNNNNNNNNNNNNNNNNNNNNNNNNNNNNNNNNNNNNNNNNNNNNNNNNNNNNNNNNNNNNNNNNNNNNNNNNNNNNNNNNNNNNNNNNNNNNNNNNNNNNNNNNNNNNNNNNNNNNNNNNNNNNNNNNNNNNNNNNNNNNNNNNNNNNNNNNNNNNNNNNNNNNNNNNNNNNNNNNNNNNNNNNNNNNNNNNNNNNNNNNNNNNNNNNNNNNNNNNNNNNNNNNNNNNNNNNNNNNNNNNNNNNNNNNNNNNNNNNNNNNNNNNNNNNNNNNNNNNNNNNNNNNNNNNNNNNNNNNNNNNNNNNNNNNNNNNNNNNNNNNNNNNNNNNNNNNNNNNNNNNNNNNNNNNNNNNNNNNNNNNNNNNNNNNNNNNNNNNNNNNNNNNNNNNNNNNNNNNNNNNNNNNNNNNNNNNNNNNNNNNNNNNNNNNNNNNNNNNNNNNNNNNNNNNNNNNNNNNNNNNNNNNNNNNNNNNNNNNNNNNNNNNNNNNNNNNNNNNNNNNNNNNNNNNNNNNNNNNNNNNNNNNNNNNNNNNNNNNNNNNNNNNNNNNNNNNNNNNNNNNNNNNNNNNNNNNNNNNNNNNNNNNNNNNNNNNNNNNNNNNNNNNNNNNNNNNNNNNNNNNNNNNNNNNNNNNNNNNNNNNNNNNNNNNNNNNNNNNNNNNNNNNNNNNNNNNNNNNNNNNNNNNNNNNNN
>Translucidithyrium_thailandicum_MFLUCC_16_0362
cggcgagtgaagcggcaacagctcaaatttgaaatcgggcac-----ccgcccgaattgtaatttgcaga-ggatgcttcggaggtgagg-cc-ggtccaagttccctggaacgggacgtcagagagggtgagaatcccgtccacggccgcgcc--gaccctcgcacgtagctccttcgacgagtcgagttgtttgggaatgcagctctaaatgggaggtaaatttcttctaaagctaaataccggccagagaccgatagcgcacaagtagagtgatcgaaagatgaaaagcacttt-gaaaagagagttaaaaagcacgtgaaattgttgaaagggaagcgcccacgatcagactcgc-cggcga-cgttccgccggtcctcgtgaccgg--tccattcgtcgc-cggcgggccagcatcgtct-ggggccgccgg---aca-agcccaggggaatgtggctccct------cgggagtgttatagcctctgg--ttctgcggcgcgcctc-gggcgaggtccgcac-ttcggtaaggatgctggcgtaatggtc-gttggcgg-cccgtcttgaaacacggaccaaggagtccaacatctgtgcgagtgttcgggtgtcaaa-cccatacgcgtaatgaaagtgaacggaggtgggaa-----------------------------------------------------------------------------------------------------------------------------------------------------cttaggtgcaccatcgaccgatcctgatgtc--ctcggatggatttgagtaagagcacagctgttgggacccgaaagatggtgaactatgcctggata-gggtgaagcca-gaggaaactct-------------------------------------------g-gtggaggctcgcagcggttctgacgtgcaaatcgatcgtcaaatttgggtata-----------------------nnnnnnnnnn---------------------gcc-------------------------------------------------------------------gt-------tcaaccctt-------g--------tgtatcatg-----------ccgtgt---tgctttgggg------------ctgccctccctccc--------cccgtgggaagaggggg----------ggccccagaggcataccacaa---------------------------ctct-gcgt-cc----accaagcgtctgagtctgaattttt--aaatcaa------------accaaaactttcaacaatggatctcttggttctggcatcgatgaagaacgcagcgaaatgcgataagtagtgtgaattgcagaattccgtgaatcatcgaatctttgaacgcacattgcgccctctggtattccggagggcatgcccgttcgagcgtcatt-tc-accaatccagccca-gctgggtctt-gggcg-cc------------gcggac--------cccccc----gtccgcgc-----gcctc----------aaagtcct-----gtcggccgtccgcgcccgtcctacaagcgttgtgg--------------gtttcgacttc----------------cgctgagcgggatcgggtgcagggggctg-tcacggtgggccgcgtgcccgccggtctaccaa--------------------tcacagagattgaccNNNNNNNNNNNNNNNNNNNNNNNNNNNNNNNNNNNNNNNNNNNNNNNNNNNNNNNNNNNNNNNNNNNNNNNNNNNNNNNNNNNNNNNNNNNNNNNNNNNNNNNNNNNNNNNNNNNNNNNNNNNNNNNNNNNNNNNNNNNNNNNNNNNNNNNNNNNNNNNNNNNNNNNNNNNNNNNNNNNNNNNNNNNNNNNNNNNNNNNNNNNNNNNNNNNNNNNNNNNNNNNNNNNNNNNNNNNNNNNNNNNNNNNNNNNNNNNNNNNNNNNNNNNNNNNNNNNNNNNNNNNNN-NNNNNNNNNNNNNNNNNNNNNNNNNNNNNNNNNNNNNNNNNNNNNNNNNNNNNNNNNNNNNNNNNNNNNNNNNNNNNNNNNNNNNNNNNNNNNNNNNNNNNNNNNNNNNNNNNNNNNNNNNNNNNNNNNNNNNNNNNNNNNNNNNNNNNNNNNNNNNNNNNNNNNNNNNNNNNNNNNNNNNNNNNNNNNNNNNNNNNNNNNNNNNNNNNNNNNNNNNNNNNNNNNNNNNNNNNNNNNNNNNNNNNNNNNNNNNNNNNNNNNNNNNNNNNNNNNNNNNNNNNNNNNNNNN---------NNNNNNNNNNNNNNNNNNNNNNNNNNNNNNNNNNNNNNNNNNNNNNNNNNNNNNNNNNNNNNNNNNNNNNNNNNNNNNNNNNNNNNNNNNNNNNNNNNNNNNNNNNNNNNNNNNNNNNNNNNNNNNNNNNNNNNNNNNNNNNNNNNNNNNNNNNNNNNNNNNNNNNNNNNNNNNNNNNNNNNNNNNNNNNNNNNNNNNNNNNNNNNNNNNNNNNNNNNNNNNNNNNNNNNNNNNNNNNNNNNNNNNNNNNNNNNNNNNNNNNNNNNNNNNNNNNNNNNNNNNNNNNNNNNNNNNNNNNNNNNNNNNNNNNNNNNNNNNNNNNNNNNNNNNNNNNNNNNNNNNNNNNNNNNNNNNNNNNNNNNNNNNNNNNNNNNNNNNNNNNNNNNNNNNNNN---NNNNNNNNNNNNNNNNNNNNNNNNNNNNNNNNNNNNNNNNNNNNNNNNNNNNNNNNNNNNNNNNNNNNNNNNNNNNNNNNNN--NNNNNNNNNNNNNNNNNNNNNNNNNNNNNNNNNNNNNNNNNNNNNNNNNNNNNNNNNNNNNNNNNNNNNNNNNNNNNNNNNNNNNNNNNNNNNNNNNNNNNNNNNNNNNNNNNNNNNNNNNNNNNNNNNNNNNNNNNNNNNATTATCGCTGCCGGTACTGGTGAGTTCGAGGCTGGTATCTCCAAGGACGGTCAGACCCGTGAGCACGCTCTCCTGGCCTACACCCTTGGTGTCAGGCAGCTCATCGTCGCCATCAACAAGATGGACACCACCAAGTGGTCCGAGGACCGTTTCAACGAGATCATCAAGGAGACGTCCAACTTCATCAAGAAGGTCGGCTACAACCCCAAGACGGTTCCTTTCGTCCCCATCTCTGGTTTCAACGGTGACAACATGATCGACGCCTCCACCAACTGCCCCTGGTACAAGGGTTGGGAGAAGGAGACCAAGTCCAAGGTCACCGGCAAGACCCTCCTCGACGCCATTGACAACATCGACCCCCCGCAGCGCCCGTCCGACAAGCCCCTCCGCCTGCCCCTCCAGGACGTGTACAAGATCGGCGGTATCGGCACGGTACCCGTCGGCCGTGTCGAGACCGGTGTCATCAAGGCCGGTATGGTCGTGACCTTCGCCCCGGCCGGTGTCACTACCGAAGTCAAGTCCGTCGAGATGCACCACGAGCAGCTCGTCGAGGGTGCTCCCGGTGACAACGTCGGCTTCAACGTCAAGAACGTCTCCGTCAAGGAGATTCGCCGTGGCAACGTCGCCGGTGACACCAAGAACGACCCGCCCAAGGGCTGTGACTCCTTCAACGCCCAGGTCATCGTCCTGAACCACCCTGGCCAGGTCGGTGCCGGTTACGCTCCCGTCCTCGACTGCCACACCGCCCACATCGCCTGCAAGTTCTCCGAGCTCCTCGAGAAGATCGACCGCCGTACCGGCAAGTCCATCGAGGCTTCCCCCAAGTTCATCAAGTCT
>Uwebraunia_australiensis_CBS_120729
cggcgagtgaagcggcaacagctcaaatttgaaatctggcgc-----aagcccgagttgtaatttgtaga-ggatgcttctgggtagcgg-cc-ggtctaagttccttggaacaggacgtcacagagggtgagaatcccgtatgtgatcggccc--gcgccctctacgtagctccttcgacgagtcgagttgtttgggaatgcagctctaaatgggaggtaaatttcttctaaagctaaataccggccagagaccgatagcgcacaagtagagtgatcgaaagatgaaaagcacttt-ggaaagagagttaaacagcacgtgaaattgttgaaagggaagcgcttgcaaccagacttga-cggcgg-tgttcccccgggcttc-tgcccgg--gttattcaccgt-cggcaggccatcatcgtct-ggggccgccgg---aga-aaccgtcaggaatgtagctccct------cgggagtgttatagcctggcg--acatgcggcgtgcccc-gggcgaggtccgcgc-tc-tgcaaggatgatggcgtaatggtt-gtcagcgg-cccgtcttgaaacacggaccaaggagtctaacatctatgcgagtgttcgggtgtcaaa-cccctacgcgtaatgaaagtgaacggaggtgggag--------------------------------------------------------------------------------------------------------------------------------------------ct-------tc--ggcgcaccatcgaccgatcctgatgtc--ctcggatggatttgagtaagagcatagctgttgggacccgaaagatggtgaactatgcctgaata-gggtgaagcca-gaggaaactct-------------------------------------------g-gtggaggctcgcagcggttctgacgtgcaaatcgatcgtcaaatttgggtatacgct---------------------------gg---------------------ggc---ct------------------------------------------------------------------tcgt-ccaaccctt-----t-g--------tgaacgtat-----------ctctat---tgccccgggg-gaaccccg-----cctgtcatgggc-------------gcgg------------------gcccccggcggccaact------------------------caaact-ctgt-tttt-at-------tgccgtctgagtgaca-aa-ca--aatcaa-------------aacaaaactttcaacaacggatctcttggttctggcatcgatgaagaacgcagcgaaatgcgataagtaatgtgaattgcagaattcagtgaatcatcgaatctttgaacgcacattgcgccccctggtattccggggggcatgcctgttcgagcgtcatt-gcaaccaatccagcccc-gctgggtatt-gggcg-tc------------gcg-----------gcct-------gccgcgc-----gcctc----------aaagt--c-----tacggcg-gaagccgcccgttcctctgcgtgatga-------------------cacatc-----------------gtcgcttgggacacgg-gggtg-----------------------agcgcccggaaaacatcg-------gcggagacgccgatttcaaggttgaccNNNNNNNNNNNNNNNNNNNNNNNNNNNNNNNNNNNNNNNNNNNNNNNNNNNNNNNNNNNNNNNNNNNNNNNNNNNNNNNNNNNNNNNNNNNNNNNNNNNNNNNNNNNNNNNNNNNNNNNNNNNNNNNNNNNNNNNNNNNNNNNNNNNNNNNNNNNNNNNNNGAAGGCGTCCAGCGCCAAGGCCGGTGTCAGTCAGGTGCTGAACAGATACACTTACGCATCAACATTGAGTCATCTTCGGCGGACGAACACGCCCATCGGTCGTGATGGCAAGATCGCGAAACCC-CGACAACTTCACAACACGCATTGGGGTCTTGTATGCCCCGCAGAAACCCCAGAAGGTCAGGCCTGTGGTCTGGTCAAGAACTTGTCGCTGATGTGCTATGTTACTGTTGGAACACCCACCAAGCCCCTCGTACACTTCCTGAAATCAAGATATCTCGAACTGCTAGAAGATTACGATCCTGCAGCCAGCCCGAACGCTACCAAGATCTTCCTAAACGGTACATGGCTTGGTGTCACGCACAACCCCAACGTCCTGGTCGACATGTTGCATGACATTCGGAGAAAGGGTG---------TCATCAGCTTCGAAGTCACCATCATTCGTGATGTGCGAGAGCGTGAGATCAAGATTTTTACAGATGTCGGTCGTGTTTGCCGACCACTTTTTGTGGTTGACAACAAG---CGAGGATCAGAGACTCGGGGCAGCCTGGTCCTCAAGCGAGCACATCTTGATCGATTACAGCAGGATCAGGAGCTGTTGGCAAGCACAGAGG-------------GT--ATG------------AGC-GAGG-AGGATAGACAACAATACATTTACGGATGGAAGGGCCTCCTAGCGGATGGTGTCGTCGAATACCTCGACGCGGAAGAAGAGGAAACCGCCATGATCATCATGACTCCAGAAGATCTAGAAGAGCACCGCATGCTTCGCGCTGGACTGCCGAGCTTCGAGGAGTCCAAAGCGGACCCGCATCGCCGTATCAAGCAGAAGCCGAACAAACAGGTCCGAGCATGGACGCATTGCGAGATC--CACCCAGCCATGATCCACACAGGAAGCCGCTGAACTCGGCAAGGGTTCCTTCAAGTACGCGTGGGTGCTCGACAAGCTGAAGGCCGAGCGTGAGCGTGGTATCACCATCGATATCGCCCTCTGGAAGTTCGAAACTCCCAANNNNNNNNNNNNNNNNNNNNNNNNNNNNNNNNNNNNNNNNNNNNNNNNNNNNNNNNNNNNNNNNNNNNNNNNNNNNNNNNNNNNNNNNNNNNNNNNNNNNNNNNNNNNNNNNNNNNNNNNNNNNNNNNNNNNNNNNNNNNNNNNNNNNNNNNNNNNNNNNNNNNNNNNNNNNNNNNNNNNNNNNNNNNNNNNNNNNNNNNNNNNNNNNNNNNNNNNNNNNNNNNNNNNNNNNNNNNNNNNNNNNNNNNNNNNNNNNNNNNNNNNNNNNNNNNNNNNNNNNNNNNNNNNNNNNNNNNNNNNNNNNNNNNNNNNNNNNNNNNNNNNNNNNNNNNNNNNNNNNNNNNNNNNNNNNNNNNNNNNNNNNNNNNNNNNNNNNNNNNNNNNNNNNNNNNNNNNNNNNNNNNNNNNNNNNNNNNNNNNNNNNNNNNNNNNNNNNNNNNNNNNNNNNNNNNNNNNNNNNNNNNNNNNNNNNNNNNNNNNNNNNNNNNNNNNNNNNNNNNNNNNNNNNNNNNNNNNNNNNNNNNNNNNNNNNNNNNNNNNNNNNNNNNNNNNNNNNNNNNNNNNNNNNNNNNNNNNNNNNNNNNNNNNNNNNNNNNNNNNNNNNNNNNNNNNNNNNNNNNNNNNNNNNNNNNNNNNNNNNNNNNNNNNNNNNNNNNNNNNNNNNNNNNNNNNNNNNNNNNNNNNNNNNNNNNNNNNNNNNNNNNNNNNNNNNNNNNNNNNNNNNNNNNNNNNNNNNNNNNNNNNNNNNNNNNNNNNNNNNNNNNNNNNNNNNNNNNNNNNNNNNNNNNNNNNNNNNNNNNNNNNNNNNNNNNNNNNNNNNNNNNNNNNNNNNNNNNN
>Zasmidium_pseudoparkii_CBS_110999
cggcgagtgaagcggcaacagctcaaatttgaaacctggcgctt---gcgcccggattgtaatttgtaga-ggatgcttctgggcagcgg-cc-ggtctaagttccttggaacaggacgtcatagagggtgagaatcccgtatgtgaccggcgc--gcaccctccacgtagctccttcgacgagtcgagttgtttgggaatgcagctctaaatgggaggtaaatttcttctaaagctaaatattggccagagaccgatagcgcacaagtagagtgatcgaaagatgaaaagcacttt-ggaaagagagttaaaaagcacgtgaaattgttgaaagggaagcgcttcccaccagactccg-cggcgg-tgttccgccggtcttc-tgaccgg--tccactcgccgc-cgtggggccagcatcgtct-ggggccgccgg---ata-agaccgcaggaatgtagctcatt---------gagtgttatagcctgcgg--tgatgcggcgcgcccc-gggcgaggtccgcgc-ttcggcaaggatgctggcgtaatggtg-ggcagcgg-cccgtcttgaaacacggaccaaggagtctaacatctatgcgagtgttcgggtgtcaaa-cccctacgcgtaatgaaagtgaacggaggtgggag--------------------------------------------------------------------------------------------------------------------------------------------ct-------tc--ggcgcaccatcgaccgatcctgatgtc--ctcggatggatttgagtaagagcatagctgttgggacccgaaagatggtgaactatgcctgaata-gggtgaagcca-gaggaaactct-------------------------------------------g-gtggaggctcgcagcggttctgacgtgcaaatcgatcgtcaaatttgggtatacttc---------------------------ag---------------------acc---cg------------------------------------------------------------------acct-ccaacccttt----t-g--------tgaaccaac------------ctcgt---tgcttcgggg-gcgacccc-----gccgtttg----------------tgcgg----------------gggcccccggggaccatta-------------------------aacac-tgcg-taac-tt-------ag-cgtcggagtttga----at--aaatca-------------atcaaaactttcaacaacggatctcttggttctggcatcgatgaagaacgcagcgaaatgcgataagtaatgtgaattgcagaattcagtgaatcatcgaatctttgaacgcacattgcgccccctggtattccggggggcatgcctgttcgagcgtcatt-ac-accaatcaagcctg-gcttggtatt-gggcg-tc------------gcgg----------ggcc-------cccgcgt-----gcctt----------aaagtctc-----tccggct-gagcggc-tcgtctctaagcgttgtgg-------------------caacta--------------ttcgcgacgggatgggcgg-----------------------------tgcggccgttaaa--------------------tctttattcaaggttgaccTTCCGTCTGAAGTTCCAGCAGCTGGTGAAAGACATGAAGCAGTATCTTCATCGCTGCGTCGAGACTCAGAGAGAATTCAACATCACTCTTGCCGTCAAGACCAACATCATCACAGCAGGTCTGCGGTACTGCTTGGCCACTGGTAACTGGGGCGATCAGAAGAAAGCGGCCAGTGCAAAAGCAGGTGTCAGCCAGGTGCTGAACAGATACACATACGCTTCGACGCTCAGTCACTTGCGGAGAACAAACACTCCCATCGGTCGTGATGGCAAGATCGCCAAGCCC-AGACAGCTTCNNNNNNNNNNNNNNNNNNNNNNNNNNNNNNNNNNNNNNNNNNNNNNNNNNNNNNNNNNNNNNNNNNNNNNNNNNNNNNNNNNNNNNNNNNNNNNNNNNNNNNNNNNNNNNNNNNNNNNNNNNNNNNNNNNNNNNNNNNNNNNNNNNNNNNNNNNNNNNNNNNNNNNNNNNNNNNNNNNNNNNNNNNNNNNNNNNNNNNNNNNNNNNNNNNNNNNNNNNNNNNNNNNNNNNNNNNNNNNNNNNNNNNNNNNNNNNNNNNNNNNNNNNNNNNNNNNNNNNN---------NNNNNNNNNNNNNNNNNNNNNNNNNNNNNNNNNNNNNNNNNNNNNNNNNNNNNNNNNNNNNNNNNNNNNNNNNNNNNNNNNNNNNNNNNNNNNNNNNNNNNNNNNNN-NNNNNNNNNNN--NNNNNNNNNNNNNNNNNNNNNNNNNNNNNNNNNNNNNNNNNNNNNNNNNNNNNNNNNNNNNNNNNNNNNNNNNNNNNNNN-------------NN--NNN------------NNN-NNNN-NNNNNNNNNNNNNNNNNNNNNNNNNNNNNNNNNNNNNNNNNNNNNNNNNNNNNNNNNNNNNNNNNNNNNNNNNNNNNNNNNNNNNNNNNNNNNNNNNNNNNNNNNNNNNNNNNNNNNNNNNNNNNNNNNNNNNNNNNNNNNNNNNNNNNNN---NNNNNNNNNNNNNNNNNNNNNNNNNNNNNNNNNNNNNNNNNNNNNNNNNNNNNNNNNNNNNNNNNNNNNNNNNNNNNNNNNN--NNNNNNNNNNNNNNNCTCACAGGAAGCCGCCGAGTTGGGCAAGGGTTCCTTCAAGTACGCTTGGGTGCTCGACAAGCTCAAGGCCGAGCGTGAGCGTGGTATCACTATCGACATCGCCCTCTGGAAGTTCGAGACTCCAAANNNNNNNNNNNNNNNNNNNNNNNNNNNNNNNNNNNNNNNNNNNNNNNNNNNNNNNNNNNNNNNNNNNNNNNNNNNNNNNNNNNNNNNNNNNNNNNNNNNNNNNNNNNNNNNNNNNNNNNNNNNNNNNNNNNNNNNNNNNNNNNNNNNNNNNNNNNNNNNNNNNNNNNNNNNNNNNNNNNNNNNNNNNNNNNNNNNNNNNNNNNNNNNNNNNNNNNNNNNNNNNNNNNNNNNNNNNNNNNNNNNNNNNNNNNNNNNNNNNNNNNNNNNNNNNNNNNNNNNNNNNNNNNNNNNNNNNNNNNNNNNNNNNNNNNNNNNNNNNNNNNNNNNNNNNNNNNNNNNNNNNNNNNNNNNNNNNNNNNNNNNNNNNNNNNNNNNNNNNNNNNNNNNNNNNNNNNNNNNNNNNNNNNNNNNNNNNNNNNNNNNNNNNNNNNNNNNNNNNNNNNNNNNNNNNNNNNNNNNNNNNNNNNNNNNNNNNNNNNNNNNNNNNNNNNNNNNNNNNNNNNNNNNNNNNNNNNNNNNNNNNNNNNNNNNNNNNNNNNNNNNNNNNNNNNNNNNNNNNNNNNNNNNNNNNNNNNNNNNNNNNNNNNNNNNNNNNNNNNNNNNNNNNNNNNNNNNNNNNNNNNNNNNNNNNNNNNNNNNNNNNNNNNNNNNNNNNNNNNNNNNNNNNNNNNNNNNNNNNNNNNNNNNNNNNNNNNNNNNNNNNNNNNNNNNNNNNNNNNNNNNNNNNNNNNNNNNNNNNNNNNNNNNNNNNNNNNNNNNNNNNNNNNNNNNNNNNNNNNNNNNNNNNNNNNNNNNNNNNNNNNNNNNNNNNNNNNNNNNNNNNNNNNNNNNNNNNNN
>Aulographina_pinorum_CBS_302.71
cggcgagtgaagcggcaacagctcaaatttgaaatctggcgc-----aagcccgagttgtaatttgtaga-ggatgcttctgggcagcgg-cc-ggtctaagttccttggaacaggacgtcacagagggtgagaatcccgtatgtgatcggttg--gcacccgctacgtagctccttcgacgagtcgagttgtttgggaatgcagctctaaatgggaggtaaatgccttctaaagctaaataccggccagagaccgatagcgcacaagtagagtgatcgaaagatgaaaagcacttt-ggaaagagagttaaaaagcacgtgaaattgttgaaagggaagcgcatgcaaccagacttgt-ccgcgg-tgttccgccggtcttc-tgaccgg--tctactcgccgc-gggcaggccagcatcatct-gggagcgccgg---ataaaggtagcgggaatgtggcccctc--------ggggtgttatagctcgctacacaatacggcgcctccc-gggtgaggtccgcgc-ttcggctaggatgctggcgtaatggtt-gtatgcgg-cccgtcttgaaacacggaccaaggagtctaccatctatgcgagtgttcgggtgtcaaa-cccctacgcgcaatgaaagtgaacggaggtgggaa--------------------------------------------------------------------------------------------------------------------------------------------cc-------gcaaggtgcaccatcgaccgatcctgatgtc--ttcggatggatttgagtaagagcatagctggtgggacccgaaagatggtgaactatgcctgaata-gggtgaagcca-gaggaaactct-------------------------------------------g-gtggaggctcgcagcggttctgacgtgcaaatcgatcgtcaaatttgggtatacctc---------------------------tg---------------------gcc---cg------------------------------------------------------------------acct-ccaacccca-----t-g--------ttatctga------------cactgt---tgcctccggg-gcgacccgg-cctgccttcgggtgt------------------ttcggg-----------gccccgggtggacc---attc----------------------aa---ctct-gcat-ct-------ttgcgtctgagtaaatga--tt--gaatca-------------atcaaaactttcaacaacggatctcttggttctggcatcgatgaagaacgcagcgaaatgcgataagtaatgtgaattgcagaattcagtgaatcatcgaatctttgaacgcacattgcgccccttggtattccgaggggcatgcctgttcgagcgtcatt-ac-accactcaagcctc-gcttggtatt-gggcg-cc------------gcgg-----------tcc-------gccgcgc-----gcctc----------aatgttt-------ccggct-gagctctcc-gtctctaagcgttgtggtt-------------aaaactatcc-----------------gcttgcgagattgggg-ggcgt------------------------ctggccgttaaaccatt-------------------actcaaaggttgaccNNNNNNNNNNNNNNNNNNNNNNNNNNNNNNNNNNNNNNNNNNNNNNNNNNNNNNNNNNNNNNNNNNNNNNNNNNNNNNNNNNNNNNNNNNNNNNNNNNNNNNNNNNNNNNNNNNNNNNNNNNNNNNNNNNNNNNNNNNNNNNNNNNNNNNNNNNNNNNNNNNNNNNNNNNNNNNNNNNNNNNNNNNNNNNNNNNNNNNNNNNNNNNNNNNNNNNNNNNNNNNNNNNNNNNNNNNNNNNNNNNNNNNNNNNNNNNNNNNNNNNNNNNNNNNNNNNNNNNNNNNNNN-NNNNNNNNNNNNNNNNNNNNNNNNNNNNNNNNNNNNNNNNNNNNNNNNNNNNNNNNNNNNNNNNNNNNNNNNNNGAAGAATCTGGCACTGATGTGCTACGTCTCCGTCGGCACGCCTGGCACCCCTCTCATCGAATACATGCGACACAGAGGCATGGAGCTGCTCGAGGAGTACGATGCCATCATGAATCCAAACGCCACGAAAGTCTTCCTGAACGGCACATGGGTGGGCGTGCACACCAACGGCAAAGCGCTCACTGACGCTATTCGCGACCTGCGGAGGAAGCAGG---------TCATTGGCTTCGAGATCACAATCATCCGTGACGTCCGCGAGCGGGAGGTCAAGGTCTTTACCGACGCTGGAAGAGTGATGCGGCCGCTTTTTGTGGTGAACACTGAT-AAGCGGTCTCC--GGACTTCGGCAGTCTGGCGTTGAAGCAGGAGCATGTGGCTAGGCTTCAACAAGATCAGGAGATCTTGGCGGGCATGCAAGGACAGGCCATCAGT----------------------GAAG-ATGAGAAAGCAGATGCTACTTTCGGGTGGAAGGGCCTCATCAAGAACGGTGTCGTTGAGTTCCTCGATGCTGAAGAAGAAGAGACGGCCATGATCATCATGACGCCCGACGACCTCGAAGACTACAAGTCGGTCAAGTCTGGCATACCCTG---GGTTGAGTCGAAAGACGACCCACACCGTCGTATCAAATCCAAGCCGAACACGCAAGTCGCGCAGTGGACGCATTGCGAGATT--CACCCGGCCATGATCNNNNNNNNNNNNNNNNNNNNNNNNNNNNNNNNNNNNNNNNNNNNNNNNNNNNNNNNNNNNNNNNNNNNNNNNNNNNNNNNNNNNNNNNNNNNNNNNNNNNNNNNNNNNNNNNNNNNNNNNNNNNNNNNNNNNNNNNNNNNNNNNNNNNNNNNNNNNNNNNNNNNNNNNNNNNNNNNNNNNNNNNNNNNNNNNNNNNNNNNNNNNNNNNNNNNNNNNNNNNNNNNNNNNNNNNNNNNNNNNNNNNNNNNNNNNNNNNNNNNNNNNNNNNNNNNNNNNNNNNNNNNNNNNNNNNNNNNNNNNNNNNNNNNNNNNNNNNNNNNNNNNNNNNNNNNNNNNNNNNNNNNNNNNNNNNNNNNNNNNNNNNNNNNNNNNNNNNNNNNNNNNNNNNNNNNNNNNNNNNNNNNNNNNNNNNNNNNNNNNNNNNNNNNNNNNNNNNNNNNNNNNNNNNNNNNNNNNNNNNNNNNNNNNNNNNNNNNNNNNNNNNNNNNNNNNNNNNNNNNNNNNNNNNNNNNNNNNNNNNNNNNNNNNNNNNNNNNNNNNNNNNNNNNNNNNNNNNNNNNNNNNNNNNNNNNNNNNNNNNNNNNNNNNNNNNNNNNNNNNNNNNNNNNNNNNNNNNNNNNNNNNNNNNNNNNNNNNNNNNNNNNNNNNNNNNNNNNNNNNNNNNNNNNNNNNNNNNNNNNNNNNNNNNNNNNNNNNNNNNNNNNNNNNNNNNNNNNNNNNNNNNNNNNNNNNNNNNNNNNNNNNNNNNNNNNNNNNNNNNNNNNNNNNNNNNNNNNNNNNNNNNNNNNNNNNNNNNNNNNNNNNNNNNNNNNNNNNNNNNNNNNNNNNNNNNNNNNNNNNNNNNNNNNNNNNNNNNNNNNNNNNNNNNNNNNNNNNNNNNNNNNNNNNNNNNNNNNNNNNNNNNNNNNNNNNNNNNNNNNNNNNNNNNNNNNNNNNNNNNNNNNNNNNNNNNNNNNNNNNNNN
>Batcheloromyces_proteae_CBS_110696
nnnnnnnngaagcggcaacagctcaaatttgaaatctggcgc-----aagcccgagttgtaatttgtaga-ggatgcttcagggcagcgg-cc-ggtctaagttccttggaacaggacgtcgtagagggtgagaatcccgtatgcgaccggttg--gcacccgtcacgtagctccttcgacgagtcgagttgtttgggaatgcagctctaaatgggaggtaaatttcttctaaagctaaataccggccagagaccgatagcgcacaagtagagtgatcgaaagatgaaaagcacttt-ggaaagagagttaaaaagcacgtgaaattgttgaaagggaagcgcatgcaaccagacttgt-cggcgg-tgttccgccggtcttc-tgaccgg--tctattcgccgc-cggcaggccagcatcatct-gggtgcgccgg---ataaaggcgcggggaatgtggctcctc--------ggagtgttatagccccgcgcacaatacggcgccgccc-gggtgaggtccgcgc-ttcggctaggatgctggcgtaatggtt-gtctgcgg-cccgtcttgaaacacggaccaaggagtctaacatctatgcgagtgttcgggtgtcaaa-cccctacgcgtaatgaaagtgaacggaggtgggaa--------------------------------------------------------------------------------------------------------------------------------------------gc-------gcaagctgcaccatcgaccgatcctgatgtc--ttcggatggatttgagtaagagcatagctgttgggacccgaaagatggtgaactatgcctgaata-gggtgaagcca-gaggaaactct-------------------------------------------g-gtggannnnnnnnnnnnnnnnnnnnnnnnnnnnnnnnnnnnnnnnnnnnnnnnnnnn---------------------------nn---------------------nnc---cg------------------------------------------------------------------acct-ccaaccctg-----t-g--------attaccat------------ctctgt---tgcctcgggg-gcgacccg-----gccttcgggcg--------------------tcggg-----------gcccccggcggaca---cccc----------------------aa---ccct-gcat-cc-------atgcgtccgagtaccgat--ta--aatcaa-------------atcaaaactttcaacaacggatctcttggttctggcatcgatgaagaacgcagcgaaatgcgataagtaatgtgaattgcagaattcagtgaatcatcgaatctttgaacgcacattgcgccccctggtattccggggggcatgcctgttcgagcgtcatt-ac-accactcaagcctc-gcttggtctt-gggcg-cc------------gcgg-----------ccc-------cccgcgc-----gcccc----------aatgtct-------tcggct-ggcctcctcgggtccctcgcgctgtgatg---------------aaccattc-----------------gcgtgcggtcccgggc-ggtgc------------------------gacgccgttaaacccccc------------------catcaaaggttgaccNNNNNNNNNNNNNNNNNNNNNNNNNNNNNNNNNGTCAGGGGCTATCTGCACCGCTGTGTCGAACAAAACCGGGAGTTCAATATCATGCTCGCGGTCAAATCGAACATCATCACGACCGGGTTGCGCTACTGTCTTGCGACTGGCAACTGGGGCGACCAGAAGAAGGCGTCGAGCGCAAAAGCAGGAGTGAGTCAGGTACTGAATCGGTATACGTACGCCTCCACTTTGTCACATCTGCGGCGTACGAACACTCCTATAGGCAGAGATGGCAAGATAGCAAAGCCG-CGACAGCTGCACAACACTCATTGGGGCCTGGTCTGTCCTGCGGAAACGCCAGAGGGCCAAGCCTGTGGACTTGTCAAAAATCTGTCGCTAATGTGTTATGTGTCTGTCGGCACGCCTGGAACGCCACTTATCGAGTATATGCGTCATCGAGGGATGGAGCTGCTCGAAGAGTATGATGCGATGATCAATCCCAATGCCACCAAGGTCTTCCTGAATGGCACTTGGATTGGTGTGCACTCCAACGGTGGCCAATTGACCGAAGCGCTGCGATCATTGAGGAGGAAGAACA---------CCATCGGCTTTGAAGTAACTATCATTCGGGATCCTCGCGAACGGGAGATCAAGGTTTTTACTGATGCAGGGCGGGTGTGTCGCCCGCTCTTCGTGGTCGACAACGAC-CCAAATTCTCC--CACCAGAGGAAGTCTAGCATTGCAGCGCGAGCACATCATCAAGTTGAACCAGGACCAAATTGCACTGTCTGACCTTGAGGGACAAAATGTCAGT----------------------GAAG-AGGAGAAGCGAGAGCAGACCTTTGGCTGGCATGGACTGGTCCAGTCTGGGGTGATCGAATTTCTAGATGCTGAAGAGGAAGAAACAGCGATGATCATCATGACGCCGGAAGATCTCGAGGAGCACAAGCTCGTCCGTTCTGGCGTTCAATG---GGTGGAGGCGAAGGACGACCCGAACAGGAGGATTAAAGCCAGACCGAACGAGACGGTCCGTACCTGGACNNNNNNNNNNNNN--NNNNNNNNNNNNNNNNNNNNNNNNNNNNNNNNNNNNNNNNNNNNNNNNNNNNNNNNNNNNNNNNNNNNNNNNNNNNNNNNNNNNNNNNNNNNNNNNNNNNNNNNNNNNNNNNNNNNNNNNNNNNNNNNNNNNNNNNNNNNNNNNNNNNNNNNNNNNNNNNNNNNNNNNNNNNNNNNNNNNNNNNNNNNNNNNNNNNNNNNNNNNNNNNNNNNNNNNNNNNNNNNNNNNNNNNNNNNNNNNNNNNNNNNNNNNNNNNNNNNNNNNNNNNNNNNNNNNNNNNNNNNNNNNNNNNNNNNNNNNNNNNNNNNNNNNNNNNNNNNNNNNNNNNNNNNNNNNNNNNNNNNNNNNNNNNNNNNNNNNNNNNNNNNNNNNNNNNNNNNNNNNNNNNNNNNNNNNNNNNNNNNNNNNNNNNNNNNNNNNNNNNNNNNNNNNNNNNNNNNNNNNNNNNNNNNNNNNNNNNNNNNNNNNNNNNNNNNNNNNNNNNNNNNNNNNNNNNNNNNNNNNNNNNNNNNNNNNNNNNNNNNNNNNNNNNNNNNNNNNNNNNNNNNNNNNNNNNNNNNNNNNNNNNNNNNNNNNNNNNNNNNNNNNNNNNNNNNNNNNNNNNNNNNNNNNNNNNNNNNNNNNNNNNNNNNNNNNNNNNNNNNNNNNNNNNNNNNNNNNNNNNNNNNNNNNNNNNNNNNNNNNNNNNNNNNNNNNNNNNNNNNNNNNNNNNNNNNNNNNNNNNNNNNNNNNNNNNNNNNNNNNNNNNNNNNNNNNNNNNNNNNNNNNNNNNNNNNNNNNNNNNNNNNNNNNNNNNNNNNNNNNNNNNNNNNNNNNNNNNNNNNNNNNNNNNNNNNNNNNNNNNNNNNNNNNNNNNNNNNNNNNNNNNNNNNNNNNNNNNNNNNNNNNNNNNNNNNNNNNNNNNNNNNNNNNNNNNNNNNNNNNNNNNNNNNNNNNNNNNNNNNNNNNNNNNNNNNNNNNNNNNNNNNNNNNNNNNNN
>Camarosporula_persooniae_CBS_116258
cggcgagtgaagcggcaacagctcaaatttgaaatctggcgc-----aagcccgagttgtaatttgcaga-ggatgcttctgggcagcgg-cc-ggtctaagttccttggaacaggacgtcatagagggtgagaatcccgtatgcgaccggctg--gcaccctatacgaagctccttcgacgagtcgagttgtttgggaatgcagctctaaatgggaggtaaatgtcttctaaagctaaataccggccagagaccgatagcgcacaagtagagtgatcgaaagatgaaaagcacttt-ggaaagagagttaaaaagcacgtgaaattgttgaaagggaagcgcatgcaaccagacttgt-cggcgg-tgttccgccggtcttc-tgaccgg--tccactcgccgt-cggcaggccagcatcactt-ggggccgctgg---ataaaggc-ccgggaatgtagctcctc--------ggagtgttatagcccggcgcacaatacagcgtgtccc-gagtgaggtccgcgc-ttcggctaggatgctggcgtaatggtt-gtttgcgg-cccgtcttgaaacacggaccaaggagtctaacatctatgcgagtgttcgggtgtcaaa-cccctacgcgtaatgaaagtgaacggaggtgggaa--------------------------------------------------------------------------------------------------------------------------------------------c---------ttaggtgcaccatcgaccgatcctgatgtc--ttcggatggatttgagtaagagcatagctgttgggacccgaaagatggtgaactatgcctgaata-gggtgaagcca-gaggaaactct-------------------------------------------g-gtggaggctcgcagcggttctgacgtgcaaatcgatcgtcaaatttgggtatacccc---------------------------cg---------------------gcc---cg------------------------------------------------------------------acct-ccaacccat-----t-g--------tattccga------------ctctgt---tgcctcgggg-gcgaccct-----gccttcgggtg--------------------ttggg-----------gccctcggtggact---accc----------------------aa---ctct-gcat-ct-------ttgcgtctgagtaataaa--ca--aaataa-------------atcaaaactttcaacaacggatctcttggttctggcatcgatgaagaacgcagcgaaatgcgataagtaatgtgaattgcagaattcagtgaatcatcgaatctttgaacgcacattgcgccccttggtattccgaggggcatgcctgttcgagcgtcatt-ac-accagtcaagcctc-gcttggtatt-gggcg-cc------------gcgcgg-------ttcgc-------cgcgcgt-----gcctt----------aatgtct-------ccggct-gagccgtcc-gtctctaagcgttgtggca-------------tcacgtttcc-----------------gcttgtgaggaccggg-aggtt------------------------cgcgccgttaaacacccc------------------catcaaaggttgaccNNNNNNNNNNNNNNNNNNNNNNNNNNNNNNNNNNNNNNNNNNNNNNNNNNNNNNNNNNNNNNNNNNNNNNNNNNNNNNNNNNNNNNNNNNNNNNNNNNNNNNNNNNNNNNNNNNNNNNNNNNNNNNNNNNNNNNNNNNNNNNNNNNNNNNNNNNNNNNNNNNNNNNNNNNNNNNNNNNNNNNNNNNNNNNNNNNNNNNNNNNNNNNNNNNNNNNNNNNNNNNNNNNNNNNNNNNNNNNNNNNNNNNNNNNNNNNNNNNNNNNNNNNNNNNNNNNNNNNNNNNNNN-NNNNNNNNNNNNNNNNNNNNNNNNNNNNNNNNNNNNNNNNNNNNNNNNNNNNNNNNNNNNNNNNNNNNNNNNNNNNNNNNNNNNNNNNNNNNNNNNNNNNNNNNNNNNNNNNNNNNNNNNNNNNNNNNNNNNNNNNNNNNNNNNNNNNNNNNNNNNNNNNNNNNNNNNNNNNNNNNNNNNNNNNNNNNNNNNNNNNNNNNNNNNNNNNNNNNNNNNNNNNNNNNNNNNNNNNNNNNNNNNNNNNNNNNNNNNNNNNNNNNNNNNNNNNNNNNNNNNNNNNNNNNNNNNN---------NNNNNNNNNNNNNNNNNNNNNNNNNNNNNNNNNNNNNNNNNNNNNNNNNNNNNNNNNNNNNNNNNNNNNNNNNNNNNNNNNNNNNNNNNNNNNNNNNNNNNNNNNNNNNNNNNNNNNNNNNNNNNNNNNNNNNNNNNNNNNNNNNNNNNNNNNNNNNNNNNNNNNNNNNNNNNNNNNNNNNNNNNNNNNNNNNNNNNNNNNNNNNNNNNNNNNNNNNNNNNNNNNNNNNNNNNNNNNNNNNNNNNNNNNNNNNNNNNNNNNNNNNNNNNNNNNNNNNNNNNNNNNNNNNNNNNNNNNNNNNNNNNNNNNNNNNNNNNNNNNNNNNNNNNNNNNNNNNNNNNNNNNNNNNNNNNNNNNNNNNNNNNNNNNNNNNNNNNNNNNNNNNNNNNNNNN---NNNNNNNNNNNNNNNNNNNNNNNNNNNNNNNNNNNNNNNNNNNNNNNNNNNNNNNNNNNNNNNNNNNNNNNNNNNNNNNNNN--NNNNNNNNNNNNNNNNNNNNNNNNNNNNNNNNNNNNNNNNNNNNNNNNNNNNNNNNNNNNNNNNNNNNNNNNNNNNNNNNNNNNNNNNNNNNNNNNNNNNNNNNNNNNNNNNNNNNNNNNNNNNNNNNNNNNNNNNNNNNNNNNNNNNNNNNNNNNNNNNNNNNNNNNNNNNNNNNNNNNNNNNNNNNNNNNNNNNNNNNNNNNNNNNNNNNNNNNNNNNNNNNNNNNNNNNNNNNNNNNNNNNNNNNNNNNNNNNNNNNNNNNNNNNNNNNNNNNNNNNNNNNNNNNNNNNNNNNNNNNNNNNNNNNNNNNNNNNNNNNNNNNNNNNNNNNNNNNNNNNNNNNNNNNNNNNNNNNNNNNNNNNNNNNNNNNNNNNNNNNNNNNNNNNNNNNNNNNNNNNNNNNNNNNNNNNNNNNNNNNNNNNNNNNNNNNNNNNNNNNNNNNNNNNNNNNNNNNNNNNNNNNNNNNNNNNNNNNNNNNNNNNNNNNNNNNNNNNNNNNNNNNNNNNNNNNNNNNNNNNNNNNNNNNNNNNNNNNNNNNNNNNNNNNNNNNNNNNNNNNNNNNNNNNNNNNNNNNNNNNNNNNNNNNNNNNNNNNNNNNNNNNNNNNNNNNNNNNNNNNNNNNNNNNNNNNNNNNNNNNNNNNNNNNNNNNNNNNNNNNNNNNNNNNNNNNNNNNNNNNNNNNNNNNNNNNNNNNNNNNNNNNNNNNNNNNNNNNNNNNNNNNNNNNNNNNNNNNNNNNNNNNNNNNNNNNNNNNNNNNNNNNNNNNNNNNNNNNNNNNNNNNNNNNNNNNNNNNNNNNNNNNNNNNNNNNNNNNNNNNNNNNNNNNNNNNNNNNNNNNNNNNNNNNNNNNNNNNNNNNNNNNNNNNNNNNNNNNNNNNNNNNNNNNNNNNNNNNNNNNNNNNNNNNNNNNNNNNNNNNNNNNNNNNNNNNNNNNNNNNNNNNNNNNNNNNNNNNNNNNNNNNNNNNNNNNNNNNNN
>Capnobotryella_renispora_CBS_176.88
cggcgagtgaagcggcaacagctcaaatttgaaatctggcgc-----aagcccgagttgtaatttgtaga-ggatgcttcggggcagcgg-cc-ggtctaagtcccttggaacagggcgtcatagagggtgagaatcccgtatgcgaccggctg--gcaccccacacgtagctccttcgacgagtcgagttgtttgggaatgcagctctaaatgggaggtaaatttcttctaaagctaaacaccggccagagaccgatagcgcacaagtagagtgatcgaaagatgaaaagcacttt-ggaaagagagttaaacagcacgtgaaattgttgaaagggaagcgcatgctaccagacttgc-cggcgg-cgttcacccggtcttc-tgaccgg--gccactcgtcgt-cggcaggccagcatcactt-ggggccgccgc---agaaaggcggagggaatgtagctcttc--------ggagtgttatagcccctcgcacaattcggcgcgcccc-gggtgaggtccgcgc-ttcggctaggatgctggcgtaatggtc-gtatgcgg-cccgtcttgaaacacggaccaaggagtctaccatctatgcgagtgttcgggtgtcaaa-cccctacgcgcaatgaaagtgaacggaggtgggaa--------------------------------------------------------------------------------------------------------------------------------------------cc-tt----taccggtgcaccatcgaccgatcctgatgtc--ttcggatggatttgagtaagagcatagctggtgggacccgaaagatggtgaactatgcctgaata-gggtgaagcca-gaggaaactct-------------------------------------------g-gtggaggctcgcagcggttctgacgtgcaaatcgatcgtcaaatttgggtatacccc---------------------------cg---------------------gcc---cg------------------------------------------------------------------acct-ccaaccctt-----t-g--------taaaccga------------ccctgt---tgcctcgggg-gactccgg----cgtcttcgggcgccgg--------------------------------gcccccggtggacccc-------------------------ccaa---ctct-gcgt-ct-------ttgcgtctgagtcttgaatgat--aaatca-------------ataaaaactttcaacaacggatctcttggttctggcatcgatgaagaacgcagcgaaatgcgataagtaatgtgaattgcagaattcagtgaatcatcgaatctttgaacgcacattgcgccccttggtattccggggggcatgcctgttcgagcgtcatt-ac-acccctcaagcctc-gcttggtgtt-gggcg-tc------------gcgg-----------aga-------tccgcgt-----gcccc----------aaagtgcctcgtgcccggc--gggtcgtcc-gtccccgagcgttgtgaca--------------tctcagttc-----------------gctccggtggatgt---ggcgg-----------------------ccgcgccgttaaacccc--------------------cctttcaggttgaccNNNNNNNNNNNNNNNNNNNNNNNNNNNNNNNNNNNNNNNNNNNNNNNNNNNNNNNNNNNNNNNNNNNNNNNNNNNNNNNNNNNNNNNNNNNNNNNNNNNNNNNNNNNNNNNNNNNNNNNNNNNNNNNNNNNNNNNNNNNNNNNNNNNNNNNNNNNNNNNNNNNNNNNNNNNNNNNNNNNNNNNNNNNNNNNNNNNNNNNNNNNNNNNNNNNNNNNNNNNNNNNNNNNNNNNNNNNNNNNNNNNNNNNNNNNNNNNNNNNNNNNNNNNNNNNNNNNNNNNNNNNNN-NNNNNNNNNNNNNNNNNNNNNNNNNNNNNNNNNNNNNNNNNNNNNNNNNNNNNNNNNNNNNNNNNNNNNNNNNNNNNNNNNNNNNNNNNNNNNNNNNNNNNNNNNNNNNNNNNNNNNNNNNNNNNNNNNNNNNNNNNNNNNNNNNNNNNNNNNNNNNNNNNNNNNNNNNNNNNNNNNNNNNNNNNNNNNNNNNNNNNNNNNNNNNNNNNNNNNNNNNNNNNNNNNNNNNNNNNNNNNNNNNNNNNNNNNNNNNNNNNNNNNNNNNNNNNNNNNNNNNNNNNNNNNNNNN---------NNNNNNNNNNNNNNNNNNNNNNNNNNNNNNNNNNNNNNNNNNNNNNNNNNNNNNNNNNNNNNNNNNNNNNNNNNNNNNNNNNNNNNNNNNNNNNNNNNNNNNNNNNNNNNNNNNNNNNNNNNNNNNNNNNNNNNNNNNNNNNNNNNNNNNNNNNNNNNNNNNNNNNNNNNNNNNNNNNNNNNNNNNNNNNNNNNNNNNNNNNNNNNNNNNNNNNNNNNNNNNNNNNNNNNNNNNNNNNNNNNNNNNNNNNNNNNNNNNNNNNNNNNNNNNNNNNNNNNNNNNNNNNNNNNNNNNNNNNNNNNNNNNNNNNNNNNNNNNNNNNNNNNNNNNNNNNNNNNNNNNNNNNNNNNNNNNNNNNNNNNNNNNNNNNNNNNNNNNNNNNNNNNNNNNNNN---NNNNNNNNNNNNNNNNNNNNNNNNNNNNNNNNNNNNNNNNNNNNNNNNNNNNNNNNNNNNNNNNNNNNNNNNNNNNNNNNNN--NNNNNNNNNNNNNNNNNNNNNNNNNNNNNNNNNNNNNNNNNNNNNNNNNNNNNNNNNNNNNNNNNNNNNNNNNNNNNNNNNNNNNNNNNNNNNNNNNNNNNNNNNNNNNNNNNNNNNNNNNNNNNNNNNNNNNNNNNNNNNNNNNNNNNNNNNNNNNNNNNNNNNNNNNNNNNNNNNNNNNNNNNNNNNNNNNNNNNNNNNNNNNNNNNNNNNNNNNNNNNNNNNNNNNNNNNNNNNNNNNNNNNNNNNNNNNNNNNNNNNNNNNNNNNNNNNNNNNNNNNNNNNNNNNNNNNNNNNNNNNNNNNNNNNNNNNNNNNNNNNNNNNNNNNNNNNNNNNNNNNNNNNNNNNNNNNNNNNNNNNNNNNNNNNNNNNNNNNNNNNNNNNNNNNNNNNNNNNNNNNNNNNNNNNNNNNNNNNNNNNNNNNNNNNNNNNNNNNNNNNNNNNNNNNNNNNNNNNNNNNNNNNNNNNNNNNNNNNNNNNNNNNNNNNNNNNNNNNNNNNNNNNNNNNNNNNNNNNNNNNNNNNNNNNNNNNNNNNNNNNNNNNNNNNNNNNNNNNNNNNNNNNNNNNNNNNNNNNNNNNNNNNNNNNNNNNNNNNNNNNNNNNNNNNNNNNNNNNNNNNNNNNNNNNNNNNNNNNNNNNNNNNNNNNNNNNNNNNNNNNNNNNNNNNNNNNNNNNNNNNNNNNNNNNNNNNNNNNNNNNNNNNNNNNNNNNNNNNNNNNNNNNNNNNNNNNNNNNNNNNNNNNNNNNNNNNNNNNNNNNNNNNNNNNNNNNNNNNNNNNNNNNNNNNNNNNNNNNNNNNNNNNNNNNNNNNNNNNNNNNNNNNNNNNNNNNNNNNNNNNNNNNNNNNNNNNNNNNNNNNNNNNNNNNNNNNNNNNNNNNNNNNNNNNNNNNNNNNNNNNNNNNNNNNNNNNNNNNNNNNNNNNNNNNNNNNNNNNNNNNNNNNNNNNNNNNNNNNNNNNNNNNNNNNNNNNNNNNN
>Capnodiales_sp._E14
cggcgagtgaagcggcaacagctcaaatttgaaatctggcgc-----aagcccgaattgtaatttgtaga-ggatgcttctgggttgcca-cc-ggtctaagttccttggaacaggacgtcatagagggtgagaatcccgtatgtgactggccg--gcgccctccacgtagctccttcgacgagtcgagttgtttgggaatgcagctctaaatgggaggtaaatttcttctaaagctaaatattggccagagaccgatagcgcacaagtagagtgatcgaaagatgaaaagcacttt-ggaaagagagttaaaaagcacgtgaaattgttgaaagggaagcacttacagccagacttgt-cggcgg-tgttccgccggtcttc-tgaccgg--ttcattcgccgt-cggcaggccagcatcactt-ggggccgccgg---agaaaggccgggggaaagtagctccgcttc--ggcggagtgttatagcccccggcgcaatacggcgcgtccc-gggtgaggtccgcgc-ttcggctaggatgctggcgtaatggct-gttagtgg-cccgtcttgaaacacggaccaaggagtcgaccatctgtgcgagtgttcgggtgtcaaa-cccctacgcggaatgaaagtgaacggaggtgggaa--------------------------------------------------------------------------------------------------------------------------------------------cc-------ttagggtgcaccatcgaccgatcctgatgtc--ttcggatggatttgagtaagagcatagctggtcggacccgaaagatggtgaactatgcctgaata-gggtgaagcca-gaggaaactct-------------------------------------------g-gtggaggctcgcagcggttctgacgtgcaaatcgatcgtcaaatttgggtatacccc---------------------------cg---------------------gcc---cg------------------------------------------------------------------acct-cccaccctt-----t-g--------ttgtaccga----------cctctgt---tgcctcgggg-gcgacccg-----gcgtttcggcg--------------------cgggg-----------gcccccggcggacttt-gatc--------------------aaa----cgct-gcat-ct------gtgacgtctgagtgaattga----taaatca-------------atcaaaactttcaacaacggatctcttggttctggcatcgatgaagaacgcagcgaaatgcgataagtaatgtgaattgcagaattcagtgaatcatcgaatctttgaacgcacattgcgccccctggtattccggggggcatgcctgttcgagcgtcatt-ac-accactcaagcctg-gcttggtatt-gggcg-ac------------ggggg---------ggaa-------ccccccc-----gcctg----------aatttct-------ccggct-gcgacctcgtcgaacccagcgttgtgg-------acacac-------cattc-----------------gctgtgggactcgcgg-gtcgg-----------------------cggccgaccgaaacc----------gcgctccggcgccnnnnnnnnnnnnnnTTCCGCACCAAGTTCCAGCAACTGGTCAAGGACATGCGTGGCTACCTGCACAGATGTGTGGAGAACAACAAGGAGTTCAATCTGACGCTTGCCGTAAAGAACAACATCATGACGGCAGGCTTGCGATACTCTCTCGCCACCGGAAACTGGGGCGATCAGAAGAAAGCAGCGTCCGTCAAAGCTGGAGTGAGCCAAGTGCTGAACCGATACACATACGCGTCGACCTTATCGCACTTGCGGCGGACAAACACGCCAATTGGGCGTGACGGGAAAATTGCGAAGCCG-AGACAGTTGCACAACTCACACTGGGNNNNNNNNNNNNNNNNNNNNNNNNNNNNNNNNNNNNNNNNNNNNNNNNNNNNNNNNNNNNNNNNNNNNNNNNNNNNNNNNNNNNNNNNNNNNNNNNNNNNNNNNNNNNNNNNNNNNNNNNNNNNNNNNNNNNNNNNNNNNNNNNNNNNNNNNNNNNNNNNNNNNNNNNNNNNNNNNNNNNNNNNNNNNNNNNNNNNNNNNNNNNNNNNNNNNNNNNNNNNNNNNNNNNNNNNNNNNNNNNNNNNNNNNNNNNNNNNNNNNNNNN---------NNNNNNNNNNNNNNNNNNNNNNNNNNNNNNNNNNNNNNNNNNNNNNNNNNNNNNNNNNNNNNNNNNNNNNNNNNNNNNNNNNNNNNNNNNNNNNNNNNNNNNNNNNN-NNNNNNNNNNN--NNNNNNNNNNNNNNNNNNNNNNNNNNNNNNNNNNNNNNNNNNNNNNNNNNNNNNNNNNNNNNNNNNNNNNNNNNNNNNNN-------------NN--NNN------------NNN-NNNN-NNNNNNNNNNNNNNNNNNNNNNNNNNNNNNNNNNNNNNNNNNNNNNNNNNNNNNNNNNNNNNNNNNNNNNNNNNNNNNNNNNNNNNNNNNNNNNNNNNNNNNNNNNNNNNNNNNNNNNNNNNNNNNNNNNNNNNNNNNNNNNNNNNNNNNN---NNNNNNNNNNNNNNNNNNNNNNNNNNNNNNNNNNNNNNNNNNNNNNNNNNNNNNNNNNNNNNNNNNNNNNNNNNNNNNNNNN--NNNNNNNNNNNNNNNNNNNNNNNNNNNNNNNNNNNNNNNNNNNNNNNNNNNNNNNNNNNNNNNNNNNNNNNNNNNNNNNNNNNNNNNNNNNNNNNNNNNNNNNNNNNNNNNNNNNNNNNNNNNNNNNNNNNNNNNNNNNNNNNNNNNNNNNNNNNNNNNNNNNNNNNNNNNNNNNNNNNNNNNNNNNNNNNNNNNNNNNNNNNNNNNNNNNNNNNNNNNNNNNNNNNNNNNNNNNNNNNNNNNNNNNNNNNNNNNNNNNNNNNNNNNNNNNNNNNNNNNNNNNNNNNNNNNNNNNNNNNNNNNNNNNNNNNNNNNNNNNNNNNNNNNNNNNNNNNNNNNNNNNNNNNNNNNNNNNNNNNNNNNNNNNNNNNNNNNNNNNNNNNNNNNNNNNNNNNNNNNNNNNNNNNNNNNNNNNNNNNNNNNNNNNNNNNNNNNNNNNNNNNNNNNNNNNNNNNNNNNNNNNNNNNNNNNNNNNNNNNNNNNNNNNNNNNNNNNNNNNNNNNNNNNNNNNNNNNNNNNNNNNNNNNNNNNNNNNNNNNNNNNNNNNNNNNNNNNNNNNNNNNNNNNNNNNNNNNNNNNNNNNNNNNNNNNNNNNNNNNNNNNNNNNNNNNNNNNNNNNNNNNNNNNNNNNNNNNNNNNNNNNNNNNNNNNNNNNNNNNNNNNNNNNNNNNNNNNNNNNNNNNNNNNNNNNNNNNNNNNNNNNNNNNNNNNNNNNNNNNNNNNNNNNNNNNNNNNNNNNNNNNNNNNNNNNNNNNNNNNNNNNNNNNNNNNNNNNNNNNNNNNNNNNNNNNNNNNNNNNNNNNNNNNNNNNNNNNNNNNNNNNNNNNNNNNNNNNNNNNNNNNNNNNNNNNNNNNNNNNNNNNNNNNNNNNNNNNNNNNNNNNNNNNNNNNNNNNNNNNNNNNNNNNNNNNNNNNNNNNNNNNNNNNNNNNNNNNNNNNNNNNNNNNNNNNNNNNNNNNNNNNNNNNNNNNNNNNNNN
>Capnodiales_sp._E19
cggcgagtgaagcggcaacagctcaaatttgaaatctggcgc-----aagcccgaattgtaatttgtaga-ggatgcttctgggttgcca-cc-ggtctaagttccttggaacaggacgtcatagagggtgagaatcccgtatgtgaccggccg--gcgccctccacgtagctccttcgacgagtcgagttgtttgggaatgcagctctaaatgggaggtaaatttcttctaaagctaaatattggccagagaccgatagcgcacaagtagagtgatcgaaagatgaaaagcacttt-ggaaagagagttaaaaagcacgtgaaattgttgaaagggaagcacttacagccagacttgt-cggcgg-tgttccgccggtcttc-tgaccgg--ttcattcgccgt-cggcaggccagcatcactt-ggggccgccgg---agaaaggccgggggaaagtagctccgcttc--ggcggagtgttatagcccccggtgcaatacggcgcgtccc-gggtgaggtccgcgc-ttcggctaggatgctggcgtaatggct-gttagtgg-cccgtcttgaaacacggaccaaggagtcgaccatctgtgcgagtgttcgggtgtcaaa-cccctacgcggaatgaaagtgaacggaggtgggaa--------------------------------------------------------------------------------------------------------------------------------------------cc-------ttagggtgcaccatcgaccgatcctgatgtc--ttcggatggatttgagtaagagcatagctggtcggacccgaaagatggtgaactatgcctgaata-gggtgaagcca-gaggaaactct-------------------------------------------g-gtggaggctcgcagcggttctgacgtgcaaatcgatcgtcaaatttgggtatacccc---------------------------cg---------------------gcc---cg------------------------------------------------------------------acctccccaccctt-----t-g--------ttgtaccga----------cctctgt---tgcctcgggg-gcgacccg-----gcgtttcggcg--------------------cgggg-----------gcccccggcggacttt-gatc--------------------aaa----cgct-gcat-ct------gtgacgtctgagtggattga----taaatca-------------atcaaaactttcaacaacggatctcttggttctggcatcgatgaagaacgcagcgaaatgcgataagtaatgtgaattgcagaattcagtgaatcatcgaatctttgaacgcacattgcgccccctggtattccggggggcatgcctgttcgagcgtcatt-ac-accactcaagcctg-gcttggtatt-gggcg-ac------------ggggg---------ggaa-------ccccccc-----gcctg----------aatttct-------ccggct-gcgacctcgtcgaacccagcgttgtgg-------acacac-------cattc-----------------gctgtgggactcgcgg-gtcgg-----------------------cggccgaccgaaacc----------gcgctccggcgccatctcaggttgacnTTCCGCACCAAGTTCCAGCAACTGGTCAAGGACATGCGTGGCTACCTGCACAGATGTGTGGAGAACAACAAGGAGTTCAATCTGACGCTTGCCGTAAAGAACAACATCATGACGGCAGGCTTGCGATACTCTCTCGCCACCGGAAACTGGGGCGATCAGAAGAAAGCAGCGTCCGTCAAAGCTGGAGTGAGCCAAGTGCTGAACCGATACACATACGCGTCGACCTTATCGCACTTGCGGCGGACAAACACGCCAATTGGGCGTGACGGGAAAATTGCGAAGCCG-AGACAGTTGCACAACTCACATTGGNNNNNNNNNNNNNNNNNNNNNNNNNNNNNNNNNNNNNNNNNNNNNNNNNNNNNNNNNNNNNNNNNNNNNNNNNNNNNNNNNNNNNNNNNNNNNNNNNNNNNNNNNNNNNNNNNNNNNNNNNNNNNNNNNNNNNNNNNNNNNNNNNNNNNNNNNNNNNNNNNNNNNNNNNNNNNNNNNNNNNNNNNNNNNNNNNNNNNNNNNNNNNNNNNNNNNNNNNNNNNNNNNNNNNNNNNNNNNNNNNNNNNNNNNNNNNNNNNNNNNNNNN---------NNNNNNNNNNNNNNNNNNNNNNNNNNNNNNNNNNNNNNNNNNNNNNNNNNNNNNNNNNNNNNNNNNNNNNNNNNNNNNNNNNNNNNNNNNNNNNNNNNNNNNNNNNN-NNNNNNNNNNN--NNNNNNNNNNNNNNNNNNNNNNNNNNNNNNNNNNNNNNNNNNNNNNNNNNNNNNNNNNNNNNNNNNNNNNNNNNNNNNNN-------------NN--NNN------------NNN-NNNN-NNNNNNNNNNNNNNNNNNNNNNNNNNNNNNNNNNNNNNNNNNNNNNNNNNNNNNNNNNNNNNNNNNNNNNNNNNNNNNNNNNNNNNNNNNNNNNNNNNNNNNNNNNNNNNNNNNNNNNNNNNNNNNNNNNNNNNNNNNNNNNNNNNNNNNN---NNNNNNNNNNNNNNNNNNNNNNNNNNNNNNNNNNNNNNNNNNNNNNNNNNNNNNNNNNNNNNNNNNNNNNNNNNNNNNNNNN--NNNNNNNNNNNNNNNNNNNNNNNNNNNNNNNNNNNNNNNNNNNNNNNNNNNNNNNNNNNNNNNNNNNNNNNNNNNNNNNNNNNNNNNNNNNNNNNNNNNNNNNNNNNNNNNNNNNNNNNNNNNNNNNNNNNNNNNNNNNNNNNNNNNNNNNNNNNNNNNNNNNNNNNNNNNNNNNNNNNNNNNNNNNNNNNNNNNNNNNNNNNNNNNNNNNNNNNNNNNNNNNNNNNNNNNNNNNNNNNNNNNNNNNNNNNNNNNNNNNNNNNNNNNNNNNNNNNNNNNNNNNNNNNNNNNNNNNNNNNNNNNNNNNNNNNNNNNNNNNNNNNNNNNNNNNNNNNNNNNNNNNNNNNNNNNNNNNNNNNNNNNNNNNNNNNNNNNNNNNNNNNNNNNNNNNNNNNNNNNNNNNNNNNNNNNNNNNNNNNNNNNNNNNNNNNNNNNNNNNNNNNNNNNNNNNNNNNNNNNNNNNNNNNNNNNNNNNNNNNNNNNNNNNNNNNNNNNNNNNNNNNNNNNNNNNNNNNNNNNNNNNNNNNNNNNNNNNNNNNNNNNNNNNNNNNNNNNNNNNNNNNNNNNNNNNNNNNNNNNNNNNNNNNNNNNNNNNNNNNNNNNNNNNNNNNNNNNNNNNNNNNNNNNNNNNNNNNNNNNNNNNNNNNNNNNNNNNNNNNNNNNNNNNNNNNNNNNNNNNNNNNNNNNNNNNNNNNNNNNNNNNNNNNNNNNNNNNNNNNNNNNNNNNNNNNNNNNNNNNNNNNNNNNNNNNNNNNNNNNNNNNNNNNNNNNNNNNNNNNNNNNNNNNNNNNNNNNNNNNNNNNNNNNNNNNNNNNNNNNNNNNNNNNNNNNNNNNNNNNNNNNNNNNNNNNNNNNNNNNNNNNNNNNNNNNNNNNNNNNNNNNNNNNNNNNNNNNNNNNNNNNNNNNNNNNNNNNNNNNNNNNNNNNNNNNNNNNNNNNNNNNNNNNNNNNNNNNNNNNNNNNNNNNNNNNNNNNNNN
>Capnodium_coffeae_CBS_147.52
cggcgagtgaagcggcaatagctcagatttgaaatctggcgtcttcggcgtccgagttgtaatctgtagagggatgcctttgggtagccaccc-ggtctaagtcccctggaacggggcgtcacagagggtgagaatcccgtatgtgaccggaag-ggcaccctccacaaggctccttcgacgagtcgagttgtttgggaatgcagctctaaatgggaggtaaattccttctaaagctaaataccggccagagaccgatagcgcacaagtagagtgatcgaaagatgaaaagcacttt-ggaaagagagttaaaaagcacgtgaaattgttgaaagggaagcgcttgcaaccagacttgt-tggcgg-tgttccgccggtcttc-tgaccgg--tccactcaccgt-ctgcaggccagcatcatct-ggggccgccgg---ataaaagcgaggggaacgtggctccct------cgggagtgttatagcccctcgtgcaatacggcgagcctc-gggtgaggtccgcgc-ttcggctaggatgctggcgtaatggtc-gtaagcgg-cccgtcttgaaacacggaccaaggagtctaacatctatgcgagtgttcgggtgtcaaa-cccctacgcgtaatgaaagtgaacggaggtgggag--------------------------------------------------------------------------------------------------------------------------------------------cc-------ttagggtgcaccatcgaccgatcctgatgtc--ttcggatggatttgagtaagagcatagctgttgggacccgaaagatggtgaactatgcctggata-gggtgaagcca-gaggaaactct-------------------------------------------g-gtggaggctcgcagcggttctgacgtgcaaatcgatcgtcaaatttgggtatactcc---------------------------gt---------------------gcc---cg------------------------------------------------------------------acct-ccaaccctc-----t-t-------gtatcg-aaa----------acctcgt---tgcctcgggg-gcggccc-----tgcctca-----------------------cggcggg-----------caccccggaggaccactc------------------------aaa---ccct-gcat-tt---acaatgtcgtctgagtaaacatt-ttg-aattaa-------------atcaaaactttcaacaacggatctcttggttctggcatcgatgaagaacgcagcgaaatgcgataagtaatgtgaattgcagaattcagtgaatcatcgaatctttgaacgcatattgcgccccttggtattccttggggcacacctgttcgagcgtcatt-tc-accaatcaagcctc-gcttggtttt-gggcg-at------------gcg------------caa-------gccgcac-----gcctc-----------aaatgc------cccggcc--gagcagtctctcccccggcgtcgtgg-------aaac---------atacc-----------------gctacggggacgcgac-ctgcg-----------------------ccgcgccgcaacatgacctt----------cctt---tctctaaggttgaccTTCCGAATGAAGTTTGCACAGCTGAAGAACGACATGCAACAGTATCTTGTCAGGGCTATTGAGTCCGGCCGGGACTTCAATGTCAACCTTGCTTGTAAAAGCAACATCATAACATCTGGTCTGCGCTACAGTCTTGCTACTGGTAATTGGGGTGATCAAAAGAAAGCCATGTCAACAAGAGCGGGTGTCAGTCAGGTGCTTAACCGATTTACTTACGCTTCAACGTTGTCACATTTGCGTCGTACGAACACTCCCATCGGCAGAGACGGAAAGATCGCTAAGCCT-AGACAATTGCACAACACTCATTGGGGTTTGGTGTGCCCAGCAGAGACGCCTGAAGGACAAGCCTGTGGATTAGTCAAGAATCTTGCGCTCATGTGCTATGTGAGTGTTGGTACACCAGGCACACCTTTGGTCGAGTTTATGCAACAACGTGACATGGAATTGCTTGAAGAGTGTGACCCTGTGACCAATCCCAACGCCACCAAGATCTTCGTCAACGGTGTTTGGGTGGGTGTTCACAAGAACCCGACCCAGCTGATCGAAACTCTTCGAGAGATCCGCCGAAGAGGTA---------CTGTCAGTTTCGAAATCACCATCATCCGTGACGTCCGAGACCGAGAGATCAAGGTTTTCACGGATGCTGGCAGAGTCTGCAGGCCGCTATTCGTCGTTGACAACAAC-CCGCGCTCTGC--AAGAAAAGGAAAGCTGGCACTTAGGCGTGAGCACGTTGAGCACTTGCAGGAAGACCGAGAGGTGGACACATCGCTACTCTC-----------------------------------AGAGGAAGAACGTGACGAGCAGACTTTCGGGTGGAAGGGCCTGGTCAAGGAGGGCGTCGTTGAATACCTGGACGCTGAAGAAGAGGAGCAAGCCATGATCATCATGACGCCAGACGACCTCGATGAACACAGACAGGTGCTGCAATATGGCTCGTCATTTACAGACCCCAAGGACGATCCTCATCGCCGTATCAAGCCGAAACCTAACCTTGCAGTGCGGATGTGGACGCATTGTGAGATT--CACCCTGCCATGATTNNNNNNNNNNNNNNNNNNNNNNNNNNNNNNNNNNNNNNNNNNNNNNNNNNNNNNNNNNNNNNNNNNNNNNNNNNNNNNNNNNNNNNNNNNNNNNNNNNNNNNNNNNNNNNNNNNNNNNNNNNNNNNNNNNNNNNNNNNNNNNNNNNNNNNNNNNNNNNNNNNNNNNNNNNNNNNNNNNNNNNNNNNNNNNNNNNNNNNNNNNNNNNNNNNNNNNNNNNNNNNNNNNNNNNNNNNNNNNNNNNNNNNNNNNNNNNNNNNNNNNNNNNNNNNNNNNNNNNNNNNNNNNNNNNNNNNNNNNNNNNNNNNNNNNNNNNNNNNNNNNNNNNNNNNNNNNNNNNNNNNNNNNNNNNNNNNNNNNNNNNNNNNNNNNNNNNNNNNNNNNNNNNNNNNNNNNNNNNNNNNNNNNNNNNNNNNNNNNNNNNNNNNNNNNNNNNNNNNNNNNNNNNNNNNNNNNNNNNNNNNNNNNNNNNNNNNNNNNNNNNNNNNNNNNNNNNNNNNNNNNNNNNNNNNNNNNNNNNNNNNNNNNNNNNNNNNNNNNNNNNNNNNNNNNNNNNNNNNNNNNNNNNNNNNNNNNNNNNNNNNNNNNNNNNNNNNNNNNNNNNNNNNNNNNNNNNNNNNNNNNNNNNNNNNNNNNNNNNNNNNNNNNNNNNNNNNNNNNNNNNNNNNNNNNNNNNNNNNNNNNNNNNNNNNNNNNNNNNNNNNNNNNNNNNNNNNNNNNNNNNNNNNNNNNNNNNNNNNNNNNNNNNNNNNNNNNNNNNNNNNNNNNNNNNNNNNNNNNNNNNNNNNNNNNNNNNNNNNNNNNNNNNNNNNNNNNNNNNNNNNNNNNNNNNNNNNNNNNNNNNNNNNNNNNNNNNNNNNNNNNNNNNNNNNNNNNNNNNNNNNNNNNNNNNNNNNNNNNNNNNNNNNNNNNNNNNNNNNNNNNNNNNNNNNNNNNNNNNNNNNNNNNNNNNNNNNNNNNNNNNN
>Castanedospora_pachyanthicola
cggcgagtgaagcggcaacagctcaaatttgaaatctggcgc-----aagcccgagttgtaatttgtaga-ggatgcttcggggcagcgg-cc-ggtctaagttccttggaacaggacgtcacagagggtgagaatcccgtacgcgaccggctg--gcaccccacacgtagctccttcgacgagtcgagttgtttgggaatgcagctctaaatgggaggtaaattccttctaaagctaaataccggccagagaccgatagcgcacaagtagagtgatcgaaagatgaaaagcacttt-ggaaagagagttaaaaagcacgtgaaattgttgaaagggaagcgcttgcaaccagacttga-cggcgg-cgttcctccggtcttc-tgaccgg--tccactcgtcgc-cggcaggccagcatcgtct-ggggccgccgg---agaaaggcgcggggaatgtggctcctc------tgggagtgttatagccccacgcacaatacggcgcgcccc-gggcgaggtccgcgc-ttcggctaggatgctggcgtaatggtc-gtaagcgg-cccgtcttgaaacacggaccaaggagtggaccatctgtgcgagtgttcgggcgtcaaa-cccctacgcgtaatgaaagtgaacggaggcgggaa--------------------------------------------------------------------------------------------------------------------------------------------cc---------taggtgcaccgtcgaccgatcctgatgtc--ctcggatggatttgagtaagagcatggctggtccgacccgaaagatggtgaactatgcctgaata-gggtgaagcca-gaggaaactct-------------------------------------------g-gtggaggctcgcagcggttctgacgtgcaaatcgatcgtcaaattnnnnnnnnctcc---------------------------gg---------------------gcc---cg------------------------------------------------------------------acctcccaccc------------------ttgacaaacg----------tccggtt---tgcctcgggg-gtgacccg-----gccctccagcgc-------------ggagcggccgg--------gtg-cccccggagggattcc--------------------------ca---ctct-gcgtcct-------ttgcgtcggagtctgaatggaa--aattga-------------atgaaaactttcaacaacggatctcttggttctggcatcgatgaagaacgcagcgaaatgcgataagtaatgtgaattgcagaattcagtgaatcatcgaatctttgaacgcacattgcgccctttggcattctgaagggcatgcccgttcgagcgtcatt-tc-accactcaagcctg-gcttggtgtt-gggcc-cc------------ggg------------ggc-------gacccgg-----acccc----------aatgtccc-----gccggcc-ggacgacccggatcc-cagcgtttgagca----cacag---------ttccc-----------------gctggtggagccggggcggccg-----------------------cgccgtcacaacatcgtt-------------------cacgaaaggttgnnnNNNNNNNNNNNNNNNNNNNNNNNNNNNNNNNNNNNNNNNNNNNNNNNNNNNNNNNNNNNNNNNNNNNNNNNNNNNNNNNNNNNNNNNNNNNNNNNNNNNNNNNNNNNNNNNNNNNNNNNNNNNNNNNNNNNNNNNNNNNNNNNNNNNNNNNNNNNNNNNNNNNNNNNNNNNNNNNNNNNNNNNNNNNNNNNNNNNNNNNNNNNNNNNNNNNNNNNNNNNNNNNNNNNNNNNNNNNNNNNNNNNNNNNNNNNNNNNNNNNNNNNNNNNNNNNNNNNNNNNNNNNNN-NNNNNNNNNNNNNNNNNNNNNNNNNNNNNNNNNNNNNNNNNNNNNNNNNNNNNNNNNNNNNNNNNNNNNNNNNNNNNNNNNNNNNNNNNNNNNNNNNNNNNNNNNNNNNNNNNNNNNNNNNNNNNNNNNNNNNNNNNNNNNNNNNNNNNNNNNNNNNNNNNNNNNNNNNNNNNNNNNNNNNNNNNNNNNNNNNNNNNNNNNNNNNNNNNNNNNNNNNNNNNNNNNNNNNNNNNNNNNNNNNNNNNNNNNNNNNNNNNNNNNNNNNNNNNNNNNNNNNNNNNNNNNNNNN---------NNNNNNNNNNNNNNNNNNNNNNNNNNNNNNNNNNNNNNNNNNNNNNNNNNNNNNNNNNNNNNNNNNNNNNNNNNNNNNNNNNNNNNNNNNNNNNNNNNNNNNNNNNNNNNNNNNNNNNNNNNNNNNNNNNNNNNNNNNNNNNNNNNNNNNNNNNNNNNNNNNNNNNNNNNNNNNNNNNNNNNNNNNNNNNNNNNNNNNNNNNNNNNNNNNNNNNNNNNNNNNNNNNNNNNNNNNNNNNNNNNNNNNNNNNNNNNNNNNNNNNNNNNNNNNNNNNNNNNNNNNNNNNNNNNNNNNNNNNNNNNNNNNNNNNNNNNNNNNNNNNNNNNNNNNNNNNNNNNNNNNNNNNNNNNNNNNNNNNNNNNNNNNNNNNNNNNNNNNNNNNNNNNNNNNNNN---NNNNNNNNNNNNNNNNNNNNNNNNNNNNNNNNNNNNNNNNNNNNNNNNNNNNNNNNNNNNNNNNNNNNNNNNNNNNNNNNNN--NNNNNNNNNNNNNNNNNNNNNNNNNNNNNNNNNNNNNNNNNNNNNNNNNNNNNNNNNNNNNNNNNNNNNNNNNNNNNNNNNNNNNNNNNNNNNNNNNNNNNNNNNNNNNNNNNNNNNNNNNNNNNNNNNNNNNNNNNNNNNNNNNNNNNNNNNNNNNNNNNNNNNNNNNNNNNNNNNNNNNNNNNNNNNNNNNNNNNNNNNNNNNNNNNNNNNNNNNNNNNNNNNNNNNNNNNNNNNNNNNNNNNNNNNNNNNNNNNNNNNNNNNNNNNNNNNNNNNNNNNNNNNNNNNNNNNNNNNNNNNNNNNNNNNNNNNNNNNNNNNNNNNNNNNNNNNNNNNNNNNNNNNNNNNNNNNNNNNNNNNNNNNNNNNNNNNNNNNNNNNNNNNNNNNNNNNNNNNNNNNNNNNNNNNNNNNNNNNNNNNNNNNNNNNNNNNNNNNNNNNNNNNNNNNNNNNNNNNNNNNNNNNNNNNNNNNNNNNNNNNNNNNNNNNNNNNNNNNNNNNNNNNNNNNNNNNNNNNNNNNNNNNNNNNNNNNNNNNNNNNNNNNNNNNNNNNNNNNNNNNNNNNNNNNNNNNNNNNNNNNNNNNNNNNNNNNNNNNNNNNNNNNNNNNNNNNNNNNNNNNNNNNNNNNNNNNNNNNNNNNNNNNNNNNNNNNNNNNNNNNNNNNNNNNNNNNNNNNNNNNNNNNNNNNNNNNNNNNNNNNNNNNNNNNNNNNNNNNNNNNNNNNNNNNNNNNNNNNNNNNNNNNNNNNNNNNNNNNNNNNNNNNNNNNNNNNNNNNNNNNNNNNNNNNNNNNNNNNNNNNNNNNNNNNNNNNNNNNNNNNNNNNNNNNNNNNNNNNNNNNNNNNNNNNNNNNNNNNNNNNNNNNNNNNNNNNNNNNNNNNNNNNNNNNNNNNNNNNNNNNNNNNNNNNNNNNNNNNNNNNNNNNNNNNNNNNNNNNNNNNNNNNNNNNNNNNNNNNNNNNNNNNNNNNNNNNNNNNN
>Chaetothyrina_guttulata_MFLUCC_15_1081
cggcgagtgaagcggcaacagctcaaatttgaaatcggcccc-----ccggtcgagttgtaatttgcaga-ggatgcttctgggcagcgg-cc-ggtctaagttccttggaacaggacgtcatagagggtgagaatcccgtatgcgaccggcgc--gcaccctccacgtagctccttcgacgagtcgagttgtttgggaatgcagctctaaatgggaggtaaatttcttctaaagctaaataccggccagagaccgatagcgcacaagtagagtgatcgaaagatgaaaagcacttt-ggaaagagagttaaaaagcacgtgaaattgttgaaagggaagcgcttgccaccagacttga-cggcgg-ggttccgccggtcttc-tgaccgg--tccactccccgc-cggcaggccaacatcgtct-ggggccgccgg---ata-agacgtcgggaatgtagctcctc--------ggagtgttatagcccggcg--tgatgcggcgcgcccc-gggcgaggtccgcgc-ttcggcaaggatgttggcgtaatggtg-gccagcgg-cccgtcttgaaacacggaccaaggagtctaacatctatgcgagtgttcgggtgtcaaa-cccctacgcggaatgaaagtgaacggaggtgggag--------------------------------------------------------------------------------------------------------------------------------------------ct-------tt--ggcgcaccatcgaccgatcctgatgtc--ctcggatggatttgagtaagagcatagctgttgggacccgaaagatggtgaactatgcctgaata-gggtgaagcca-gaggaaactct-------------------------------------------g-gtggaggctcgcagcggttctgacgtgcaaatnnnnnnnnnnnnnnnnnnnnncccc------ctgcgtgagcttaaggtgggcct---------------------ccg---ct------------------------------------------------------------------ctca-tccaaccct-----t-g--------catcaaaac------------cgtac---tgcctcgggg-gcg-cccg-----tcctggga---------------------------------------cgccgcgcgcccccgac-------------------------ggtct-tatc-gcaa-cc-------cgtcattaacgaatcg--t-cc--gagtgaaataaagaaattgaacaaaactttcaacaacggatctcttggttctggcatcgatgaagaacgcagcaaaatgcgataagtaatgtgaattgcagaattcagtgaatcatcgaatctttgaacgcacattgcgccccttggcattccgaggggcatgcccgttcgagcgtcatt-tg-accactcaagcccc-gcttggtatt-gggcg-cc------------gc------------gtcc-------gccgcgc-----gcctc----------gaagtc-c-----cccggcc-ccgtggc-ccggccctgagcgttatggca------------cttc-ggttcc-----------------gctccaggcgtccggg-cgacg-----------------------gccggccgttaag--------------------ccttccacacaggttgaccNNNNNNNNNNNNNNNNNNNNNNNNNNNNNNNNNNNNNNNNNNNNNNNNNNNNNNNNNNNNNNNNNNNNNNNNNNNNNNNNNNNNNNNNNNNNNNNNNNNNNNNNNNNNNNNNNNNNNNNNNNNNNNNNNNNNNNNNNNNNNNNNNNNNNNNNNNNNNNNNNNNNNNNNNNNNNNNNNNNNNNNNNNNNNNNNNNNNNNNNNNNNNNNNNNNNNNNNNNNNNNNNNNNNNNNNNNNNNNNNNNNNNNNNNNNNNNNNNNNNNNNNNNNNNNNNNNNNNNNNNNNNN-NNNNNNNNNNNNNNNNNNNNNNNNNNNNNNNNNNNNNNNNNNNNNNNNNNNNNNNNNNNNNNNNNNNNNNNNNNNNNNNNNNNNNNNNNNNNNNNNNNNNNNNNNNNNNNNNNNNNNNNNNNNNNNNNNNNNNNNNNNNNNNNNNNNNNNNNNNNNNNNNNNNNNNNNNNNNNNNNNNNNNNNNNNNNNNNNNNNNNNNNNNNNNNNNNNNNNNNNNNNNNNNNNNNNNNNNNNNNNNNNNNNNNNNNNNNNNNNNNNNNNNNNNNNNNNNNNNNNNNNNNNNNNNNNN---------NNNNNNNNNNNNNNNNNNNNNNNNNNNNNNNNNNNNNNNNNNNNNNNNNNNNNNNNNNNNNNNNNNNNNNNNNNNNNNNNNNNNNNNNNNNNNNNNNNNNNNNNNNNNNNNNNNNNNNNNNNNNNNNNNNNNNNNNNNNNNNNNNNNNNNNNNNNNNNNNNNNNNNNNNNNNNNNNNNNNNNNNNNNNNNNNNNNNNNNNNNNNNNNNNNNNNNNNNNNNNNNNNNNNNNNNNNNNNNNNNNNNNNNNNNNNNNNNNNNNNNNNNNNNNNNNNNNNNNNNNNNNNNNNNNNNNNNNNNNNNNNNNNNNNNNNNNNNNNNNNNNNNNNNNNNNNNNNNNNNNNNNNNNNNNNNNNNNNNNNNNNNNNNNNNNNNNNNNNNNNNNNNNNNNNNNN---NNNNNNNNNNNNNNNNNNNNNNNNNNNNNNNNNNNNNNNNNNNNNNNNNNNNNNNNNNNNNNNNNNNNNNNNNNNNNNNNNN--NNNNNNNNNNNNNNNNNNNNNNNNNNNNNNNNNNNNNNNNNNNNNNNNNNNNNNNNNNNNNNNNNNNNNNNNNNNNNNNNNNNNNNNNNNNNNNNNNNNNNNNNNNNNNNNNNNNNNNNNNNNNNNNNNNNNNNNNNNNNNNNNNNNNNNNNNNNNNNNNNNNNNNNNNNNNNNNNNNNNNNNNNNNNNNNNNNNNNNNNNNNNNNNNNNNNNNNNNNNNNNNNNNNNNNNNNNNNNNNNNNNNNNNNNNNNNNNNNNNNNNNNNNNNNNNNNNNNNNNNNNNNNNNNNNNNNNNNNNNNNNNNNNNNNNNNNNNNNNNNNNNNNNNNNNNNNNNNNNNNNNNNNNNNNNNNNNNNNNNNNNNNNNNNNNNNNNNNNNNNNNNNNNNNNNNNNNNNNNNNNNNNNNNNNNNNNNNNNNNNNNNNNNNNNNNNNNNNNNNNNNNNNNNNNNNNNNNNNNNNNNNNNNNNNNNNNNNNNNNNNNNNNNNNNNNNNNNNNNNNNNNNNNNNNNNNNNNNNNNNNNNNNNNNNNNNNNNNNNNNNNNNNNNNNNNNNNNNNNNNNNNNNNNNNNNNNNNNNNNNNNNNNNNNNNNNNNNNNNNNNNNNNNNNNNNNNNNNNNNNNNNNNNNNNNNNNNNNNNNNNNNNNNNNNNNNNNNNNNNNNNNNNNNNNNNNNNNNNNNNNNNNNNNNNNNNNNNNNNNNNNNNNNNNNNNNNNNNNNNNNNNNNNNNNNNNNNNNNNNNNNNNNNNNNNNNNNNNNNNNNNNNNNNNNNNNNNNNNNNNNNNNNNNNNNNNNNNNNNNNNNNNNNNNNNNNNNNNNNNNNNNNNNNNNNNNNNNNNNNNNNNNNNNNNNNNNNNNNNNNNNNNNNNNNNNNNNNNNNNNNNNNNNNNNNNNNNNNNNNNNNNNNNNNNNNNNNNNNNNNNNNNNNNNNNNNNNNNNNNNNNNNNNNNNNNNNNNNNNNNNNNNNNNNNNNNNNNNNN
>Chaetothyrina_musarum_MFLUCC_15_0383
nnnnnagtgaagcggcaacagctcaaatttgaaatcggcccc-----ccggtcgagttgtaatttgcaga-ggatgcttctgggcagcgg-cc-ggtctaagttccttggaacaggacgtcatagagggtgagaatcccgtatgcgaccggcgc--gcaccctccacgtagctccttcgacgagtcgagttgtttgggaatgcagctctaaatgggaggtaaatttcttctaaagctaaataccggccagagaccgatagcgcacaagtagagtgatcgaaagatgaaaagcacttt-ggaaagagagttaaaaagcacgtgaaattgttgaaagggaagcgcttgccaccagacttga-cggcgg-ggttccgccggtcttc-tgaccgg--tccactccccgc-cggcaggccaacatcgtct-ggggccgccgg---ata-agacgtcgggaatgtagctcctc--------ggagtgttatagcccggcg--tgatgcggcgcgcccc-gggcgaggtccgcgc-ttcggcaaggatgttggcgtaatggtg-gccagcgg-cccgtcttgaaacacggaccaaggagtctaacatctatgcgagtgttcgggtgtcaaa-cccctacgcggaatgaaagtgaacggaggtgggag--------------------------------------------------------------------------------------------------------------------------------------------ct-------tc--ggcgcaccatcgaccgatcctgatgtc--ctcggatggatttgagtaagagcatagctgttgggacccgaaagatggtgaactatgcctgaata-gggtgaagcca-gaggaaactct-------------------------------------------g-gtggaggctcgcagcggttctgacgtgcaaatcgatcgtcaaatttgggtatacccctgcgagccgcgtgagctcaaggtgggcct---------------------ccg---ct------------------------------------------------------------------ctca-tccaaccct-----t-g--------catcgaaac------------cgtac---tgcctcgggg-gcgttccg-----tccttgga---------------------------------------cgccgcgcgcccccgac-------------------------ggtct-tatc-gcaa-cc-------cgtcgttaacaaatcg--t-cc--gagtgaaataaagaaattgaacaaaactttcaacaacggatctcttggttctggcatcgatgaagaacgcagcaaaatgcgataagtaatgtgaattgcagaattcagtgaatcatcgaatctttgaacgcacattgcgccccttggcattccgaggggcatgcccgttcgagcgtcatt-tg-accactcaagcccc-gcttggtatt-gggcg-cc------------gc------------gtcc-------gccgcgc-----gcctt----------gaagtc-c-----cccggcc-ccgtgac-ccggccctgagcgttatggca------------cttc-ggttcc-----------------gctctaggcgtccggg-caacg-----------------------gccggccgttaag--------------------ccttccacacaggtgaNccNNNNNNNNNNNNNNNNNNNNNNNNNNNNNNNNNNNNNNNNNNNNNNNNNNNNNNNNNNNNNNNNNNNNNNNNNNNNNNNNNNNNNNNNNNNNNNNNNNNNNNNNNNNNNNNNNNNNNNNNNNNNNNNNNNNNNNNNNNNNNNNNNNNNNNNNNNNNNNNNNNNNNNNNNNNNNNNNNNNNNNNNNNNNNNNNNNNNNNNNNNNNNNNNNNNNNNNNNNNNNNNNNNNNNNNNNNNNNNNNNNNNNNNNNNNNNNNNNNNNNNNNNNNNNNNNNNNNNNNNNNNNN-NNNNNNNNNNNNNNNNNNNNNNNNNNNNNNNNNNNNNNNNNNNNNNNNNNNNNNNNNNNNNNNNNNNNNNNNNNNNNNNNNNNNNNNNNNNNNNNNNNNNNNNNNNNNNNNNNNNNNNNNNNNNNNNNNNNNNNNNNNNNNNNNNNNNNNNNNNNNNNNNNNNNNNNNNNNNNNNNNNNNNNNNNNNNNNNNNNNNNNNNNNNNNNNNNNNNNNNNNNNNNNNNNNNNNNNNNNNNNNNNNNNNNNNNNNNNNNNNNNNNNNNNNNNNNNNNNNNNNNNNNNNNNNNNN---------NNNNNNNNNNNNNNNNNNNNNNNNNNNNNNNNNNNNNNNNNNNNNNNNNNNNNNNNNNNNNNNNNNNNNNNNNNNNNNNNNNNNNNNNNNNNNNNNNNNNNNNNNNNNNNNNNNNNNNNNNNNNNNNNNNNNNNNNNNNNNNNNNNNNNNNNNNNNNNNNNNNNNNNNNNNNNNNNNNNNNNNNNNNNNNNNNNNNNNNNNNNNNNNNNNNNNNNNNNNNNNNNNNNNNNNNNNNNNNNNNNNNNNNNNNNNNNNNNNNNNNNNNNNNNNNNNNNNNNNNNNNNNNNNNNNNNNNNNNNNNNNNNNNNNNNNNNNNNNNNNNNNNNNNNNNNNNNNNNNNNNNNNNNNNNNNNNNNNNNNNNNNNNNNNNNNNNNNNNNNNNNNNNNNNNNNN---NNNNNNNNNNNNNNNNNNNNNNNNNNNNNNNNNNNNNNNNNNNNNNNNNNNNNNNNNNNNNNNNNNNNNNNNNNNNNNNNNN--NNNNNNNNNNNNNNNNNNNNNNNNNNNNNNNNNNNNNNNNNNNNNNNNNNNNNNNNNNNNNNNNNNNNNNNNNNNNNNNNNNNNNNNNNNNNNNNNNNNNNNNNNNNNNNNNNNNNNNNNNNNNNNNNNNNNNNNNNNNNNNNNNNNNNNNNNNNNNNNNNNNNNNNNNNNNNNNNNNNNNNNNNNNNNNNNNNNNNNNNNNNNNNNNNNNNNNNNNNNNNNNNNNNNNNNNNNNNNNNNNNNNNNNNNNNNNNNNNNNNNNNNNNNNNNNNNNNNNNNNNNNNNNNNNNNNNNNNNNNNNNNNNNNNNNNNNNNNNNNNNNNNNNNNNNNNNNNNNNNNNNNNNNNNNNNNNNNNNNNNNNNNNNNNNNNNNNNNNNNNNNNNNNNNNNNNNNNNNNNNNNNNNNNNNNNNNNNNNNNNNNNNNNNNNNNNNNNNNNNNNNNNNNNNNNNNNNNNNNNNNNNNNNNNNNNNNNNNNNNNNNNNNNNNNNNNNNNNNNNNNNNNNNNNNNNNNNNNNNNNNNNNNNNNNNNNNNNNNNNNNNNNNNNNNNNNNNNNNNNNNNNNNNNNNNNNNNNNNNNNNNNNNNNNNNNNNNNNNNNNNNNNNNNNNNNNNNNNNNNNNNNNNNNNNNNNNNNNNNNNNNNNNNNNNNNNNNNNNNNNNNNNNNNNNNNNNNNNNNNNNNNNNNNNNNNNNNNNNNNNNNNNNNNNNNNNNNNNNNNNNNNNNNNNNNNNNNNNNNNNNNNNNNNNNNNNNNNNNNNNNNNNNNNNNNNNNNNNNNNNNNNNNNNNNNNNNNNNNNNNNNNNNNNNNNNNNNNNNNNNNNNNNNNNNNNNNNNNNNNNNNNNNNNNNNNNNNNNNNNNNNNNNNNNNNNNNNNNNNNNNNNNNNNNNNNNNNNNNNNNNNNNNNNNNNNNNNNNNNNNNNNNNNNNNNNNNNNNNNNNNNNNNNNNNNNNNNNNNNNNNNNNNNNNNNNNNNNNNN
>Cladosporium_herbarum_CBS_121621
cggcgagtgaagcagcaatagctcaaatttgaaatctggcgtcttcgacgtccgagttgtaatttgtaga-ggatgcttctgagtggcca-cc-gacctaagttccttggaacaggacgtcatagagggtgagaatcccgtatgcggtcggaaa-ggcgctctatacgtagctccttcgacgagtcgagttgtttgggaatgcagctctaaatgggaggtaaatttcttctaaagctaaatattggccagagaccgatagcgcacaagtagagtgatcgaaagatgaaaagcacttt-ggaaagagagttaaaaagcacgtgaaattgttaaaagggaagggattgcaaccagacttgc-tcgcgg-tgttccgccggtcttc-tgaccgg--tctactcgccgcgttgcaggccagcatcgtct-ggtgccgctgg---ata-agacttgaggaatgtagctccct------tgggagtgttatagcctcttg--tgatgcagcgagcgccggggcgaggtccgcgc-ttcggctaggatgctggcgtaatggtc-gtaatccg-cccgtcttgaaacacggaccaaggagtctaacatctatgcgagtgttcgggtgtcaaa-cccctacgcgtaatgaaagtgaacggaggtgagaa--------------------------------------------------------------------------------------------------------------------------------------------cc-------gcaaggtgcatcatcgaccgatcctgatgtc--ttcggatggatttgagtaagagcatagctgttgggacccgaaagatggtgaactatgcctgaata-gggtgaagcca-gaggaaactct-------------------------------------------g-gtggaggctcgcagcggttctgacgtgcaaatcgatcgtcaaatttgggtata----------------------------------------------------cggcc---tg------------------------------gtt---------------------------------attc-ataaccctt-----t-g--------ttgtccga------------ctctgt---tgcctccggg-gcgaccct-----gccttcgggcgggg---------------------------------gctccgggtggac------------------------acttcaaa---ctcttgcgt-----aactttgcagtctgagtaaactta-at--taataa-------------attaaaacttttaacaacggatctcttggttctggcatcgatgaagaacgcagcgaaatgcgataagtaatgtgaattgcagaattcagtgaatcatcgaatctttgaacgcacattgcgccccctggtattccggggggcatgcctgttcgagcgtcatt-tc-accactcaagcctc-gcttggtatt-gggca-ac------------gcgg-----------tcc-------gccgcgt-----gcctc-----------aaatcg------tccggct-gggtcttctgtcccctaagcgttgtgg----------------aaactattc-----------------gctaaagggtgttcgg-gaggc------------------------tacgccgtaaaaca----------------accccatttctaaggttgaccNNNNNNNNNNNNNNNNNNNNNNNNNNNNNNNNNNNNNNNNNNNNNNNNNNNNNNNNNNNNNNNNNNNNNNNNNNNNNNNNNNNNNNNNNNNNNNNNNNNNNNNNNNNNNNNNNNNNNNNNNNNNNNNNNNNNNNNNNNNNNNNNNNNNNNNNNNNNNNNNNNNNNNNNNNNNNNNNNNNNNNNNNNNNNNNNNNNNNNNNNNNNNNNNNNNNNNNNNNNNNNNNNNNNNNNNNNNNNNNNNNNNNNNNNNNNNNNNNNNNNNNNNNNNNNNNNNNNNNNNNNNNN-NNNNNNNNNNNNNNNNNNNNNNNNNNNNNNNNNNNNNNNNNNNNNNNNNNNNNNNNNNNNNNNNNNNNNNNNNNNNNNNNNNNNNNNNNNNNNNNNNNNNNNNNNNNNNNNNNNNNNNNNNNNNNNNNNNNNNNNNNNNNNNNNNNNNNNNNNNNNNNNNNNNNNNNNNNNNNNNNNNNNNNNNNNNNNNNNNNNNNNNNNNNNNNNNNNNNNNNNNNNNNNNNNNNNNNNNNNNNNNNNNNNNNNNNNNNNNNNNNNNNNNNNNNNNNNNNNNNNNNNNNNNNNNNNN---------NNNNNNNNNNNNNNNNNNNNNNNNNNNNNNNNNNNNNNNNNNNNNNNNNNNNNNNNNNNNNNNNNNNNNNNNNNNNNNNNNNNNNNNNNNNNNNNNNNNNNNNNNNNNNNNNNNNNNNNNNNNNNNNNNNNNNNNNNNNNNNNNNNNNNNNNNNNNNNNNNNNNNNNNNNNNNNNNNNNNNNNNNNNNNNNNNNNNNNNNNNNNNNNNNNNNNNNNNNNNNNNNNNNNNNNNNNNNNNNNNNNNNNNNNNNNNNNNNNNNNNNNNNNNNNNNNNNNNNNNNNNNNNNNNNNNNNNNNNNNNNNNNNNNNNNNNNNNNNNNNNNNNNNNNNNNNNNNNNNNNNNNNNNNNNNNNNNNNNNNNNNNNNNNNNNNNNNNNNNNNNNNNNNNNNNNN---NNNNNNNNNNNNNNNNNNNNNNNNNNNNNNNNNNNNNNNNNNNNNNNNNNNNNNNNNNNNNNNNNNNNNNNNNNNNNNNNNN--NNNNNNNNNNNNNNNNNNNNNNNNNNNNNNNNNNNNNNNNNNNNNNNNNNNNNNNNNNNNNNNNNNNNNNNNNNNNNNNNNNNNNNNNNNNNNNNNNNNNNNNNNNNNNNNNNNNNNNNNNNNNNNNNNNNNNNNNNNNNNNNNNNNNNNNNNNNNNNNNNNNNNNNNNNNNNNNNNNNNNNNNNNNNNNNNNNNNNNNNNNNNNNNNNNNNNNNNNNNNNNNNNNNNNNNNNNNNNNNNNNNNNNNNNNNNNNNNNNNNNNNNNNNNNNNNNNNNNNNNNNNNNNNNNNNNNNNNNNNNNNNNNNNNNNNNNNNNNNNNNNNNNNNNNNNNNNNNNNNNNNNNNNNNNNNNNNNNNNNNNNNNNNNNNNNNNNNNNNNNNNNNNNNNNNNNNNNNNNNNNNNNNNNNNNNNNNNNNNNNNNNNNNNNNNNNNNNNNNNNNNNNNNNNNNNNNNNNNNNNNNNNNNNNNNNNNNNNNNNNNNNNNNNNNNNNNNNNNNNNNNNNNNNNNNNNNNNNNNNNNNNNNNNNNNNNNNNNNNNNNNNNNNNNNNNNNNNNNNNNNNNNNNNNNNNNNNNNNNNNNNNNNNNNNNNNNNNNNNNNNNNNNNNNNNNNNNNNNNNNNNNNNNNNNNNNNNNNNNNNNNNNNNNNNNNNNNNNNNNNNNNNNNNNNNNNNNNNNNNNNNNNNNNNNNNNNNNNNNNNNNNNNNNNNNNNNNNNNNNNNNNNNNNNNNNNNNNNNNNNNNNNNNNNNNNNNNNNNNNNNNNNNNNNNNNNNNNNNNNNNNNNNNNNNNNNNNNNNNNNNNNNNNNNNNNNNNNNNNNNNNNNNNNNNNNNNNNNNNNNNNNNNNNNNNNNNNNNNNNNNNNNNNNNNNNNNNNNNNNNNNNNNNNNNNNNNNNNNNNNNNNNNNNNNNNNNNNNNNNNNNNNNNNNNNNNNNNNNNNNNNNNNNNNNNNNNNNNNNNNNNNNNNNNNNNNNNNNNN
>Cystocoleus_ebeneus_L161
nnnnnnnnnnnnnnnnaacagctcaaatttgaaacccggcgc-----aagcctgacttgtcatttgtaga-ggatgcttctgggtagcgg-cc-ggtctaagttccttgggacaggacgtcacagagggtgagaaccccgtacgtgaccggctc--gcaccctttccgtagctccttcgacgagtcgagttgtttgggaatgcagctctaaatgggaggaaaattccttctaaagctaaatatcggccggagaccgatagcgcacaagtagagtgatcgaaagatgaaaagcacttt-ggaaagagagttaaaaagcacgtgaaattgttgaaagggaagcgcttgcgaccagacttgt-cggcgg-cgttccgccggtcttc-tgaccgg--tctagtcgtcgc-cggcaggccagcatcacct-gggaccgccgg---ataaagacgtggggaacgtagctcctctc----ggggagtgttacagccccgcgtgcaatacggcgtgcccc-gggtgaggtccgcgt-ctcggcgaggatgttggcgtaatgggt-gcaagcgg-cccgtcttgaaacacggaccaaggagtcgaccatctgtgcgagtgttcgggcatcaaa-cccctacgcgcaatgaaagtgaacggaggtgggag--------------------------------------------------------------------------------------------------------------------------------------------ct---------tcggcgcaccatcgaccgatcctgaagtc--ttcggatggatttgagtaagagcacagctggtcggacccgaaagatggtgaactatgcctgaata-gggtgaagcca-gaggaaactct-------------------------------------------g-gtggaggctcgcagcggttctgacgtgcaaatcgatcgtcaaatttgggtatacctc---------------------------gc---------------------gcc---cg------------------------------------------------------------------acct-cctacccaa-----t-gcgagaaaactagtcata----------acctcg----------gggg-taaatccg-----gccttcg----------------------cgtcggg-----------gcccccggtaggat------a--------------------tcaa---ttct-gtat-cc-------atgaatccgagtcaaaaag----taaatca-------------attaaaactttcaacaacggatctcttggttctggcatcgatgaagaacgcagcgaaatgcgataagtaatgtgaattgcagaattcagtgaatcatcgaatctttgaacgcacattgcgccctttggtattccgaggggcatgcccgttcgagcgtcatt-ac-accaatcaagcacg-gcttggtatt-gagcg-tc------------ggggg--------------------gacccgc-----gctcc----------aatcgca-------ccggct--ggaggaaccgtgtctcagcgttgtgg--------------cctttgtgttc-----------------gctgacgagaaggggc---------------------------cgccatgccgttaaatctc--------------------acatttaggttgaccNNNNNNNNNNNNNNNNNNNNNNNNNNNNNNNNNNNNNNNNNNNNNNNNNNNNNNNNNNNNNNNNNNNNNNNNNNNNNNNNNNNNNNNNNNNNNNNNNNNNNNNNNNNNNNNNNNNNNNNNNNNNNNNNNNNNNNNNNNNNNNNNNNNNNNNNNNNNNNNNNNNNNNNNNNNNNNNNNNNNNNNNNNNNNNNNNNNNNNNNNNNNNNNNNNNNNNNNNNNNNNNNNNNNNNNNNNNNNNNNNNNNNNNNNNNNNNNNNNNNNNNNNNNNNNNNNNNNNNNNNNNNN-NNNNNNNNNNNNNNNNNNNNNNNNNNNNNNNNNNNNNNNNNNNNNNNNNNNNNNNNNNNNNNNNNNNNNNNNNNNNNNNNNNNNNNNNNNNNNNNNNNNNNNNNNNNNNNNNNNNNNNNNNNNNNNNNNNNNNNNNNNNNNNNNNNNNNNNNNNNNNNNNNNNNNNNNNNNNNNNNNNNNNNNNNNNNNNNNNNNNNNNNNNNNNNNNNNNNNNNNNNNNNNNNNNNNNNNNNNNNNNNNNNNNNNNNNNNNNNNNNNNNNNNNNNNNNNNNNNNNNNNNNNNNNNNNN---------NNNNNNNNNNNNNNNNNNNNNNNNNNNNNNNNNNNNNNNNNNNNNNNNNNNNNNNNNNNNNNNNNNNNNNNNNNNNNNNNNNNNNNNNNNNNNNNNNNNNNNNNNNNNNNNNNNNNNNNNNNNNNNNNNNNNNNNNNNNNNNNNNNNNNNNNNNNNNNNNNNNNNNNNNNNNNNNNNNNNNNNNNNNNNNNNNNNNNNNNNNNNNNNNNNNNNNNNNNNNNNNNNNNNNNNNNNNNNNNNNNNNNNNNNNNNNNNNNNNNNNNNNNNNNNNNNNNNNNNNNNNNNNNNNNNNNNNNNNNNNNNNNNNNNNNNNNNNNNNNNNNNNNNNNNNNNNNNNNNNNNNNNNNNNNNNNNNNNNNNNNNNNNNNNNNNNNNNNNNNNNNNNNNNNNNNN---NNNNNNNNNNNNNNNNNNNNNNNNNNNNNNNNNNNNNNNNNNNNNNNNNNNNNNNNNNNNNNNNNNNNNNNNNNNNNNNNNN--NNNNNNNNNNNNNNNNNNNNNNNNNNNNNNNNNNNNNNNNNNNNNNNNNNNNNNNNNNNNNNNNNNNNNNNNNNNNNNNNNNNNNNNNNNNNNNNNNNNNNNNNNNNNNNNNNNNNNNNNNNNNNNNNNNNNNNNNNNNNNNNNNNNNNNNNNNNNNNNNNNNNNNNNNNNNNNNNNNNNNNNNNNNNNNNNNNNNNNNNNNNNNNNNNNNNNNNNNNNNNNNNNNNNNNNNNNNNNNNNNNNNNNNNNNNNNNNNNNNNNNNNNNNNNNNNNNNNNNNNNNNNNNNNNNNNNNNNNNNNNNNNNNNNNNNNNNNNNNNNNNNNNNNNNNNNNNNNNNNNNNNNNNNNNNNNNNNNNNNNNNNNNNNNNNNNNNNNNNNNNNNNNNNNNNNNNNNNNNNNNNNNNNNNNNNNNNNNNNNNNNNNNNNNNNNNNNNNNNNNNNNNNNNNNNNNNNNNNNNNNNNNNNNNNNNNNNNNNNNNNNNNNNNNNNNNNNNNNNNNNNNNNNNNNNNNNNNNNNNNNNNNNNNNNNNNNNNNNNNNNNNNNNNNNNNNNNNNNNNNNNNNNNNNNNNNNNNNNNNNNNNNNNNNNNNNNNNNNNNNNNNNNNNNNNNNNNNNNNNNNNNNNNNNNNNNNNNNNNNNNNNNNNNNNNNNNNNNNNNNNNNNNNNNNNNNNNNNNNNNNNNNNNNNNNNNNNNNNNNNNNNNNNNNNNNNNNNNNNNNNNNNNNNNNNNNNNNNNNNNNNNNNNNNNNNNNNNNNNNNNNNNNNNNNNNNNNNNNNNNNNNNNNNNNNNNNNNNNNNNNNNNNNNNNNNNNNNNNNNNNNNNNNNNNNNNNNNNNNNNNNNNNNNNNNNNNNNNNNNNNNNNNNNNNNNNNNNNNNNNNNNNNNNNNNNNNNNNNNNNNNNNNNNNNNNNNNNNNNNNNNNNNNNNNNNNNNNNNNNNNNNNNNNNNNNNNNNNNNNNNNNNNNNNNNNNNNNNNN
>Devriesia_xanthorrhoeae_CBS_128219
cggcgagtgaagcggcaacagctcaaatttgaaatctggcgc-----aagcccgagttgtaatttgtaga-ggatgcttctgggcagcgg-cc-ggtctaagttccttggaacaggacgtcatagagggtgagaatcccgtatgtgaccggctg--gcaccctccacgtagctccttcgacgagtcgagttgtttgggaatgcagctctaaatgggaggtaaatttcttctaaagctaaataccgggcagagaccgatagcgcacaagtagagtgatcgaaagatgaaaagtacttt-ggaaagagagttaaaaagcacgtgaaattgttgaaagggaagcgcttgcgaccagacttgt-cggcgg-tgttccgccggtcttc-tgaccgg--ttcactcgccgt-cgacaggccagcatcatct-ggggccgccgg---ataaaggctttgggaatgtagctcccctc----ggggagtgttatagccctttgcacaatacggcgcgcccc-gggtgaggtccgcgt-ctcggcaaggatgctggcgtaatggtt-gtaagcgg-cccgtcttgaaacacggaccaaggagtcgattatctatgcgagtgttcgggcgtcaaa-cccctacgcgtaatgaaagtgaacggaggtgggaa--------------------------------------------------------------------------------------------------------------------------------------------cc-ct----taccggtgcaccatcgaccgatccggatgtc--ttcggatggatttgagtaagagcatagctaatcggacccgaaagatggtgaactatgcctgaata-gggtgaagcca-gaggaaactct-------------------------------------------g-gtggaggctcgcagcggttctgacgtgcaaatcgatcgtcaaatttgggtatatccg---------------------------gc---------------------gcc---cg------------------------------------------------------------------acctcccaaccctt-----t-g------atttgatcaag----------acctctt--ctgcctcgggg-gcgacccg-----gcccccctccctcgcg----ggggggaggccccggt-----------cctcccggtggtccaacaca---------------------c-aa---ccct-gcat------caattgtcgtcggata-ttgaag-cg--aattca-------------atcaaaactttcaacaacggatctcttggttctgccatcgatgaagaacgcagcgaaatgcgataagtaatgtgaattgcagaattcagtgaatcatcgaatctttgaacgcacattgcgccctttggcattccgaagggcatgcctgttcgagcgtcatt-ac-accaatcaagcctg-gcttggtatt-gggcg-ac------------ggggc--cgtcacacg----------ccccgc-----gcccc----------aacgaccc-----cccggc--gggacggaccgaatctcagcgttgtg-----------------caaatagtc-----------------gctggcgagacgg----gacgg-----------------------ccgtgccgtgaaaacac--------------cccccccatcacaggttgaccNNNNNNNNNNNNNNNNNNNNNNNNNNNNNNNNNNNNNNNNNNNNNNNNNNNNNNNNNNNNNNNNNNNNNNNNNNNNNNNNNNNNNNNNNNNNNNNNNNNNNNNNNNNNNNNNNNNNNNNNNNNNNNNNNNNNNNNNNNNNNNNNNNNNNNNNNNNNNNNNNNNNNNNNNNNNNNNNNNNNNNNNNNNNNNNNNNNNNNNNNNNNNNNNNNNNNNNNNNNNNNNNNNNNNNNNNNNNNNNNNNNNNNNNNNNNNNNNNNNNNNNNNNNNNNNNNNNNNNNNNNNNN-NNNNNNNNNNNNNNNNNNNNNNNNNNNNNNNNNNNNNNNNNNNNNNNNNNNNNNNNNNNNNNNNNNNNNNNNNNNNNNNNNNNNNNNNNNNNNNNNNNNNNNNNNNNNNNNNNNNNNNNNNNNNNNNNNNNNNNNNNNNNNNNNNNNNNNNNNNNNNNNNNNNNNNNNNNNNNNNNNNNNNNNNNNNNNNNNNNNNNNNNNNNNNNNNNNNNNNNNNNNNNNNNNNNNNNNNNNNNNNNNNNNNNNNNNNNNNNNNNNNNNNNNNNNNNNNNNNNNNNNNNNNNNNNNN---------NNNNNNNNNNNNNNNNNNNNNNNNNNNNNNNNNNNNNNNNNNNNNNNNNNNNNNNNNNNNNNNNNNNNNNNNNNNNNNNNNNNNNNNNNNNNNNNNNNNNNNNNNNNNNNNNNNNNNNNNNNNNNNNNNNNNNNNNNNNNNNNNNNNNNNNNNNNNNNNNNNNNNNNNNNNNNNNNNNNNNNNNNNNNNNNNNNNNNNNNNNNNNNNNNNNNNNNNNNNNNNNNNNNNNNNNNNNNNNNNNNNNNNNNNNNNNNNNNNNNNNNNNNNNNNNNNNNNNNNNNNNNNNNNNNNNNNNNNNNNNNNNNNNNNNNNNNNNNNNNNNNNNNNNNNNNNNNNNNNNNNNNNNNNNNNNNNNNNNNNNNNNNNNNNNNNNNNNNNNNNNNNNNNNNNNNN---NNNNNNNNNNNNNNNNNNNNNNNNNNNNNNNNNNNNNNNNNNNNNNNNNNNNNNNNNNNNNNNNNNNNNNNNNNNNNNNNNN--NNNNNNNNNNNNNNNNNNNNNNNNNNNNNNNNNNNNNNNNNNNNNNNNNNNNNNNNNNNNNNNNNNNNNNNNNNNNNNNNNNNNNNNNNNNNNNNNNNNNNNNNNNNNNNNNNNNNNNNNNNNNNNNNNNNNNNNNNNNNNNNNNNNNNNNNNNNNNNNNNNNNNNNNNNNNNNNNNNNNNNNNNNNNNNNNNNNNNNNNNNNNNNNNNNNNNNNNNNNNNNNNNNNNNNNNNNNNNNNNNNNNNNNNNNNNNNNNNNNNNNNNNNNNNNNNNNNNNNNNNNNNNNNNNNNNNNNNNNNNNNNNNNNNNNNNNNNNNNNNNNNNNNNNNNNNNNNNNNNNNNNNNNNNNNNNNNNNNNNNNNNNNNNNNNNNNNNNNNNNNNNNNNNNNNNNNNNNNNNNNNNNNNNNNNNNNNNNNNNNNNNNNNNNNNNNNNNNNNNNNNNNNNNNNNNNNNNNNNNNNNNNNNNNNNNNNNNNNNNNNNNNNNNNNNNNNNNNNNNNNNNNNNNNNNNNNNNNNNNNNNNNNNNNNNNNNNNNNNNNNNNNNNNNNNNNNNNNNNNNNNNNNNNNNNNNNNNNNNNNNNNNNNNNNNNNNNNNNNNNNNNNNNNNNNNNNNNNNNNNNNNNNNNNNNNNNNNNNNNNNNNNNNNNNNNNNNNNNNNNNNNNNNNNNNNNNNNNNNNNNNNNNNNNNNNNNNNNNNNNNNNNNNNNNNNNNNNNNNNNNNNNNNNNNNNNNNNNNNNNNNNNNNNNNNNNNNNNNNNNNNNNNNNNNNNNNNNNNNNNNNNNNNNNNNNNNNNNNNNNNNNNNNNNNNNNNNNNNNNNNNNNNNNNNNNNNNNNNNNNNNNNNNNNNNNNNNNNNNNNNNNNNNNNNNNNNNNNNNNNNNNNNNNNNNNNNNNNNNNNNNNNNNNNNNNNNNNNNNNNNNNNNNNNNNNNNNNNNNNNNNNNNNNNNNNNNNNNNNNNNNNNNNNNNNNNNNNNNN
>Dissoconium_aciculare_CBS_342.82
cggcgagtgaagcggcaacagctcaaatttgaaatctggcgc-----aagcccgagttgtaatttgtaga-ggatgcttctgggtagcgg-cc-ggtctaagttccttggaacaggacgtcacagagggtgagaatcccgtatgtgatcggcgc--gcgccctctacgtagctccttcgacgagtcgagttgtttgggaatgcagctctaaatgggaggtaaatttcttctaaagctaaatactggccagagaccgatagcgcacaagtagagtgatcgaaagatgaaaagcacttt-ggaaagagagttaaaaagcacgtgaaattgttgaaagggaagcgcttgcaaccagacttgc-gggtgg-tgttccgccgggcttc-tgcccgg--tctactcaccgc-ccgcaggccatcatcgtct-ggggccgccgg---aga-aaccgtcaggaatgtggctccct------cgggagtgttatagcctgtcg--acatgcggcgcgcccc-gggcgaggtccgcgc-aa-tgcaaggatgatggcgtaatggtt-gtcagcgg-cccgtcttgaaacacggaccaaggagtctaacatctatgcgagtgttcgggtgtcaaa-cccctacgcgtaatgaaagtgaacggaggtgggag--------------------------------------------------------------------------------------------------------------------------------------------ct-------tc--ggcgcaccatcgaccgatcctgatgtc--ctcggatggatttgagtaagagcatagctgttgggacccgaaagatggtgaactatgcctgaata-gggtgaagcca-gaggaaactct-------------------------------------------g-gtggaggctcgcagcggttctgacgtgcaaatcgatcgtcaaatttgggtac--gcc---------------------------gg---------------------cgc---ct------------------------------------------------------------------tcgc-ccaaccctt-----t-g--------tgaatcgcg-----------cccgat---ttccccgggg-ggaccgcc-----tgccctgcgcgc-------------gcgg------------------ccccccggcggaccccct-----------------------caactc-gtgt-tgta-cc-------tgccgtccgagtcttatga-ga--aatcaa-------------acaaaaactttcaacaacggatctcttggttctggcatcgatgaagaacgcagcgaaatgcgataagtaatgtgaattgcagaattcagtgaatcatcgaatctttgaacgcacattgcgccccctggtattccggggggcatgcctgttcgagcgtcatt-tcaaccaatccagcccc-gctgggtgtt-gggcg-tc------------gcg-----------gtcc-------gccgcgc-----gcctc----------aaagt--c-----ttcggcg-gaagccgcccgttcctctgcgtgatgc-------------------atcgtc-----------------gtcgctcgggatacgg-gggtg-----------------------agcgcccggaaatcgtcg-------gcggagacgccgacttcaaggttgaccNNNNNNNNNNNNNNNNNNNNNNNNNNNNNNNNNNNNNNNNNNNNNNNNNNNNNNNNNNNNNNNNNNNNNNNNNNNNNNNNNNNNNNNNNNNNNNNNNNNNNNNNNNNNNNNNNNNNNNNNNNNNNNNNNNNNNNNNNNNNNNNNNNNNNNNNNNNNNNNNNNNNNNNNNNNNNNNNNNNNNNNNNNNNNNNNNNNNNNNNNNNNNNNNNNNNNNNNNNNNNNNNNNNNNNNNNNNNNNNNNNNNNNNNNNNNNNNNNNNNNNNNNNNNNNNNNNNNNNNNNNNNN-NNNNNNNNNNNNNNNNNNNNNNNNNNNNNNNNNNNNNNNNNNNNNNNNNNNNNNNNNNNNNNNNNNNNNNNNNNNNNNNNNNNNNNNNNNNNNNNNNNNNNNNNNNNNNNNNNNNNNNNNNNNNNNNNNNNNNNNNNNNNNNNNNNNNNNNNNNNNNNNNNNNNNNNNNNNNNNNNNNNNNNNNNNNNNNNNNNNNNNNNNNNNNNNNNNNNNNNNNNNNNNNNNNNNNNNNNNNNNNNNNNNNNNNNNNNNNNNNNNNNNNNNNNNNNNNNNNNNNNNNNNNNNNNNN---------NNNNNNNNNNNNNNNNNNNNNNNNNNNNNNNNNNNNNNNNNNNNNNNNNNNNNNNNNNNNNNNNNNNNNNNNNNNNNNNNNNNNNNNNNNNNNNNNNNNNNNNNNNNNNNNNNNNNNNNNNNNNNNNNNNNNNNNNNNNNNNNNNNNNNNNNNNNNNNNNNNNNNNNNNNNNNNNNNNNNNNNNNNNNNNNNNNNNNNNNNNNNNNNNNNNNNNNNNNNNNNNNNNNNNNNNNNNNNNNNNNNNNNNNNNNNNNNNNNNNNNNNNNNNNNNNNNNNNNNNNNNNNNNNNNNNNNNNNNNNNNNNNNNNNNNNNNNNNNNNNNNNNNNNNNNNNNNNNNNNNNNNNNNNNNNNNNNNNNNNNNNNNNNNNNNNNNNNNNNNNNNNNNNNNNNNN---NNNNNNNNNNNNNNNNNNNNNNNNNNNNNNNNNNNNNNNNNNNNNNNNNNNNNNNNNNNNNNNNNNNNNNNNNNNNNNNNNN--NNNNNNNNNNNNNNNNNNNNNNNNNNNNNNNNNNNNNNNNNNNNNNNNNNNNNNNNNNNNNNNNNNNNNNNNNNNNNNNNNNNNNNNNNNNNNNNNNNNNNNNNNNNNNNNNNNNNNNNNNNNNNNNNNNNNNNNNNNNNNNNNNNNNNNNNNNNNNNNNNNNNNNNNNNNNNNNNNNNNNNNNNNNNNNNNNNNNNNNNNNNNNNNNNNNNNNNNNNNNNNNNNNNNNNNNNNNNNNNNNNNNNNNNNNNNNNNNNNNNNNNNNNNNNNNNNNNNNNNNNNNNNNNNNNNNNNNNNNNNNNNNNNNNNNNNNNNNNNNNNNNNNNNNNNNNNNNNNNNNNNNNNNNNNNNNNNNNNNNNNNNNNNNNNNNNNNNNNNNNNNNNNNNNNNNNNNNNNNNNNNNNNNNNNNNNNNNNNNNNNNNNNNNNNNNNNNNNNNNNNNNNNNNNNNNNNNNNNNNNNNNNNNNNNNNNNNNNNNNNNNNNNNNNNNNNNNNNNNNNNNNNNNNNNNNNNNNNNNNNNNNNNNNNNNNNNNNNNNNNNNNNNNNNNNNNNNNNNNNNNNNNNNNNNNNNNNNNNNNNNNNNNNNNNNNNNNNNNNNNNNNNNNNNNNNNNNNNNNNNNNNNNNNNNNNNNNNNNNNNNNNNNNNNNNNNNNNNNNNNNNNNNNNNNNNNNNNNNNNNNNNNNNNNNNNNNNNNNNNNNNNNNNNNNNNNNNNNNNNNNNNNNNNNNNNNNNNNNNNNNNNNNNNNNNNNNNNNNNNNNNNNNNNNNNNNNNNNNNNNNNNNNNNNNNNNNNNNNNNNNNNNNNNNNNNNNNNNNNNNNNNNNNNNNNNNNNNNNNNNNNNNNNNNNNNNNNNNNNNNNNNNNNNNNNNNNNNNNNNNNNNNNNNNNNNNNNNNNNNNNNNNNNNNNNNNNNNNNNNNNNNNNNNNNNNNNNNNNNNNNNNNNNNNNNNNNNNNNNNNNNNNNNNNNNNNNNNNNN
>Dissoconium_proteae_CBS_122900
cggcgagtgaagcggcaacagctcaaatttgaaatctggcgc-----aagcccgagttgtaatttgtaga-ggatgcttctgggtagcgg-cc-ggtctaagttccttggaacaggacgtcacagagggtgagaatcccgtatgtgatcggcgc--gcgccctctacgtagctccttcgacgagtcgagttgtttgggaatgcagctctaaatgggaggtaaatttcttctaaagctaaatactggccagagaccgatagcgcacaagtagagtgatcgaaagatgaaaagcacttt-ggaaagagagttaaaaagcacgtgaaattgttgaaagggaagcgcttgcaaccagacttgc-gggtgg-tgttccgccgggcttc-tgcccgg--tctactcaccgc-tcgcaggccatcatcgtct-ggggccgccgg---aga-aaccgtcaggaatgtagctccct------cgggagtgttatagcctggcg--acatgcggcgcgcccc-gggcgaggtccgcgc-ac-tgcaaggatgatggcgtaatggtt-gtcagcgg-cccgtcttgaaacacggaccaaggagtctaacatctatgcgagtgttcgggtgtcaaa-cccctacgcgcaatgaaagtgaacggaggtgggag--------------------------------------------------------------------------------------------------------------------------------------------ct-------tc--ggcgcaccatcgaccgatcctgatgtc--ctcggatggatttgagtaagagcatagctgttgggacccgaaagatggtgaactatgcctgaata-gggtgaagcca-gaggaaactct-------------------------------------------g-gtggaggctcgcagcggttctgacgtgcaaatcgatcgtcaaatttgggtataggcc---------------------------gg---------------------cgc---ct------------------------------------------------------------------tcgc-ccaaccctt-----t-g--------tgaatcgcg-----------cccgat---ttccccgggg-ggaccgcc------gccctgcgcgc-------------gcgg------------------ccccccggcggaccccctc----------------------caactc-gtgt-tgta-cc-------tgccgtccgagtcgtatga-ga--aatcaa-------------acaaaaactttcaacaacggatctcttggttctggcatcgatgaagaacgcagcgaaatgcgataagtaatgtgaattgcagaattcagtgaatcatcgaatctttgaacgcacattgcgccccctggtattccggggggcatgcctgttcgagcgtcatt-tcaaccaaaccagcccc-gctgggtgtt-gggcg-tc------------gcg-----------gtcc-------gccgcgc-----gcctc----------aaagt--c-----ttcggcg-gaagccgcccgttcctctgcgtgatgc-------------------atcgtc-----------------gtcgcttgggacacgg-gggtg-----------------------agcgcccggaaaacgtcg-------gcggagacgccgactcc-aggttgaccTTCCGTCTCAAATTTCAGCAGATGACCAAGGACATCAGAGGGTACCTCCATCGCTGTGTCGAACAGGATAGGGAATTCAACCTTACTCTCGCGGTCAAATCTAACATCATCACGGCTGGTCTGCGATATTGTCTTGCCACAGGAAACTGGGGTGATCAGAAAAAGGCGGCAAGTGCTAAGGCTGGCGTGAGTCAGGTGCTGAATCGCTACACATATGCGTCCACCTTGTCTCATCTTCGGCGTACAAACACTCCAATCGGTCGTGACGGGAAGATCGCCAAGCCT-CGCCAGCTGCNNNNNNNNNNNNNNNNNNNNNNNNNNNNNNNNNNNNNNNNNNNNNNNNNNNNNNNNNNNNNNNNNNNNNNNNNNNNNNNNNNNNNNNNNNNNNNNNNNNNNNNNNNNNNNNNNNNNNNNNNNNNNNNNNNNNNNNNNNNNNNNNNNNNNNNNNNNNNNNNNNNNNNNNNNNNNNNNNNNNNNNNNNNNNNNNNNNNNNNNNNNNNNNNNNNNNNNNNNNNNNNNNNNNNNNNNNNNNNNNNNNNNNNNNNNNNNNNNNNNNNNNNNNNNNNNNNNNNNN---------NNNNNNNNNNNNNNNNNNNNNNNNNNNNNNNNNNNNNNNNNNNNNNNNNNNNNNNNNNNNNNNNNNNNNNNNNNNNNNNNNNNNNNNNNNNNNNNNNNNNNNNNNNN-NNNNNNNNNNN--NNNNNNNNNNNNNNNNNNNNNNNNNNNNNNNNNNNNNNNNNNNNNNNNNNNNNNNNNNNNNNNNNNNNNNNNNNNNNNNN-------------NN--NNN------------NNN-NNNN-NNNNNNNNNNNNNNNNNNNNNNNNNNNNNNNNNNNNNNNNNNNNNNNNNNNNNNNNNNNNNNNNNNNNNNNNNNNNNNNNNNNNNNNNNNNNNNNNNNNNNNNNNNNNNNNNNNNNNNNNNNNNNNNNNNNNNNNNNNNNNNNNNNNNNNN---NNNNNNNNNNNNNNNNNNNNNNNNNNNNNNNNNNNNNNNNNNNNNNNNNNNNNNNNNNNNNNNNNNNNNNNNNNNNNNNNNN--NNNNNNNNNNNNNNNNNNNNNNNNNNNNNNNNNNNNNNNNNNNNNNNNNNNNNNNNNNNNNNNNNNNNNNNNNNNNNNNNNNNNNNNNNNNNNNNNNNNNNNNNNNNNNNNNNNNNNNNNNNNNNNNNNNNNNNNNNNNNNNNNNNNNNNNNNNNNNNNNNNNNNNNNNNNNNNNNNNNNNNNNNNNNNNNNNNNNNNNNNNNNNNNNNNNNNNNNNNNNNNNNNNNNNNNNNNNNNNNNNNNNNNNNNNNNNNNNNNNNNNNNNNNNNNNNNNNNNNNNNNNNNNNNNNNNNNNNNNNNNNNNNNNNNNNNNNNNNNNNNNNNNNNNNNNNNNNNNNNNNNNNNNNNNNNNNNNNNNNNNNNNNNNNNNNNNNNNNNNNNNNNNNNNNNNNNNNNNNNNNNNNNNNNNNNNNNNNNNNNNNNNNNNNNNNNNNNNNNNNNNNNNNNNNNNNNNNNNNNNNNNNNNNNNNNNNNNNNNNNNNNNNNNNNNNNNNNNNNNNNNNNNNNNNNNNNNNNNNNNNNNNNNNNNNNNNNNNNNNNNNNNNNNNNNNNNNNNNNNNNNNNNNNNNNNNNNNNNNNNNNNNNNNNNNNNNNNNNNNNNNNNNNNNNNNNNNNNNNNNNNNNNNNNNNNNNNNNNNNNNNNNNNNNNNNNNNNNNNNNNNNNNNNNNNNNNNNNNNNNNNNNNNNNNNNNNNNNNNNNNNNNNNNNNNNNNNNNNNNNNNNNNNNNNNNNNNNNNNNNNNNNNNNNNNNNNNNNNNNNNNNNNNNNNNNNNNNNNNNNNNNNNNNNNNNNNNNNNNNNNNNNNNNNNNNNNNNNNNNNNNNNNNNNNNNNNNNNNNNNNNNNNNNNNNNNNNNNNNNNNNNNNNNNNNNNNNNNNNNNNNNNNNNNNNNNNNNNNNNNNNNNNNNNNNNNNNNNNNNNNNNNNNNNNNNNNNNNNNNNNNNNNNNNNNNNNNNNNNNNNNNNNNNNNNNNNNNNNN
>Dothidea_insculpta_CBS_189.58
cggcgagtgaagcggcaatagctcaaatttgaaagctggcttat----ggcccgcattgtaatttgtaga-ggatgcttttaggcagccg-cc-ggtctaagttccttggaacaggacgtcatagagggtgagaatcccgtatgtgaccggctctggcaccttatgtaaagctccttcgacgagtcgagttgtttgggaatgcagctctaaatgggaggtaaatttcttctaaagctaaatactggcgagagaccgatagcgcacaagtagagtgatcgaaagatgaaaagcacttt-ggaaagagagttaaaaagcacgtgaaattgttgaaagggaagcgcttgcaatcagacttggacttggc-tgttcaacaggtcttc-tgacctg--cctattcagtcttgtccaggccagcatcagtt-tcggcggccgg---ataaaggccctgggaatgtggcttctccttcgggggaagtgttatagcccagggtgtaatacggccagctgg-gactgaggtccgcgc-ttcggctaggatgctggcgtaatggtt-gtaagcgg-cccgtcttgaaacacggaccaaggagtctaacatctatgcgagtgttagggtgtcaaa-cccttacgcgtaatgaaagtgaacggaggtgagaa--------------------------------------------------------------------------------------------------------------------------------------------cc-----cgcaagggtgcatcatcgaccgatcctgatgtc--ttcggatggatttgagtaagagcatagctgttgggacccgaaagatggtgaactatgcctgaata-gggtgaagcca-gaggaaactct-------------------------------------------g-gtggaggctcgcagcggttctgacgtgcaaatcgatcgtcaaatttgggtataaacc---------------------------g--------------------tcctc---cg------------------------------------------------------------------actt-ccaaccctc-----t-g--------ttgttataact--------accttgt---tgctttggcg------------ggaccgttcgg---------tcctccgagcgcaccagtctt--------cggacaggtgagtgcccgcca-------gagtc----caaccaaa---ctcttgtt--ttt--aaccagtcgtctgagtataaaatttt--aattaa-------------attaaaactttcaacaacggatctcttggttctcgcatcgatgaagaacgcagcgaaatgcgataagtaatgtgaattgcagaattcagtgaatcatcgaatctttgaacgcacattgcgccccttggtattccgaggggcatgcctgttcgagcgtcatt-ac-accactcaagcact-gcttggtatt-gggca-tc-------------------gtccgtcgaaa-------ggcgggc---gtgcctc----------gaagacc-------tcggcg-gggtttctccaacttcgggcgtagtag----------------agttaaatc-gaa-----------cgtcttataagcttggtgggactc-----------------------cattgccgttaaacctt-----------------ttattttctaggttgaccNNNNNNNNNNNNNNNNNNNNNNNNNNNNNNNNNNNNNNNNNNNNNNNNNNNNNNNNNNNNNNNNNNNNNNNNNNNNNNNNNNNNNNNNNNNNNNNNNNNNNNNNNNNNNNNNNNNNNNNNNNNNNNNNNNNNNNNNNNNNNNNNNNNNNNNNNNNNNNNNNNNNNNNNNNNNNNNNNNNNNNNNNNNNNNNNNNNNNNNNNNNNNNNNNNNNNNNNNNNNNNNNNNNNNNNNNNNNNNNNNNNNNNNNNNNNNNNNNNNNNNNNNNNNNNNNNNNNNNNNNNNNN-NNNNNNNNNNNNNNNNNNNNNNNNNNNNNNNNNNNNNNNNNNNNNNNNNNNNNNNNNNNNNNNNNNNNNNNNNNNNNNNNNNNNNNNNNNNNNNNNNNNNNNNNNNNNNNNNNNNNNNNNNNNNNNNNNNNNNNNNNNNNNNNNNNNNNNNNNNNNNNNNNNNNNNNNNNNNNNNNNNNNNNNNNNNNNNNNNNNNNNNNNNNNNNNNNNNNNNNNNNNNNNNNNNNNNNNNNNNNNNNNNNNNNNNNNNNNNNNNNNNNNNNNNNNNNNNNNNNNNNNNNNNNNNNNN---------NNNNNNNNNNNNNNNNNNNNNNNNNNNNNNNNNNNNNNNNNNNNNNNNNNNNNNNNNNNNNNNNNNNNNNNNNNNNNNNNNNNNNNNNNNNNNNNNNNNNNNNNNNNNNNNNNNNNNNNNNNNNNNNNNNNNNNNNNNNNNNNNNNNNNNNNNNNNNNNNNNNNNNNNNNNNNNNNNNNNNNNNNNNNNNNNNNNNNNNNNNNNNNNNNNNNNNNNNNNNNNNNNNNNNNNNNNNNNNNNNNNNNNNNNNNNNNNNNNNNNNNNNNNNNNNNNNNNNNNNNNNNNNNNNNNNNNNNNNNNNNNNNNNNNNNNNNNNNNNNNNNNNNNNNNNNNNNNNNNNNNNNNNNNNNNNNNNNNNNNNNNNNNNNNNNNNNNNNNNNNNNNNNNNNNNNN---NNNNNNNNNNNNNNNNNNNNNNNNNNNNNNNNNNNNNNNNNNNNNNNNNNNNNNNNNNNNNNNNNNNNNNNNNNNNNNNNNN--NNNNNNNNNNNNNNNNNNNNNNNNNNNNNNNNNNNNNNNNNNNNNNNNNNNNNNNNNNNNNNNNNNNNNNNNNNNNNNNNNNNNNNNNNNNNNNNNNNNNNNNNNNNNNNNNNNNNNNNNNNNNNNNNNNNNNNNNNNNNNNNNNNNNNNNNNNNNNNNNNNNNNNNNNNNNNNNNNNNNNNNNNNNNNNNNNNNNNNNNNNNNNNNNNNNNNNNNNNNNNNNNNNNNNNNNNNNNNNNNNNNNNNNNNNNNNNNNNNNNNNNNNNNNNNNNNNNNNNNNNNNNNNNNNNNNNNNNNNNNNNNNNNNNNNNNNNNNNNNNNNNNNNNNNNNNNNNNNNNNNNNNNNNNNNNNNNNNNNNNNNNNNNNNNNNNNNNNNNNNNNNNNNNNNNNNNNNNNNNNNNNNNNNNNNNNNNNNNNNNNNNNNNNNNNNNNNNNNNNNNNNNNNNNNNNNNNNNNNNNNNNNNNNNNNNNNNNNNNNNNNNNNNNNNNNNNNNNNNNNNNNNNNNNNNNNNNNNNNNNNNNNNNNNNNNNNNNNNNNNNNNNNNNNNNNNNNNNNNNNNNNNNNNNNNNNNNNNNNNNNNNNNNNNNNNNNNNNNNNNNNNNNNNNNNNNNNNNNNNNNNNNNNNNNNNNNNNNNNNNNNNNNNNNNNNNNNNNNNNNNNNNNNNNNNNNNNNNNNNNNNNNNNNNNNNNNNNNNNNNNNNNNNNNNNNNNNNNNNNNNNNNNNNNNNNNNNNNNNNNNNNNNNNNNNNNNNNNNNNNNNNNNNNNNNNNNNNNNNNNNNNNNNNNNNNNNNNNNNNNNNNNNNNNNNNNNNNNNNNNNNNNNNNNNNNNNNNNNNNNNNNNNNNNNNNNNNNNNNNNNNNNNNNNNNNNNNNNNNNNNNNNNNNNNNNNNNNNNNNNNNNNNNNNNNNNNNNNNNNNNNNNNNNNNNNNNNNNNNNNNNNNNNNNNNNNNNNNNNNNNNNNNNNNNNNNNNNNNN
>Dothidea_sambuci_DAOM_231303
cggcgagtgaagcggcaatagctcaaatttgaaagctggcttat----ggcccgcattgtaatttgtaga-ggatgcttttaggcagccg-cc-ggtctaagttccttggaacaggacgtcatagagggtgagaatcccgtatgtgaccggctctggcaccttatgtaaagctccttcgacgagtcgagttgtttgggaatgcagctctaaatgggaggtaaatttcttctaaagctaaatactggcgagagaccgatagcgcacaagtagagtgatcgaaagatgaaaagcacttt-ggaaagagagttaaaaagcacgtgaaattgttgaaagggaagcgcttgcaatcagacttggacttggc-tgttcaacaggtcttc-tgacctg--cctattcagtcttgtccaggccagcatcagtt-tcggcggccgg---ataaaggctctgggaatgtggctttcccttcgggggaagtgttatagcccagggtgtaatacggccagctgg-gactgaggtccgcgc-ttcggctaggatgctggcgtaatggtt-gtaagcgg-cccgtcttgaaacacggaccaaggagtctaacatctatgcgagtgttagggtgtcaaa-cccttacgcgtaatgaaagtgaacggaggtgagaa--------------------------------------------------------------------------------------------------------------------------------------------cc-----cgcaagggtgcatcatcgaccgatcctgatgtc--ttcggatggatttgagtaagagcatagctgttgggacccgaaagatggtgaactatgcctgaata-gggtgaagcca-gaggaaactct-------------------------------------------g-gtggaggctcgcagcggttctgacgtgcaaatcgatcgtcaaatttgggtatacccg---------------------------gaca--------------atcccctt---at------------------------------------------------------------------actt-cccaccctt-----t-g--------ttgttataact--------accttgt---tgctttggcg------------ggaccgttcgg---------tcatccgagcgcaccagtctt--------cggacaggtgagcgcctgcca-------gagtc----caaccaaa---ctcttgtt--ttt--aaccagtcgtctgagtataaaatttt--aattaa-------------attaaaactttcaacaacggatctcttggttctcgcatcgatgaagaacgcagcgaaatgcgataagtaatgtgaattgcagaattcagtgaatcatcgaatctttgaacgcacattgcgccccttggtattccgaggggcatgcctgttcgagcgtcatt-ac-accactcaagcacc-gcttggtatt-gggca-tc-------------------gtccgccgaaa-------ggcgggc---gtgcctc----------gaagacc-------tcggcg-gggtttctccaacttcgggcgtagtag----------------agttaaatc-gaa-----------cgtcttataagcttggtgggactc-----------------------cattgccgttaaacctt-----------------ttattttctaggttgaccNNNNNNNNNNNNNNNNNNNNNNNNNNNNNNNNNNNNNNNNNNNNNNNNNNNNNNNNNNNNNNNNNNNNNNNNNNNNNNNNNNNNNNNNNNNNNNNNNNNNNNNNNNNNNNNNNNNNNNNNNNNNNNNNNNNNNNNNNNNNNNNNNNNNNNNNNNNNNNNNNNNNNNNNNNNNNNNNNNNNNNNNNNNNNNNNNNNNNNNNNNNNNNNNNNNNNNNNNNNNNNNNNNNNNNNNNNNNNNNNNNNNNNNNNNNNNNNNNNNNNNNNNNNNNNNNNNNNNNNNNNNNN-NNNNNNNNNNNNNNNNNNNNNNNNNNNNNNNNNNNNNNNNNNNNNNNNNNNNNNNNNNNNNNNNNNNNNNNNNNNNNNNNNNNNNNNNNNNNNNNNNNNNNNNNNNNNNNNNNNNNNNNNNNNNNNNNNNNNNNNNNNNNNNNNNNNNNNNNNNNNNNNNNNNNNNNNNNNNNNNNNNNNNNNNNNNNNNNNNNNNNNNNNNNNNNNNNNNNNNNNNNNNNNNNNNNNNNNNNNNNNNNNNNNNNNNNNNNNNNNNNNNNNNNNNNNNNNNNNNNNNNNNNNNNNNNNN---------NNNNNNNNNNNNNNNNNNNNNNNNNNNNNNNNNNNNNNNNNNNNNNNNNNNNNNNNNNNNNNNNNNNNNNNNNNNNNNNNNNNNNNNNNNNNNNNNNNNNNNNNNNNNNNNNNNNNNNNNNNNNNNNNNNNNNNNNNNNNNNNNNNNNNNNNNNNNNNNNNNNNNNNNNNNNNNNNNNNNNNNNNNNNNNNNNNNNNNNNNNNNNNNNNNNNNNNNNNNNNNNNNNNNNNNNNNNNNNNNNNNNNNNNNNNNNNNNNNNNNNNNNNNNNNNNNNNNNNNNNNNNNNNNNNNNNNNNNNNNNNNNNNNNNNNNNNNNNNNNNNNNNNNNNNNNNNNNNNNNNNNNNNNNNNNNNNNNNNNNNNNNNNNNNNNNNNNNNNNNNNNNNNNNNNNNN---NNNNNNNNNNNNNNNNNNNNNNNNNNNNNNNNNNNNNNNNNNNNNNNNNNNNNNNNNNNNNNNNNNNNNNNNNNNNNNNNNN--NNNNNNNNNNNNNNNNNNNNNNNNNNNNNNNNNNNNNNNNNNNNNNNNNNNNNNNNNNNNNNNNNNNNNNNNNNNNNNNNNNNNNNNNNNNNNNNNNNNNNNNNNNNNNNNNNNNNNNNNNNNNNNNNNNNNNNNNNNNNNNNNNNNNNNNNNNNNNNNNNNNNNNNNNNNNNNNNNNNNNNNNNNNNNNNNNNNNNNNNNNNNNNNNNNNNNNNNNNNNNNNNNNNNNNNNNNNNNNNNNNNNNNNNNNNNNNNNNNNNNNNNNNNNNNNNNNNNNNNNNNNNNNNNNNNNNNNNNNNNNNNNNNNNNNNNNNNNNNNNNNNNNNNNNNNNNNNNNNNNNNNNNNNNNNNNNNNNNNNNNNNNNNNNNNNNNNNNNNNNNNNNNNNNNNNNNNNNNNNNNNNNNNNNNNNNNNNNNNNNNNNNNNNNNNNNNNNNNNNNNNNNNNNNNNNNNNNNNNNNNNNNNNNNNNNNNNNNNNNNNNNNNNNNNNNNNNNNNNNNNNNNNNNNNNNNNNNNNNNNNNNNNNNNNNNNNNNNNNNNNNNNNNNNNNNNNNNNNNNNNNNNNNNNNNNNNNNNNNNNNNNNNNNNNNNNNNNNNNNNNNNNNNNNNNNNNNNNNNNNNNNNNNNNNNNNNNNNNNNNNNNNNNNNNNNNNNNNNNNNNNNNNNNNNNNNNNNNNNNNNNNNNNNNNNNNNNNNNNNNNNNNNNNNNNNNNNNNNNNNNNNNNNNNNNNNNNNNNNNNNNNNNNNNNNNNNNNNNNNNNNNNNNNNNNNNNNNNNNNNNNNNNNNNNNNNNNNNNNNNNNNNNNNNNNNNNNNNNNNNNNNNNNNNNNNNNNNNNNNNNNNNNNNNNNNNNNNNNNNNNNNNNNNNNNNNNNNNNNNNNNNNNNNNNNNNNNNNNNNNNNNNNNNNNNNNNNNNNNNNNNNNNNNNNNNNNNNNNNNNNNNNNNNNNNNNNNNNNNNNNNNNNNNNNNNNNNNNNN
>Dothideomycetes_sp._TRN_87
nnnnnnnnnnnnnnnnaaaagctcagatttgaaatctggcgtcttcgacgtccgagttgtaatctgtaga-ggatgactttgggtagcca-cc-ggtcnaagtcccctggaacggggtgtcacagagggtgagaatcccgtatgtgaccggaag-ggcgccctatacatgtcaccaacgacgagtcgagttgtttgggaatgcagctctaaatgggaggtaaattccttctaaagctaaataccggccagagaccgatagcgcacaagtagagtgatcgaaagatgaaaagcacttt-ggaaagagagttaaaaagcacgtgaaattgttgaaagggaagcgcttgcaaccagacttgt-tggcgg-tgttccgccggtcttc-tgaccgg--tctactcaccgt-ctgcaggccagcatcatct-ggggccgctgg---ataaaagcggagggaatgtggctcctc------cgggagtgttatagccctccgtgcaatacagcgagcccc-gggtgaggtccgcgc-ttcggctaggatgctggcgtaatggtc-gtaagcgg-cccgtcttgaaacacggaccaaggagtctaacatctatgcgagtgttcgggtgtcaaa-cccctacgcgtaatgaaagtgaacggaggtgggaa--------------------------------------------------------------------------------------------------------------------------------------------cc-t-----tttaggtgcaccatcgaccgatcctgatgtc--ttcggatggatttgagtaagagcatagctgttgggacccgaaagatggtgaactatgcctggata-gggtgaagcca-gaggaaactct-------------------------------------------g-gtggaggctcgcagcggttctgacgtgcaaatcgatcgtcaaatttgggtatannnnnnnnnnnnnnnnnnnnnnnnnnnnnnnnnnnnnnnnnnnnn---nnnnnn--------------------------------------------------------------------------------------------------------------------------------------------------------------------------------------------------------------------------------------------------------------------------------------------------------------------------nnnnnnnnnnnnnnnnnnnnnnnnnnnnnnnnnnnnnnnnnnnnnnnnnnnnnnnnnnnnnnnnnnnnnnnnnnnnnnnnnnnnnnnnnnnnnnnnnnnnnnnnnnnnnnnnnnnnnnnnnnnnnnnnnnnnnnnnnnnnnnnnnnnnnnnnnnnnnnnnn-nn-nnnnnnnnnnnnnn-nnnnnnnnnn-nnnnn-nn------------nnnn----------nnnn-------nnnnnnn-----nnnnn-----------nnnnnn------nnnnnnn--nnnnnnnnnnnnnnnnnnnnnnnnnn-------nnnn---------nnnnn-----------------nnnnnnnnnnnnnnnn-nnnnn------------------------nnnnnnnnnnnnnnnnnnn----------n------nnnnnnnnnnnnnNNNNNNNNNNNNNNNNNNNNNNNNNNNNNNNNNNNNNNNNNNNNNNNNNNNNNNNNNNNNNNNNNNNNNNNNNNNNNNNNNNNNNNNNNNNNNNNNNNNNNNNNNNNNNNNNNNNNNNNNNNNNNNNNNNNNNNNNNNNNNNNNNNNNNNNNNNNNNNNNNNNNNNNNNNNNNNNNNNNNNNNNNNNNNNNNNNNNNNNNNNNNNNNNNNNNNNNNNNNNNNNNNNNNNNNNNNNNNNNNNNNNNNNNNNNNNNNNNNNNNNNNNNNNNNNNNNNNNNNNNNNNNNN-NNNNNNNNNNNNNNNNNNNNNNNNNNNNNNNNNNNNNNNNNNNNNNNNNNNNNNNNNNNNNNNNNNNNNNNNNNNNNNNNNNNNNNNNNNNNNNNNNNNNNNNNNNNNNNNNNNNNNNNNNNNNNNNNNNNNNNNNNNNNNNNNNNNNNNNNNNNNNNNNNNNNNNNNNNNNNNNNNNNNNNNNNNNNNNNNNNNNNNNNNNNNNNNNNNNNNNNNNNNNNNNNNNNNNNNNNNNNNNNNNNNNNNNNNNNNNNNNNNNNNNNNNNNNNNNNNNNNNNNNNNNNNNNNN---------NNNNNNNNNNNNNNNNNNNNNNNNNNNNNNNNNNNNNNNNNNNNNNNNNNNNNNNNNNNNNNNNNNNNNNNNNNNNNNNNNNNNNNNNNNNNNNNNNNNNNNNNNNNNNNNNNNNNNNNNNNNNNNNNNNNNNNNNNNNNNNNNNNNNNNNNNNNNNNNNNNNNNNNNNNNNNNNNNNNNNNNNNNNNNNNNNNNNNNNNNNNNNNNNNNNNNNNNNNNNNNNNNNNNNNNNNNNNNNNNNNNNNNNNNNNNNNNNNNNNNNNNNNNNNNNNNNNNNNNNNNNNNNNNNNNNNNNNNNNNNNNNNNNNNNNNNNNNNNNNNNNNNNNNNNNNNNNNNNNNNNNNNNNNNNNNNNNNNNNNNNNNNNNNNNNNNNNNNNNNNNNNNNNNNNNNN---NNNNNNNNNNNNNNNNNNNNNNNNNNNNNNNNNNNNNNNNNNNNNNNNNNNNNNNNNNNNNNNNNNNNNNNNNNNNNNNNNN--NNNNNNNNNNNNNNNNNNNNNNNNNNNNNNNNNNNNNNNNNNNNNNNNNNNNNNNNNNNNNNNNNNNNNNNNNNNNNNNNNNNNNNNNNNNNNNNNNNNNNNNNNNNNNNNNNNNNNNNNNNNNNNNNNNNNNNNNNNNNNNNNNNNNNNNNNNNNNNNNNNNNNNNNNNNNNNNNNNNNNNNNNNNNNNNNNNNNNNNNNNNNNNNNNNNNNNNNNNNNNNNNNNNNNNNNNNNNNNNNNNNNNNNNNNNNNNNNNNNNNNNNNNNNNNNNNNNNNNNNNNNNNNNNNNNNNNNNNNNNNNNNNNNNNNNNNNNNNNNNNNNNNNNNNNNNNNNNNNNNNNNNNNNNNNNNNNNNNNNNNNNNNNNNNNNNNNNNNNNNNNNNNNNNNNNNNNNNNNNNNNNNNNNNNNNNNNNNNNNNNNNNNNNNNNNNNNNNNNNNNNNNNNNNNNNNNNNNNNNNNNNNNNNNNNNNNNNNNNNNNNNNNNNNNNNNNNNNNNNNNNNNNNNNNNNNNNNNNNNNNNNNNNNNNNNNNNNNNNNNNNNNNNNNNNNNNNNNNNNNNNNNNNNNNNNNNNNNNNNNNNNNNNNNNNNNNNNNNNNNNNNNNNNNNNNNNNNNNNNNNNNNNNNNNNNNNNNNNNNNNNNNNNNNNNNNNNNNNNNNNNNNNNNNNNNNNNNNNNNNNNNNNNNNNNNNNNNNNNNNNNNNNNNNNNNNNNNNNNNNNNNNNNNNNNNNNNNNNNNNNNNNNNNNNNNNNNNNNNNNNNNNNNNNNNNNNNNNNNNNNNNNNNNNNNNNNNNNNNNNNNNNNNNNNNNNNNNNNNNNNNNNNNNNNNNNNNNNNNNNNNNNNNNNNNNNNNNNNNNNNNNNNNNNNNNNNNNNNNNNNNNNNNNNNNNNNNNNNNNNNNNNNNNNNNNNNNNNNNNNNNNNNNNNNNNNNNNNNNNNNNNNNNNNNNNNNNNNNNNNNNNNNNNNNNNNNNNNNN
>Elasticomyces_elasticus_CBS_122538
cggcgagtgaagcggcaacagctcaaatttgaaatctggcgc-----aaggccgagttgtagtttgtaga-ggatgcttctgggcagcgg-cc-ggtctaagttccttggaacaggacgtcatagagggtgagaatcccgtatgcgaccggttg--gcacccctcacgtatctccttctacgagtcgagttgtttgggaatgcggctctaaatgggtggtaaattccatctaaagctaaataccggccagagaccgatagcgcacaagtagagtgatcgaaagatgaaaagcacttt-ggaaagagagttaaaaagcacgtgaaattgttgaaagggaagcgcatgcaaccagacttgt-cggcgg-tgttccgccggtcttc-tgaccgg--tctactcgccgc-cgacaggccagcatcgtgt-gggtgcgccgg---ataaaggcgtcgggaatgtggcccctc--------ggggtgttatagcccggcgcataatacggtgccgccc-gcgcgaggtccgcgc-ttcggctaggatgctggcgtaatggtc-gtatgcgg-cccgtcttgaaacacggaccaaggagtctaacatctgtgcgagtgttcgggtgtcaaa-cccctacgcggaatgaaagtgaacggaggtgggag-----------------------------------------------------------------------------------------------------------------------------------------------------cttcggcgcaccatcgaccgatcctgatgtc--ctcggatggatttgagtaagagcatagctgttgggacccgaaagatggtgaactatgcctgaata-gggtgaagcca-gaggaaactct-------------------------------------------g-gtggaggctcgcagcggttctgacgtgcaaatcgatcgtcaaatttgggtatactcc---------------------------gg---------------------gtc---cg------------------------------------------------------------------acct-ccaacccca-----t-g--------ttaaccga------------ccctgt---tgcctcgggg-gcgacccg-----gactc---gtg--------------------ccggg-----------gcccccgatggacc---ttca----------------------aa---cact-gcat-ct-------ttgcgtccgagtcaatatt-tt--gaataa-------------atcaaaactttcaacaacggatctcttggttctggcatcgatgaagaacgcagcgaaatgcgataagtaatgtgaattgcagaattcagtgaatcatcgaatctttgaacgcacattgcgccctccggtattccggggggcatgcctgttcgagcgtcatt-tc-accactcaagccta-gcttggtctt-gggcgatc------------gcgg----------tcc--------gccgcgc-----gcccc----------aatgtct-------ccggct-gagcgacc--gtctcgaagcgttgtggta--------------acccaaatc-----------------gcttgcggagtgcgga--------------------------agtttgggccgttaaacaccc-------------------ccatacaggttgaccNNNNNNNNNNNNNNNNNNNNNNNNNNNNNNNNNNNNNNNNNNNNNNNNNNNNNNNNNNNNNNNNNNNNNNNNNNNNNNNNNNNNNNNNNNNNNNNNNNNNNNNNNNNNNNNNNNNNNNNNNNNNNNNNNNNNNNNNNNNNNNNNNNNNNNNNNNNNNNNNNNNNNNNNNNNNNNNNNNNNNNNNNNNNNNNNNNNNNNNNNNNNNNNNNNNNNNNNNNNNNNNNNNNNNNNNNNNNNNNNNNNNNNNNNNNNNNNNNNNNNNNNNNNNNNNNNNNNNNNNNNNNN-NNNNNNNNNNNNNNNNNNNNNNNNNNNNNNNNNNNNNNNNNNNNNNNNNNNNNNNNNNNNNNNNNNNNNNNNNNNNNNNNNNNNNNNNNNNNNNNNNNNNNNNNNNNNNNNNNNNNNNNNNNNNNNNNNNNNNNNNNNNNNNNNNNNNNNNNNNNNNNNNNNNNNNNNNNNNNNNNNNNNNNNNNNNNNNNNNNNNNNNNNNNNNNNNNNNNNNNNNNNNNNNNNNNNNNNNNNNNNNNNNNNNNNNNNNNNNNNNNNNNNNNNNNNNNNNNNNNNNNNNNNNNNNNNN---------NNNNNNNNNNNNNNNNNNNNNNNNNNNNNNNNNNNNNNNNNNNNNNNNNNNNNNNNNNNNNNNNNNNNNNNNNNNNNNNNNNNNNNNNNNNNNNNNNNNNNNNNNNNNNNNNNNNNNNNNNNNNNNNNNNNNNNNNNNNNNNNNNNNNNNNNNNNNNNNNNNNNNNNNNNNNNNNNNNNNNNNNNNNNNNNNNNNNNNNNNNNNNNNNNNNNNNNNNNNNNNNNNNNNNNNNNNNNNNNNNNNNNNNNNNNNNNNNNNNNNNNNNNNNNNNNNNNNNNNNNNNNNNNNNNNNNNNNNNNNNNNNNNNNNNNNNNNNNNNNNNNNNNNNNNNNNNNNNNNNNNNNNNNNNNNNNNNNNNNNNNNNNNNNNNNNNNNNNNNNNNNNNNNNNNNNN---NNNNNNNNNNNNNNNNNNNNNNNNNNNNNNNNNNNNNNNNNNNNNNNNNNNNNNNNNNNNNNNNNNNNNNNNNNNNNNNNNN--NNNNNNNNNNNNNNNNNNNNNNNNNNNNNNNNNNNNNNNNNNNNNNNNNNNNNNNNNNNNNNNNNNNNNNNNNNNNNNNNNNNNNNNNNNNNNNNNNNNNNNNNNNNNNNNNNNNNNNNNNNNNNNNNNNNNNNNNNNNNNNNNNNNNNNNNNNNNNNNNNNNNNNNNNNNNNNNNNNNNNNNNNNNNNNNNNNNNNNNNNNNNNNNNNNNNNNNNNNNNNNNNNNNNNNNNNNNNNNNNNNNNNNNNNNNNNNNNNNNNNNNNNNNNNNNNNNNNNNNNNNNNNNNNNNNNNNNNNNNNNNNNNNNNNNNNNNNNNNNNNNNNNNNNNNNNNNNNNNNNNNNNNNNNNNNNNNNNNNNNNNNNNNNNNNNNNNNNNNNNNNNNNNNNNNNNNNNNNNNNNNNNNNNNNNNNNNNNNNNNNNNNNNNNNNNNNNNNNNNNNNNNNNNNNNNNNNNNNNNNNNNNNNNNNNNNNNNNNNNNNNNNNNNNNNNNNNNNNNNNNNNNNNNNNNNNNNNNNNNNNNNNNNNNNNNNNNNNNNNNNNNNNNNNNNNNNNNNNNNNNNNNNNNNNNNNNNNNNNNNNNNNNNNNNNNNNNNNNNNNNNNNNNNNNNNNNNNNNNNNNNNNNNNNNNNNNNNNNNNNNNNNNNNNNNNNNNNNNNNNNNNNNNNNNNNNNNNNNNNNNNNNNNNNNNNNNNNNNNNNNNNNNNNNNNNNNNNNNNNNNNNNNNNNNNNNNNNNNNNNNNNNNNNNNNNNNNNNNNNNNNNNNNNNNNNNNNNNNNNNNNNNNNNNNNNNNNNNNNNNNNNNNNNNNNNNNNNNNNNNNNNNNNNNNNNNNNNNNNNNNNNNNNNNNNNNNNNNNNNNNNNNNNNNNNNNNNNNNNNNNNNNNNNNNNNNNNNNNNNNNNNNNNNNNNNNNNNNNNNNNNNNNNNNNNNNNNNNNNNNNNNNNNNNNNNNNNNNNNNNNNNNNNNNNNNNNNNNNN
>Extremopsis_radicicola_CBS_147117
nnnnnnnnnnnnnnnnnnnnnnnnnnnnnnnnnnnnnnnnnn-----nnnnnnnnnnnnnnnnnngtaga-ggatgcttctaggcagcgg-cc-ggtctaagtttcttggaacaggacgtcatagagggtgagaatcccgtatgtgaccggctg--gcaccttacacgtagctccttcgacgagtcgagttgtttgggaatgcagctctaaatgggaggtaaatttcttctaaagctaaataccggccagagaccgatagcgcacaagtagagtgatcgaaagatgaaaagcacttt-ggaaagagagttaaaaagcacgtgaaattgttaaaagggaagcgcttgcgaccagacttgt-cggcgg-tgttccgccggtcttc-tgaccgg--tctactcgccgc-ctgcaggccagcgtcgtct-ggggccgccgg---agaaaggcgtcgggaatgtagctcctc------cgggagtgttatagcccgtcgcacaatacggtgcgcgcc-gggcgaggtccgcgc-ttcggcaaggacgctggcgtaatggtc-gtaagcgg-cccgtcttgaaacacggaccaaggagtcgatcaatcgtgcgagtgttcgggtggaaaa-cccttgnnnnnnnnnnnnnnnnnnnnnnnnnnnnn--------------------------------------------------------------------------------------------------------------------------------------------nn-------nnnnnnnnnnnnnnnnnnnnnnnnnnnnnnn--nnnnnnnnnnnnnnnnnnnnnnnnnnnnnnnnnnnnnnnnnnnnnnnnnnnnnnnnnnnnnnnnn-nnnnnnnnnnn-nnnnnnnnnnn-------------------------------------------n-nnnnnnnnnnnnnnnnnnnnnnnnnnnnnnnnnnnnnnnnnnnnnnnnnnnnnnnnn---------------------------nn---------------------nnn---nn------------------------------------------------------------------nnnn-nnnnnnnnn-----n-n-------nngatttcta----------a-ctgtt---gcctcggggg-gcgacccg-----gacgtca---------------------gcgcccgg--------acgtcccccagaggacccat-------------------------caa---ctct-gcat-ct-------ttgcgtcggagtattgaat-ac--caatca-------------atcaaaacttttaacaacggatctcttggttctggcatcgatgaagaacgcagcgaaatgcgataagtaatgtgaattgcagaattcagtgaatcatcgaatctttgaacgcacattgcgcccttnnnnnnnnnnnnnnnnnnnnnnnnnnnnnnnnnnnn-nn-nnnnnnnnnnnnnn-nnnnnnnnnn-nnnnn-nn------------nn-------------nnn-------nnnnnnn-----nnnnn----------nn--nnnn-----nnnnnnn-nnnnnnnnnnnnnnn-nnnnnnnnnnn-nnnnnnnnnn-------------n-----------------nnnnnnnnnnnnnnnnnnnn---------------------------nnnnnnnnnnnnnnnn-------------------nnnnnnnnnnnnnnnNNNNNNNNNNNNNNNNNNNNNNNNNNNNNNNNNNNNNNNNNNNNNNNNNNNNNNNNNNNNNNNNNNNNNNNNNNNNNNNNNNNNNNNNNNNNNNNNNNNNNNNNNNNNNNNNNNNNNNNNNNNNNNNNNNNNNNNNNNNNNNNNNNNNNNNNNNNNNNNNNNNNNNNNNNNNNNNNNNNNNNNNNNNNNNNNNNNNNNNNNNNNNNNNNNNNNNNNNNNNNNNNNNNNNNNNNNNNNNNNNNNNNNNNNNNNNNNNNNNNNNNNNNNNNNNNNNNNNNNNNNNNN-NNNNNNNNNNNNNNNNNNNNNNNNNNNNNNNNNNNNNNNNNNNNNNNNNNNNNNNNNNNNNNNNNNNNNNNNNNNNNNNNNNNNNNNNNNNNNNNNNNNNNNNNNNNNNNNNNNNNNNNNNNNNNNNNNNNNNNNNNNNNNNNNNNNNNNNNNNNNNNNNNNNNNNNNNNNNNNNNNNNNNNNNNNNNNNNNNNNNNNNNNNNNNNNNNNNNNNNNNNNNNNNNNNNNNNNNNNNNNNNNNNNNNNNNNNNNNNNNNNNNNNNNNNNNNNNNNNNNNNNNNNNNNNNNN---------NNNNNNNNNNNNNNNNNNNNNNNNNNNNNNNNNNNNNNNNNNNNNNNNNNNNNNNNNNNNNNNNNNNNNNNNNNNNNNNNNNNNNNNNNNNNNNNNNNNNNNNNNNNNNNNNNNNNNNNNNNNNNNNNNNNNNNNNNNNNNNNNNNNNNNNNNNNNNNNNNNNNNNNNNNNNNNNNNNNNNNNNNNNNNNNNNNNNNNNNNNNNNNNNNNNNNNNNNNNNNNNNNNNNNNNNNNNNNNNNNNNNNNNNNNNNNNNNNNNNNNNNNNNNNNNNNNNNNNNNNNNNNNNNNNNNNNNNNNNNNNNNNNNNNNNNNNNNNNNNNNNNNNNNNNNNNNNNNNNNNNNNNNNNNNNNNNNNNNNNNNNNNNNNNNNNNNNNNNNNNNNNNNNNNNNNN---NNNNNNNNNNNNNNNNNNNNNNNNNNNNNNNNNNNNNNNNNNNNNNNNNNNNNNNNNNNNNNNNNNNNNNNNNNNNNNNNNN--NNNNNNNNNNNNNNNNNNNNNNNNNNNNNNNNNNNNNNNNNNNNNNNNNNNNNNNNNNNNNNNNNNNNNNNNNNNNNNNNNNNNNNNNNNNNNNNNNNNNNNNNNNNNNNNNNNNNNNNNNNNNNNNNNNNNNNNNNNNNNNNNNNNNNNNNNNNNNNNNNNNNNNNNNNNNNNNNNNNNNNNNNNNNNNNNNNNNNNNNNNNNNNNNNNNNNNNNNNNNNNNNNNNNNNNNNNNNNNNNNNNNNNNNNNNNNNNNNNNNNNNNNNNNNNNNNNNNNNNNNNNNNNNNNNNNNNNNNNNNNNNNNNNNNNNNNNNNNNNNNNNNNNNNNNNNNNNNNNNNNNNNNNNNNNNNNNNNNNNNNNNNNNNNNNNNNNNNNNNNNNNNNNNNNNNNNNNNNNNNNNNNNNNNNNNNNNNNNNNNNNNNNNNNNNNNNNNNNNNNNNNNNNNNNNNNNNNNNNNNNNNNNNNNNNNNNNNNNNNNNNNNNNNNNNNNNNNNNNNNNNNNNNNNNNNNNNNNNNNNNNNNNNNNNNNNNNNNNNNNNNNNNNNNNNNNNNNNNNNNNNNNNNNNNNNNNNNNNNNNNNNNNNNNNNNNNNNNNNNNNNNNNNNNNNNNNNNNNNNNNNNNNNNNNNNNNNNNNNNNNNNNNNNNNNNNNNNNNNNNNNNNNNNNNNNNNNNNNNNNNNNNNNNNNNNNNNNNNNNNNNNNNNNNNNNNNNNNNNNNNNNNNNNNNNNNNNNNNNNNNNNNNNNNNNNNNNNNNNNNNNNNNNNNNNNNNNNNNNNNNNNNNNNNNNNNNNNNNNNNNNNNNNNNNNNNNNNNNNNNNNNNNNNNNNNNNNNNNNNNNNNNNNNNNNNNNNNNNNNNNNNNNNNNNNNNNNNNNNNNNNNNNNNNNNNNNNNNNNNNNNNNNNNNNNNNNNNNNNNNNNNNNNNNNNNNNNNNNNNNNNNNNNNNNNNNNNNNNNNNNNNNNNNNNNNNNNNNNN
>Extremus_adstrictus_CBS_118292
nnnnnnnnnnnnnnnnnnnnnnnnnnnnnnnnnnnnnnnnnn-----nnnnnnnnnnnnnnnnnngtaga-ggatgcttctaggcagcgg-cc-ggtctaagtttcttggaacaggacgtcatagagggtgagaatcccgtatgtgaccggttg--gcaccttgcacgtagctccttcgacgagtcgagttgtttgggaatgcagctctaaatgggaggtaaatttcttctaaagctaaataccggccagagaccgatagcgcacaagtagagtgatcgaaagatgaaaagcacttt-ggaaagagagttaaaaagcacgtgaaattgttaaaagggaagcgcttgcaaccagacttgt-cggcgg-tgttccgccggtcttc-tgaccgg--tctattcgccgc-ctgcaggccagcgtcgtct-ggggccgccgg---ataaaggctttgggaatgtagctcctc--------ggagtgttatagcccattgcacaatacggcgcgcgcc-gggcgaggtccgcgc-ttcggcaaggacgctggcgtaatggtc-gtaagcgg-cccgtcttgaaacacggaccaaggagtcgatcaatcgtgcgagtgttcgggtggaaaa-cccttgcgcgcaatgaaagtgaacggaggcgagaa--------------------------------------------------------------------------------------------------------------------------------------------cc-------gcaaggtgcatcgtcgaccgatcctgatgtc--ttcggatggatttgagtaagagcatggctgatcggacccgaaagatggtgaactatgcctaaata-gaatgaaacca-ggggaaacgct-------------------------------------------g-gcggaagttcgcagcggttctgacgtgcaaatcgatcgtcaaattnnnnnnnncccc---------------------------gc---------------------gcc---cg------------------------------------------------------------------acct-ccaaccctc-----t-g-------tcgatttcta----------t-ctgtt---gcctcggggg-gcgacccg-----gccgtcc---------------------gcgcccgg--------gagtcccccagaggaccaat-------------------------cca---ctct-gcat-ct-------ttgcgtc-gagtattgaac-at--gaatca-------------atcaaaacttttaacaacggatctcttggttctggcatcgatgaagaacgcagcgaaatgcgataagtaatgtgaattgcagaattcagtgaatcatcgaatctttgaacgcacattgcgccctttggcattccgaagggcatgcccgttcgagcgtcatt-ac-accaatcaagcctg-gcttggtatt-gggcg-tc------------gg-------------ggg-------accccgc-----gcccc----------ca--attc-----atcggct-ggacggttcgaatct-cagcgttgtgg-ttattcaatt-------------c-----------------gctggcgaggacgaccggac---------------------------gcgccgttaaacctct-------------------catcacaggttgnnnTTCCGCTTGAAATTCTCGCAACTGGTCAAGGACATCAAGGGCTACCTCCACCGATGCGTGGAGTCAGGCAAGGATTTCAATCTGACTCTGGCGGTGAAGAGTAACATTATCACCTCTGGACTCAGATACTGTCTCGCGACAGGGAATTGGGGCGACCAAAAGAAAGCTGCGAGCGCAAAGGCTGGCGTGAGTCAAGTGCTGAACCGCTATACCTATGCTTCTACGCTTTCACATTTGCGTCGTACGAACACACCCATNNNNNNNNNNNNNNNNNNNNNNNNNNNN-NNNNNNNNNNNNNNNNNNNNNNNNNNNNNNNNNNNNNNNNNNNNNNNNNNNNNNNNNNNNNNNNNNNNNNNNNNNNNNNNNNNNNNNNNNNNNNNNNNNNNNNNNNNNNNNNNNNNNNNNNNNNNNNNNNNNNNNNNNNNNNNNNNNNNNNNNNNNNNNNNNNNNNNNNNNNNNNNNNNNNNNNNNNNNNNNNNNNNNNNNNNNNNNNNNNNNNNNNNNNNNNNNNNNNNNNNNNNNNNNNNNNNNNNNNNNNNNNNNNNNNNNNNNNNNNNNNNNNNNNNNNNNNNNN---------NNNNNNNNNNNNNNNNNNNNNNNNNNNNNNNNNNNNNNNNNNNNNNNNNNNNNNNNNNNNNNNNNNNNNNNNNNNNNNNNNNNNNNNNNNNNNNNNNNNNNNNNNNN-NNNNNNNNNNN--NNNNNNNNNNNNNNNNNNNNNNNNNNNNNNNNNNNNNNNNNNNNNNNNNNNNNNNNNNNNNNNNNNNNNNNNNNNNNNNNNNNNNNNNNNN---------------------NNN-NNNN-NNNNNNNNNNNNNNNNNNNNNNNNNNNNNNNNNNNNNNNNNNNNNNNNNNNNNNNNNNNNNNNNNNNNNNNNNNNNNNNNNNNNNNNNNNNNNNNNNNNNNNNNNNNNNNNNNNNNNNNNNNNNNNNNNNNNNNNNNNNNNNNNNNNNNNN---NNNNNNNNNNNNNNNNNNNNNNNNNNNNNNNNNNNNNNNNNNNNNNNNNNNNNNNNNNNNNNNNNNNNNNNNNNNNNNNNNN--NNNNNNNNNNNNNNNNNNNNNNNNNNNNNNNNNNNNNNNNNNNNNNNNNNNNNNNNNNNNNNNNNNNNNNNNNNNNNNNNNNNNNNNNNNNNNNNNNNNNNNNNNNNNNNNNNNNNNNNNNNNNNNNNNNNNNNNNNNNNNNNNNNNNNNNNNNNNNNNNNNNNNNNNNNNNNNNNNNNNNNNNNNNNNNNNNNNNNNNNNNNNNNNNNNNNNNNNNNNNNNNNNNNNNNNNNNNNNNNNNNNNNNNNNNNNNNNNNNNNNNNNNNNNNNNNNNNNNNNNNNNNNNNNNNNNNNNNNNNNNNNNNNNNNNNNNNNNNNNNNNNNNNNNNNNNNNNNNNNNNNNNNNNNNNNNNNNNNNNNNNNNNNNNNNNNNNNNNNNNNNNNNNNNNNNNNNNNNNNNNNNNNNNNNNNNNNNNNNNNNNNNNNNNNNNNNNNNNNNNNNNNNNNNNNNNNNNNNNNNNNNNNNNNNNNNNNNNNNNNNNNNNNNNNNNNNNNNNNNNNNNNNNNNNNNNNNNNNNNNNNNNNNNNNNNNNNNNNNNNNNNNNNNNNNNNNNNNNNNNNNNNNNNNNNNNNNNNNNNNNNNNNNNNNNNNNNNNNNNNNNNNNNNNNNNNNNNNNNNNNNNNNNNNNNNNNNNNNNNNNNNNNNNNNNNNNNNNNNNNNNNNNNNNNNNNNNNNNNNNNNNNNNNNNNNNNNNNNNNNNNNNNNNNNNNNNNNNNNNNNNNNNNNNNNNNNNNNNNNNNNNNNNNNNNNNNNNNNNNNNNNNNNNNNNNNNNNNNNNNNNNNNNNNNNNNNNNNNNNNNNNNNNNNNNNNNNNNNNNNNNNNNNNNNNNNNNNNNNNNNNNNNNNNNNNNNNNNNNNNNNNNNNNNNNNNNNNNNNNNNNNNNNNNNNNNNNNNNNNNNNNNNNNNNNNNNNNNNNNNNNNNNNNNNNNNNNNNNNNNNNNNNNNNNNNNNNNNNNNNNNNNNNNNNNNNNNNNNN
>Extremus_antarcticus_CCFEE_5207
nnnnnnnnnnnnnnnnnnnnnnnnnnnnnnnnnnnnnnnnnn-----nnnnnnnnnnnnnnnnnnnnnnn-nnnnnnnnnnnnnnnnnnn-nn-nnnnnnnnnnnnnnnnnnnnnnnnnnnnnnnnnnnnnnnnnnnnnnnnnnnnnnnnnnnn--nnnnnnnnnnnnnnnnnnnnnnnnnnnnnnnnnnnnnnnnnnnnnnnnnnnnnnnnnnnnnnnnnnnnnnnnnnnnnnnnnnnnnnnnnnnnnnnnnnnnnnnnnnnnnnnnnnnnnnnnnnnnnnnnnnnnnnnnnnnnn-nnnnnnnnnnnnnnnnnnnnnnnnnnnnnnnnnnnnnnnnnnnnnnnnnnnnnnnnnnnnn-nnnnnn-nnnnnnnnnnnnnnnn-nnnnnnn--nnnnnnnnnnnn-nnnnnnnnnnnnnnnnnnn-nnnnnnnnnnn---nnnnnnnnnnnnnnnnnnnnnnncctc--------ggagtgttatagctcattgcacaatacggcgcgcgcc-gggcgaggtccgcgc-ttcggcaaggacgctggcgtaatggtc-gtaagcgg-cccgtcttgaaacacggaccaaggagtcgatcaattgtgcgagtgttcgggtgaa-----ccttgcgcgtaatgaaagtgaacggaggcgagaa--------------------------------------------------------------------------------------------------------------------------------------------cc-------gtaaggtgcatcgtcgaccgatcctgatgtc--ttcggatggatttgagtaagagcatagctgatcggacccgaaagatggtgaactatgcctaaata-gaatgaaacca-ggggaaaccct-------------------------------------------g-gcggaagttcgcagcggttctgacgtgcaaatcgatcgtcaaatttgggtatacctc---------------------------gc---------------------gcc---cg------------------------------------------------------------------acct-ccaaccctt-----t-g-------tcgatcaata----------t-ctgtt---gcctcggggg-gcgacccg-----gccgtcc---------------------gcgggcgg--------gggtcccccagaggaccaat-------------------------caa---ctct-gcat-ct-------ttgcgtc-gagtattgaat-ac--aaatca-------------atcaaaacttttaacaacggatctcttggttctggcatcgatgaagaacgcagcgaaatgcgataagtaatgtgaattgcagaattcagtgaatcatcgaatctttgaacgcacattgcgccctttggcattccgaagggcatgcccgttcgagcgtcatt-ac-accaatcaagcctg-gcttggtatt-gggcg-tc------------gg-------------gag-------acccccc-----gccct----------ca--attc-----atcggct-ggacggttcgaatct-cagcgttgtgg-tcaatcaatt-------------c-----------------gctggcgaggacgaccggac---------------------------gcgccgttaaacctct-------------------tatcacaggttgaccTTCCGCTTGAAGTTCTCCCAGCTCGTCAAAGACATCAAGGGCTACCTCCATCGATGTGTGGAGGGAGGCAAGGACTTCAATCTGACGCTGGCAGTGAAGAGTAACATCATCACTTCCGGACTAAGATACTGTCTCGCAACAGGCAACTGGGGCGACCAGAAGAAAGCTGCGAGCGCGAAGGCTGGCGTGAGTCAAGTGCTGAACCGCTATACCTACGCTTCCACGCTTTCACATCTGCGTCGCACGATCACGCCTATNNNNNNNNNNNNNNNNNNNNNNNNNNNN-NNNNNNNNNNNNNNNNNNNNNNNNNNNNNNNNNNNNNNNNNNNNNNNNNNNNNNNNNNNNNNNNNNNNNNNNNNNNNNNNNNNNNNNNNNNNNNNNNNNNNNNNNNNNNNNNNNNNNNNNNNNNNNNNNNNNNNNNNNNNNNNNNNNNNNNNNNNNNNNNNNNNNNNNNNNNNNNNNNNNNNNNNNNNNNNNNNNNNNNNNNNNNNNNNNNNNNNNNNNNNNNNNNNNNNNNNNNNNNNNNNNNNNNNNNNNNNNNNNNNNNNNNNNNNNNNNNNNNNNNNNNNNNNNN---------NNNNNNNNNNNNNNNNNNNNNNNNNNNNNNNNNNNNNNNNNNNNNNNNNNNNNNNNNNNNNNNNNNNNNNNNNNNNNNNNNNNNNNNNNNNNNNNNNNNNNNNNNNN-NNNNNNNNNNN--NNNNNNNNNNNNNNNNNNNNNNNNNNNNNNNNNNNNNNNNNNNNNNNNNNNNNNNNNNNNNNNNNNNNNNNNNNNNNNNNNNNNNNNNNNN---------------------NNN-NNNN-NNNNNNNNNNNNNNNNNNNNNNNNNNNNNNNNNNNNNNNNNNNNNNNNNNNNNNNNNNNNNNNNNNNNNNNNNNNNNNNNNNNNNNNNNNNNNNNNNNNNNNNNNNNNNNNNNNNNNNNNNNNNNNNNNNNNNNNNNNNNNNNNNNNNNNN---NNNNNNNNNNNNNNNNNNNNNNNNNNNNNNNNNNNNNNNNNNNNNNNNNNNNNNNNNNNNNNNNNNNNNNNNNNNNNNNNNN--NNNNNNNNNNNNNNNNNNNNNNNNNNNNNNNNNNNNNNNNNNNNNNNNNNNNNNNNNNNNNNNNNNNNNNNNNNNNNNNNNNNNNNNNNNNNNNNNNNNNNNNNNNNNNNNNNNNNNNNNNNNNNNNNNNNNNNNNNNNNNNNNNNNNNNNNNNNNNNNNNNNNNNNNNNNNNNNNNNNNNNNNNNNNNNNNNNNNNNNNNNNNNNNNNNNNNNNNNNNNNNNNNNNNNNNNNNNNNNNNNNNNNNNNNNNNNNNNNNNNNNNNNNNNNNNNNNNNNNNNNNNNNNNNNNNNNNNNNNNNNNNNNNNNNNNNNNNNNNNNNNNNNNNNNNNNNNNNNNNNNNNNNNNNNNNNNNNNNNNNNNNNNNNNNNNNNNNNNNNNNNNNNNNNNNNNNNNNNNNNNNNNNNNNNNNNNNNNNNNNNNNNNNNNNNNNNNNNNNNNNNNNNNNNNNNNNNNNNNNNNNNNNNNNNNNNNNNNNNNNNNNNNNNNNNNNNNNNNNNNNNNNNNNNNNNNNNNNNNNNNNNNNNNNNNNNNNNNNNNNNNNNNNNNNNNNNNNNNNNNNNNNNNNNNNNNNNNNNNNNNNNNNNNNNNNNNNNNNNNNNNNNNNNNNNNNNNNNNNNNNNNNNNNNNNNNNNNNNNNNNNNNNNNNNNNNNNNNNNNNNNNNNNNNNNNNNNNNNNNNNNNNNNNNNNNNNNNNNNNNNNNNNNNNNNNNNNNNNNNNNNNNNNNNNNNNNNNNNNNNNNNNNNNNNNNNNNNNNNNNNNNNNNNNNNNNNNNNNNNNNNNNNNNNNNNNNNNNNNNNNNNNNNNNNNNNNNNNNNNNNNNNNNNNNNNNNNNNNNNNNNNNNNNNNNNNNNNNNNNNNNNNNNNNNNNNNNNNNNNNNNNNNNNNNNNNNNNNNNNNNNNNNNNNNNNNNNNNNNNNNNNNNNNNNNNNNNNNNNNNNNNNNNNNNNNNNNNNNNNNNNNNNNNNNNNNNNNNNN
>Friedmanniomyces_endolithicus_CCFEE_5283
nnnnnnnnnnnnnnnnnnnnnnnnnnnnnnnnnnnnnnnnnn-----nnnnnnnnnnnnnnnnnnnnnnn-nnnnnnnnntgggcagcgg-cc-agtctaagttccttggaacgggacgtcatagagggtgagaatcccgtatgcgactggctg--gcacccgtcacgtagctctttcgacgagtcgagttgtttgggaatgcagctctaaatgggtggtaaattccatctaaagctaaataccggccagagaccgatagcgcacaagtagagtgatcgaaagatgaaaagcactttgggaaagagagttaaacagcacgtgaaattgttgaaagggaagcgcatgcgaccagacttgt-cggcgg-cgttccgccggtcttc-tgaccgg--tccactcgtcgt-cggcaggccagcatcgcgt-gggcgcgctgg---acaaaggcgctgggaatgtggcccctc--------ggggtgttatagcccagcgcacaatacggcgccgccc-gcgcgaggtccgcgc-ttcggctaggatgctggcgtaatggtc-gtatgcgg-cccgtcttgaaacacggaccaaggagtctaacatctgtgcgagtgttcgggtgtcaaa-cccctacgcggaatgaaagtgaacggaggtgggag-----------------------------------------------------------------------------------------------------------------------------------------------------cttcggcgcaccatcgaccgatcctgatgtc--ctcggatggatttgagtaagagcatagctgttgggacccgaaagatggtgaactatgcctgaata-gggtgaagcca-g-----actctta-------------------------------------ctagg-gtggaggctcgcagcggttctgacgtgcaaatcgatcgtcaaatttgggtatactcc---------------------------gg---------------------gtc---cg------------------------------------------------------------------acct-ccaaccccc-----t-g--------tcatccga------------ccac-t---tgccttgggg-gcgacccg-----gccttcgggcg--------------------tcggg-----------gcccccaatggacc---cgcc----------------------aa---ccct-gcat-ct-------gtgcgtccgagtcaacg-a-tt--gaatca-------------atcaaaactttcaacaacggatctcttggttctggcatcgatgaagaacgcagcgaaatgcgataagtaatgtgaattgcagaattcagtgaatcatcgaatctttgaacgcacattgcgccctctggtattccagggggcatgcctgttcgagcgtcatt-tc-accactccagcctc-gctgggtctt-gggcg-cc------------gcggc------------ctg-----cctgcgc-----gcccc----------aatgtcc-------tcggct-gggccgtcc-gtctcgaagcgttgtggca--------------actcaatcc-----------------gcttgcgaggtcggga-ggccc------------------------gtcgccgtcaaaccac--------------------cnnnnnnnnnnnnnnTTCCGTCTGAAGTTTGCGCAGCTCGTGAAAGATATTCGCAACTACCTTCACCGATGCGTGGAAACGGGCAAGGACTTCGTCATTACGTTGGCGGTGAAGAGTCAGATCATCACGTCCGGGCTGCGGTATTGCCTCGCGACGGGCAACTGGGGTGACCAGAAGAAAGCAGCTTCCGCGAAGGCCGGAGTGTCCCAAGTCTTGAACAGATATACCTATGCTTCTACTCTCTCGCATTTGCGACGCACGAATACGCCGATNNNNNNNNNNNNNNNNNNNNNNNNNNNN-NNNNNNNNNNNNNNNNNNNNNNNNNNNNNNNNNNNNNNNNNNNNNNNNNNNNNNNNNNNNNNNNNNNNNNNNNNNNNNNNNNNNNNNNNNNNNNNNNNNNNNNNNNNNNNNNNNNNNNNNNNNNNNNNNNNNNNNNNNNNNNNNNNNNNNNNNNNNNNNNNNNNNNNNNNNNNNNNNNNNNNNNNNNNNNNNNNNNNNNNNNNNNNNNNNNNNNNNNNNNNNNNNNNNNNNNNNNNNNNNNNNNNNNNNNNNNNNNNNNNNNNNNNNNNNNNNNNNNNNNNNNNNNNNN---------NNNNNNNNNNNNNNNNNNNNNNNNNNNNNNNNNNNNNNNNNNNNNNNNNNNNNNNNNNNNNNNNNNNNNNNNNNNNNNNNNNNNNNNNNNNNNNNNNNNNNNNNNNN-NNNNNNNNNNN--NNNNNNNNNNNNNNNNNNNNNNNNNNNNNNNNNNNNNNNNNNNNNNNNNNNNNNNNNNNNNNNNNNNNNNNNNNNNNNNN-------------NN--NNN------------NNN-NNNN-NNNNNNNNNNNNNNNNNNNNNNNNNNNNNNNNNNNNNNNNNNNNNNNNNNNNNNNNNNNNNNNNNNNNNNNNNNNNNNNNNNNNNNNNNNNNNNNNNNNNNNNNNNNNNNNNNNNNNNNNNNNNNNNNNNNNNNNNNNNNNNNNNNNNNNN---NNNNNNNNNNNNNNNNNNNNNNNNNNNNNNNNNNNNNNNNNNNNNNNNNNNNNNNNNNNNNNNNNNNNNNNNNNNNNNNNNN--NNNNNNNNNNNNNNNNNNNNNNNNNNNNNNNNNNNNNNNNNNNNNNNNNNNNNNNNNNNNNNNNNNNNNNNNNNNNNNNNNNNNNNNNNNNNNNNNNNNNNNNNNNNNNNNNNNNNNNNNNNNNNNNNNNNNNNNNNNNNNNNNNNNNNNNNNNNNNNNNNNNNNNNNNNNNNNNNNNNNNNNNNNNNNNNNNNNNNNNNNNNNNNNNNNNNNNNNNNNNNNNNNNNNNNNNNNNNNNNNNNNNNNNNNNNNNNNNNNNNNNNNNNNNNNNNNNNNNNNNNNNNNNNNNNNNNNNNNNNNNNNNNNNNNNNNNNNNNNNNNNNNNNNNNNNNNNNNNNNNNNNNNNNNNNNNNNNNNNNNNNNNNNNNNNNNNNNNNNNNNNNNNNNNNNNNNNNNNNNNNNNNNNNNNNNNNNNNNNNNNNNNNNNNNNNNNNNNNNNNNNNNNNNNNNNNNNNNNNNNNNNNNNNNNNNNNNNNNNNNNNNNNNNNNNNNNNNNNNNNNNNNNNNNNNNNNNNNNNNNNNNNNNNNNNNNNNNNNNNNNNNNNNNNNNNNNNNNNNNNNNNNNNNNNNNNNNNNNNNNNNNNNNNNNNNNNNNNNNNNNNNNNNNNNNNNNNNNNNNNNNNNNNNNNNNNNNNNNNNNNNNNNNNNNNNNNNNNNNNNNNNNNNNNNNNNNNNNNNNNNNNNNNNNNNNNNNNNNNNNNNNNNNNNNNNNNNNNNNNNNNNNNNNNNNNNNNNNNNNNNNNNNNNNNNNNNNNNNNNNNNNNNNNNNNNNNNNNNNNNNNNNNNNNNNNNNNNNNNNNNNNNNNNNNNNNNNNNNNNNNNNNNNNNNNNNNNNNNNNNNNNNNNNNNNNNNNNNNNNNNNNNNNNNNNNNNNNNNNNNNNNNNNNNNNNNNNNNNNNNNNNNNNNNNNNNNNNNNNNNNNNNNNNNNNNNNNNNNNNNNNNNNNNNNNNNNNNNNNNNNNNNNNNNNNNNNNNNNN
>Fumiglobus_pieridicola_UBC_F23788
cggcgagtgaagcggcaacagctcaaatttgaaatctggcgccttcggcgtccgagttgtaatttgtaga-ggatgcttttgggtagccg-cc-ggtctaagttccttggaacaggacgtcatagagggtgagaatcccgtatgcgaccggagg-ggcgcccttcacgtggctccttcgacgagtcgagttgtttgggaatgcagctctaaatgggaggtaaatttcttctaaagctaaataccggccagagaccgatagcgcacaagtagagtgatcgaaagatgaaaagcacttt-ggaaagagagttaaaaagcacgtgaaattgttgaaagggaagcgcttgctaccagacttgc-cggcgg-tgttccgccggtcttc-tgaccgg--ttcactcgccgc-tcgcaggccagcatcgttt-gggaccgccgg---agaaaaacgaggggaacgtggctccct------cgggagtgttatagcccctcgcgtaatacggcgcgtccc-gagcgaggtccgcgc-ttcggctaggatgctggcgtaatggtc-gtaagcgg-cccgtcttgaaacacggaccaaggagtctaacatctatgcgagtgttcgggtgtcaaa-cccctgcgcgtaatgaaagtgaacggaggtgggaa--------------------------------------------------------------------------------------------------------------------------------------------cc-------gcatggtgcaccctcgaccgatcctgatgtc--ttcggaaggatttgagtaacaacatagctgttgggacccgaaagatggggaactatgcctgaata-gggggaagcca-gaagaaactct-------------------------------------------gtgtggaggctcgcagcggttctgacgtgcaaatcgatcgtcaaatttgggtatactcg---------------------------cg---------------------gcc---cg------------------------------------------------------------------acct-cccaccctt-----t----------gttttc-ca----------acctcgt---tgcctcgggg-gcggccct-----gcccc-----------------------ccggcggg-----------ccccccggtggacc--atc-----------------------aaa---ctct-gcat-ct-------tttcgtctgagtataattt-tg--aattaa-------------atcaaaactttcaacaacggatctcttggttctggcatcgatgaagaacgcagcgaaatgcgataagtaatgtgaattgcagaattcagtgaatcatcgaatctttgaacgcatattgcgccccttggtattccttagggcacacctgttcgagcgtcatt-ac-accaatccagcccc-gctgggtgtt-gggcg-at------------gcgc-----------ccc-------cccgcac-----gcctc----------aaattca-------ccggcc-gagccgtctcgcctctcagcgtcgtgg-------aaact---------attc-----------------gctctggggttcgat--ggcct-----------------------ccgcgccgtcaaaac----------------ctctaatcactaaggttgaccNNNNNNNNNNNNNNNNNNNNNNNNNNNNNNNNNNNNNNNNNNNNNNNNNNNNNNNNNNNNNNNNNNNNNNNNNNNNNNNNNNNNNNNNNNNNNNNNNNNNNNNNNNNNNNNNNNNNNNNNNNNNNNNNNNNNNNNNNNNNNNNNNNNNNNNNNNNNNNNNNNNNNNNNNNNNNNNNNNNNNNNNNNNNNNNNNNNNNNNNNNNNNNNNNNNNNNNNNNNNNNNNNNNNNNNNNNNNNNNNNNNNNNNNNNNNNNNNNNNNNNNNNNNNNNNNNNNNNNNNNNNNN-NNNNNNNNNNNNNNNNNNNNNNNNNNNNNNNNNNNNNNNNNNNNNNNNNNNNNNNNNNNNNNNNNNNNNNNNNNNNNNNNNNNNNNNNNNNNNNNNNNNNNNNNNNNNNNNNNNNNNNNNNNNNNNNNNNNNNNNNNNNNNNNNNNNNNNNNNNNNNNNNNNNNNNNNNNNNNNNNNNNNNNNNNNNNNNNNNNNNNNNNNNNNNNNNNNNNNNNNNNNNNNNNNNNNNNNNNNNNNNNNNNNNNNNNNNNNNNNNNNNNNNNNNNNNNNNNNNNNNNNNNNNNNNNNN---------NNNNNNNNNNNNNNNNNNNNNNNNNNNNNNNNNNNNNNNNNNNNNNNNNNNNNNNNNNNNNNNNNNNNNNNNNNNNNNNNNNNNNNNNNNNNNNNNNNNNNNNNNNNNNNNNNNNNNNNNNNNNNNNNNNNNNNNNNNNNNNNNNNNNNNNNNNNNNNNNNNNNNNNNNNNNNNNNNNNNNNNNNNNNNNNNNNNNNNNNNNNNNNNNNNNNNNNNNNNNNNNNNNNNNNNNNNNNNNNNNNNNNNNNNNNNNNNNNNNNNNNNNNNNNNNNNNNNNNNNNNNNNNNNNNNNNNNNNNNNNNNNNNNNNNNNNNNNNNNNNNNNNNNNNNNNNNNNNNNNNNNNNNNNNNNNNNNNNNNNNNNNNNNNNNNNNNNNNNNNNNNNNNNNNNNNN---NNNNNNNNNNNNNNNNNNNNNNNNNNNNNNNNNNNNNNNNNNNNNNNNNNNNNNNNNNNNNNNNNNNNNNNNNNNNNNNNNN--NNNNNNNNNNNNNNNNNNNNNNNNNNNNNNNNNNNNNNNNNNNNNNNNNNNNNNNNNNNNNNNNNNNNNNNNNNNNNNNNNNNNNNNNNNNNNNNNNNNNNNNNNNNNNNNNNNNNNNNNNNNNNNNNNNNNNNNNNNNNNNNNNNNNNNNNNNNNNNNNNNNNNNNNNNNNNNNNNNNNNNNNNNNNNNNNNNNNNNNNNNNNNNNNNNNNNNNNNNNNNNNNNNNNNNNNNNNNNNNNNNNNNNNNNNNNNNNNNNNNNNNNNNNNNNNNNNNNNNNNNNNNNNNNNNNNNNNNNNNNNNNNNNNNNNNNNNNNNNNNNNNNNNNNNNNNNNNNNNNNNNNNNNNNNNNNNNNNNNNNNNNNNNNNNNNNNNNNNNNNNNNNNNNNNNNNNNNNNNNNNNNNNNNNNNNNNNNNNNNNNNNNNNNNNNNNNNNNNNNNNNNNNNNNNNNNNNNNNNNNNNNNNNNNNNNNNNNNNNNNNNNNNNNNNNNNNNNNNNNNNNNNNNNNNNNNNNNNNNNNNNNNNNNNNNNNNNNNNNNNNNNNNNNNNNNNNNNNNNNNNNNNNNNNNNNNNNNNNNNNNNNNNNNNNNNNNNNNNNNNNNNNNNNNNNNNNNNNNNNNNNNNNNNNNNNNNNNNNNNNNNNNNNNNNNNNNNNNNNNNNNNNNNNNNNNNNNNNNNNNNNNNNNNNNNNNNNNNNNNNNNNNNNNNNNNNNNNNNNNNNNNNNNNNNNNNNNNNNNNNNNNNNNNNNNNNNNNNNNNNNNNNNNNNNNNNNNNNNNNNNNNNNNNNNNNNNNNNNNNNNNNNNNNNNNNNNNNNNNNNNNNNNNNNNNNNNNNNNNNNNNNNNNNNNNNNNNNNNNNNNNNNNNNNNNNNNNNNNNNNNNNNNNNNNNNNNNNNNNNNNNNNNNNNNNNNNNNNNNNNNNNNNNNNNNNNNNNNNNNNNNNNNNNNNNNNNNNNNNNNNNNNNNNNNNNNNNNNNN
>Globoramichloridium_indicum_CBS_171.96
cggcgagtgaagcggcaacagctcaaatttgaaatctggcgc-----aagcccgagttgtaatttgtaga-ggatgcttctgggtagcgg-cc-ggtctaagttccttggaacaggacgtcacagagggtgagaatcccgtatgtgatcggcgc--gcgccctctacgtagctccttcgacgagtcgagttgtttgggaatgcagctctaaatgggaggtaaatttcttctaaagctaaatactggccagagaccgatagcgcacaagtagagtgatcgaaagatgaaaagcacttt-ggaaagagagttaaaaagcacgtgaaattgttgaaagggaagcgcttgcaaccagacttgt-cggcgg-tgttcccccggtcttc-tgaccgg--gctactcaccgc-cagcaggccatcatcgtct-ggggccgccgg---aga-aatcgtcaggaatgtggctccct------cgggagtgttatagcctggcg--ccatgcggcgcgcccc-gggcgaggtccgcgc-ac-tgcaaggatgatggcgtaatggtt-gtcagcgg-cccgtcttgaaacacggaccaaggagtctaacatctatgcgagtgttcgggtgtcaaa-cccctacgcgtaatgaaagtgaacggaggtgggag--------------------------------------------------------------------------------------------------------------------------------------------ct-------tc--ggcgcaccatcgaccgatcctgatgtc--ctcggatggatttgagtaagagcatagctgttgggacccgaaagatggtgaactatgcctgaata-gggtgaagcca-gaggaaactct-------------------------------------------g-gtggaggctcgcagcggttctgacgtgcaaatcgatcgtcaaatttgggtatacgcc---------------------------gg---------------------cgc---ct------------------------------------------------------------------tcgc-ccaaccctt-----t-g--------tgaaccgta-----------cttgaa---tgccccgggg-gaccccgc-----cgtcacacgcgc----------------g------------------gcccccggcggccctctt-----------------------caactc-ttgt-tgtc-tc-------tgtcgtctgagtctta--a-ag--aattta-------------aacaaaactttcaacaacggatctcttggttctggcatcgatgaagaacgcagcgaaatgcgataagtaatgtgaattgcagaattcagtgaatcatcgaatctttgaacgcacattgcgccccctggtattccggggggcatgcctgttcgagcgtcatt-tcaaccaaaccagcccg-gctgggtctt-gggcg-tc------------gcg-----------gtcc-------gccgcgc-----gcctc----------aaagt--c-----ttcggcg-gaagccgcccgttcctctgcgtgatg--------------------caaatc-----------------ttcgctcgggacacgg-gggtg-----------------------agcgcccggaaa-catcg-------gcggagacgtcgattca-aggttgaccNNNNNNNNNNNNNNNNNNNNNNNNNNNNNNNNNNNNNNNNNNNNNNNNNNNNNNNNNNNNNNNNNNNNNNNNNNNNNNNNNNNNNNNNNNNNNNNNNNNNNNNNNNNNNNNNNNNNNNNNNNNNNNNNNNNNNNNNNNNNNNNNNNNNNNNNNNNNNNNNNNNNNNNNNNNNNNNNNNNNNNNNNNNNNNNNNNNNNNNNNNNNNNNNNNNNNNNNNNNNNNNNNNNNNNNNNNNNNNNNNNNNNNNNNNNNNNNNNNNNNNNNNNNNNNNNNNNNNNNNNNNNN-NNNNNNNNNNNNNNNNNNNNNNNNNNNNNNNNNNNNNNNNNNNNNNNNNNNNNNNNNNNNNNNNNNNNNNNNNNNNNNNNNNNNNNNNNNNNNNNNNNNNNNNNNNNNNNNNNNNNNNNNNNNNNNNNNNNNNNNNNNNNNNNNNNNNNNNNNNNNNNNNNNNNNNNNNNNNNNNNNNNNNNNNNNNNNNNNNNNNNNNNNNNNNNNNNNNNNNNNNNNNNNNNNNNNNNNNNNNNNNNNNNNNNNNNNNNNNNNNNNNNNNNNNNNNNNNNNNNNNNNNNNNNNNNNN---------NNNNNNNNNNNNNNNNNNNNNNNNNNNNNNNNNNNNNNNNNNNNNNNNNNNNNNNNNNNNNNNNNNNNNNNNNNNNNNNNNNNNNNNNNNNNNNNNNNNNNNNNNNNNNNNNNNNNNNNNNNNNNNNNNNNNNNNNNNNNNNNNNNNNNNNNNNNNNNNNNNNNNNNNNNNNNNNNNNNNNNNNNNNNNNNNNNNNNNNNNNNNNNNNNNNNNNNNNNNNNNNNNNNNNNNNNNNNNNNNNNNNNNNNNNNNNNNNNNNNNNNNNNNNNNNNNNNNNNNNNNNNNNNNNNNNNNNNNNNNNNNNNNNNNNNNNNNNNNNNNNNNNNNNNNNNNNNNNNNNNNNNNNNNNNNNNNNNNNNNNNNNNNNNNNNNNNNNNNNNNNNNNNNNNNNNN---NNNNNNNNNNNNNNNNNNNNNNNNNNNNNNNNNNNNNNNNNNNNNNNNNNNNNNNNNNNNNNNNNNNNNNNNNNNNNNNNNN--NNNNNNNNNNNNNNNNNNNNNNNNNNNNNNNNNNNNNNNNNNNNNNNNNNNNNNNNNNNNNNNNNNNNNNNNNNNNNNNNNNNNNNNNNNNNNNNNNNNNNNNNNNNNNNNNNNNNNNNNNNNNNNNNNNNNNNNNNNNNNNNNNNNNNNNNNNNNNNNNNNNNNNNNNNNNNNNNNNNNNNNNNNNNNNNNNNNNNNNNNNNNNNNNNNNNNNNNNNNNNNNNNNNNNNNNNNNNNNNNNNNNNNNNNNNNNNNNNNNNNNNNNNNNNNNNNNNNNNNNNNNNNNNNNNNNNNNNNNNNNNNNNNNNNNNNNNNNNNNNNNNNNNNNNNNNNNNNNNNNNNNNNNNNNNNNNNNNNNNNNNNNNNNNNNNNNNNNNNNNNNNNNNNNNNNNNNNNNNNNNNNNNNNNNNNNNNNNNNNNNNNNNNNNNNNNNNNNNNNNNNNNNNNNNNNNNNNNNNNNNNNNNNNNNNNNNNNNNNNNNNNNNNNNNNNNNNNNNNNNNNNNNNNNNNNNNNNNNNNNNNNNNNNNNNNNNNNNNNNNNNNNNNNNNNNNNNNNNNNNNNNNNNNNNNNNNNNNNNNNNNNNNNNNNNNNNNNNNNNNNNNNNNNNNNNNNNNNNNNNNNNNNNNNNNNNNNNNNNNNNNNNNNNNNNNNNNNNNNNNNNNNNNNNNNNNNNNNNNNNNNNNNNNNNNNNNNNNNNNNNNNNNNNNNNNNNNNNNNNNNNNNNNNNNNNNNNNNNNNNNNNNNNNNNNNNNNNNNNNNNNNNNNNNNNNNNNNNNNNNNNNNNNNNNNNNNNNNNNNNNNNNNNNNNNNNNNNNNNNNNNNNNNNNNNNNNNNNNNNNNNNNNNNNNNNNNNNNNNNNNNNNNNNNNNNNNNNNNNNNNNNNNNNNNNNNNNNNNNNNNNNNNNNNNNNNNNNNNNNNNNNNNNNNNNNNNNNNNNNNNNNNNNNNNNNNNNNNNNNNNNNNNNNNNNNNNNNNNN
>Graphiopsis_chlorocephala_CBS_121523
cggcgagtgaagcggcaacagctcaaatttgaaatctggcgtctccggcgtccgagttgtaatttgtaga-ggatgcttctgggcagcca-cc-ggtctaagttccttggaacaggacgtcatagagggtgagaatcccgtatgcgaccggaca-ggcaccctccacgtagctccttcgacgagtcgagttgtttgggaatgcagctctaaatgggaggtaaatttcttctaaagctaaataccggccagagaccgatagcgcacaagtagagtgatcgaaagatgaaaagcacttt-ggaaagagagttaaaaagcacgtgaaattgttgaaagggaagcgcttgcaaccagacttgc-tcgcgg-tgttccgccggtcttc-tgaccgg--tctactcgccgcgttgcaggccagcatcgtct-ggggccgccgg---ata-agactttgggaatgtagctcctt------cgggagtgttatagcccatcg--tgatgcggcgcgtccc-gggcgaggtccgcgc-ttcggctaggatgctggcgtaatggtt-gtaagcgg-cccgtcttgaaacacggaccaaggagtctaacatctatgcgagtgttcgggtgtcaaa-cccctacgcgtaatgaaagtgaacggaggtgggaa--------------------------------------------------------------------------------------------------------------------------------------------ct-------ttttg-tgcaccatcgaccgatcctgatgtc--ttcggatggatttgagtaagagcatagctgttgggacccgaaagatggtgaactatgcctgaata-gggtgaagcca-gaggaaactct-------------------------------------------g-gtggaggctcgcagcggttctgacgtgcaaatcgatcgtcaaatttgggtata------------------------------------------------------------------------------------------------------------------------------aatcat-ataacccaa-----t-g--------ttgtccga------------ccgtgt---tgcctcgggg-gcgaccc-----tgcct-------------------ttgggctcggggg------------tccccggtggacattacca---------------------aaac---tctt-gcgt-at----ctttgtcgtctgagtgattata-tc--aatcaa-------------attaaaactttcaacaacggatctcttggttctggcatcgatgaagaacgcagcgaaatgcgataagtaatgtgaattgcagaattcagtgaatcatcgaatctttgaacgcacattgcgccccttggtattccggggggcatgcctgttcgagcgtcatt-tc-accactcaagcctc-gcttggtatt-gggcg-ac------------gcgg-----------tcc-------gccgcgc-----gcccc-----------aaatcg------accggct-gggtcgatcgtcccctcagcgttgtgg-------aaac---------tattc-----------------gccgaagggtttgacg-gtcgg-----------------------tcacgccgcaaaacaaaacc----------tca----tttctaaggttgaccNNNNNNNNNNNNNNNNNNNNNNNNNNNNNNNNNNNNNNNNNNNNNNNNNNNNNNNNNNNNNNNNNNNNNNNNNNNNNNNNNNNNNNNNNNNNNNNNNNNNNNNNNNNNNNNNNNNNNNNNNNNNNNNNNNNNNNNNNNNNNNNNNNNNNNNNNNNNNNNNNNNNNNNNNNNNNNNNNNNNNNNNNNNNNNNNNNNNNNNNNNNNNNNNNNNNNNNNNNNNNNNNNNNNNNNNNNNNNNNNNNNNNNNNNNNNNNNNNNNNNNNNNNNNNNNNNNNNNNNNNNNNN-NNNNNNNNNNNNNNNNNNNNNNNNNNNNNNNNNNNNNNNNNNNNNNNNNNNNNNNNNNNNNNNNNNNNNNNNNNNNNNNNNNNNNNNNNNNNNNNNNNNNNNNNNNNNNNNNNNNNNNNNNNNNNNNNNNNNNNNNNNNNNNNNNNNNNNNNNNNNNNNNNNNNNNNNNNNNNNNNNNNNNNNNNNNNNNNNNNNNNNNNNNNNNNNNNNNNNNNNNNNNNNNNNNNNNNNNNNNNNNNNNNNNNNNNNNNNNNNNNNNNNNNNNNNNNNNNNNNNNNNNNNNNNNNNN---------NNNNNNNNNNNNNNNNNNNNNNNNNNNNNNNNNNNNNNNNNNNNNNNNNNNNNNNNNNNNNNNNNNNNNNNNNNNNNNNNNNNNNNNNNNNNNNNNNNNNNNNNNNNNNNNNNNNNNNNNNNNNNNNNNNNNNNNNNNNNNNNNNNNNNNNNNNNNNNNNNNNNNNNNNNNNNNNNNNNNNNNNNNNNNNNNNNNNNNNNNNNNNNNNNNNNNNNNNNNNNNNNNNNNNNNNNNNNNNNNNNNNNNNNNNNNNNNNNNNNNNNNNNNNNNNNNNNNNNNNNNNNNNNNNNNNNNNNNNNNNNNNNNNNNNNNNNNNNNNNNNNNNNNNNNNNNNNNNNNNNNNNNNNNNNNNNNNNNNNNNNNNNNNNNNNNNNNNNNNNNNNNNNNNNNNNN---NNNNNNNNNNNNNNNNNNNNNNNNNNNNNNNNNNNNNNNNNNNNNNNNNNNNNNNNNNNNNNNNNNNNNNNNNNNNNNNNNN--NNNNNNNNNNNNNNNNNNNNNNNNNNNNNNNNNNNNNNNNNNNNNNNNNNNNNNNNNNNNNNNNNNNNNNNNNNNNNNNNNNNNNNNNNNNNNNNNNNNNNNNNNNNNNNNNNNNNNNNNNNNNNNNNNNNNNNNNNNNNNNNNNNNNNNNNNNNNNNNNNNNNNNNNNNNNNNNNNNNNNNNNNNNNNNNNNNNNNNNNNNNNNNNNNNNNNNNNNNNNNNNNNNNNNNNNNNNNNNNNNNNNNNNNNNNNNNNNNNNNNNNNNNNNNNNNNNNNNNNNNNNNNNNNNNNNNNNNNNNNNNNNNNNNNNNNNNNNNNNNNNNNNNNNNNNNNNNNNNNNNNNNNNNNNNNNNNNNNNNNNNNNNNNNNNNNNNNNNNNNNNNNNNNNNNNNNNNNNNNNNNNNNNNNNNNNNNNNNNNNNNNNNNNNNNNNNNNNNNNNNNNNNNNNNNNNNNNNNNNNNNNNNNNNNNNNNNNNNNNNNNNNNNNNNNNNNNNNNNNNNNNNNNNNNNNNNNNNNNNNNNNNNNNNNNNNNNNNNNNNNNNNNNNNNNNNNNNNNNNNNNNNNNNNNNNNNNNNNNNNNNNNNNNNNNNNNNNNNNNNNNNNNNNNNNNNNNNNNNNNNNNNNNNNNNNNNNNNNNNNNNNNNNNNNNNNNNNNNNNNNNNNNNNNNNNNNNNNNNNNNNNNNNNNNNNNNNNNNNNNNNNNNNNNNNNNNNNNNNNNNNNNNNNNNNNNNNNNNNNNNNNNNNNNNNNNNNNNNNNNNNNNNNNNNNNNNNNNNNNNNNNNNNNNNNNNNNNNNNNNNNNNNNNNNNNNNNNNNNNNNNNNNNNNNNNNNNNNNNNNNNNNNNNNNNNNNNNNNNNNNNNNNNNNNNNNNNNNNNNNNNNNNNNNNNNNNNNNNNNNNNNNNNNNNNNNNNNNNNNNNNNNNNNNNNNNNNNNNNNNNNNNNNNNNNNNNNNNNNNNNNNNNNNNNNNNNNNNNN
>Houjia_pomigena_CBS_125224
nnnnnnnnnnnncggcaacagctcaaatttgaaatcggcccc-----ccggtcgagttgtaatttgcaga-ggatgcttctgggcagcgg-cc-ggtctaagttccttggaacaggacgtcacagagggtgagaatcccgtatgtgaccggcgc--gcaccctccacgtagctccttcgacgagtcgagttgtttgggaatgcagctctaaatgggaggtaaatgtcttctaaagctaaataccggccagagaccgatagcgcacaagtagagtgatcgaaagatgaaaagcacttt-ggaaagagagttaaacagcacgtgaaattgttgaaagggaagcgcttgcaaccagacttgt-cggtgg-tgttccgccggtcttc-tgaccgg--tccactcaccgc-cggcaggccaacatcgtct-ggggccgccgg---ata-agacgtcgggaatgtagctcctc--------ggagtgttatagcccctcg--tgatgcggcgcgcccc-gggcgaggtccgcgc-ttcggcaaggatgttggcgtaatggtt-gttagcgg-cccgtcttgaaacacggaccaaggagtcgaacatctatgcgagtgtttgggtgtcaaa-ccccgacgcgtaatgaaagtgaacggaggtgggag-----------------------------------------------------------------------------------------------------------------------------------------------------cttcggcgcaccatcgaccgatcctgatgtc--ctcggatggatttgagtaagagcatagctgttcggacccgaaagatggtgaactatgcctgaata-gggtgaagcca-gaggaaactctggnnnnnnnnnnnnnnnnnnnnnnnnnnnnnnnnnnnnnnnn-nnnnnnnnnnncgcagcgcccct-----------------------------------------------------------------------------------------------------------------------------------------------------------------cgattccacccgtgtgtatca---------------------------accatgt---tgctttgggg-gcgaccgg----cgtctccggacgc---------------------------------gggccccccgaggttcc--------------------------taaa---ccct-gaat-ta---tcagc--cgtcggagtcacaagt----aaattga-------------aacaaaactttcaacaacggatctcttggttctggcatcgatgaagaacgcagcgaaatgcgataagtaatgtgaattgcagaattcagtgaatcatcgaatctttgaacgcacattgcgccctttggtattccgaagggcatgcctgttcgagcgtcattatc-accaatcaagccccggcttggtctt-gggcg-tc------------gcgt------------ct-------gccgcgc-----gcctc----------gaagtcc-------tcggct--ccgcggtccatccccaagcgttgtggca--------------ttacgtttc----------------cgctttgggcggtgggt-------------------------tgtggccggccgttaaactta--------------------tttattaggttgaccNNNNNNNNNNNNNNNNNNNNNNNNNNNNNNNNNNNNNNNNNNNNNNNNNNNNNNNNNNNNNNNNNNNNNNNNNNNNNNNNNNNNNNNNNNNNNNNNNNNNNNNNNNNNNNNNNNNNNNNNNNNNNNNNNNNNNNNNNNNNNNNNNNNNNNNNNNNNNNNNNNNNNNNNNNNNNNNNNNNNNNNNNNNNNNNNNNNNNNNNNNNNNNNNNNNNNNNNGCATCGACTTTAAGCCATCTTCGAAGGACGAATACTCCGATTGGGCGTGATGGCAAGATCGCCAAACCA-CGACAGCTGCACAATACCCACTGGGGCCTCGTATGTCCAGCAGAGACCCCAGAAGGTCAGGCATGCGGTCTGGTAAAAAATCTGTCGCTCATGTGCTTTGTAAGCGTTGGTACACCTAGCACACCGCTCATTGACTTTATGCGACGTCGCGGCATGGAGCTGCTTGAAGAATACGAACCTGTTCTCAATCCTAGCGCTACGAAGGTCTTCTTGAACGGCACTTGGGTTGGTGTGCATCGCAATGCCGGCCACCTGACCGAGACGCTGCTCGAGATTCGAAGAAAGGGTC---------TTATTGAATTCGAGGTCACGATCATTCGTGACGTGAGAGAACGCGAGATCAAGATCTTCACAGACGCAGGGCGTGTTTGTCGACCCCTCTTTGTCGTGGACAATCAG---CCAAACTCGAGTGACCGTGGCAGCCTTGTCTTGAAACAGGAGCACCTGAGGAAATTGCAAGCCGACAACGAGATATTGTCCAACACCGTCG-------------GC--CTG------------AGC-GAGC-AGGAGCGGGCAGAACACATTTTCGGCTGGAAGGGTTTGGTCGAAGCCGGTGTGGTTGAGTATCTTGATGCTGAGGAAGAAGAAACTGCTATGATCATCATGACTCCAGACGACCTCGAAGAACATAGGCAGATGCGTGCAGGCATACCGAT---CGACGACTCACGAAGTGATCCACACGCGCGAATCAAGCCGAAGCCAAACCCTCATGTGCGACTATGGACGCACTGTGAGATC--CANNNNNNNNNNNNNNNNNNNNNNNNNNNNNNNNNNNNNNNNNNNNNNNNNNNNNNNNNNNNNNNNNNNNNNNNNNNNNNNNNNNNNNNNNNNNNNNNNNNNNNNNNNNNNNNNNNNNNNNNNNNNNNNNNNNNNNNNNNNNNNNNNNNNNNNNNNNNNNNNNNNNNNNNNNNNNNNNNNNNNNNNNNNNNNNNNNNNNNNNNNNNNNNNNNNNNNNNNNNNNNNNNNNNNNNNNNNNNNNNNNNNNNNNNNNNNNNNNNNNNNNNNNNNNNNNNNNNNNNNNNNNNNNNNNNNNNNNNNNNNNNNNNNNNNNNNNNNNNNNNNNNNNNNNNNNNNNNNNNNNNNNNNNNNNNNNNNNNNNNNNNNNNNNNNNNNNNNNNNNNNNNNNNNNNNNNNNNNNNNNNNNNNNNNNNNNNNNNNNNNNNNNNNNNNNNNNNNNNNNNNNNNNNNNNNNNNNNNNNNNNNNNNNNNNNNNNNNNNNNNNNNNNNNNNNNNNNNNNNNNNNNNNNNNNNNNNNNNNNNNNNNNNNNNNNNNNNNNNNNNNNNNNNNNNNNNNNNNNNNNNNNNNNNNNNNNNNNNNNNNNNNNNNNNNNNNNNNNNNNNNNNNNNNNNNNNNNNNNNNNNNNNNNNNNNNNNNNNNNNNNNNNNNNNNNNNNNNNNNNNNNNNNNNNNNNNNNNNNNNNNNNNNNNNNNNNNNNNNNNNNNNNNNNNNNNNNNNNNNNNNNNNNNNNNNNNNNNNNNNNNNNNNNNNNNNNNNNNNNNNNNNNNNNNNNNNNNNNNNNNNNNNNNNNNNNNNNNNNNNNNNNNNNNNNNNNNNNNNNNNNNNNNNNNNNNNNNNNNNNNNNNNNNNNNNNNNNNNNNNNNNNNNNNNNNNNNNNNNNNNNNNNNNNNNNNNNNNNNNNNNNNNNNNNNNNNNNNNNNNNNNNNNNNNNNNNNNNNNNNNNNNNNNNNNNNNNNNNNNNNNNNNNNNNNNNNNNN
>Houjia_yanglingensis_CBS_125225
cggcgagtgaagcggcaacagctcaaatttgaaatcggccca-----ccggtcgagttgtaatttgcaga-ggatgcttctgggcagcgg-cc-ggtctaagttccttggaacaggacgtcgcagagggtgagaatcccgtatgtgactggcgc--gcaccctccacgtagctccttcgacgagtcgagttgtttgggaatgcagctctaaatgggaggtaaatgtcttctaaagctaaataccggccagagaccgatagcgcacaagtagagtgatcgaaagatgaaaagcacttt-ggaaagagagttaaacagcacgtgaaattgttgaaagggaagcgcttgcaaccagacttgt-cggcgg-tgttccgccggtcttc-tgaccgg--tctactcgccgc-cggcaggccaacatcgtct-ggggctgctgg---ata-agacgtcgggaatgtggctcctc--------ggagtgttatagcccctcg--tgatgcagcgcgcccc-gggcgaggtccgcgc-ttcggcaaggatgttggcgtaatggtc-gctagcgg-cccgtcttgaaacacggaccaaggagtcgaacatctatgcgagtgtttgggcgtcaaa-ccccagcgcgtaatgaaagtgaacggaggtgggag-----------------------------------------------------------------------------------------------------------------------------------------------------cttcggcgcaccatcgaccgatcctgatgtc--ctcggatggatttgagtaagagcatagctgttcggacccgaaagatggtgaactatgcctgaata-gggtgaagcca-gaggaaactct-------------------------------------------g-gtggaggctcgcagcggttctgacgtgcaaatcgatcgtcaaatttgggtatacgcc---------------------------gg-------------t-----cggcctcccg---ctgagga-------------------------------------------------------------tgaacccgtgcacatcg---------------------------actacgt---tgctttgggg-gtcaccgc----gtccctgcgacgt---------------------------------gggcccccagaggttc---------------------------gaaa---cccttgaat-----tcaacggccgtccgagtcgcaagt-----aaataa-------------gttaaaactttcaacaacggatctcttggttctggcatcgatgaagaacgcagcgaaatgcgataagtaatgtgaattgcagaattcagtgaatcatcgaatctttgaacgcacattgcgccctttggtattccgaagggcatgcccgtctgagcgtcatt-actgccaatcgagccccggctcggtctt-gggcg-cct-----------gcgt------------tc-------gtcgcac-----gcctc----------gaagtct-------ccggct-ccaaccatccgtccccgagcgctgtggca--------------ctctgtttc----------------cgctcagggcgactgggaggtgg------------------------accgccgttaaacct---------------------tttatctggtggaccNNNNNNNNNNNNNNNNNNNNNNNNNNNNNNNNNNNNNNNNNNNNNNNNNNNNNNNNNNNNNNNNNNNNNNNNNNNNNNNNNNNNNNNNNNNNNNNNNNNNNNNNNNNNNNNNNNNNNNNNNNNNNNNNNNNNNNNNNNNNNNNNNNNNNNNNNNNNNNNNNNNNNNNNNNNNNNNNNNNNNNNNNNNNNNNNNNNNNNNNNNNNNNNNNNNNNNNNNNNNNNNNNNNNNNNNNNNNNNNNNNNNNNNNNNNNNNNNNNNNNNNNNNNNNNNNNNNNNNNNNNNNN-NNNNNNNNNNNNNNNNNNNNNNNNNNNNNNNNNNNNNNNNNNNNNNNNNNNNNNNNNNNNNNNNNNNNNNNNNNNNNNNNNNNNNNNNNNNNNNNNNNNNNNNNNNNNNNNNNNNNNNNNNNNNNNNNNNNNNNNNNNNNNNNNNNNNNNNNNNNNNNNNNNNNNNNNNNNNNNNNNNNNNNNNNNNNNNNNNNNNNNNNNNNNNNNNNNNNNNNNNNNNNNNNNNNNNNNNNNNNNNNNNNNNNNNNNNNNNNNNNNNNNNNNNNNNNNNNNNNNNNNNNNNNNNNNN---------NNNNNNNNNNNNNNNNNNNNNNNNNNNNNNNNNNNNNNNNNNNNNNNNNNNNNNNNNNNNNNNNNNNNNNNNNNNNNNNNNNNNNNNNNNNNNNNNNNNNNNNNNNNNNNNNNNNNNNNNNNNNNNNNNNNNNNNNNNNNNNNNNNNNNNNNNNNNNNNNNNNNNNNNNNNNNNNNNNNNNNNNNNNNNNNNNNNNNNNNNNNNNNNNNNNNNNNNNNNNNNNNNNNNNNNNNNNNNNNNNNNNNNNNNNNNNNNNNNNNNNNNNNNNNNNNNNNNNNNNNNNNNNNNNNNNNNNNNNNNNNNNNNNNNNNNNNNNNNNNNNNNNNNNNNNNNNNNNNNNNNNNNNNNNNNNNNNNNNNNNNNNNNNNNNNNNNNNNNNNNNNNNNNNNNNNN---NNNNNNNNNNNNNNNNNNNNNNNNNNNNNNNNNNNNNNNNNNNNNNNNNNNNNNNNNNNNNNNNNNNNNNNNNNNNNNNNNN--NNNNNNNNNNNNNNNNNNNNNNNNNNNNNNNNNNNNNNNNNNNNNNNNNNNNNNNNNNNNNNNNNNNNNNNNNNNNNNNNNNNNNNNNNNNNNNNNNNNNNNNNNNNNNNNNNNNNNNNNNNNNNNNNNNNNNNNNNNNNNNNNNNNNNNNNNNNNNNNNNNNNNNNNNNNNNNNNNNNNNNNNNNNNNNNNNNNNNNNNNNNNNNNNNNNNNNNNNNNNNNNNNNNNNNNNNNNNNNNNNNNNNNNNNNNNNNNNNNNNNNNNNNNNNNNNNNNNNNNNNNNNNNNNNNNNNNNNNNNNNNNNNNNNNNNNNNNNNNNNNNNNNNNNNNNNNNNNNNNNNNNNNNNNNNNNNNNNNNNNNNNNNNNNNNNNNNNNNNNNNNNNNNNNNNNNNNNNNNNNNNNNNNNNNNNNNNNNNNNNNNNNNNNNNNNNNNNNNNNNNNNNNNNNNNNNNNNNNNNNNNNNNNNNNNNNNNNNNNNNNNNNNNNNNNNNNNNNNNNNNNNNNNNNNNNNNNNNNNNNNNNNNNNNNNNNNNNNNNNNNNNNNNNNNNNNNNNNNNNNNNNNNNNNNNNNNNNNNNNNNNNNNNNNNNNNNNNNNNNNNNNNNNNNNNNNNNNNNNNNNNNNNNNNNNNNNNNNNNNNNNNNNNNNNNNNNNNNNNNNNNNNNNNNNNNNNNNNNNNNNNNNNNNNNNNNNNNNNNNNNNNNNNNNNNNNNNNNNNNNNNNNNNNNNNNNNNNNNNNNNNNNNNNNNNNNNNNNNNNNNNNNNNNNNNNNNNNNNNNNNNNNNNNNNNNNNNNNNNNNNNNNNNNNNNNNNNNNNNNNNNNNNNNNNNNNNNNNNNNNNNNNNNNNNNNNNNNNNNNNNNNNNNNNNNNNNNNNNNNNNNNNNNNNNNNNNNNNNNNNNNNNNNNNNNNNNNNNNNNNNNNNNNNNNNNNNNNNNNNNNNNNNNNNNNNNNNNNNNNNNNNNNNNNNNNNNNNNNN
>Hyphoconis_sterilis_TRN287
nnnnnnnnnnnnnnnnnnnnnnnnnnnnnnnnnnnnnnnnnnnnnnnnnnnnnnnnnnnnnnnnngtaga-ggatgcttctgagttgtca-cc-ggtctaagttccttggaacaggacgtcatagagggtgagaatcccgtatgtgaccggcca-gacgctctgtacgtagctccttcgacgagtcgagttgtttgggaatgcagctctaaatgggaggtaaatttcttctaaagctaaataccggccagagaccgatagcgcacaagtagagtgatcgaaagatgaaaagcacttt-ggaaagagagttaaaaagcacgtgaaattgttgaaagggaagcgcttgcaaccagacttgt-cggcgg-tgttccgccggtcttc-tgaccgg--tccactcaccgt-ttgcaggccagcatcgtct-gggaccgtcgg---ataaaggctttgggaatgtagctccct------cgggagtgttatagccctttgcacaatacgacgcgaccc-gggcgaggtccgcgc-ttcggctaggatgctggcgtaatggtt-gtaagcgg-cccgtcttgaaacacggaccaaggagtctaccatctatgcgagtgttcgggtgtcaaa-cccctacgcgtaatgaaagtgaacggaggtgggaa--------------------------------------------------------------------------------------------------------------------------------------------ct-------ttttg-tgcaccatcgaccgatcctgatgtc--ttcggatggatttgagtaagagcatagctggtgggacccgaaagatggtgaactatgcctgaata-gggtgaagcca-gaggaaactct-------------------------------------------g-gtggaggctcgcagcggttctgacgtgcaaatcgatcgtcaaatttgggtatannnnnnnnnnnnnnnnnnnnnnnnnnnnnnnnnnnnnnnnnnnnn-------------------------------------------------------------------------------------------------------------------------------------------------------------------------------------------------------------------------------------------n---nnnnnnnnnnnnnnnnnnnnnnnnnnnnnnn-----------------------------------------------------nnnnnnnnnnnnnnnnnnnnnnnnnnnnnnnnnnnnnnnnnnnnnnnnnnnnnnnnnnnnnnnnnnnnnnnnnnnnnnnnnnnnnnnnnnnnnnnnnnnnnnnnnnnnnnnnnnnnnnnnnnnnnnnnnnnnnnnnnnnnnnnnnnnnnnnnnnnnnnnnn-nn-nnnnnnnnnnnnnn-nnnnnnnnnn-nnnnn-nn------------nnnn-----------nnn-------nnnnnnn-----nnnnn-----------nnnnnn------nnnnnnn-nnnnnnnnnnnnnnnnnnnnnnnnnnnnn----nnnnn---------nnnnn-----------------nnnnnnnnnnnnnnnn-nnnnn-----------------------nnnnnnnnnnnnnnnnnnnn----------NNnn---nnnnnnnnnnnnnnNTTCCGTCTGAAGTTTCAGCAGCTGACTAAGGACATCCGCTTGTATCTCCGCCGCTGTGTAGAGACGAACAAGGAGTTCAATCTCACGCTTGCGGTGAAGAGCAATATCATCACCAGTGGTCTCCGGTACTGTCTTGCTACGGGTAACTGGGGCGATCAGAAGAAAGCCGCGTCTGCCAAGGCTGGTGTGAGTCAGGTGCTAAATCGATATACCTACGCTTCTACACTGTCGCATTTGCGGCGGACAAACACGCCCATNNNNNNNNNNNNNNNNNNNNNNNNNNNN-NNNNNNNNNNNNNNNNNNNNNNNNNNNNNNNNNNNNNNNNNNNNNNNNNNNNNNNNNNNNNNNNNNNNNNNNNNNNNNNNNNNNNNNNNNNNNNNNNNNNNNNNNNNNNNNNNNNNNNNNNNNNNNNNNNNNNNNNNNNNNNNNNNNNNNNNNNNNNNNNNNNNNNNNNNNNNNNNNNNNNNNNNNNNNNNNNNNNNNNNNNNNNNNNNNNNNNNNNNNNNNNNNNNNNNNNNNNNNNNNNNNNNNNNNNNNNNNNNNNNNNNNNNNNNNNNNNNNNNNNNNNNNNNNN---------NNNNNNNNNNNNNNNNNNNNNNNNNNNNNNNNNNNNNNNNNNNNNNNNNNNNNNNNNNNNNNNNNNNNNNNNNNNNNNNNNNNNNNNNNNNNNNNNNNNNNNNNNNN-NNNNNNNNNNN--NNNNNNNNNNNNNNNNNNNNNNNNNNNNNNNNNNNNNNNNNNNNNNNNNNNNNNNNNNNNNNNNNNNNNNNNNNNNNNNNNNNNNNNNNNN---------------------NNN-NNNN-NNNNNNNNNNNNNNNNNNNNNNNNNNNNNNNNNNNNNNNNNNNNNNNNNNNNNNNNNNNNNNNNNNNNNNNNNNNNNNNNNNNNNNNNNNNNNNNNNNNNNNNNNNNNNNNNNNNNNNNNNNNNNNNNNNNNNNNNNNNNNNNNNNNNNNN---NNNNNNNNNNNNNNNNNNNNNNNNNNNNNNNNNNNNNNNNNNNNNNNNNNNNNNNNNNNNNNNNNNNNNNNNNNNNNNNNNN--NNNNNNNNNNNNNNNNNNNNNNNNNNNNNNNNNNNNNNNNNNNNNNNNNNNNNNNNNNNNNNNNNNNNNNNNNNNNNNNNNNNNNNNNNNNNNNNNNNNNNNNNNNNNNNNNNNNNNNNNNNNNNNNNNNNNNNNNNNNNNNNNNNNNNNNNNNNNNNNNNNNNNNNNNNNNNNNNNNNNNNNNNNNNNNNNNNNNNNNNNNNNNNNNNNNNNNNNNNNNNNNNNNNNNNNNNNNNNNNNNNNNNNNNNNNNNNNNNNNNNNNNNNNNNNNNNNNNNNNNNNNNNNNNNNNNNNNNNNNNNNNNNNNNNNNNNNNNNNNNNNNNNNNNNNNNNNNNNNNNNNNNNNNNNNNNNNNNNNNNNNNNNNNNNNNNNNNNNNNNNNNNNNNNNNNNNNNNNNNNNNNNNNNNNNNNNNNNNNNNNNNNNNNNNNNNNNNNNNNNNNNNNNNNNNNNNNNNNNNNNNNNNNNNNNNNNNNNNNNNNNNNNNNNNNNNNNNNNNNNNNNNNNNNNNNNNNNNNNNNNNNNNNNNNNNNNNNNNNNNNNNNNNNNNNNNNNNNNNNNNNNNNNNNNNNNNNNNNNNNNNNNNNNNNNNNNNNNNNNNNNNNNNNNNNNNNNNNNNNNNNNNNNNNNNNNNNNNNNNNNNNNNNNNNNNNNNNNNNNNNNNNNNNNNNNNNNNNNNNNNNNNNNNNNNNNNNNNNNNNNNNNNNNNNNNNNNNNNNNNNNNNNNNNNNNNNNNNNNNNNNNNNNNNNNNNNNNNNNNNNNNNNNNNNNNNNNNNNNNNNNNNNNNNNNNNNNNNNNNNNNNNNNNNNNNNNNNNNNNNNNNNNNNNNNNNNNNNNNNNNNNNNNNNNNNNNNNNNNNNNNNNNNNNNNNNNNNNNNNNNNNNNNNNNNNNNNNNNNNNNNNNNNNNNNNNNNNNNNNNNNNNNNNNNNNNNNNNNNNNNNNNNNNNNNNNNNNNNNNNNNNNNNNNNNNNNNNNNN
>Hyphoconis_sterilis_TRN288
nnnnnnnnnnnnnnnnnnnnnnnnnnnnnnnnnnnnnnnnnnnnnnnnnnnnnnnnnnnnnnnnnnnnnnnnnnnnnnnnnnnnnnnnnnnnnnnnnnnnnnnnnnnnnnnnnnnnnnnnnnnnnnnnnnnnnnnnnnnnnnnnnnnnnnnnnnnnnnnnnnnnnnnnnnnnnnnnnnnnnnnnnnnnnnnnnnnnnnnnnnnnnnnnnnnnnnnnnnnnnnnnnnnnnnnnnnnnnnnnnnnnnnnnnnnnnnnnnnnnnnnnnnnnnnnnnnnnnnnnnnnnnnnnnnnnnnnnnnnnnnnnnnnnnnnnnnnnnnnnnnnnnnnnnnnnnnnnnnnnnnnnnnnnnnnnnnnnnnnnnnnnnnnnnnnnnnnnnnnnnnnnnnnnnnnnnnnnnnnnnnnnnnnnnnnnnnnnnnnnnnnnnnnnnnccgccgg---------------------------------------------------------------------------------------------------------------------------------------------------------------------------------------------------------------------------------------------------------------------------------------------------------------------------------------------------------------------------cc-----------------------------------------------------------------------------------------------------------------------------------------------------------------------------------------------------------------------------------------------------------------------------------------------cg------------------------------------------------------------------acct-ccaacccca-----t-g--------ttatccgac-----------cactgt---tgcctcgggg-gcgacccg-----gccttcgggcgtcggg-------------------------------gcccccggtggacccct--aa---------------------------ctct-gcat-ct-------ctgcgtctgagtggattat----tgaatca-------------atcaaaactttcaacaacggatctcttggttctggcatcgatgaagaacgcagcgaaatgcgataagtaatgtgaattgcagaattcagtgaatcatcgaatctttgaacgcacattgcgccccctggtattccggggggcatgcctgttcgagcgtcatt-ac-accactcaagcctg-gcttggtatt-gggccgtc------------gcgggt---------caa-------accgcgt-----gccct----------aatgtcg------ttcggct-ggaccgc-ccgtctctaagcgttgtggctac------------aaactatcc-----------------gcttgtgagcacgggg-gggaa-----------------------cccggccgttaaacctc--------------------catcaaaggttgaccNNNNNNNNNNNNNNNNNNNNNNNNNNNNNNNNNNNNNNNNNNNNNNNNNNNNNNNNNNNNNNNNNNNNNNNNNNNNNNNNNNNNNNNNNNNNNNNNNNNNNNNNNNNNNNNNNNNNNNNNNNNNNNNNNNNNNNNNNNNNNNNNNNNNNNNNNNNNNNNNNNNNNNNNNNNNNNNNNNNNNNNNNNNNNNNNNNNNNNNNNNNNNNNNNNNNNNNNNNNNNNNNNNNNNNNNNNNNNNNNNNNNNNNNNNNNNNNNNNNNNNNNNNNNNNNNNNNNNNNNNNNNN-NNNNNNNNNNNNNNNNNNNNNNNNNNNNNNNNNNNNNNNNNNNNNNNNNNNNNNNNNNNNNNNNNNNNNNNNNNNNNNNNNNNNNNNNNNNNNNNNNNNNNNNNNNNNNNNNNNNNNNNNNNNNNNNNNNNNNNNNNNNNNNNNNNNNNNNNNNNNNNNNNNNNNNNNNNNNNNNNNNNNNNNNNNNNNNNNNNNNNNNNNNNNNNNNNNNNNNNNNNNNNNNNNNNNNNNNNNNNNNNNNNNNNNNNNNNNNNNNNNNNNNNNNNNNNNNNNNNNNNNNNNNNNNNNN---------NNNNNNNNNNNNNNNNNNNNNNNNNNNNNNNNNNNNNNNNNNNNNNNNNNNNNNNNNNNNNNNNNNNNNNNNNNNNNNNNNNNNNNNNNNNNNNNNNNNNNNNNNNNNNNNNNNNNNNNNNNNNNNNNNNNNNNNNNNNNNNNNNNNNNNNNNNNNNNNNNNNNNNNNNNNNNNNNNNNNNNNNNNNNNNNNNNNNNNNNNNNNNNNNNNNNNNNNNNNNNNNNNNNNNNNNNNNNNNNNNNNNNNNNNNNNNNNNNNNNNNNNNNNNNNNNNNNNNNNNNNNNNNNNNNNNNNNNNNNNNNNNNNNNNNNNNNNNNNNNNNNNNNNNNNNNNNNNNNNNNNNNNNNNNNNNNNNNNNNNNNNNNNNNNNNNNNNNNNNNNNNNNNNNNNNNN---NNNNNNNNNNNNNNNNNNNNNNNNNNNNNNNNNNNNNNNNNNNNNNNNNNNNNNNNNNNNNNNNNNNNNNNNNNNNNNNNNN--NNNNNNNNNNNNNNNNNNNNNNNNNNNNNNNNNNNNNNNNNNNNNNNNNNNNNNNNNNNNNNNNNNNNNNNNNNNNNNNNNNNNNNNNNNNNNNNNNNNNNNNNNNNNNNNNNNNNNNNNNNNNNNNNNNNNNNNNNNNNNNNNNNNNNNNNNNNNNNNNNNNNNNNNNNNNNNNNNNNNNNNNNNNNNNNNNNNNNNNNNNNNNNNNNNNNNNNNNNNNNNNNNNNNNNNNNNNNNNNNNNNNNNNNNNNNNNNNNNNNNNNNNNNNNNNNNNNNNNNNNNNNNNNNNNNNNNNNNNNNNNNNNNNNNNNNNNNNNNNNNNNNNNNNNNNNNNNNNNNNNNNNNNNNNNNNNNNNNNNNNNNNNNNNNNNNNNNNNNNNNNNNNNNNNNNNNNNNNNNNNNNNNNNNNNNNNNNNNNNNNNNNNNNNNNNNNNNNNNNNNNNNNNNNNNNNNNNNNNNNNNNNNNNNNNNNNNNNNNNNNNNNNNNNNNNNNNNNNNNNNNNNNNNNNNNNNNNNNNNNNNNNNNNNNNNNNNNNNNNNNNNNNNNNNNNNNNNNNNNNNNNNNNNNNNNNNNNNNNNNNNNNNNNNNNNNNNNNNNNNNNNNNNNNNNNNNNNNNNNNNNNNNNNNNNNNNNNNNNNNNNNNNNNNNNNNNNNNNNNNNNNNNNNNNNNNNNNNNNNNNNNNNNNNNNNNNNNNNNNNNNNNNNNNNNNNNNNNNNNNNNNNNNNNNNNNNNNNNNNNNNNNNNNNNNNNNNNNNNNNNNNNNNNNNNNNNNNNNNNNNNNNNNNNNNNNNNNNNNNNNNNNNNNNNNNNNNNNNNNNNNNNNNNNNNNNNNNNNNNNNNNNNNNNNNNNNNNNNNNNNNNNNNNNNNNNNNNNNNNNNNNNNNNNNNNNNNNNNNNNNNNNNNNNNNNNNNNNNNNNNNNNNNNNNNNNNNNNNNNNNNNNNNNNNNNNNNNNNNNNNNNNNNNNNNNNNNNNNN
>Johansonia_chapadensis
cggcgagtgaagcggcaacagctcaaatttgaaatctggcgc-----aagcccgagttgtaatttgtaga-ggatgcttctgggcagcgg-cc-ggtctaagttccttggaacaggacgtcacagagggtgagaatcccgtatgtgaccggcgc--gcaccctccacgtagctccttcgacgagtcgagttgtttgggaatgcagctctaaatgggaggtaaattccttctaaagctaaataccggccagagaccgatagcgcacaagtagagtgatcgaaagatgaaaagcacttt-ggaaagagagttaaacagcacgtgaaattgttgaaagggaagcgcttgcaaccagacttgt-cggcgg-tgttccgccgggcttc-tgcccgg--tccactcgccgc-cggcaggccagcatcaccc-gggaccgctgg---ata-agacgcggggaatgtggctccct------cgggagtgttatagccccgcg--tgatgcagcgcgcccc-ggatgaggtccgcgc-ttcggcaaggatgctggcgtaatggtt-gtcagcgg-cccgtcttgaaacacggaccaaggagtctaacatctatgcgagtgttcgggtgtcaaa-cccctgcgcgtaatgaaagtgaacggaggtgagaa--------------------------------------------------------------------------------------------------------------------------------------------ct-------tc--ggtgcatcatcgaccgatcctgatgtc--ctcggatggatttgagtaagagcatagctgttgggacccgaaagatggtgaactatgcctggata-gggtgaagcca-gaggaaactct-------------------------------------------g-gtggaggctcgcagcggttctgacgtgcaaatcgatcgtcaaatttgggtatactcg---------------------------tg---------------------gcc---ca------------------------------------------------------------------acct-ccaaccccc-----t-g--------tgagaccga-----------ccgcgt---tgctttgggg-gtgaccct-----gtccgggc---------------------------------------cccccggaggcacatat------------------------gaaact-cttg-ttat-ct-------gtacgtccgagtcttatta-tc--aa---------------taagcaaaactttcaacaacggatctcttggttctggcatcgatgaagaacgcagcgaaacgcgataggtaatgtgaattgcagaattcagtgaatcatcgaatctttgaacgcacattgcgccccctggtattccggggggcatgcctgttcgagcgtcatt-ac-acccctcaagcacc-gcttggtatt-gggcg-tc------------gcg-----------gcct-------gccgcgc-----gcccc----------aaagt--c-----accggcc-gggtgac-ccgtctcggagcgtcgtag--------------catcgtctcgc-----------------tccccgcggcgggtggccccgc-----------------------gccgacccaaatc-------------------caaattcaccaaggttgaccNNNNNNNNNNNNNNNNNNNNNNNNNNNNNNNNNNNNNNNNNNNNNNNNNNNNNNNNNNNNNNNNNNNNNNNNNNNNNNNNNNNNNNNNNNNNNNNNNNNNNNNNNNNNNNNNNNNNNNNNNNNNNNNNNNNNNNNNNNNNNNNNNNNNNNNNNNNNNNNNNNNNNNNNNNNNNNNNNNNNNNNNNNNNNNNNNNNNNNNNNNNNNNNNNNNNNNNNNNNNNNNNNNNNNNNNNNNNNNNNNNNNNNNNNNNNNNNNNNNNNNNNNNNNNNNNNNNNNNNNNNNNN-NNNNNNNNNNNNNNNNNNNNNNNNNNNNNNNNNNNNNNNNNNNNNNNNNNNNNNNNNNNNNNNNNNNNNNNNNNNNNNNNNNNNNNNNNNNNNNNNNNNNNNNNNNNNNNNNNNNNNNNNNNNNNNNNNNNNNNNNNNNNNNNNNNNNNNNNNNNNNNNNNNNNNNNNNNNNNNNNNNNNNNNNNNNNNNNNNNNNNNNNNNNNNNNNNNNNNNNNNNNNNNNNNNNNNNNNNNNNNNNNNNNNNNNNNNNNNNNNNNNNNNNNNNNNNNNNNNNNNNNNNNNNNNNNN---------NNNNNNNNNNNNNNNNNNNNNNNNNNNNNNNNNNNNNNNNNNNNNNNNNNNNNNNNNNNNNNNNNNNNNNNNNNNNNNNNNNNNNNNNNNNNNNNNNNNNNNNNNNNNNNNNNNNNNNNNNNNNNNNNNNNNNNNNNNNNNNNNNNNNNNNNNNNNNNNNNNNNNNNNNNNNNNNNNNNNNNNNNNNNNNNNNNNNNNNNNNNNNNNNNNNNNNNNNNNNNNNNNNNNNNNNNNNNNNNNNNNNNNNNNNNNNNNNNNNNNNNNNNNNNNNNNNNNNNNNNNNNNNNNNNNNNNNNNNNNNNNNNNNNNNNNNNNNNNNNNNNNNNNNNNNNNNNNNNNNNNNNNNNNNNNNNNNNNNNNNNNNNNNNNNNNNNNNNNNNNNNNNNNNNNNNN---NNNNNNNNNNNNNNNNNNNNNNNNNNNNNNNNNNNNNNNNNNNNNNNNNNNNNNNNNNNNNNNNNNNNNNNNNNNNNNNNNN--NNNNNNNNNNNNNNNNNNNNNNNNNNNNNNNNNNNNNNNNNNNNNNNNNNNNNNNNNNNNNNNNNNNNNNNNNNNNNNNNNNNNNNNNNNNNNNNNNNNNNNNNNNNNNNNNNNNNNNNNNNNNNNNNNNNNNNNNNNNNNNNNNNNNNNNNNNNNNNNNNNNNNNNNNNNNNNNNNNNNNNNNNNNNNNNNNNNNNNNNNNNNNNNNNNNNNNNNNNNNNNNNNNNNNNNNNNNNNNNNNNNNNNNNNNNNNNNNNNNNNNNNNNNNNNNNNNNNNNNNNNNNNNNNNNNNNNNNNNNNNNNNNNNNNNNNNNNNNNNNNNNNNNNNNNNNNNNNNNNNNNNNNNNNNNNNNNNNNNNNNNNNNNNNNNNNNNNNNNNNNNNNNNNNNNNNNNNNNNNNNNNNNNNNNNNNNNNNNNNNNNNNNNNNNNNNNNNNNNNNNNNNNNNNNNNNNNNNNNNNNNNNNNNNNNNNNNNNNNNNNNNNNNNNNNNNNNNNNNNNNNNNNNNNNNNNNNNNNNNNNNNNNNNNNNNNNNNNNNNNNNNNNNNNNNNNNNNNNNNNNNNNNNNNNNNNNNNNNNNNNNNNNNNNNNNNNNNNNNNNNNNNNNNNNNNNNNNNNNNNNNNNNNNNNNNNNNNNNNNNNNNNNNNNNNNNNNNNNNNNNNNNNNNNNNNNNNNNNNNNNNNNNNNNNNNNNNNNNNNNNNNNNNNNNNNNNNNNNNNNNNNNNNNNNNNNNNNNNNNNNNNNNNNNNNNNNNNNNNNNNNNNNNNNNNNNNNNNNNNNNNNNNNNNNNNNNNNNNNNNNNNNNNNNNNNNNNNNNNNNNNNNNNNNNNNNNNNNNNNNNNNNNNNNNNNNNNNNNNNNNNNNNNNNNNNNNNNNNNNNNNNNNNNNNNNNNNNNNNNNNNNNNNNNNNNNNNNNNNNNNNNNNNNNNNNNNNNNNNNNNNNNNNNNNNNNNNNNNNNNNNNNNNNNNNNNNNNNNN
>Leptoxyphium_glochidion_IFRDCC_2651
cggcgagtgaagcggcaaaagctcagatttgaaatctggcgtcttcggcgtccgagttgtaatctgtaga-ggatgcctttgggtggcca-cc-ggtctaagtcccctggaacggggtgtcacagagggtgagaatcccgtatgtgaccgggaa-ggcgccctatacatggctccttcgacgagtcgagttgtttgggaatgcagctctaaatgggaggtaaattccttctaaagctaaataccggccagagaccgatagcgcacaagtagagtgatcgaaagatgaaaagcacttt-ggaaagagagttaaaaagcacgtgaaattgttgaaagggaagcgcttgcaaccagacttgt-tggcgg-tgttccgccggtcttc-tgaccgg--tctactcaccgt-ctgcaggccagcatcatct-ggggccgctgg---ataaaagcggagggaatgtggctcctc------cgggagtgttatagccctctgtgtaatacagcgagtccc-gggtgaggtccgcgc-ttcggctaggatgctggcgtaatggtc-gtaagcgg-cccgtcttgaaacacggaccaaggagtctaacatctatgcgagtgttcgggtgtcaaa-cccctacgcgtaatgaaagtgaacggaggtgggaa--------------------------------------------------------------------------------------------------------------------------------------------cc-t-----tttaggtgcaccatcgaccgatcctgatgtc--ttcggatggatttgagtaagagcatagctgttgggacccgaaagatggtgaactatgcctggata-gggtgaagcca-gaggaaactct-------------------------------------------g-gtggaggctcgcagcggttctgacgtgcaaatcgatcgtcnnnnnnnnnnnnnctct---------------------------gg---------------------ccc---ga------------------------------------------------------------------acct-ccaaccctt-----t-----------gtatcaaa----------acctcgt---tgcctcgggg-aggccc------tgcctca-----------------------cggctgg-----------ccccccgatggaccact-------------------------aaa---ctct-gcat-ct----gtatgacgtctgagtaaagatt-tta-aattaa-------------atcaaaactttcaacaacggatctcttggttctggcatcgatgaagaacgcagcgaaatgcgataagtaatgtgaattgcagaattcagtgaatcatcgaatctttgaacgcatattgcgccccttggtattccttggggcacacctgttcgagcgtcatt-tc-accaatcaagcctc-gcttggtatt-gggcg-at------------gcgg----------cctg-------cccgcac-----gcctc-----------aaatgc------aacggcc--gaacgtgctctcctccggcgtcgtgg-------aaac---------atacc-----------------gctatggggatgaggg-cgact------------------------cgtgccgcacaaacctaaa----------t------tttcaaaggttgaccNNNNNNNNNNNNNNNNNNNNNNNNNNNNNNNNNNNNNNNNNNNNNNNNNNNNNNNNNNNNNNNNNNNNNNNNNNNNNNNNNNNNNNNNNNNNNNNNNNNNNNNNNNNNNNNNNNNNNNNNNNNNNNNNNNNNNNNNNNNNNNNNNNNNNNNNNNNNNNNNNNNNNNNNNNNNNNNNNNNNNNNNNNNNNNNNNNNNNNNNNNNNNNNNNNNNNNNNNNNNNNNNNNNNNNNNNNNNNNNNNNNNNNNNNNNNNNNNNNNNNNNNNNNNNNNNNNNNNNNNNNNNN-NNNNNNNNNNNNNNNNNNNNNNNNNNNNNNNNNNNNNNNNNNNNNNNNNNNNNNNNNNNNNNNNNNNNNNNNNNNNNNNNNNNNNNNNNNNNNNNNNNNNNNNNNNNNNNNNNNNNNNNNNNNNNNNNNNNNNNNNNNNNNNNNNNNNNNNNNNNNNNNNNNNNNNNNNNNNNNNNNNNNNNNNNNNNNNNNNNNNNNNNNNNNNNNNNNNNNNNNNNNNNNNNNNNNNNNNNNNNNNNNNNNNNNNNNNNNNNNNNNNNNNNNNNNNNNNNNNNNNNNNNNNNNNNNN---------NNNNNNNNNNNNNNNNNNNNNNNNNNNNNNNNNNNNNNNNNNNNNNNNNNNNNNNNNNNNNNNNNNNNNNNNNNNNNNNNNNNNNNNNNNNNNNNNNNNNNNNNNNNNNNNNNNNNNNNNNNNNNNNNNNNNNNNNNNNNNNNNNNNNNNNNNNNNNNNNNNNNNNNNNNNNNNNNNNNNNNNNNNNNNNNNNNNNNNNNNNNNNNNNNNNNNNNNNNNNNNNNNNNNNNNNNNNNNNNNNNNNNNNNNNNNNNNNNNNNNNNNNNNNNNNNNNNNNNNNNNNNNNNNNNNNNNNNNNNNNNNNNNNNNNNNNNNNNNNNNNNNNNNNNNNNNNNNNNNNNNNNNNNNNNNNNNNNNNNNNNNNNNNNNNNNNNNNNNNNNNNNNNNNNNNNN---NNNNNNNNNNNNNNNNNNNNNNNNNNNNNNNNNNNNNNNNNNNNNNNNNNNNNNNNNNNNNNNNNNNNNNNNNNNNNNNNNN--NNNNNNNNNNNNNNNNNNNNNNNNNNNNNNNNNNNNNNNNNNNNNNNNNNNNNNNNNNNNNNNNNNNNNNNNNNNNNNNNNNNNNNNNNNNNNNNNNNNNNNNNNNNNNNNNNNNNNNNNNNNNNNNNNNNNNNNNNNNNNNNNNNNNNNNNNNNNNNNNNNNNNNNNNNNNNNNNNNNNNNNNNNNNNNNNNNNNNNNNNNNNNNNNNNNNNNNNNNNNNNNNNNNNNNNNNNNNNNNNNNNNNNNNNNNNNNNNNNNNNNNNNNNNNNNNNNNNNNNNNNNNNNNNNNNNNNNNNNNNNNNNNNNNNNNNNNNNNNNNNNNNNNNNNNNNNNNNNNNNNNNNNNNNNNNNNNNNNNNNNNNNNNNNNNNNNNNNNNNNNNNNNNNNNNNNNNNNNNNNNNNNNNNNNNNNNNNNNNNNNNNNNNNNNNNNNNNNNNNNNNNNNNNNNNNNNNNNNNNNNNNNNNNNNNNNNNNNNNNNNNNNNNNNNNNNNNNNNNNNNNNNNNNNNNNNNNNNNNNNNNNNNNNNNNNNNNNNNNNNNNNNNNNNNNNNNNNNNNNNNNNNNNNNNNNNNNNNNNNNNNNNNNNNNNNNNNNNNNNNNNNNNNNNNNNNNNNNNNNNNNNNNNNNNNNNNNNNNNNNNNNNNNNNNNNNNNNNNNNNNNNNNNNNNNNNNNNNNNNNNNNNNNNNNNNNNNNNNNNNNNNNNNNNNNNNNNNNNNNNNNNNNNNNNNNNNNNNNNNNNNNNNNNNNNNNNNNNNNNNNNNNNNNNNNNNNNNNNNNNNNNNNNNNNNNNNNNNNNNNNNNNNNNNNNNNNNNNNNNNNNNNNNNNNNNNNNNNNNNNNNNNNNNNNNNNNNNNNNNNNNNNNNNNNNNNNNNNNNNNNNNNNNNNNNNNNNNNNNNNNNNNNNNNNNNNNNNNNNNNNNNNNNNNNNNNNNNNNNNNNNNNNNNNNNNNNNNNNNNNNNNNNNNNNNNNNNNNNN
>Melanodothis_caricis_CBS_860.72
cggcgagtgaagcagcaatagctcaaatttgaaatctggcgtctccggcgtccgagttgtaatttgcaga-ggatgcttctgagtaacca-cc-gacctaagttccttggaacaggacgtcatagagggtgagaatcccgtatgcggtcggaaa-ggtgctctacacgtagctccttcgacgagtcgagttgtttgggaatgcagctctaaatgggaggtaaatttcttctaaagctaaatattggccagagaccgatagcgcacaagtagagtgatcgaaagatgaaaagcacttt-ggaaagagagttaaaaagcacgtgaaattgttaaaagggaagggattgcaaccagacttgc-tcgcgg-tgttccgccggtcttc-tgaccgg--tctactcgccgcgttgcaggccagcatcgtct-ggtgccgctgg---ata-agactagaggaatgtagctcccc------cgggagtgttatagcctcttg--tgatgcagcgagcgcc-gggcgaggtccgcgc-ttcggctaggatgctggcgtaatggtc-gtaatccg-cccgtcttgaaacacggaccaaggagtctaacatctatgcgagtgttcgggtgtcaaa-cccctacgcgtaatgaaagtgaacggaggtgagaa--------------------------------------------------------------------------------------------------------------------------------------------cc-------gcaaggtgcatcatcgaccgatcctgatgtc--ttcggatggatttgagtatgagcatagctgttgggacccgaaagatggtgaactatgcctgaata-gggtgaagcca-gaggaaactct-------------------------------------------g-gtggaggctcgcagcggttctgacgtgcaaatcgatcgtcaaatttgggtata----------------------------------------------------ccacc---gg------------------------------gat---------------------------------g-ttcataaccctt-----t-g--------tcgtccga------------ctctgt---tgcctccggg-gtgaccct-----gccttcgggccggg---------------------------------gccccgggtggac------------------------acttcaaa---ctcctgcgt-----aactctacagtctgagtaaac-----t--taatac-------------attaaaacttttaacaacggatctcttggttctggcatcgatgaagaacgcagcgaaatgcgataagtaatgtgaattgcagaattcagtgaatcatcgaatctttgaacgcacattgcgccccctggcattccggggggcatgcctgttcgagcgtcatt-tc-accactcaagcctc-gcttggtatt-gggta-ac------------gcgg-----------tcc-------gccgcct-----gcctc-----------aaatcg------accggct-gggtctcctgtcccccaagcgttgtgg----------------aaactattc-----------------gctaaagggtgtttag-gaggc------------------------tacgccgttaaaca----------------accccatttctaaggttgaccNNNNNNNNNNNNNNNNNNNNNNNNNNNNNNNNNNNNNNNNNNNNNNNNNNNNNNNNNNNNNNNNNNNNNNNNNNNNNNNNNNNNNNNNNNNNNNNNNNNNNNNNNNNNNNNNNNNNNNNNNNNNNNNNNNNNNNNNNNNNNNNNNNNNNNNNNNNNNNNNNNNNNNNNNNNNNNNNNNNNNNNNNNNNNNNNNNNNNNNNNNNNNNNNNNNNNNNNNNNNNNNNNNNNNNNNNNNNNNNNNNNNNNNNNNNNNNNNNNNNNNNNNNNNNNNNNNNNNNNNNNNNN-NNNNNNNNNNNNNNNNNNNNNNNNNNNNNNNNNNNNNNNNNNNNNNNNNNNNNNNNNNNNNNNNNNNNNNNNNNNNNNNNNNNNNNNNNNNNNNNNNNNNNNNNNNNNNNNNNNNNNNNNNNNNNNNNNNNNNNNNNNNNNNNNNNNNNNNNNNNNNNNNNNNNNNNNNNNNNNNNNNNNNNNNNNNNNNNNNNNNNNNNNNNNNNNNNNNNNNNNNNNNNNNNNNNNNNNNNNNNNNNNNNNNNNNNNNNNNNNNNNNNNNNNNNNNNNNNNNNNNNNNNNNNNNNNN---------NNNNNNNNNNNNNNNNNNNNNNNNNNNNNNNNNNNNNNNNNNNNNNNNNNNNNNNNNNNNNNNNNNNNNNNNNNNNNNNNNNNNNNNNNNNNNNNNNNNNNNNNNNNNNNNNNNNNNNNNNNNNNNNNNNNNNNNNNNNNNNNNNNNNNNNNNNNNNNNNNNNNNNNNNNNNNNNNNNNNNNNNNNNNNNNNNNNNNNNNNNNNNNNNNNNNNNNNNNNNNNNNNNNNNNNNNNNNNNNNNNNNNNNNNNNNNNNNNNNNNNNNNNNNNNNNNNNNNNNNNNNNNNNNNNNNNNNNNNNNNNNNNNNNNNNNNNNNNNNNNNNNNNNNNNNNNNNNNNNNNNNNNNNNNNNNNNNNNNNNNNNNNNNNNNNNNNNNNNNNNNNNNNNNNNNNN---NNNNNNNNNNNNNNNNNNNNNNNNNNNNNNNNNNNNNNNNNNNNNNNNNNNNNNNNNNNNNNNNNNNNNNNNNNNNNNNNNN--NNNNNNNNNNNNNNNNNNNNNNNNNNNNNNNNNNNNNNNNNNNNNNNNNNNNNNNNNNNNNNNNNNNNNNNNNNNNNNNNNNNNNNNNNNNNNNNNNNNNNNNNNNNNNNNNNNNNNNNNNNNNNNNNNNNNNNNNNNNNNNNNNNNNNNNNNNNNNNNNNNNNNNNNNNNNNNNNNNNNNNNNNNNNNNNNNNNNNNNNNNNNNNNNNNNNNNNNNNNNNNNNNNNNNNNNNNNNNNNNNNNNNNNNNNNNNNNNNNNNNNNNNNNNNNNNNNNNNNNNNNNNNNNNNNNNNNNNNNNNNNNNNNNNNNNNNNNNNNNNNNNNNNNNNNNNNNNNNNNNNNNNNNNNNNNNNNNNNNNNNNNNNNNNNNNNNNNNNNNNNNNNNNNNNNNNNNNNNNNNNNNNNNNNNNNNNNNNNNNNNNNNNNNNNNNNNNNNNNNNNNNNNNNNNNNNNNNNNNNNNNNNNNNNNNNNNNNNNNNNNNNNNNNNNNNNNNNNNNNNNNNNNNNNNNNNNNNNNNNNNNNNNNNNNNNNNNNNNNNNNNNNNNNNNNNNNNNNNNNNNNNNNNNNNNNNNNNNNNNNNNNNNNNNNNNNNNNNNNNNNNNNNNNNNNNNNNNNNNNNNNNNNNNNNNNNNNNNNNNNNNNNNNNNNNNNNNNNNNNNNNNNNNNNNNNNNNNNNNNNNNNNNNNNNNNNNNNNNNNNNNNNNNNNNNNNNNNNNNNNNNNNNNNNNNNNNNNNNNNNNNNNNNNNNNNNNNNNNNNNNNNNNNNNNNNNNNNNNNNNNNNNNNNNNNNNNNNNNNNNNNNNNNNNNNNNNNNNNNNNNNNNNNNNNNNNNNNNNNNNNNNNNNNNNNNNNNNNNNNNNNNNNNNNNNNNNNNNNNNNNNNNNNNNNNNNNNNNNNNNNNNNNNNNNNNNNNNNNNNNNNNNNNNNNNNNNNNNNNNNNNNNNNNNNNNNNNNNNNNNNNNNNNNNNNNNNNNNNN
>Meristemomyces_frigidus_CCFEE_5508
cggcgagtgaagcggcaacagctcaaatttgaaatctggcgc-----aagcccgagttgtaatttgtaga-ggatgcttctgggcagcgg-cc-ggtctaagttccttggaacaggacgtcatagagggtgagaatcccgtatgtgaccggttg-tgcaccctgcacgtagctccttcgacgagtcgagttgtttgggaatgcagctctaaatgggaggtaaattccttctaaagctaaatattggccagagaccgatagcgcacaagtagagtgatcgaaagatgaaaagcacttt-ggaaagagagttaaaaagcacgtgaaattgttaaaagggaagggcaggcaaccagacttgt-cgacgg-tgttccgccggtcttc-tgaccgg--tctactcgccgc-cggcaggccagcatcactt-gggtgcgccgg---ataaaggcgccgggaatgtagctcctc--------ggagtgttatagcccggcgcacaatacggtgccgccc-gagtgaggtccgcgc-ttcggctaggatgctggcgtaatggtc-gtctgccg-cccgtcttgaaacacggaccaaggagtctaacatctatgcgagtgttcgggtgtcaaa-cccctacgcggaatgaaagtgaacggaggtgggaa--------------------------------------------------------------------------------------------------------------------------------------------cc-------gcaaggtgcaccatcgaccgatcctgatgtc--ttcggatggatttgagtaagagcatagctgttgggacccgaaagatggtgaactatgcctgaata-gggtgaagcca-gaggaaactct-------------------------------------------g-gtggaggctcgcagcggttctgacgtgcaaatcgatcgtcaaatttgggtatagcgc---------------------------ga---------------------gcc---cg------------------------------------------------------------------acct-ccaaccctt-----t-g--------tcacccga------------ctctgt---tgcctcgggg-gcgacccg-----gccttcgggcg--------------------tcggg-----------gcccccggcggaca---cgt-----------------------aa---ccct-gcat-ct-------ttgcgtccgagtaaacat--tt--gaatca-------------atcaaaacttttaacaacggatctcttggttctggcatcgatgaagaacgcagcgaaatgcgataagtaatgtgaattgcagaattcagtgaatcatcgaatctttgaacgcacattgcgccctttggcattccgaagggcatgcctgttcgagcgtcatt-ac-accactcaagcctg-gcttggtatt-gggcg-cc------------gcgc-----------ctc-------ggcgcgc-----gcccc----------aatgtct-------ccggcc-gagcgtcc--gtctccaagcgttgtg----caaa-------------caccc-----------------gctggngagttcggg--ggctc------------------------cgcgccgttaaaccgggct--------ccggccca-ct-ctcaggttgaccTTCCGGCTCAAGTTTGCGCAGCTTGTAAAGGACATCCGGCAGTACTTGCATGAGTGTGTCGAGCAGGGCCGCGAGTTCAACATCACGCTTGCGGTGAAGTCGAACATCATCACTTCTGGGCTGCGTTACTGCTTGGCGACGGGTAATTGGGGCGACCAGAAGAAAGCTGCCAGTGCCAAGGCTGGTGTCAGTCAGGTGCTGAATTGGTACACATACGCCTCCACGCTATCACATCTTCGGCGCACGAACACACCTATNNNNNNNNNNNNNNNNNNNNNNNNNNNN-NNNNNNNNNNNNNNNNNNNNNNNNNNNNNNNNNNNNNNNNNNNNNNNNNNNNNNNNNNNNNNNNNNNNNNNNNNNNNNNNNNNNNNNNNNNNNNNNNNNNNNNNNNNNNNNNNNNNNNNNNNNNNNNNNNNNNNNNNNNNNNNNNNNNNNNNNNNNNNNNNNNNNNNNNNNNNNNNNNNNNNNNNNNNNNNNNNNNNNNNNNNNNNNNNNNNNNNNNNNNNNNNNNNNNNNNNNNNNNNNNNNNNNNNNNNNNNNNNNNNNNNNNNNNNNNNNNNNNNNNNNNNNNNNN---------NNNNNNNNNNNNNNNNNNNNNNNNNNNNNNNNNNNNNNNNNNNNNNNNNNNNNNNNNNNNNNNNNNNNNNNNNNNNNNNNNNNNNNNNNNNNNNNNNNNNNNNNNNN-NNNNNNNNNNN--NNNNNNNNNNNNNNNNNNNNNNNNNNNNNNNNNNNNNNNNNNNNNNNNNNNNNNNNNNNNNNNNNNNNNNNNNNNNNNNNNNNNNNNNNNN---------------------NNN-NNNN-NNNNNNNNNNNNNNNNNNNNNNNNNNNNNNNNNNNNNNNNNNNNNNNNNNNNNNNNNNNNNNNNNNNNNNNNNNNNNNNNNNNNNNNNNNNNNNNNNNNNNNNNNNNNNNNNNNNNNNNNNNNNNNNNNNNNNNNNNNNNNNNNNNNNNNN---NNNNNNNNNNNNNNNNNNNNNNNNNNNNNNNNNNNNNNNNNNNNNNNNNNNNNNNNNNNNNNNNNNNNNNNNNNNNNNNNNN--NNNNNNNNNNNNNNNNNNNNNNNNNNNNNNNNNNNNNNNNNNNNNNNNNNNNNNNNNNNNNNNNNNNNNNNNNNNNNNNNNNNNNNNNNNNNNNNNNNNNNNNNNNNNNNNNNNNNNNNNNNNNNNNNNNNNNNNNNNNNNNNNNNNNNNNNNNNNNNNNNNNNNNNNNNNNNNNNNNNNNNNNNNNNNNNNNNNNNNNNNNNNNNNNNNNNNNNNNNNNNNNNNNNNNNNNNNNNNNNNNNNNNNNNNNNNNNNNNNNNNNNNNNNNNNNNNNNNNNNNNNNNNNNNNNNNNNNNNNNNNNNNNNNNNNNNNNNNNNNNNNNNNNNNNNNNNNNNNNNNNNNNNNNNNNNNNNNNNNNNNNNNNNNNNNNNNNNNNNNNNNNNNNNNNNNNNNNNNNNNNNNNNNNNNNNNNNNNNNNNNNNNNNNNNNNNNNNNNNNNNNNNNNNNNNNNNNNNNNNNNNNNNNNNNNNNNNNNNNNNNNNNNNNNNNNNNNNNNNNNNNNNNNNNNNNNNNNNNNNNNNNNNNNNNNNNNNNNNNNNNNNNNNNNNNNNNNNNNNNNNNNNNNNNNNNNNNNNNNNNNNNNNNNNNNNNNNNNNNNNNNNNNNNNNNNNNNNNNNNNNNNNNNNNNNNNNNNNNNNNNNNNNNNNNNNNNNNNNNNNNNNNNNNNNNNNNNNNNNNNNNNNNNNNNNNNNNNNNNNNNNNNNNNNNNNNNNNNNNNNNNNNNNNNNNNNNNNNNNNNNNNNNNNNNNNNNNNNNNNNNNNNNNNNNNNNNNNNNNNNNNNNNNNNNNNNNNNNNNNNNNNNNNNNNNNNNNNNNNNNNNNNNNNNNNNNNNNNNNNNNNNNNNNNNNNNNNNNNNNNNNNNNNNNNNNNNNNNNNNNNNNNNNNNNNNNNNNNNNNNNNNNNNNNNNNNNNNNNNNNNNNNNNNNNNNNNNNNNNNNNNNNNNNNNNNNNNNNNNNNNNNNNNNNNNNNNNNNNN
>Mucomycosphaerella_eurypotami_JK_5586J
nnnnnnnngaagcggcaacagctcaaatttgaaatctggcac-----aagcccgagttgtaatttgtaga-ggatgcttctgggcagcgg-cc-ggtctatgtttcttggaacaggacgtcacagagggtgagaatcccgtacgcgaccggctt--gcaccctccacgtagctccttcgacgagtcgagttgtttgggaatgcagctccaaatgggtggtaaattccatctaaagctaaataccggccagagaccgatagcgcacaagtagagtgatcgaaagatgaaaagcacttt-ggaaagagagttaaaaagcacgtgaaattgttgaaagggaagcgcttgctaccagacctgt-cggcga-cgttcagccggtcttc-tgaccgg--tccactcgtcgc-ccgcaggccagcatcgtcc-ggggccgccgg---agaaaggtgtcgggaatgtaactcccc------cgggagtgttatagcccttcgcacaatacggcgcgcccc-gggcgaggtccgcgc-ttaggccaggatgctggcgtaatggtc-gcaagcgg-cccgtcttgaaacacggaccaaggagtctaacatctgtgcgagtgttcgggtgtcaaa-cccctgcgcgtaatgaaagtgaacggaggtgggag--------------------------------------------------------------------------------------------------------------------------------------------ct---------cacgcgcaccatcgaccgatcctgatgtc--ctcggatggatttgagtaggagcacagctgttgggacccgaaagatggtnnnnnnnnnnnnnnnn-nnnnnnnnnnn-nnnnnnnnnnn-------------------------------------------n-nnnnnnnnnnnnnnnnnnnnnnnnnnnnnnnnnnnnnnnnnnnnnnnnnnnnnnnnn---------------------------nn---------------------nnn---nn------------------------------------------------------------------nnnn-nnnnnnnnn-----n-n-------nnnnnnnn-n----------n-nnnnn---nnnnnnnnnn-nnnnn--n-----nnnnnnn------------------------------------------nnnnnnnnnnn------nn--------------------nnnn---nnnn-nnnn-nn-------nnnnnnnnnnnnnnnnnnn--n--nnnnnn-------------nnnnnnnnnnnnnnnnnnnnnnnnnnnnnnnnnnnnnnnnnnnnnnnnnnnnnnnnnnnnnnnnnnnnnnnnnnnnnnnnnnnnnnnnnnnnnnnnnnnnnnnnnnnnnnnnnnnnnnnnnnnnnnnnnnnnnnnnnnnnnnnnnnnnnnnnnnnnnnnnnnnnnnnnnnnnnnnnnnnnnnnnnnnnnn----------------------------------------------------------------------------------------------------------------------------nnnnnnnnnn---nnnnnnnnnnnnnnnnnnnnnnnnnnnnnnnnnnnnnnnnnnnnnnnnnnnnnnnnnnnnnnnnnnnnnnnnnnnnnnnnnnnnnnnnnnnn-nnnnnnnnnnnnnnnnnnnnnnnnnnnnnnTTTCGACTCAAGTTCCAACAGCTCGTAAAAGATATCAAGAACTATTTGCACAGATGTGTGGAGCAAAACAAGGAATTCAACTTGACCCTTGCGGTCAAAAGTAATATCATAACATCTGGTCTACGATATTGTTTGGCTACGGGTAACTGGGGTGATCAGAAGAAAGCATCAAGTTCAAAGGCTGGTGTCAGCCAGGTGCTGAATCGTTACACATATGCATCGACTCTGTCACATCTTCGACGGACGAACACGCCCATCGGAAGAGATGGTAAGATTGCGAAACCA-AGACAACTGCACAATACACACTGGGGTCTAGTCTGTCCAGCAGAAACACCTGAAGGCCAAGCCTGCGGTTTGGTCAAGAATCTGGCTTTGATGTGCTACGTTTCAGTGGGTACTCCTGGTCCTCCACTAGTTGAATTTATGAGGCAGAGAGGTATGGAGCTACTGGAAGAGTATGATCCCGTAATGAATCCGGATGCCACGAAAGTCTTTGTCAACGGCACATGGGTGGGTGTACATCGTAACGCCGGTCATTTGACAGATACGCTTCGTGACATTCGAAGAAGAGGCC---------TTATCAGCTTCGAGATCACCATCATTCGAGACGTGCGAGAAAGAGAGATCAAGGTCTTCACAGATGCCGGTCGAGTCTGTCGGCCTTTATTCGTCATTGACAACAAT-CCAACTTCGGT--TGACAGGGGCAACCTTGTCCTCAAGAAAATCCACGTCGACAAGCTGACCGAAGACCAGCAATTGCTCGAGTCCTTCGAGGGAAGGAACATGAG-----------------------CGAGCAAGAGCGGGAAGAGACCACATTCGGTTGGCGAGGACTGATCAAGAACGGCATCGTAGAGTACTTGGATGCGGAGGAAGAGGAGACTGCAATGATCATCATGACACCATTCGACCTGGAAGAGCACAAGATTGCAGTTGCTGGCGGAGAAAT---TGCAGAGGCCAAAGACGATCCCCATCGGAGAATCAAAGCCAAGCCGAACCCAGCGGTGAGGACGTGGACTCACTGTGAGATC--CATCCTGCCATGATCNNNNNNNNNNNNNNNNNNNNNNNNNNNNNNNNNNNNNNNNNNNNNNNNNNNNNNNNNNNNNNNNNNNNNNNNNNNNNNNNNNNNNNNNNNNNNNNNNNNNNNNNNNNNNNNNNNNNNNNNNNNNNNNNNNNNNNNNNNNNNNNNNNNNNNNNNNNNNNNNNNNNNNNNNNNNNNNNNNNNNNNNNNNNNNNNNNNNNNNNNNNNNNNNNNNNNNNNNNNNNNNNNNNNNNNNNNNNNNNNNNNNNNNNNNNNNNNNNNNNNNNNNNNNNNNNNNNNNNNNNNNNNNNNNNNNNNNNNNNNNNNNNNNNNNNNNNNNNNNNNNNNNNNNNNNNNNNNNNNNNNNNNNNNNNNNNNNNNNNNNNNNNNNNNNNNNNNNNNNNNNNNNNNNNNNNNNNNNNNNNNNNNNNNNNNNNNNNNNNNNNNNNNNNNNNNNNNNNNNNNNNNNNNNNNNNNNNNNNNNNNNNNNNNNNNNNNNNNNNNNNNNNNNNNNNNNNNNNNNNNNNNNNNNNNNNNNNNNNNNNNNNNNNNNNNNNNNNNNNNNNNNNNNNNNNNNNNNNNNNNNNNNNNNNNNNNNNNNNNNNNNNNNNNNNNNNNNNNNNNNNNNNNNNNNNNNNNNNNNNNNNNNNNNNNNNNNNNNNNNNNNNNNNNNNNNNNNNNNNNNNNNNNNNNNNNNNNNNNNNNNNNNNNNNNNNNNNNNNNNNNNNNNNNNNNNNNNNNNNNNNNNNNNNNNNNNNNNNNNNNNNNNNNNNNNNNNNNNNNNNNNNNNNNNNNNNNNNNNNNNNNNNNNNNNNNNNNNNNNNNNNNNNNNNNNNNNNNNNNNNNNNNNNNNNNNNNNNNNNNNNNNNNNNNNNNNNNNNNNNNNNNNNNNNNNNNNNNNNNNNNNNNNNNNNNNNNNNNNNNNNNNNNNNNNNNNNNNNNNNNNNNNNNNNNNNNNNNNNNNNNNNNNNNNNNNNNNNNNNNNNN
>Mycovellosiella_cajani_CBS_142174
nnnnnnnnnnnncggcaacagctcaaatttgaaatctggcgc-----aagcccgagttgtaatttgtaga-ggatgcttctaggcagcgg-cc-ggtctaagttccttggaacaggacgtcatagagggtgagaatcccgtatgtgaccggcgc--gcaccttctacgtagctccttcgacgagtcgagttgtttgggaatgcagctctaaatgggaggtaaatttcttctaaagctaaataccggccagagaccgatagcgcacaagtagagtgatcgaaagatgaaaagtacttt-ggaaagagagttaaaaagcacgtgaaattgttgaaagggaagcgcctgcaaccagacttcg-cggcag-tgttcggccggtcttc-tgaccgg--tttattctctgt-cgcgaggccatcatcgtct-gggcccgccgg---ata-agaccttgggaatgtagctctccttc--gggggagtgttatagcccatgg--tgatgcggcgaggctc-gggcgaggtccgcgc-ttcggcaaggatgatggcgtaatggtt-gtcggcgg-cccgtcttgaaacacggaccaaggagtctaacatctatgcgagtgttcgggtgtcaaa-cccctacgcgtaatgaaagtgaacggaggtgggaa--------------------------------------------------------------------------------------------------------------------------------------------cc-------gcaaggtgcaccatcgaccgatcctgatgtc--ctcggatggatttgagtaagagcatagctgttgggacccgaaagatggtgaactatgcctgaata-gggtgaagcca-gaggaaactct-------------------------------------------g-gnnnnnnnnnnnnnnnnnnnnnnnnnnnnnnnnnnnnnnnnnnnnnnnnnnnncctc---------------------------cg---------------------gtc---cg------------------------------------------------------------------acct-ccaaccctt-----t-g--------tgaacgt--------------cccgt---tgcttcgggg-gcgaccct-----accgtttc----------------gacggcgggc-------------gcccccggaggcc----------------------------tccaaa-cact-gcat-ct-------ctgcgtcggagtttaagtc-----aa-tta-------------aacaaaactttcaacaacggatctcttggttctggcatcgatgaagaacgcagcgaaatgcgataagtaatgtgaattgcagaattcagtgaatcatcgaatctttgaacgcacattgcgccctttggtattccgaagggcatgcctgttcgagcgtcatt-tc-accactcaagcctc-gcttggtatt-gggcg-cc------------gcgg----------tcga-------tccgcgc-----gcctc----------aaagt--c-----tccggct-gagcagt-ccgtctccaagcgttgtga--------------tttcattaatc-----------------gctctggagtg--cgg-gtggc-----------------------cgcggccgttaa---------------------atcttttcacaggttgaccNNNNNNNNNNNNNNNNNNNNNNNNNNNNNNNNNNNNNNNNNNNNNNNNNNNCGATGCGTTGAGACAGGTCGGGAGTTTAACATTACGCTGGCTGTGAAGACCAATATCATCACGTCTGGGCTGCGATATTGCCTCGCGACTGGCAACTGGGGCGATCAGAAGAAAGCATCGTCATCCAAGGCTGGTGTCAGTCAAGTGCTCAATCGATACACATATGCATCAACTCTGAGCCATTTGCGAAGAACCAACACACCGATTGGACGTGATGGCAAGATCGCGAAGCCG-CGTCAGCTGCACAACACACACTGGGGTCTTGTATGTCCGGCAGAAACGCCAGAAGGACAAGCTTGTGGCTTGGTCAAGAACTTGTCCCTGATGTGTTATGTGACTGTGGGAACGCCAGGCGCGCCTCTCATTGACTTCATGCGGCAGCGCGGTATGGATCTGCTCGAAGAGTATGACCCAGTCATGAACCCCCGAGCAACAAAGGTCATGCTGAACGGTACGTGGGTCGGTGTTCATCGGAACGCGGGACATCTCGCCGATACTTTGAGGTCACTTCGTCGCAAAGGTC---------TTCTCAGCTTCGAGGTGACCATCATCCGTGATGTGAGAGAGCGTGAGATTAGAGTCTTCACAGATGCTGGTCGTGTTTGTCGACCTTTGTTCGTTGTCGATAACGAC-CCGAAAAGCGC--GAACAAAGGCAGTCTTGTGCTGAAGCAAGAGCAAGTGGAAAGACTACAAAATGATCAAGAGATCCTTGCGAACCTCGAGG-------------GC--GTC------------AGC-GAGG-AAGAGCGCGAGAAGTCCATCTACGGTTGGAAGGGTCTGGTCGACGAGGGCGTGGTCGAGTACCTTGACGCAGAGGAGGAGGAAACAGCCATGATTACCATGACGCCAGAAGACCTCGAAGAGCACAAGAGCATGCGAGCGGGCATACAATA---CGATGATGCGAGAGACGATCCTCATCGCCGCATCAAGCCCAAACCAAACGCTTCGGTGCGGACGTGGACACATTGTGAGATC--CATCCAGCCATGATTNNNNNNNNNNNNNNNNNNNNNNNNNNNNNNNNNNNNNNNNNNNNNNNNNNNNNNNNNNNNNNNNNNNNNNNNNNNNNNNNNNNNNNNNNNNNNNNNNNNNNNNNNNNNNNNNNNNNNNNNNNNNNNNNNNNNNNNNNNNNNNNNNNNNNNNNNNNNNNNNNNNNNNNNNNNNNNNNNNNNNNNNNNNNNNNNNNNNNNNNNNNNNNNNNNNNNNNNNNNNNNNNNNNNNNNNNNNNNNNNNNNNNNNNNNNNNNNNNNNNNNNNNNNNNNNNNNNNNNNNNNNNNNNNNNNNNNNNNNNNNNNNNNNNNNNNNNNNNNNNNNNNNNNNNNNNNNNNNNNNNNNNNNNNNNNNNNNNNNNNNNNNNNNNNNNNNNNNNNNNNNNNNNNNNNNNNNNNNNNNNNNNNNNNNNNNNNNNNNNNNNNNNNNNNNNNNNNNNNNNNNNNNNNNNNNNNNNNNNNNNNNNNNNNNNNNNNNNNNNNNNNNNNNNNNNNNNNNNNNNNNNNNNNNNNNNNNNNNNNNNNNNNNNNNNNNNNNNNNNNNNNNNNNNNNNNNNNNNNNNNNNNNNNNNNNNNNNNNNNNNNNNNNNNNNNNNNNNNNNNNNNNNNNNNNNNNNNNNNNNNNNNNNNNNNNNNNNNNNNNNNNNNNNNNNNNNNNNNNNNNNNNNNNNNNNNNNNNNNNNNNNNNNNNNNNNNNNNNNNNNNNNNNNNNNNNNNNNNNNNNNNNNNNNNNNNNNNNNNNNNNNNNNNNNNNNNNNNNNNNNNNNNNNNNNNNNNNNNNNNNNNNNNNNNNNNNNNNNNNNNNNNNNNNNNNNNNNNNNNNNNNNNNNNNNNNNNNNNNNNNNNNNNNNNNNNNNNNNNNNNNNNNNNNNNNNNNNNNNNNNNNNNNNNNNNNNNNNNNNNNNNNNNNNNNNNNNNNNNNNNNNNNNNNNNNNNNNNNNNNNNNNNNNNNNNNNNNNNNNNNNN
>Neocladosporium_leucadendri
cggcgagtgaagcggcaacagctcaaatttgaaatctggcgtcttcggcgtccgagttgtaatttgtaga-ggatgcttctgggcagcca-cc-ggtctaagttccttggaacaggacgtcatagagggtgagaatcccgtatgcgaccggaca-ggcaccctccacgtagctccttcgacgagtcgagttgtttgggaatgcagctctaaatgggaggtaaatttcttctaaagctaaataccggccagagaccgatagcgcacaagtagagtgatcgaaagatgaaaagtacttt-ggaaagagagttaaaaagcacgtgaaattgttgaaagggaagggtttgcaaccagacttgc-tcgcgg-tgttccgccggtcttc-tgaccgg--tctactcgccgcgctgcaggccagcatcgtct-ggggccgccgg---ata-agactttaggaatgtagctccct------cgggagtgttatagcctattg--tgatgcggcgcgtccc-gggcgaggtccgcgc-ttcggctaggatgctggcgtaatggtt-gtaaaccg-cccgtcttgaaacacggaccaaggagtctagcatctatgcgagtgttcgggtgtcaaa-cccctacgcgtaatgaaagtgaacggaggtgggaa--------------------------------------------------------------------------------------------------------------------------------------------ct-------ttttg-tgcaccatcgaccgatcctgatgtc--ttcggatggatttgagtaagagcatagctgttgggacccgaaagatggtgaactatgcctgaata-gggtgaagcca-gaggaaactct-------------------------------------------g-gtggaggctcgcagcggttctgacgtgcaaatcgatcgtcaaatttgggtata------------------------------------------------------------------------------------------------------------------------------catc----caaccctt-----t-g--------ttgttcaaa----------cctctgt---tgcctcgggg-gcggccc-----tgacccaagtctaa--a----acgtcttgcgaatggg-----------acccccggcggccaataacc---------------------aaac---tctt-gcgt-at----ctctgtcgtctgagtgattata-tc--aatcaa-------------attaaaactttcaacaacggatctcttggttctggcatcgatgaagaacgcagcgaaatgcgataagtaatgtgaattgcagaattcagtgaatcatcgaatctttgaacgcacattgcgccccttggtattccggggggcatgcctgttcgagcgtcatt-tc-accactcaagcctc-gcttggtatt-gggcg-ac------------gcgg-----------tcc-------gccgcac-----gcctc-----------aaatcg------accggct-gggtcgatcgtcccctcagcgttgtggtt----caact---------aattc-----------------gctaaagggtttt-cg-gtcgg-----------------------tcacgccgttaaacaagacc----------tcat---ttttaaaggttgaccNNNNNNNNNNNNNNNNNNNNNNNNNNNNNNNNNNNNNNNNNNNNNNNNNNNNNNNNNNNNNNNNNNNNNNNNNNNNNNNNNNNNNNNNNNNNNNNNNNNNNNNNNNNNNNNNNNNNNNNNNNNNNNNNNNNNNNNNNNNNNNNNNNNNNNNNNNNNNNNNNNNNNNNNNNNNNNNNNNNNNNNNNNNNNNNNNNNNNNNNNNNNNNNNNNNNNNNNNNNNNNNNNNNNNNNNNNNNNNNNNNNNNNNNNNNNNNNNNNNNNNNNNNNNNNNNNNNNNNNNNNNNN-NNNNNNNNNNNNNNNNNNNNNNNNNNNNNNNNNNNNNNNNNNNNNNNNNNNNNNNNNNNNNNNNNNNNNNNNNNNNNNNNNNNNNNNNNNNNNNNNNNNNNNNNNNNNNNNNNNNNNNNNNNNNNNNNNNNNNNNNNNNNNNNNNNNNNNNNNNNNNNNNNNNNNNNNNNNNNNNNNNNNNNNNNNNNNNNNNNNNNNNNNNNNNNNNNNNNNNNNNNNNNNNNNNNNNNNNNNNNNNNNNNNNNNNNNNNNNNNNNNNNNNNNNNNNNNNNNNNNNNNNNNNNNNNNN---------NNNNNNNNNNNNNNNNNNNNNNNNNNNNNNNNNNNNNNNNNNNNNNNNNNNNNNNNNNNNNNNNNNNNNNNNNNNNNNNNNNNNNNNNNNNNNNNNNNNNNNNNNNNNNNNNNNNNNNNNNNNNNNNNNNNNNNNNNNNNNNNNNNNNNNNNNNNNNNNNNNNNNNNNNNNNNNNNNNNNNNNNNNNNNNNNNNNNNNNNNNNNNNNNNNNNNNNNNNNNNNNNNNNNNNNNNNNNNNNNNNNNNNNNNNNNNNNNNNNNNNNNNNNNNNNNNNNNNNNNNNNNNNNNNNNNNNNNNNNNNNNNNNNNNNNNNNNNNNNNNNNNNNNNNNNNNNNNNNNNNNNNNNNNNNNNNNNNNNNNNNNNNNNNNNNNNNNNNNNNNNNNNNNNNNNNN---NNNNNNNNNNNNNNNNNNNNNNNNNNNNNNNNNNNNNNNNNNNNNNNNNNNNNNNNNNNNNNNNNNNNNNNNNNNNNNNNNN--NNNNNNNNNNNNNNNNNNNNNNNNNNNNNNNNNNNNNNNNNNNNNNNNNNNNNNNNNNNNNNNNNNNNNNNNNNNNNNNNNNNNNNNNNNNNNNNNNNNNNNNNNNNNNNNNNNNNNNNNNNNNNNNNNNNNNNNNNNNNNNNNNNNNNNNNNNNNNNNNNNNNNNNNNNNNNNNNNNNNNNNNNNNNNNNNNNNNNNNNNNNNNNNNNNNNNNNNNNNNNNNNNNNNNNNNNNNNNNNNNNNNNNNNNNNNNNNNNNNNNNNNNNNNNNNNNNNNNNNNNNNNNNNNNNNNNNNNNNNNNNNNNNNNNNNNNNNNNNNNNNNNNNNNNNNNNNNNNNNNNNNNNNNNNNNNNNNNNNNNNNNNNNNNNNNNNNNNNNNNNNNNNNNNNNNNNNNNNNNNNNNNNNNNNNNNNNNNNNNNNNNNNNNNNNNNNNNNNNNNNNNNNNNNNNNNNNNNNNNNNNNNNNNNNNNNNNNNNNNNNNNNNNNNNNNNNNNNNNNNNNNNNNNNNNNNNNNNNNNNNNNNNNNNNNNNNNNNNNNNNNNNNNNNNNNNNNNNNNNNNNNNNNNNNNNNNNNNNNNNNNNNNNNNNNNNNNNNNNNNNNNNNNNNNNNNNNNNNNNNNNNNNNNNNNNNNNNNNNNNNNNNNNNNNNNNNNNNNNNNNNNNNNNNNNNNNNNNNNNNNNNNNNNNNNNNNNNNNNNNNNNNNNNNNNNNNNNNNNNNNNNNNNNNNNNNNNNNNNNNNNNNNNNNNNNNNNNNNNNNNNNNNNNNNNNNNNNNNNNNNNNNNNNNNNNNNNNNNNNNNNNNNNNNNNNNNNNNNNNNNNNNNNNNNNNNNNNNNNNNNNNNNNNNNNNNNNNNNNNNNNNNNNNNNNNNNNNNNNNNNNNNNNNNNNNNNNNNNNNNNNNNNNNNNNNNNNNNNNNNNNNNNNNNNNNNNNNNNNNNNNNNNNNNNNNNNNNNNNNNNNNNNNNNNNNNNNNNNN
>Neodeightoniella_phragmiticola_CPC_22059
nngcgagtgaagcggcaacagctcaaatttgaaatctggcgc-----aagcccgagttgtaatttgtaga-ggatgcttctgggtagcga-cc-gatctaagttccttggaacaggacgtcatagagggtgagaatcccgtatgtgaccggccc--gcaccctccacgtagctccttcgacgagtcgagttgtttgggaatgcagctctaaatgggaggtaaatttcttctaaagctaaataccggccagagaccgatagcgcacaagtagagtgatcgaaagatgaaaagtacttt-ggaaagagagttaaaaagcacgtgaaattgttgaaagggaagcgcctgcaaccagacttcg-cggcag-tgttccgccggtcttc-tgaccgg--ttcactctctgt-cgcgaggccatcatcgtct-gggcccgccgg---ata-agaccggaggaatgtagctcaccttc--gggggagtgttatagcctctgg--tgatgcggcgaggctc-gggcgaggtccgcgc-ttcggcaaggatgatggcgtaatggtt-gtcggcgg-cccgtcttgaaacacggaccaaggagtctaacatctatgcgagtgttcgggtgtcaaa-cccctacgcgtaatgaaagtgaacggaggtgggaa--------------------------------------------------------------------------------------------------------------------------------------------cc-------gcaaggtgcaccatcgaccgatcctgatgtc--ctcggatggatttgagtaagagcatagctgttgggacccgaaagatggtgaactatgcctgaata-gggtgaagcca-gaggaaactct-------------------------------------------g-gtggaggctcgcagcggttctgacgtgcaaatcgatcgtcaaatnnnnnnnnnctcc---------------------------gg---------------------gct---cg------------------------------------------------------------------acct-ccaaccctt-----t-g--------tgaacacaa------------tctgt---tgcttcgggg-gcgaccct-----gccgtgtct-------------gacgcggcgagc-------------gcccccggaggcc----------------------------caccaa-cact-gcat-ct-------ctgcgtcggagtttaagta-----aattta-------------aacaaaactttcaacaacggatctcttggttctggcatcgatgaagaacgcagcgaaatgcgataagtaatgtgaattgcagaattcagtgaatcatcgaatctttgaacgcacattgcgccctttggtattccgaagggcatgcctgttcgagcgtcatt-tc-accactcaagcctg-gcttggtatt-gggcg-cc------------gcgg----------tcga-------tccgcgc-----gcctc----------gaagt--c-----tccggct-gagccgt-ccgtctccgagcgttgtga--------------tttcattaatc-----------------gctccggggtg--cgg-gtggc-----------------------cgcggccgttaa---------------------atctttcacaaggttgaccNNNNNNNNNNNNNNNNNNNNNNNNNNNNNNNNNNNNNNNNCCTATTTGCATCGATGTGTTGAAACGGGACGAGAGTTCAACATCACACTAGCTGTCAAGACAAACATCATTACCTCCGGCTTGCGATACTGCCTCGCCACGGGAAACTGGGGAGATCAGAAGAAGGCCTCATCATCCAAGGCCGGCGTCAGTCAGGTGTTGAATCGCTACACCTACGCCTCGACATTGAGTCACTTGCGAAGAACGAACACGCCCATCGGTCGTGATGGCAAGATCGCCAAACCC-CGACAACTTCACAATACTCATTGGGGTCTGGTGTGTCCGTCCGAAACGCCCGAAGGGCAAGCGTGTGGTCTCGTCAAGAATTTGTCACTAATGTGCTACGTGACTGTCGGTACGCCAGGTGCACCACTCATTGACTTCATGCGACAACGCGGCATGGACTTACTCGAGGAGTACGATCCTGTTATGAACCCCCGTGCAACAAAAGTGATGCTCAATGGTACCTGGGTCGGTGTTCATCGTAACGCGGGTCATCTGGCAGACACTCTCCGATCTCTGAGGCGAAAGGGAC---------TGCTTAGCTTCGAGGTGACGATTATTCGAGATGTGAGAGAACGTGAGATCAGAATTTTCACAGATGCAGGCCGTGTTTGCCGACCATTGTTCGTTGTGGATAACGAC-CCAAAGAGCCC--TAATCGGGGAAGCTTGGTCCTCAAGCAAGAACACATTGAGCGACTGCAGAATGATCAAGAAATTCTGGCCAACCTCGAAG-------------GT--GTC------------AGC-GAAG-AAGAGCGCGAACAAGCCATCTACGGCTGGAAAGGGCTTGTCGATGAGGGCGTCGTCGAGTATCTCGACGCAGAGGAAGAGGAGACGGCCATGATTACCATGACGCCTGATGACTTGGAGGAGCACAAAAACATGAGACAGGGCATCGCTTT---TGACGATGCTCGGGATGACCCCCACCGTCGAATCAAGCCCAAGCCCAACGCCTCGGTGCGGACGTGGACACATTGCGAAATT--CACCCCGCTATGATTNNNNNNNNNNNNNNNNNNNNNNNNNNNNNNNNNNNNNNNNNNNNNNNNNNNNNNNNNNNNNNNNNNNNNNNNNNNNNNNNNNNNNNNNNNNNNNNNNNNNNNNNNNNNNNNNNNNNNNNNNNNNNNNNNNNNNNNNNNNNNNNNNNNNNNNNNNNNNNNNNNNNNNNNNNNNNNNNNNNNNNNNNNNNNNNNNNNNNNNNNNNNNNNNNNNNNNNNNNNNNNNNNNNNNNNNNNNNNNNNNNNNNNNNNNNNNNNNNNNNNNNNNNNNNNNNNNNNNNNNNNNNNNNNNNNNNNNNNNNNNNNNNNNNNNNNNNNNNNNNNNNNNNNNNNNNNNNNNNNNNNNNNNNNNNNNNNNNNNNNNNNNNNNNNNNNNNNNNNNNNNNNNNNNNNNNNNNNNNNNNNNNNNNNNNNNNNNNNNNNNNNNNNNNNNNNNNNNNNNNNNNNNNNNNNNNNNNNNNNNNNNNNNNNNNNNNNNNNNNNNNNNNNNNNNNNNNNNNNNNNNNNNNNNNNNNNNNNNNNNNNNNNNNNNNNNNNNNNNNNNNNNNNNNNNNNNNNNNNNNNNNNNNNNNNNNNNNNNNNNNNNNNNNNNNNNNNNNNNNNNNNNNNNNNNNNNNNNNNNNNNNNNNNNNNNNNNNNNNNNNNNNNNNNNNNNNNNNNNNNNNNNNNNNNNNNNNNNNNNNNNNNNNNNNNNNNNNNNNNNNNNNNNNNNNNNNNNNNNNNNNNNNNNNNNNNNNNNNNNNNNNNNNNNNNNNNNNNNNNNNNNNNNNNNNNNNNNNNNNNNNNNNNNNNNNNNNNNNNNNNNNNNNNNNNNNNNNNNNNNNNNNNNNNNNNNNNNNNNNNNNNNNNNNNNNNNNNNNNNNNNNNNNNNNNNNNNNNNNNNNNNNNNNNNNNNNNNNNNNNNNNNNNNNNNNNNNNNNNNNNNNNNNNNNNNNNNNNNNNNNNNNNNNNNNNNNNNNNNNNNNN
>Neodevriesia_bulbillosa_CBS_118285
nnnnnnnnnnnnnnnnnnnnnnnnnnnnnnnnnnnnnnnnnn-----nnnnnnnnnnnnnnnnnngtaga-ggatgcttctgggcaacgg-cc-ggtctaagttccttggaacaggacgtcacagagggtgagaatcccgtacgtgaccggctc--gtaccctccacgaagctccttcgacgagtcgagttgtttgggaatgcagctctaaatgggaggtaaatttcttctaaagctaaataccggccagagaccgatagcgcacaagtagagtgatcgaaagatgaaaagcacttt-ggaaagagagttaaaaagcacgtgaaattgttgaaagggaagcgcttgcgaccagacttgt-cggcgg-tgttccgccggtcttc-tgaccgg--tctactcgccgt-cggcaggccagcatcatct-ggggccgccgg---ataaaggtttggggaatgtagctccccctc--gggggagtgttatagccccttgcacaatacggcgtgcctc-gggtgaggtccgcgt-ctcggcaaggatgctggcgtaatggtc-gtaagcgg-cccgtcttgaaacacggaccaaggagtcgattgtctatgcgagtgttcgggcgtcaaa-cccctacgcgtaatgaaagtgaacggaggtgggaa--------------------------------------------------------------------------------------------------------------------------------------------cc-------gcaaggtgcaccatcgaccgatccggatgtc--ttcggatggatttgagtaagagcatagccaatcggacccgaaagatggtgaactatgcctgaata-gggtgaagcca-gagtaaactgt-------------------------------------------g-gtggaggctcgcagcggttctgacgtgcaaatcgatcgtcaaattt-ggtataccgc---------------------------gc---------------------gtc---cg------------------------------------------------------------------acctcccaaccctt-----t-g------atttgatcaag----------acctcctatctgcctcgggg-gcgacccggacccgccgcggtgcgtggt--------------------------------ccccccggcggtaaccttat---------------------ccaa---ctctcgcat------caattgtcgtcggagtaacgaagttt--aattca-------------atcaaaactttcaacaacggatctcttggttctggcatcgatgaagaacgcagcgaaatgcgataagtaatgtgaattgcagaattcagtgaatcatcgaatctttgaacgcacattgcgccctttggcattccgaagggcatgcctgttcgagcgtcatt-ac-accaatcaagcctg-gcttggtatt-gggcg-ac------------gggga--ccccccggggg-------tcccccc-----gcccc----------aatgacc-------ccggc--gggacggaccgaatctcagcgttgtgaatct----------------catcc-----------------gctggcgagacgg----gacgg-----------------------ccgtgccgttaaacaaccc------------cttttattcacagggttgacnTTCCGGATGAAGTTCCAGCAGCTCGTCAGAGATATGCGGATGTATCTCCACCGCGCCATTGAGACTGGCAAGGCGTTCAACCCGACGGTAGCGGTCAAAAATCAGATCATCACGAATGGGCTGCGGTATAGTTTGGCTACGGGCAATTGGGGTGACCAGAAGAAAGCTGCCACTGCCAAAGCTGGTGTCAGTCAGGTGCTGAACCGATACACATACGCCTCCACACTCTCACATCTACGGCGAACGAACACACCCATNNNNNNNNNNNNNNNNNNNNNNNNNNNN-NNNNNNNNNNNNNNNNNNNNNNNNNNNNNNNNNNNNNNNNNNNNNNNNNNNNNNNNNNNNNNNNNNNNNNNNNNNNNNNNNNNNNNNNNNNNNNNNNNNNNNNNNNNNNNNNNNNNNNNNNNNNNNNNNNNNNNNNNNNNNNNNNNNNNNNNNNNNNNNNNNNNNNNNNNNNNNNNNNNNNNNNNNNNNNNNNNNNNNNNNNNNNNNNNNNNNNNNNNNNNNNNNNNNNNNNNNNNNNNNNNNNNNNNNNNNNNNNNNNNNNNNNNNNNNNNNNNNNNNNNNNNNNNNN---------NNNNNNNNNNNNNNNNNNNNNNNNNNNNNNNNNNNNNNNNNNNNNNNNNNNNNNNNNNNNNNNNNNNNNNNNNNNNNNNNNNNNNNNNNNNNNNNNNNNNNNNNNNN-NNNNNNNNNNN--NNNNNNNNNNNNNNNNNNNNNNNNNNNNNNNNNNNNNNNNNNNNNNNNNNNNNNNNNNNNNNNNNNNNNNNNNNNNNNNNNNNNNNNNNNN---------------------NNN-NNNN-NNNNNNNNNNNNNNNNNNNNNNNNNNNNNNNNNNNNNNNNNNNNNNNNNNNNNNNNNNNNNNNNNNNNNNNNNNNNNNNNNNNNNNNNNNNNNNNNNNNNNNNNNNNNNNNNNNNNNNNNNNNNNNNNNNNNNNNNNNNNNNNNNNNNNNN---NNNNNNNNNNNNNNNNNNNNNNNNNNNNNNNNNNNNNNNNNNNNNNNNNNNNNNNNNNNNNNNNNNNNNNNNNNNNNNNNNN--NNNNNNNNNNNNNNNNNNNNNNNNNNNNNNNNNNNNNNNNNNNNNNNNNNNNNNNNNNNNNNNNNNNNNNNNNNNNNNNNNNNNNNNNNNNNNNNNNNNNNNNNNNNNNNNNNNNNNNNNNNNNNNNNNNNNNNNNNNNNNNNNNNNNNNNNNNNNNNNNNNNNNNNNNNNNNNNNNNNNNNNNNNNNNNNNNNNNNNNNNNNNNNNNNNNNNNNNNNNNNNNNNNNNNNNNNNNNNNNNNNNNNNNNNNNNNNNNNNNNNNNNNNNNNNNNNNNNNNNNNNNNNNNNNNNNNNNNNNNNNNNNNNNNNNNNNNNNNNNNNNNNNNNNNNNNNNNNNNNNNNNNNNNNNNNNNNNNNNNNNNNNNNNNNNNNNNNNNNNNNNNNNNNNNNNNNNNNNNNNNNNNNNNNNNNNNNNNNNNNNNNNNNNNNNNNNNNNNNNNNNNNNNNNNNNNNNNNNNNNNNNNNNNNNNNNNNNNNNNNNNNNNNNNNNNNNNNNNNNNNNNNNNNNNNNNNNNNNNNNNNNNNNNNNNNNNNNNNNNNNNNNNNNNNNNNNNNNNNNNNNNNNNNNNNNNNNNNNNNNNNNNNNNNNNNNNNNNNNNNNNNNNNNNNNNNNNNNNNNNNNNNNNNNNNNNNNNNNNNNNNNNNNNNNNNNNNNNNNNNNNNNNNNNNNNNNNNNNNNNNNNNNNNNNNNNNNNNNNNNNNNNNNNNNNNNNNNNNNNNNNNNNNNNNNNNNNNNNNNNNNNNNNNNNNNNNNNNNNNNNNNNNNNNNNNNNNNNNNNNNNNNNNNNNNNNNNNNNNNNNNNNNNNNNNNNNNNNNNNNNNNNNNNNNNNNNNNNNNNNNNNNNNNNNNNNNNNNNNNNNNNNNNNNNNNNNNNNNNNNNNNNNNNNNNNNNNNNNNNNNNNNNNNNNNNNNNNNNNNNNNNNNNNNNNNNNNNNNNNNNNNNNNNNNNNNNNNNNNNNNNNNNNNNNNNNNNNNNN
>Neodevriesia_lagerstroemiae_CBS_125422
nnnnnnnngaagcggcaacagctcaaatttgaaatctggcgc-----aagcccgagttgtaatttgtaga-ggatgcttctaggcagcgg-cc-ggtctaagttccttggaacaggacgtcatagagggtgagaatcccgtatgtgaccggttg--gcaccttccacgtagctccttcgacgagtcgagttgtttgggaatgcagctctaaatgggaggtaaatttcttctaaagctaaataccggccagagaccgatagcgcacaagtagagtgatcgaaagatgaaaagcacttt-ggaaagagagttaaaaagcacgtgaaattgttgaaagggaagcgcttgcgaccagacttgt-cggcgg-tgttccgccggtcttc-tgaccgg--tctactcgccgt-cggcaggccagcatcatct-ggggccgccgg---ataaaggctttgggaatgtagctcccctc----ggggagtgttatagccctttgcacaatacggtgcgcctc-gggtgaggtccgcgt-ctaggcaaggatgctggcgtaatggtt-gtaagcgg-cccgtcttgaaacacggaccaaggagtcgattatctatgcgagtgttcgggcgtcaaa-cccctacgcgtaatgaaagtgaacggaggtgggaa--------------------------------------------------------------------------------------------------------------------------------------------ct---------acggtgcaccatcgaccgatccggatgtc--ttcggatggatttgagtaagagcatagctaatcggacccgaaagatggtgaactatgcctgaata-gggtgaagcca-gaggaaactct-------------------------------------------g-gtggannnnnnnnnnnnnnnnnnnnnnnnnnnnnnnnnnnnnnnnnnnnnnnntcgc---------------------------gc---------------------gcc---cg------------------------------------------------------------------acctcccaaccctt-----t-g------atttgatcaag----------acctcctt-ctgcctcgggg-gcgacccg-----gacctc--------------------ggcccgcggt-----------ccccccggtggtcaccaacc---------------------aaaa---ctct-gcat------caattgtcgtctgagtattgagt--a--aattca-------------atcaaaactttcaacaacggatctcttggttctggcatcgatgaagaacgcagcgaaatgcgataagtaatgtgaattgcagaattcagtgaatcatcgaatctttgaacgcacattgcgccctttggcattccgaagggcatgcctgttcgagcgtcatt-ac-accaatcaagcctg-gcttggtatt-gggcg-ac------------ggggc--cgtcacacg----------ccccgc-----gcccc----------aatgac-------tccggc--gggacggaccgaatctcagcgttgtga---------------atcaaaagcc-----------------gctggcgagacgg----gacgg-----------------------ccgtgccgttaaacaac--------------cccttctc---aaggttgaccNNNNNNNNNNNGTTCATTCAGCTGGTTCGAGATATGCGGTTGTATCTGCATCGCGCGATTGAGACTGGCAAGCAATTCAATCCGACTGTGGCAGTCAAGAGTCAGATTATGACGAATGGTTTGCGGTACAGTCTGGCGACGGGCAATTGGGGTGATCAGAAGAAGGCGGCGAGCGCGAAGGCTGGTGTCAGTCAGGTGCTCAATCGGTATACCTACGCATCGACATTGTCACATCTACGGCGAACGAATACTCCGATCGGCAGAGATGGCAAGATTGCAAAACCG-CNNNNNNNNNNNNNNNNNNNNNNNNNNNNNNNNNNNNNNNNNNNNNNNNNNNNNNNNNNNNNNNNNNNNNNNNNNNNNNNNNNNNNNNNNNNNNNNNNNNNNNNNNNNNNNNNNNNNNNNNNNNNNNNNNNNNNNNNNNNNNNNNNNNNNNNNNNNNNNNNNNNNNNNNNNNNNNNNNNNNNNNNNNNNNNNNNNNNNNNNNNNNNNNNNNNNNNNNNNNNNNNNNNNNNNNNNNNNNNNNNNNNNNNNNNNNNNNNNNNNNNNNNNNNNNNNNNNNNNNNNNNNNNNN---------NNNNNNNNNNNNNNNNNNNNNNNNNNNNNNNNNNNNNNNNNNNNNNNNNNNNNNNNNNNNNNNNNNNNNNNNNNNNNNNNNNNNNNNNNNNNNNNNNNNNNNNNNNN-NNNNNNNNNNN--NNNNNNNNNNNNNNNNNNNNNNNNNNNNNNNNNNNNNNNNNNNNNNNNNNNNNNNNNNNNNNNNNNNNNNNNNNNNNNNNNNNNNNNNNNN---------------------NNN-NNNN-NNNNNNNNNNNNNNNNNNNNNNNNNNNNNNNNNNNNNNNNNNNNNNNNNNNNNNNNNNNNNNNNNNNNNNNNNNNNNNNNNNNNNNNNNNNNNNNNNNNNNNNNNNNNNNNNNNNNNNNNNNNNNNNNNNNNNNNNNNNNNNNNNNNNNNN---NNNNNNNNNNNNNNNNNNNNNNNNNNNNNNNNNNNNNNNNNNNNNNNNNNNNNNNNNNNNNNNNNNNNNNNNNNNNNNNNNN--NNNNNNNNNNNNNNNNNNNNNNNNNNNNNNNNNNNNNNNNNNNNNNNNNNNNNNNNNNNNNNNNNNNNNNNNNNNNNNNNNNNNNNNNNNNNNNNNNNNNNNNNNNNNNNNNNNNNNNNNNNNNNNNNNNNNNNNNNNNNNNNNNNNNNNNNNNNNNNNNNNNNNNNNNNNNNNNNNNNNNNNNNNNNNNNNNNNNNNNNNNNNNNNNNNNNNNNNNNNNNNNNNNNNNNNNNNNNNNNNNNNNNNNNNNNNNNNNNNNNNNNNNNNNNNNNNNNNNNNNNNNNNNNNNNNNNNNNNNNNNNNNNNNNNNNNNNNNNNNNNNNNNNNNNNNNNNNNNNNNNNNNNNNNNNNNNNNNNNNNNNNNNNNNNNNNNNNNNNNNNNNNNNNNNNNNNNNNNNNNNNNNNNNNNNNNNNNNNNNNNNNNNNNNNNNNNNNNNNNNNNNNNNNNNNNNNNNNNNNNNNNNNNNNNNNNNNNNNNNNNNNNNNNNNNNNNNNNNNNNNNNNNNNNNNNNNNNNNNNNNNNNNNNNNNNNNNNNNNNNNNNNNNNNNNNNNNNNNNNNNNNNNNNNNNNNNNNNNNNNNNNNNNNNNNNNNNNNNNNNNNNNNNNNNNNNNNNNNNNNNNNNNNNNNNNNNNNNNNNNNNNNNNNNNNNNNNNNNNNNNNNNNNNNNNNNNNNNNNNNNNNNNNNNNNNNNNNNNNNNNNNNNNNNNNNNNNNNNNNNNNNNNNNNNNNNNNNNNNNNNNNNNNNNNNNNNNNNNNNNNNNNNNNNNNNNNNNNNNNNNNNNNNNNNNNNNNNNNNNNNNNNNNNNNNNNNNNNNNNNNNNNNNNNNNNNNNNNNNNNNNNNNNNNNNNNNNNNNNNNNNNNNNNNNNNNNNNNNNNNNNNNNNNNNNNNNNNNNNNNNNNNNNNNNNNNNNNNNNNNNNNNNNNNNNNNNNNNNNNNNNNNNNNNNNNNNNNNNNNNNNNNNNNNNNNNNNNNNN
>Neodevriesia_modesta_CBS_137182
nnnnnagtgaagcggcaacagctcaaatttgaaatctggcgc-----aagcccgagttgtaatttgcaga-ggatgcttctgggtagcgg-cc-ggtctaagttccttggaacaggacgtcatagagggtgagaatcccgtatgtgactggttg--gcgccctccacgtagctccttcgacgagtcgagttgtttgggaatgcagctctaaatgggaggtaaatttcttctaaagctaaataccggccagagaccgatagcgcacaagtagagtgatcgaaagatgaaaagcacttt-ggaaagagagttaaaaagcacgtgaaattgttgaaagggaagcgcttgcgaccagacttgt-cggcgg-tgttccgccggtcttc-tgaccgg--tccactcgccgt-cgacaggccagcatcatct-ggggccgccgg---ataaaggcttagggaatgtagctcccctc----ggggagtgttatagcccttcgcacaatacggcgtgtccc-gggtgaggtccgcgt-ctcggcaaggatgctggcgtaatggtc-gtaagcgg-cccgtcttgaaacacggaccaaggagtcgattatctatgcgagtgttcgggcgtcaaa-cccctacgcgtaatgaaagtgaacggaggcgggaa--------------------------------------------------------------------------------------------------------------------------------------------cc-tt----taccggtgcaccgtcgaccgatccggatgtc--ttcggatggatttgagtaagagcatagctaatcggacccgaaagatggtgaactatgcctgaata-gggtgaagcca-gaggaaactct-------------------------------------------g-gtggaggctcgcagcggttctgacgtgcaaatcgatcgtcaaatttgggtatactcc---------------------------gg---------------------ccc---ga------------------------------------------------------------------gttcgataaccctt-----t-g------atttatcgaga----------cctcttc--atgcctcgggg-gcgacccg-----gccttc--------------------gggtcgcggt-----------ccccccggcggtacaacctt---------------------caaa---ccct-gcat------caattgtcgtctgagc-gaaaag-tt--aattca-------------attaaaactttcaacaacggatctcttggttctggcatcgatgaagaacgcagcgaaatgcgataagtaatgtgaattgcagaattcagtgaatcatcgaatctttgaacgcacattgcgccctttggcattccgaagggcatgcctgttcgagcgtcatt-ac-accaatcaagcctg-gcttggtatt-gggcg-ac------------ggggc--cgccagtcgg--------cgcccgc-----gcctc----------aatgacct-----ttcggc--gggacggactgtatctcagcgttgtgg----------------taaaaagcc-----------------gctggcgagacgg----gacga-----------------------ccgtgccggtaaacctc--------------atttctca----aggttgaccNNNNNNNNNNNNNNNNNNNNNNNNNNNNNNNNNNNNNNNNNNNNNNNNNNNNNNNNNNNNNNNNNNNNNNNNNNNNNNNNNNNNNNNNNNNNNNNNNNNNNNNNNNNNNNNNNNNNNNNNNNNNNNNNNNNNNNNNNNNNNNNNNNNNNNNNNNNNNNNNNNNNNNNNNNNNNNNNNNNNNNNNNNNNNNNNNNNNNNNNNNNNNNNNNNNNNNNNNNNNNNNNNNNNNNNNNNNNNNNNNNNNNNNNNNNNNNNNNNNNNNNNNNNNNNNNNNNNNNNNNNNNN-NNNNNNNNNNNNNNNNNNNNNNNNNNNNNNNNNNNNNNNNNNNNNNNNNNNNNNNNNNNNNNNNNNNNNNNNNNNNNNNNNNNNNNNNNNNNNNNNNNNNNNNNNNNNNNNNNNNNNNNNNNNNNNNNNNNNNNNNNNNNNNNNNNNNNNNNNNNNNNNNNNNNNNNNNNNNNNNNNNNNNNNNNNNNNNNNNNNNNNNNNNNNNNNNNNNNNNNNNNNNNNNNNNNNNNNNNNNNNNNNNNNNNNNNNNNNNNNNNNNNNNNNNNNNNNNNNNNNNNNNNNNNNNNNN---------NNNNNNNNNNNNNNNNNNNNNNNNNNNNNNNNNNNNNNNNNNNNNNNNNNNNNNNNNNNNNNNNNNNNNNNNNNNNNNNNNNNNNNNNNNNNNNNNNNNNNNNNNNNNNNNNNNNNNNNNNNNNNNNNNNNNNNNNNNNNNNNNNNNNNNNNNNNNNNNNNNNNNNNNNNNNNNNNNNNNNNNNNNNNNNNNNNNNNNNNNNNNNNNNNNNNNNNNNNNNNNNNNNNNNNNNNNNNNNNNNNNNNNNNNNNNNNNNNNNNNNNNNNNNNNNNNNNNNNNNNNNNNNNNNNNNNNNNNNNNNNNNNNNNNNNNNNNNNNNNNNNNNNNNNNNNNNNNNNNNNNNNNNNNNNNNNNNNNNNNNNNNNNNNNNNNNNNNNNNNNNNNNNNNNNNNN---NNNNNNNNNNNNNNNNNNNNNNNNNNNNNNNNNNNNNNNNNNNNNNNNNNNNNNNNNNNNNNNNNNNNNNNNNNNNNNNNNN--NNNNNNNNNNNNNNNNNNNNNNNNNNNNNNNNNNNNNNNNNNNNNNNNNNNNNNNNNNNNNNNNNNNNNNNNNNNNNNNNNNNNNNNNNNNNNNNNNNNNNNNNNNNNNNNNNNNNNNNNNNNNNNNNNNNNNNNNNNNNNNNNNNNNNNNNNNNNNNNNNNNNNNNNNNNNNNNNNNNNNNNNNNNNNNNNNNNNNNNNNNNNNNNNNNNNNNNNNNNNNNNNNNNNNNNNNNNNNNNNNNNNNNNNNNNNNNNNNNNNNNNNNNNNNNNNNNNNNNNNNNNNNNNNNNNNNNNNNNNNNNNNNNNNNNNNNNNNNNNNNNNNNNNNNNNNNNNNNNNNNNNNNNNNNNNNNNNNNNNNNNNNNNNNNNNNNNNNNNNNNNNNNNNNNNNNNNNNNNNNNNNNNNNNNNNNNNNNNNNNNNNNNNNNNNNNNNNNNNNNNNNNNNNNNNNNNNNNNNNNNNNNNNNNNNNNNNNNNNNNNNNNNNNNNNNNNNNNNNNNNNNNNNNNNNNNNNNNNNNNNNNNNNNNNNNNNNNNNNNNNNNNNNNNNNNNNNNNNNNNNNNNNNNNNNNNNNNNNNNNNNNNNNNNNNNNNNNNNNNNNNNNNNNNNNNNNNNNNNNNNNNNNNNNNNNNNNNNNNNNNNNNNNNNNNNNNNNNNNNNNNNNNNNNNNNNNNNNNNNNNNNNNNNNNNNNNNNNNNNNNNNNNNNNNNNNNNNNNNNNNNNNNNNNNNNNNNNNNNNNNNNNNNNNNNNNNNNNNNNNNNNNNNNNNNNNNNNNNNNNNNNNNNNNNNNNNNNNNNNNNNNNNNNNNNNNNNNNNNNNNNNNNNNNNNNNNNNNNNNNNNNNNNNNNNNNNNNNNNNNNNNNNNNNNNNNNNNNNNNNNNNNNNNNNNNNNNNNNNNNNNNNNNNNNNNNNNNNNNNNNNNNNNNNNNNNNNNNNNNNNNNNNNNNNNNNNNNNNNNNNNNNNNNNNNNNNNNNNN
>Neodevriesia_modesta_CCFEE_5672
nnnnnnnnnnnnnnnnnnnnnnnnnnnnnnnnnnnnnnnnnn-----nnnnnnnnnnnnnnnnnngcaga-ggatgcttctgggcagcgg-cc-ggtctaagttccttggaacaggacgtcatagagggtgagaatcccgtatgtgaccggctg--gcaccctccacgtagctccttcgacgagtcgagttgtttgggaatgcagctctaaatgggaggtaaatttcttctaaagctaaataccggccagagaccgatagcgcacaagtagagtgatcgaaagatgaaaagcacttt-ggaaagagagttaaaaagcacgtgaaattgttgaaagggaagcgcttgcgaccagacttgt-cggcgg-tgttccgccggtcttc-tgaccgg--tctactcgccgt-cggcaggccagcatcatct-ggggccgccgg---ataaaggctcggggaatgtagctcccttc----ggggagtgttatagccccttgcacaatacggcgcgcccc-gggtgaggtccgcgt-ctcggcaaggatgctggcgtaatggtc-gtaagcgg-cccgtcttgaaacacggaccaaggagtcgattatctatgcgagtgttcgggcgtcaaaccccctacgcgtaatgaaagtgaacggaggtgggaa--------------------------------------------------------------------------------------------------------------------------------------------ccttt----taccggtgcaccatcgaccgatccggatgtc--ttcggatggatttgagtaagagcatagctaatcggacccgaaagatggtgaactatgcctgaata-gggtgaagcca-gaggaaactct-------------------------------------------g-gtggaggctcgcagcggttctgacgtgcaaatcgatcgtcaaatttgggcatactcc---------------------------gg---------------------ccc---ga------------------------------------------------------------------gttcgataaccctt-----t-g------atttatcgaga----------cctcttc--atgcctcgggg-gcgacccg-----gccttc--------------------gggtcgcggt-----------ccccccggcggtacaacctt---------------------caaa---ccct-gcat------caattgtcgtctgagc-gaaaag-tt--aattca-------------attaaaactttcaacaacggatctcttggttctggcatcgatgaagaacgcagcgaaatgcgataagtaatgtgaattgcagaattcagtgaatcatcgaatctttgaacgcacattgcgccctttggcattccgaagggcatgcctgttcgagcgtcatt-ac-accaatcaagcctg-gcttggtatt-gggcg-ac------------ggggc--cgccagtcgg--------cgcccgc-----gcctc----------aatgacct-----ttcggc--gggacggactgtatctcagcgttgtgg----------------taaaaagcc-----------------gctggcgagacgg----gacga-----------------------ccgtgccggtaaacctc--------------atttctca----aggttgaccTTCCGGTTGAAGTTCACCCAGATGGTGAGGGATATGCGGTTATACCTCCACCGAGCCATCGAGACCGGCAAGGCGTTCAATCCCACCCTCGCGGTCAAGAGTCAGATCTTGACGAATGGCTTGCGGTACAGCTTGGCGACCGGTAACTGGGGCGATCAGAAGAAGGCGGCGAGCGCAAAGGCTGGAGTCAGTCAGGTGCTCAATCGGTACACGTATGCCTCGACGCTATCTCATTTGCGGCGAACGAACACACCAATNNNNNNNNNNNNNNNNNNNNNNNNNNNN-NNNNNNNNNNNNNNNNNNNNNNNNNNNNNNNNNNNNNNNNNNNNNNNNNNNNNNNNNNNNNNNNNNNNNNNNNNNNNNNNNNNNNNNNNNNNNNNNNNNNNNNNNNNNNNNNNNNNNNNNNNNNNNNNNNNNNNNNNNNNNNNNNNNNNNNNNNNNNNNNNNNNNNNNNNNNNNNNNNNNNNNNNNNNNNNNNNNNNNNNNNNNNNNNNNNNNNNNNNNNNNNNNNNNNNNNNNNNNNNNNNNNNNNNNNNNNNNNNNNNNNNNNNNNNNNNNNNNNNNNNNNNNNNNN---------NNNNNNNNNNNNNNNNNNNNNNNNNNNNNNNNNNNNNNNNNNNNNNNNNNNNNNNNNNNNNNNNNNNNNNNNNNNNNNNNNNNNNNNNNNNNNNNNNNNNNNNNNNN-NNNNNNNNNNN--NNNNNNNNNNNNNNNNNNNNNNNNNNNNNNNNNNNNNNNNNNNNNNNNNNNNNNNNNNNNNNNNNNNNNNNNNNNNNNNNNNNNNNNNNNN---------------------NNN-NNNN-NNNNNNNNNNNNNNNNNNNNNNNNNNNNNNNNNNNNNNNNNNNNNNNNNNNNNNNNNNNNNNNNNNNNNNNNNNNNNNNNNNNNNNNNNNNNNNNNNNNNNNNNNNNNNNNNNNNNNNNNNNNNNNNNNNNNNNNNNNNNNNNNNNNNNNN---NNNNNNNNNNNNNNNNNNNNNNNNNNNNNNNNNNNNNNNNNNNNNNNNNNNNNNNNNNNNNNNNNNNNNNNNNNNNNNNNNN--NNNNNNNNNNNNNNNNNNNNNNNNNNNNNNNNNNNNNNNNNNNNNNNNNNNNNNNNNNNNNNNNNNNNNNNNNNNNNNNNNNNNNNNNNNNNNNNNNNNNNNNNNNNNNNNNNNNNNNNNNNNNNNNNNNNNNNNNNNNNNNNNNNNNNNNNNNNNNNNNNNNNNNNNNNNNNNNNNNNNNNNNNNNNNNNNNNNNNNNNNNNNNNNNNNNNNNNNNNNNNNNNNNNNNNNNNNNNNNNNNNNNNNNNNNNNNNNNNNNNNNNNNNNNNNNNNNNNNNNNNNNNNNNNNNNNNNNNNNNNNNNNNNNNNNNNNNNNNNNNNNNNNNNNNNNNNNNNNNNNNNNNNNNNNNNNNNNNNNNNNNNNNNNNNNNNNNNNNNNNNNNNNNNNNNNNNNNNNNNNNNNNNNNNNNNNNNNNNNNNNNNNNNNNNNNNNNNNNNNNNNNNNNNNNNNNNNNNNNNNNNNNNNNNNNNNNNNNNNNNNNNNNNNNNNNNNNNNNNNNNNNNNNNNNNNNNNNNNNNNNNNNNNNNNNNNNNNNNNNNNNNNNNNNNNNNNNNNNNNNNNNNNNNNNNNNNNNNNNNNNNNNNNNNNNNNNNNNNNNNNNNNNNNNNNNNNNNNNNNNNNNNNNNNNNNNNNNNNNNNNNNNNNNNNNNNNNNNNNNNNNNNNNNNNNNNNNNNNNNNNNNNNNNNNNNNNNNNNNNNNNNNNNNNNNNNNNNNNNNNNNNNNNNNNNNNNNNNNNNNNNNNNNNNNNNNNNNNNNNNNNNNNNNNNNNNNNNNNNNNNNNNNNNNNNNNNNNNNNNNNNNNNNNNNNNNNNNNNNNNNNNNNNNNNNNNNNNNNNNNNNNNNNNNNNNNNNNNNNNNNNNNNNNNNNNNNNNNNNNNNNNNNNNNNNNNNNNNNNNNNNNNNNNNNNNNNNNNNNNNNNNNNNNNNNNNNNNNNNNNNNNNNNNNNNNNNNNNNNNNNNNNNNNNNNNNNNNNNN
>Neodevriesia_sardiniae_CBS_139724
nnnnnnnnnnnnnnnnnnnnnnnnnnnnnnnnnnnnnnnnnnnnnnnnnnnnnnnnnnnnnnnnnnnnnnnnnnnnnnnnnnnnnnnnnnnnnnnnnnnnnnnnnnnnnnnnnnnnnnnnnnnnnnnnnnnnnnnnnnnnnnnnnnnnnnnnnnnnnnnnnnnnnnnnnnnnnnnnnnnnnnnnnnnnnnnnnnnnnnnnnnnnnnnnnnnnnnnnnnnnnnnnnnnnnnnnnnnnnnnnnnnnnnnnnnnnnnnnnnnnnnnnnnnnnnnnnnnnnnnnnnnnnnnnnnnnnnnnnnnnnnnnnnnnnnnnnnnnnnnnnnnnnnnnnnnnnnnnnnnnnnnnnnnnnnnnnnnnnnnnnnnnnnnnnnnnnnnnnnnnnnnnnnnnnnnnnnnnnnnnnnnnnnnnnnnnnnnnnnnnnnnnnnnnnnnnnccgg---ataaaggcgcggggaatgtagcccctc--------ggggtgttatagccccgcgtacaatacggcgccgccc-gagtgaggtccgcgc-ttcggctaggatgctggcgtaatggtt-gtttgcgg-cccgtcttgaaacacggaccaaggagtctaacatctatgcgagtgttcgggtgtcaaa-cccctacgcggaatgaaagtgaacggaggtgggaa--------------------------------------------------------------------------------------------------------------------------------------------cc-------gcaaggtgcaccatcgaccgatcctgatgtc--ttcggatggatttgagtaagagcatagctgttgggacccgaaagatggtgaactatgcctgaata-gggtgaagcca-gaggaaactct-------------------------------------------g-gtggaggctcgcagcggttctgacgtgcaaatcgatcgtcaaatttgggtatacccg------------------------------------------------ccgcc---cg------------------------------------------------------------------acctcccaaccctt-----t-g------atttgatcaag----------acctcctt-ctgcctcgggg-gcgacccg-----gccttcgggcttccggt------------------------------ccccccggtggtcacca-----------a------------taaa---ctct-gcat------caattgtcgtctgagtatgaagt----aaattca-------------atcaaaactttcaacaacggatctcttggttctggcatcgatgaagaacgcagcgaaatgcgataagtaatgtgaattgcagaattcagtgaatcatcgaatctttgaacgcacattgcgccctttggcattccgaagggcatgcctgttcgagcgtcatt-ac-accaatcaagcctc-gcttggtatt-gggcg---------------acgg---ggccgtaacac-------gccccgc-----gcccc----------aatgact-------ccggc--gggacggaccgaatctcagcgttgtggtta-----------------aagcc-----------------gctgtcgagacgggac---------------------------gcccgtgccgttaaacaac------------------cccatcacaggttgaccTTTAGATTGAAGTTTGCGCAGCTGGTCAGAGATATGCGGATGTACCTGCACCGTGCCATTGAGACCGGAAAACAGTTCAACCCTACGCTTGCGGTGAAGAGCCAGATTATCACCAACGGCTTGCGGTATAGCTTGGCCACAGGCAATTGGGGTGATCAGAAGAAGGCAGCCAGCGCCAAAGCTGGCGTGAGTCAAGTCCTGAACCGATACACATACGCGTCGACGTTATCACATCTACGGCGAACCAACACNNNNNNNNNNNNNNNNNNNNNNNNNNNNNNNNNN-NNNNNNNNNNNNNNNNNNNNNNNNNNNNNNNNNNNNNNNNNNNNNNNNNNNNNNNNNNNNNNNNNNNNNNNNNNNNNNNNNNNNNNNNNNNNNNNNNNNNNNNNNNNNNNNNNNNNNNNNNNNNNNNNNNNNNNNNNNNNNNNNNNNNNNNNNNNNNNNNNNNNNNNNNNNNNNNNNNNNNNNNNNNNNNNNNNNNNNNNNNNNNNNNNNNNNNNNNNNNNNNNNNNNNNNNNNNNNNNNNNNNNNNNNNNNNNNNNNNNNNNNNNNNNNNNNNNNNNNNNNNNNNNNN---------NNNNNNNNNNNNNNNNNNNNNNNNNNNNNNNNNNNNNNNNNNNNNNNNNNNNNNNNNNNNNNNNNNNNNNNNNNNNNNNNNNNNNNNNNNNNNNNNNNNNNNNNNNN-NNNNNNNNNNN--NNNNNNNNNNNNNNNNNNNNNNNNNNNNNNNNNNNNNNNNNNNNNNNNNNNNNNNNNNNNNNNNNNNNNNNNNNNNNNNNNNNNNNNNNNN---------------------NNN-NNNN-NNNNNNNNNNNNNNNNNNNNNNNNNNNNNNNNNNNNNNNNNNNNNNNNNNNNNNNNNNNNNNNNNNNNNNNNNNNNNNNNNNNNNNNNNNNNNNNNNNNNNNNNNNNNNNNNNNNNNNNNNNNNNNNNNNNNNNNNNNNNNNNNNNNNNNN---NNNNNNNNNNNNNNNNNNNNNNNNNNNNNNNNNNNNNNNNNNNNNNNNNNNNNNNNNNNNNNNNNNNNNNNNNNNNNNNNNN--NNNNNNNNNNNNNNNNNNNNNNNNNNNNNNNNNNNNNNNNNNNNNNNNNNNNNNNNNNNNNNNNNNNNNNNNNNNNNNNNNNNNNNNNNNNNNNNNNNNNNNNNNNNNNNNNNNNNNNNNNNNNNNNNNNNNNNNNNNNNNNNNNNNNNNNNNNNNNNNNNNNNNNNNNNNNNNNNNNNNNNNNNNNNNNNNNNNNNNNNNNNNNNNNNNNNNNNNNNNNNNNNNNNNNNNNNNNNNNNNNNNNNNNNNNNNNNNNNNNNNNNNNNNNNNNNNNNNNNNNNNNNNNNNNNNNNNNNNNNNNNNNNNNNNNNNNNNNNNNNNNNNNNNNNNNNNNNNNNNNNNNNNNNNNNNNNNNNNNNNNNNNNNNNNNNNNNNNNNNNNNNNNNNNNNNNNNNNNNNNNNNNNNNNNNNNNNNNNNNNNNNNNNNNNNNNNNNNNNNNNNNNNNNNNNNNNNNNNNNNNNNNNNNNNNNNNNNNNNNNNNNNNNNNNNNNNNNNNNNNNNNNNNNNNNNNNNNNNNNNNNNNNNNNNNNNNNNNNNNNNNNNNNNNNNNNNNNNNNNNNNNNNNNNNNNNNNNNNNNNNNNNNNNNNNNNNNNNNNNNNNNNNNNNNNNNNNNNNNNNNNNNNNNNNNNNNNNNNNNNNNNNNNNNNNNNNNNNNNNNNNNNNNNNNNNNNNNNNNNNNNNNNNNNNNNNNNNNNNNNNNNNNNNNNNNNNNNNNNNNNNNNNNNNNNNNNNNNNNNNNNNNNNNNNNNNNNNNNNNNNNNNNNNNNNNNNNNNNNNNNNNNNNNNNNNNNNNNNNNNNNNNNNNNNNNNNNNNNNNNNNNNNNNNNNNNNNNNNNNNNNNNNNNNNNNNNNNNNNNNNNNNNNNNNNNNNNNNNNNNNNNNNNNNNNNNNNNNNNNNNNNNNNNNNNNNNNNNNNNNNNNNNNNNNNNNNNNNNNNNNNNNNNNNNNNNNNNNNNNNNNNNNNNNNNNNNNNNNN
>Nowamyces_piperitae_CBS_143490
[truncated: 200,143 more chars]
