# Supplementary material for: ﻿Novel endophytic fungi from Pinus: introducing three new genera and six new species within Capnodiales (Ascomycota, Dothideomycetes) sensu lato
Source: IMA Fungus. 2025 Dec 11;16:e175931. doi: 10.3897/imafungus.16.175931 (PMC12715516; doi:10.3897/imafungus.16.175931)
Supplement: Supplementary material 4 — DissoconiaceaeITS-LSU alignment [file imafungus-16-e175931-s004.fas]

>684
NNNNNNNAATAAGCGGAGGAAAAGAAACCAACAGGG-ATTG-CCCCAGTAACGGCG-AGTGAAGCGGCAACAGCTCAAATTTGAAACCTGGCGC-----AAGCCCGGATTGTAATTTGTAGAGGATGCTTCTGGGCAGCGGCCGGTCTAAGTTCCTTGGAACAGGACGTCACAGAGGGTGAGAATCCCGTATGTGATCGG-CGCGCACCCTCCACGTAGCTCCTTCGACGAGTCGAGTTGTTTGGGAATGCAGCTCTAAATGGGAGGTAAATTTCTTCTAAAGCTAAATACCGGCCAGAGACCGATAGCGCACAAGTAGAGTGATCGAAAGATGAAAAGCACTTTGGAAAGAGAGTTAAAAAGCACGTGAAATTGTTGAAAGGGAAGCGCCTACAACCAGACTTGTCGGCGGT-GTTCCCCCGGTCTTC-TGACCGGGTCAC-TCACCGTCTGCAGGCCATCATCGTCTGGGGCCGCTGGAGAATT-CGTCAGGAATGTAGCTCCCTC--GGGAGTGTTATAGCCTGGCG--TTATGCAGCGCGCCCCGGG--CGAGGTCCGCGCAT-TGCAAGGATGATGGCGTAATGGTTGTCGGCGGCCCGTCTTGAAACACGGACCAAGGAGTCTAACATCTATGCGAGTGTTCGGGTGTCAAACCCCTACGCGTAATGAAAGTGAACGGAGGTGGGAACT-TTTTGTGCACCATCGACCGATCCTGATGTCCTCGGATGGATTTGAGTAAGAGCATAGCTGTTGGGACCCGAAAGATGGTGAACTATGCCTGAATAGGGTGAAGCCAGAGGAAACTCTGGTGGA-------------------------------------------------------------------------GGCTCGCAGCGGTTCTGACGTGCAAATCGATCG--------------------TCAAATTTGGGTATA-GGGGCGAAAGtcattaccagaa----gacgcgccc-----gggtccgcccgggcgccttcgcccaaccctttgtgaatc-gaactt-attgccccgggggcacgaca--cccgccccgccaggggtggcgtggacccccccggtgg---cccccataactcttgttgtcat--tgtcgtccgagtcctt---cagaaaatgaaacaaaactttcaacaacggatctcttggttctggcatcgatgaagaacgcagcgaaatgcgataagtaatgtgaattgcagaattcagtgaatcatcgaatctttgaacgcacattgcgccccctggtattccggggggcatgcctgttcgagcgtcatttc-accaatccagccccgctgggtgttgggcgtcgcgg--------cctcccgcgcgcctcaaagt---ctacggcggaagtcgtccgttcctctgcgtgat-gca-catcgtcgctt-aggacacgggggcgagcgcccgcgaaacgtcggcggagacgtcgatatcaa--ggtgacct
>Chaetoscutula_juniperi_voucher_MA_90552
NNNNNNNNNNNNNNNNNNNNNNNNNNNNNNNNNNNN-NNNN-NNNNNNNNACGGCG-AGTGAAGCGGCAACAGCTCAAATTTGAAACCTGGCGC-----AAGCCCGGATTGTAATTTGTAGAGGATGCTTCTGGGTAGCGGCCGGTCTAAGTTCCTTGGAACAGGACGTCACAGAGGGTGAGAATCCCGTACGTGACCGG-CCCGCGCCCTCCACGAAGCTCCTTCGACGAGTCGAGTTGTTTGGGAATGCAGCTCTAAATGGGAGGTAAATTTCTTCTAAAGCTAAATACCGGCCAGAGACCGATAGCGCACAAGTAGAGTGATCGAAAGATGAAAAGCACTTTGGAAAGAGAGTTAAAAAGCACGTGAAATTGTTGAAAGGGAAGCGCTTGCAACCAGACTTGTTGGCGGT-GTTCCGCCGGTCTTC-TGACCGGTCCAC-TCACCGTCGGCAGGCCATCATCGTCTGGGGCTGCCGGAGAAAC-CGTGGGGAATGTGGCTCCCTC--GGGAGTGTTATAGCCCCCCG--TGATGCGGCGCGCCCCGGG--CGAGGTCCGCGCTC-TGCAAGGATGATGGCGTAATGGTTGTCAGCGGCCCGTCTTGAAACACGGACCAAGGAGTCTAACATCTATGCGAGTGTTCGGGTGTCAAACCCCTACGCGCAATGAAAGTGAACGGAGGTGGGAGC--TTCGGCGCACCATCGACCGATCCTGATGTCCTCGGATGGATTTGAGTAAGAGCATAGCTGTTGGGACCCGAAAGATGGTGAACTATGCCTGAATAGGGTGAAGCCAGAGGAAACTCTGGTGGA-------------------------------------------------------------------------GGCTCGCAGCGGTTCTGACGTGCAAATCGATCG--------------------TCAAATTTGGGTATA-GGGGCGAAAGNNNNNNNNNNNN----NNNNNNNNNNNNNNNNNNNNNNNNNNNNNNNNNNNNNNNNNNNNNNNNNNNNN-NNNNNNNNNNNNNNNNNNNNNccccccgggcccccggcc----------cgtggatcccccggtgga--cccctccaactcgtgttgtacc--tgccgtccgagtaaaa----tgcaaatgaaacaaaactttcaacaacggatctcttggttctggcatcgatgaagaacgcagcgaaatgcgataagtaatgtgaattgcagaattcagtgaatcatcgaatctttgaacgcacattgcgccccctggcattccggggggcatgcccgttcgagcgtcatttcaacccatccagccccgctgggtattgggcgccgcgg--------acc-ccgcgcgcctcaaagt---gaccggcggaagccgcccgttcct-tgcgtgat-gcaccacattcgctc-aggacacgggggtgagcgcccgcgaaacatcggcggagacgtcgattccag--g-tgacct
>Dissoconium_aciculare_CBS_342.82
GCATATCAATAAGCGGAGGAAAAGAAACCAACAGGG-ATTG-CCCTAGTAACGGCG-AGTGAAGCGGCAACAGCTCAAATTTGAAATCTGGCGC-----AAGCCCGAGTTGTAATTTGTAGAGGATGCTTCTGGGTAGCGGCCGGTCTAAGTTCCTTGGAACAGGACGTCACAGAGGGTGAGAATCCCGTATGTGATCGG-CGCGCGCCCTCTACGTAGCTCCTTCGACGAGTCGAGTTGTTTGGGAATGCAGCTCTAAATGGGAGGTAAATTTCTTCTAAAGCTAAATACTGGCCAGAGACCGATAGCGCACAAGTAGAGTGATCGAAAGATGAAAAGCACTTTGGAAAGAGAGTTAAAAAGCACGTGAAATTGTTGAAAGGGAAGCGCTTGCAACCAGACTTGCGGGTGGT-GTTCCGCCGGGCTTC-TGCCCGGTCTAC-TCACCGCCCGCAGGCCATCATCGTCTGGGGCCGCCGGAGAAAC-CGTCAGGAATGTGGCTCCCTC--GGGAGTGTTATAGCCTGTCG--ACATGCGGCGCGCCCCGGG--CGAGGTCCGCGCAA-TGCAAGGATGATGGCGTAATGGTTGTCAGCGGCCCGTCTTGAAACACGGACCAAGGAGTCTAACATCTATGCGAGTGTTCGGGTGTCAAACCCCTACGCGTAATGAAAGTGAACGGAGGTGGGAGC--TTCGGCGCACCATCGACCGATCCTGATGTCCTCGGATGGATTTGAGTAAGAGCATAGCTGTTGGGACCCGAAAGATGGTGAACTATGCCTGAATAGGGTGAAGCCAGAGGAAACTCTGGTGGA-------------------------------------------------------------------------GGCTCGCAGCGGTTCTGACGTGCAAATCGATCG--------------------TCAAATTTGGGTATA-GGGGCGAAAGtcattaccagaa----gccgcgccg-----gccgcaacgccggcgccttcgcccaaccctttgtgaatc-gcgcccgatttccccggggggaccgcc--tgccctgcgc----------gcgcggccccccggcgga--ccccctcaactcgtgttgtacc--tgccgtccgagtcttat--gagaaatcaaacaaaaactttcaacaacggatctcttggttctggcatcgatgaagaacgcagcgaaatgcgataagtaatgtgaattgcagaattcagtgaatcatcgaatctttgaacgcacattgcgccccctggtattccggggggcatgcctgttcgagcgtcatttcaaccaaaccagccccgctgggtgttgggcgtcgcgg--------tccgccgcgcgcctcaaagt---cttcggcggaagccgcccgttcctctgcgtgat-gcatcgtcgtcgctc-gggatacgggggtgagcgcccggaaatcgtcggcggagacgccgacttcaa-ggttgacct
>Dissoconium_eucalypti_CBS_120039
GCATATCAATAAGCGGAGGAAAAGAAACCAACAGGG-ATTG-CCCTAGTAACGGCG-AGTGAAGCGGCAACAGCTCAAATTTGAAATCTGGCGC-----AAGCCCGAGTTGTAATTTGTAGAGGATGCTTCTGGGTAGCGGCCGGTCTAAGTTCCTTGGAACAGGACGTCACAGAGGGTGAGAATCCCGTATGTGATCGG-CGCGCGCCCTCTACGTAGCTCCTTCGACGAGTCGAGTTGTTTGGGAATGCAGCTCTAAATGGGAGGTAAATTTCTTCTAAAGCTAAATACTGGCCAGAGACCGATAGCGCACAAGTAGAGTGATCGAAAGATGAAAAGCACTTTGGAAAGAGAGTTAAAAAGCACGTGAAATTGTTGAAAGGGAAGCGCTTACAACCAGACTTGCGGGTGGT-GTTCCGCCGGGCTTC-TGCCCGGTCTAC-TCGCCGCTCGCAGGCCATCATCGTCTGGGGCCGCCGGAGAAAC-CGTCAGGAATGTGGCTCCCTC--GGGAGTGTTATAGCCTGTCG--ACATGCGGCGTGCCCCGGG--CGAGGTCCGCGCAC-TGCAAGGATGATGGCGTAATGGTTGTCAGCGGCCCGTCTTGAAACACGGACCAAGGAGTCTAACATCTATGCGAGTGTTCGGGTGTCAAACCCCTACGCGTAATGAAAGTGAACGGAGGTGGGAGC--TTCGGCGCACCATCGACCGATCCTGATGTCCTCGGATGGATTTGAGTAAGAGCATAGCTGTTGGGACCCGAAAGATGGTGAACTATGCCTGAATAGGGTGAAGCCAGAGGAAACTCTGGTGGA-------------------------------------------------------------------------GGCTCGCAGCGGTTCTGACGTGCAAATCGATCG--------------------TCAAATTTGGGTATA-GGGGCGAAAGtcattaccagaa----gccgcgccg-----gccgcaacgccggcgccttcgcccaaccctttgtgaatt-acgcccgatttccccggggggaccgcc--tgccctgcgc----------gcgcggccccccggcgga--cccctccaactcgtgttgtacc--tgcagtccgagtcttat--gagaaatcaaacaaaaactttcaacaacggatctcttggttctggcatcgatgaagaacgcagcgaaatgcgataagtaatgtgaattgcagaattcagtgaatcatcgaatctttgaacgcacattgcgccccctggtattccggggggcatgcctgttcgagcgtcatttcaaccaaaccagccccgctgggtgttgggcgtcgcgg--------tccgccgcgcgcctcaaagt---cttcggcggaagccgcccgttcctctgcgtgat-gcatcgtcgtcgctc-gggacacgggggtgagcgcccggaaatcgtcggcggagacgccgacttcaa-ggttgacct
>Dissoconium_nelumbonis_TNM
NNNNNNNNNNNNNNNNNNNNNNNNNNNNNNNNNNNN-NNNNNNNNNNNNNNNNNNN-NNNNNNNNNNNNNNNNNNNNNNNNNNNNNNNNNNNNN-----NNNNNNNNNNNNNNNNNNNNNNNNNNNNNNNNNNNNNNNNNNNNNNNNNNNNNNNNNNNNNNNNNNNNNNNNNNNNNNNNNNNNNNNNNNNNNNNNNNNNN-NNNNNNNNNNNNNNNNNNNNNNNNNNNNNNNNNNNNNNNNNNNNNNNNNNNNNNNNNNNNNNNNNNNNNNNNNNNNNNNNNNNNNNNNNNNNNNNNNNNNNNNNNNNNNNNNNNNNNNNNNNNNNNNNNNNNNNNNNNNNNNNNNNNNNNNNNNNNNNNNNNNNNNNNNNNNNNNNNNNNNNNNNNNNNNNNNNNNNNNNNNNNNNNNNNNN-NNNNNNNNNNNNNNN-NNNNNNNNNNNN-NNNNNNNNNNNNNNNNNNNNNNNNNNNNNNNNNNNNNNNNNNN-NNNNNNNNNNNNNNNNNNNNN--NNNNNNNNNNNNNNNNNNNN--NNNNNNNNNNNNNNNNNNN--NNNNNNNNNNNNNN-NNNNNNNNNNNNNNNNNNNNNNNNNNNNNNNNNNNNNNNNNNNNNNNNNNNNNNNNNNNNNNNNNNNNNNNNNNNNNNNNNNNNNNNNNNNNNNNNNNNNNNNNNNNNNNNNNNNNNNNNNNNNNN--NNNNNNNNNNNNNNNNNNNNNNNNNNNNNNNNNNNNNNNNNNNNNNNNNNNNNNNNNNNNNNNNNNNNNNNNNNNNNNNNNNNNNNNNNNNNNNNNNNNNNNNNNNNNNNNNNNNNNNNNNNN-------------------------------------------------------------------------NNNNNNNNNNNNNNNNNNNNNNNNNNNNNNNNN--------------------NNNNNNNNNNNNNNN-NNNNNNNNNNtcattaccagaa----gccgcgccg-----gccgcaacgccggcgccttcgcccaaccctttgtgaatc-gcaactgatttcccc-gggggaccgcc--tgccctgcgc----------gcgcggcccccggcggac--cccctccaactcgtgttgtacc--tgccgtccgagtcttat--gagaaatcaaacaaaaactttcaacaacggatctcttggttctggcatcgatgaagaacgcagcgaaatgcgataagtaatgtgaattgcagaattcagtgaatcatcgaatctttgaacgcacattgcgccccctggtattccggggggcatgcctgttcgagcgtcatttcaaccaaaccagccccgctgggtgttgggcgtcgcgg--------tccgccgcgcgcctcaaagt---cttcggcggaagccgcccgttcctctgcgtgat-gcatcgtcgtcgctc-gggacacgggggtgagcgcccggaaatcgtcggcggagacgccgacttcaa-ggttgacct
>Dissoconium_mali_LQ73
NNNNNNNNNNNNNNNNNNNNNNNNNNNNNNNNNNNN-NNNNNNNNNNNNNNNNNNN-NNNNNNNNNNNNNNNNNNNNNNNNNNNNNNNNNNNNN-----NNNNNNNNNNNNNNNNNNNNNNNNNNNNNNNNNNNNNNNNNNNNNNNNNNNNNNNNNNNNNNNNNNNNNNNNNNNNNNNNNNNNNNNNNNNNNNNNNNNNN-NNNNNNNNNNNNNNNNNNNNNNNNNNNNNNNNNNNNNNNNNNNNNNNNNNNNNNNNNNNNNNNNNNNNNNNNNNNNNNNNNNNNNNNNNNNNNNNNNNNNNNNNNNNNNNNNNNNNNNNNNNNNNNNNNNNNNNNNNNNNNNNNNNNNNNNNNNNNNNNNNNNNNNNNNNNNNNNNNNNNNNNNNNNNNNNNNNNNNNNNNNNNNNNNNNNN-NNNNNNNNNNNNNNN-NNNNNNNNNNNN-NNNNNNNNNNNNNNNNNNNNNNNNNNNNNNNNNNNNNNNNNNN-NNNNNNNNNNNNNNNNNNNNN--NNNNNNNNNNNNNNNNNNNN--NNNNNNNNNNNNNNNNNNN--NNNNNNNNNNNNNN-NNNNNNNNNNNNNNNNNNNNNNNNNNNNNNNNNNNNNNNNNNNNNNNNNNNNNNNNNNNNNNNNNNNNNNNNNNNNNNNNNNNNNNNNNNNNNNNNNNNNNNNNNNNNNNNNNNNNNNNNNNNNNN--NNNNNNNNNNNNNNNNNNNNNNNNNNNNNNNNNNNNNNNNNNNNNNNNNNNNNNNNNNNNNNNNNNNNNNNNNNNNNNNNNNNNNNNNNNNNNNNNNNNNNNNNNNNNNNNNNNNNNNNNNNN-------------------------------------------------------------------------NNNNNNNNNNNNNNNNNNNNNNNNNNNNNNNNN--------------------NNNNNNNNNNNNNNN-NNNNNNNNNNtcattaccagaa----gccgcgtcg-----gccgtgaggtcggcgccttcgcccaaccctttgtgaacg-ata-ttgattgcctcggggggacccgc--gcccacacgg----------gcgtggccccccggtggc--cccccataactcttgttgtatc--tgccgtctgagtcgcaa--atgcaaatgaaacaaaactttcaacaacggatctcttggttctggcatcgatgaagaacgcagcgaaatgcgataagtaatgtgaattgcagaattcagtgaatcatcgaatctttgaacgcacattgcgccccctggtattccggggggcatgcctgttcgagcgtcattacaaccaatccagcccggctgggtgttgggcgtcgcgg--------cctgccgcgcgcctcaaagt---cctcggcggaagccgcccgttcctctgcgtgat-gatccatcgccgctt-gggagtcgggggagagcgcctgcacg-cgtcgacggagacgtcgacttcaa-ggttgaNNN
>Dissoconium_proteae_CBS_122900
GCATATCAATAAGCGGAGGAAAAGAAACCAACAGGG-ATTG-CCTTAGTAACGGCG-AGTGAAGCGGCAACAGCTCAAATTTGAAATCTGGCGC-----AAGCCCGAGTTGTAATTTGTAGAGGATGCTTCTGGGTAGCGGCCGGTCTAAGTTCCTTGGAACAGGACGTCACAGAGGGTGAGAATCCCGTATGTGATCGG-CGCGCGCCCTCTACGTAGCTCCTTCGACGAGTCGAGTTGTTTGGGAATGCAGCTCTAAATGGGAGGTAAATTTCTTCTAAAGCTAAATACTGGCCAGAGACCGATAGCGCACAAGTAGAGTGATCGAAAGATGAAAAGCACTTTGGAAAGAGAGTTAAAAAGCACGTGAAATTGTTGAAAGGGAAGCGCTTGCAACCAGACTTGCGGGTGGT-GTTCCGCCGGGCTTC-TGCCCGGTCTAC-TCACCGCTCGCAGGCCATCATCGTCTGGGGCCGCCGGAGAAAC-CGTCAGGAATGTAGCTCCCTC--GGGAGTGTTATAGCCTGGCG--ACATGCGGCGCGCCCCGGG--CGAGGTCCGCGCAC-TGCAAGGATGATGGCGTAATGGTTGTCAGCGGCCCGTCTTGAAACACGGACCAAGGAGTCTAACATCTATGCGAGTGTTCGGGTGTCAAACCCCTACGCGCAATGAAAGTGAACGGAGGTGGGAGC--TTCGGCGCACCATCGACCGATCCTGATGTCCTCGGATGGATTTGAGTAAGAGCATAGCTGTTGGGACCCGAAAGATGGTGAACTATGCCTGAATAGGGTGAAGCCAGAGGAAACTCTGGTGGA-------------------------------------------------------------------------GGCTCGCAGCGGTTCTGACGTGCAAATCGATCG--------------------TCAAATTTGGGTATA-GGGGCGAAAGtcattaccagaa----gccgcgccg-----gccgcgaggccggcgccttcgcccaaccctttgtgaatc-gcgcccgatttccccggggggaccgcc---gccctgcgc----------gcgcggccccccggcggac-cccctccaactcgtgttgtacc--tgccgtccgagtcgtat--gagaaatcaaacaaaaactttcaacaacggatctcttggttctggcatcgatgaagaacgcagcgaaatgcgataagtaatgtgaattgcagaattcagtgaatcatcgaatctttgaacgcacattgcgccccctggtattccggggggcatgcctgttcgagcgtcatttcaaccaaaccagccccgctgggtgttgggcgtcgcgg--------tccgccgcgcgcctcaaagt---cttcggcggaagccgcccgttcctctgcgtgat-gcatcgtcgtcgctt-gggacacgggggtgagcgcccggaaaacgtcggcggagacgccgactcca--ggttgacct
>Paradissoconium_narthecii_CBS_148449
NNNNNNNNNNNNNNNNNNNNNNNNNNNNCAACAGGG-ATTG-CCTCAGTAACGGCG-AGTGAAGCGGCAACAGCTCAAATTTGAAATCTGGCGC-----AAGCCCGAGTTGTAATTTGTAGAGGATGCTTCTGGGCAGCGGCCGGTCTAAGTTCCTTGGAACAGGACGTCACAGAGGGTGAGAATCCCGTATGTGATCGG-CGCGCACCCTCCACGTAGCTCCTTCGACGAGTCGAGTTGTTTGGGAATGCAGCTCTAAATGGGAGGTAAATTTCTTCTAAAGCTAAATACCGGCCAGAGACCGATAGCGCACAAGTAGAGTGATCGAAAGATGAAAAGCACTTTGGAAAGAGAGTTAAAAAGCACGTGAAATTGTTGAAAGGGAAGCGCTTCCAACCAGACTTGTCGGCGGT-GTTCCCCCGGTCTTC-TGACCGGGTCAC-TCACCGCCAGCAGGCCAGCATCGTCTGGGGCCGCCGGAGAAAC-CGTCAGGAATGTAGCTCCCTC--GGGAGTGTTATAGCCTGGCG--ACATGCGGCGCGCCCCGGG--CGAGGTCCGCGCAT-TGCAAGGATGCTGGCGTAATGGTTGGCAGCGGCCCGTCTTGAAACACGGACCAAGGAGTCTAACATCTATGCGAGTGTTCGGGTGTCAAACCCCTACGCGTAATGAAAGTGAACGGAGGTGGGAGC--TTCGGCGCACCATCGACCGATCCTGATGTCCTCGGATGGATTTGAGTAAGAGCATAGCTGTTGGGACCCGAAAGATGGTGAACTATGCCTGAATAGGGTGAAGCCAGAGGAAACTCTGGTGGA-------------------------------------------------------------------------GGCTCGCAGCGGTTCTGACGTGCAAATCGATCG--------------------TCAAATTTGGGTATA-GGGGCGAAAGtcattaccagaa----gccgcgccg-----gcagcgatgccggcgtcttcgcccaaccctttgtgaacc-gaccccgattgccccgggggacccccg--cctcgcgcg---------------gggcccccggcggcc-cccccttcaactctgatgtctc--tgccgtccgagtcacgatattataatcgaaacaaaactttcaacaacggatctcttggttctggcatcgatgaagaacgcagcgaaatgcgataagtaatgtgaattgcagaattcagtgaatcatcgaatctttgaacgcacattgcgccccctggtattccggggggcatgcctgttcgagcgtcattgcaaccaatccagcctggctgggtgttgggcgtcgcgg------tcccccccgcgcgcctcaaagtc-ccctcggcggaagccgcccgttcctctgcgtgat-gccacatcttcgctc-gggacacgggggtgagcgcccggaaaacgtcggcggagacgccgacttcaa-ggttgacct
>Pseudoveronaea_ellipsoidea_CBS_132085
NNNNNNNNNNNNNNNNNNNNNNNNNNNNNNNNNNNN-NNNN-NNNNNNNNNNNNNN-AGTGAAGCGGCAACAGCTCAAATTTGAAACCTGGCGC-----AAGCCCGGATTGTAATTTGTAGAGGATGCTTCTGGGTAGCGGCCGGTCTAAGTTCCTTGGAACAGGACGTCACAGAGGGTGAGAATCCCGTACGTGACCGG-CCCGCGCCCTCTACGTAGCTCCTTCGACGAGTCGAGTTGTTTGGGAATGCAGCTCTAAATGGGAGGTAAATTTCTTCTAAAGCTAAATACCGGCCAGAGACCGATAGCGCACAAGTAGAGTGATCGAAAGATGAAAAGCACTTTGGAAAGAGAGTTAAAAAGCACGTGAAATTGTTGAAAGGGAAGCGCTTGCAACCAGACTTGTCGGCGGT-GTTCCGCCGGGCTTC-TGCCCGGTCTAC-TCACCGTCAGCAGGCCATCATCGTCTAGGGCCGCCGGAGAAAC-CGTGAGGAATGTGGCTCCCTC--GGGAGTGTTATAGCCTCTCG--TGATGCGGCGCGCCCTGGG--CGAGGTCCGCGCTT-TGCAAGGATGATGGCGTAATGGTTGTCAGCGGCCCGTCTTGAAACACGGACCAAGGAGTCTAACATCTATGCGAGTGTTCGGGTGTCAAACCCCTACGCGTAATGAAAGTGAACGGAGGTGGGAGC--TTCGGCGCACCATCGACCGATCCTGATGTCCTCGGATGGATTTGAGTAAGAGCATAGCTGTTGGGACCCGAAAGATGGTGAACTATGCCTGAATAGGGTGAAGCCAGAGGAAACTCTGGTGGA-------------------------------------------------------------------------GGCTCGCAGCGGTTCTGACGTGCAAATCGATCG--------------------TCAAATTTGGGTATA--GGGCGAAAGtcattaccagaa----gccgcgtcgcggcccctcggggcccggcgccttcgcccaaccctttgtgaacc-gatatcaatttcctcgggggaccccccgggcctccgggc----------ccgcggacccccggtgga--catctccaactcttgatgtaac--tgccgtccgagtacaa----tgcaaatgaaacaaaactttcaacaacggatctcttggttctggcatcgatgaagaacgcagcgaaatgcgataagtaatgtgaattgcagaattcagtgaatcatcgaatctttgaacgcacattgcgccccctggtattccggggggcatgcctgttcgagcgtcatttcaaccaatccagcccggctgggtattgggcgtcgcgg--------acc-ccgcgcgcctcaaagt---gaccggcggaagccgcccgttcctctgcgtgat-gcacatcaatcgctt-gggatacgggggtgagcgcccgtgaaacatcggcggagacgtcgactccag--gttgacct
>Pseudoveronaea_obclavata_CBS 132086
NNNTATCAATAAGCGGAGGAAAAGAAACCAACAGGG-ATTG-CCCTAGTAACGGCG-AGTGAAGCGGCAACAGCTCAAATTTGAAACCTGGCGC-----AAGCCCGGATTGTAATTTGTAGAGGATGCTTCTGGGTAGCGGCCGGTCTAAGTTCCTTGGAACAGGACGTCACAGAGGGTGAGAATCCCGTACGTGACCGG-CCCGCGCCCTCTACGTAGCTCCTTCGACGAGTCGAGTTGTTTGGGAATGCAGCTCTAAATGGGAGGTAAATTTCTTCTAAAGCTAAATACCGGCCAGAGACCGATAGCGCACAAGTAGAGTGATCGAAAGATGAAAAGCACTTTGGAAAGAGAGTTAAAAAGCACGTGAAATTGTTGAAAGGGAAGCGCTTGCAACCAGACTTGTCGGCGGT-GTTCCGCCGGGCTTC-TGCCCGGTCTAC-TCACCGCCAGCAGGCCATCATCGTCTAGGGCCGCCGGAGAAAC-CGTAAGGAATGTGGCTCCCTC--GGGAGTGTTATAGCCTCGCG--TGATGCGGTGCGCCCTGGG--CGAGGTCCGCGCTT-TGCAAGGATGATGGCGTAATGGTTGTCAGCGGCCCGTCTTGAAACACGGACCAAGGAGTCTAACATCTATGCGAGTGTTCGGGTGTCAAACCCCTACGCGCAATGAAAGTGAACGGAGGTGGGAGC--TTCGGCGCACCATCGACCGATCCTGATGTCCTCGGATGGATTTGAGTAAGAGCATAGCTGTTGGGACCCGAAAGATGGTGAACTATGCCTGAATAGGGTGAAGCCAGAGGAAACTCTGGTGGA-------------------------------------------------------------------------GGCTCGCAGCGGTTCTGACGTGCAAATCGATCG--------------------TCAAATTTNNNNNNN-NNNNNNNNNNNNNNNNccagaa----gccgcgtcgcggcccctcggggcccggcgccttcgcccaaccctttgtgaacc-gaaatcaatttcctcggggga-ccccggggccctcgggc----------ccgcggacccccggcgga--cacct-caactcttgtcgtcac--tgccgtccgagtacaa----cgcaaatgaaacaaaactttcaacaacggatctcttggttctggcatcgatgaagaacgcagcgaaatgcgataagtaatgtgaattgcagaattcagtgaatcatcgaatctttgaacgcacattgcgccccctggtattccggggggcatgcctgttcgagcgtcatttcaaccaatccagcccggctgggtattgggcgtcgcgg--------acc-ccgcgcgcctcaaagt---gaccggcggaagccgcccgttcctctgcgtgatggcacatcaatcgctc-gggatgcgggggtgagcgcccgtgaaacatcggcggagacgccgactcca---NNNNNNNN
>Ramichloridium_apiculatum_CBS_156.59
GCATATCAATAAGCGGAGGAAAAGAAACCAACAGGG-ATTG-CCCCAGTAACGGCGAAGTGAAGCGGCAACAGCTCAAATTTGAAATCTGGCGC-----AAGCCCGAATTGTAATTTGTAGAGGATGCTTCTGGGTAGCGGCCGGTCTAAGTTCCTTGGAACAGGACGTCACAGAGGGTGAGAATCCCGTATGTGATCGG-CCCGCGCCCTCTACGTAGCTCCTTCGACGAGTCGAGTTGTTTGGGAATGCAGCTCTAAATGGGAGGTAAATTTCTTCTAAAGCTAAATACCGGCCAGAGACCGATAGCGCACAAGTAGAGTGATCGAAAGATGAAAAGCACTTTGGAAAGAGAGTTAAACAGCACGTGAAATTGTTGAAAGGGAAGCGCTTGCAACCAGACTTGTCCGCGGT-GTTCCGCCGGTCTTC-TGACCGGTCTAC-TCGCCGCGGGCAGGCCATCATCGTCTGGGGCCGCCGGAGAAAC-CGTCAGGAATGTAGCTCCCTC--GGGAGTGTTATAGCCTGGCG--ACATGCGGCGCGCCCCGGG--CGAGGTCCGCGCAC-TGCAAGGATGATGGCGTAATGGTTGTCAGCGGCCCGTCTTGAAACACGGACCAAGGAGTCTAACATCTATGCGAGTGTTCGGGTGTCAAACCCCTACGCGTAATGAAAGTGAACGGAGGTGGGAGC--TTCGGCGCACCATCGACCGATCCTGATGTCCTCGGATGGATTTGAGTAAGAGCATAGCTGTTGGGACCCGAAAGATGGTGAACTATGCCTGAATAGGGTGAAGCCAGAGGAAACTCTGGTGGA-------------------------------------------------------------------------GGCTCGCAGCGGTTCTGACGTGCAAATCGATCG--------------------TCAAATTTGGGTATAGGGGGCGAAAGtcattaccagaa----gccgcgtcg-----gccgtgaggtcggcgccttcgcccaaccctttgtgaacg-ata-ttgattgcctcggggggacccgc--gcccacacgg----------gcgtggccccccggtggc--cccccataactcttgttgtatc--tgccgtctgagtcgcaa--atgcaaatgaaacaaaactttcaacaacggatctcttggttctggcatcgatgaagaacgcagcgaaatgcgataagtaatgtgaattgcagaattcagtgaatcatcgaatctttgaacgcacattgcgccccctggtattccggggggcatgcctgttcgagcgtcattacaaccaatccagcccggctgggtgttgggcgtcgcgg--------cctgccgcgcgcctcaaagt---cctcggcggaagccgcccgttcctctgcgtgat-gatccatcgccgctt-gggagtcgggggagagcgcctgcacg-cgtcgacggagacgtcgacttcaa-ggttgaccN
>Ramichloridium_cucurbitae_CBS_132087
NNNTATCAATAAGCGGAGGAAAAGAAACCAACAGGG-ATTG-CCCCAGTAACGGCG-AGTGAAGCGGCAACAGCTCAAATTTGAAATCTGGCGC-----AAGCCCGAATTGTAATTTGTAGAGGATGCTTCTGGGTAGCGGCCGGTCTAAGTTCCTTGGAACAGGACGTCACAGAGGGTGAGAATCCCGTATGTGATCGG-CCCGCGCCCTCTACGTAGCTCCTTCGACGAGTCGAGTTGTTTGGGAATGCAGCTCTAAATGGGAGGTAAATTTCTTCTAAAGCTAAATACCGGCCAGAGACCGATAGCGCACAAGTAGAGTGATCGAAAGATGAAAAGCACTTTGGAAAGAGAGTTAAACAGCACGTGAAATTGTTGAAAGGGAAGCGCTTGCAACCAGACTTGTCCGCGGT-GTTCCGCCGGTCTTC-TGACCGGTCTAC-TCGCCGCGGGCAGGCCATCATCGTCTGGGGCCGCCGGAGAAAC-CGTCAGGAATGTAGCTCCCTC--GGGAGTGTTATAGCCTGGCG--ACATGCGGCGCGCCCCGGG--CGAGGTCCGCGCAC-TGCAAGGATGATGGCGTAATGGTTGTCAGCGGCCCGTCTTGAAACACGGACCAAGGAGTCTAACATCTATGCGAGTGTTCGGGTGTCAAACCCCTACGCGTAATGAAAGTGAACGGAGGTGGGAGC--TTCGGCGCACCATCGACCGATCCTGATGTCCTCGGATGGATTTGAGTAAGAGCATAGCTGTTGGGACCCGAAAGATGGTGAACTATGCCTGAATAGGGTGAAGCCAGAGGAAACTCTGGTGGA-------------------------------------------------------------------------GGCTCGCAGCGGTTCTGACGTGCAAATCGATCG--------------------TCAAATTTNNNNNNN-NNNNNNNNNNtcattaccagaa----gccgcgtcg-----gccgtgaggtcggcgccttcgcccaaccctttgtgaacg-ata-ttgattgcctcgggg-gacccgc--gcccgcacgg----------gcgtggccccccggtggc--cccccataactcttgttgtatc--tgccgtctgagtcgcaa--atgcaaatgaaacaaaactttcaacaacggatctcttggttctggcatcgatgaagaacgcagcgaaatgcgataagtaatgtgaattgcagaattcagtgaatcatcgaatctttgaacgcacattgcgccccctggtattccggggggcatgcctgttcgagcgtcattacaaccaatccagcccggctgggtgttgggcgtcgcgg--------cctgccgcgcgcctcaaagt---cctcggcggaagccgcccgttcctctgcgtgat-gatccatcgccgctt-gggagtcgggggagagcgcctgcacg-cgtcgacggagacgtcgacttcaa-ggttgaNNN
>Ramichloridium_endophyticum_YMF_1.05584
NNNNNNNNNNNNGCGGAGGAAAAGAAACCAACAGGGAATTG-CCCCAGTAACGGCG-AGTGAAGCGGCAACAGCTCAAATTTGAAATCTGGCGC-----AAGCCCGAATTGTAATTTGTAGAGGATGCTTCTGGGTAGCGGCCGGTCTAAGTTCCTTGGAACAGGACGTCACAGAGGGTGAGAATCCCGTATGTGATCGG-CCCGCGCCCTCTACGTAGCTCCTTCGACGAGTCGAGTTGTTTGGGAATGCAGCTCTAAATGGGAGGTAAATTTCTTCTAAAGCTAAATACCGGCCAGAGACCGATAGCGCACAAGTAGAGTGATCGAAAGATGAAAAGCACTTTGGAAAGAGAGTTAAACAGCACGTGAAATTGTTGAAAGGGAAGCGCTTGCAACCAGACTTGTCCGCGGT-GTTCCGCCGGTCTTC-TGACCGGTCTAC-TCGCCGCGGGCAGGCCATCATCGTCTGGGGCCGCCGGAGAAAC-CGTCAGGAATGTAGCTCCCTC--GGGAGTGTTATAGCCTGGCG--ACATGCGGCGCGCCCCGGG--CGAGGTCCGCGCAC-TGCAAGGATGATGGCGTAATGGTTGTCAGCGGCCCGTCTTGAAACACGGACCAAGGAGTCTAACATCTATGCGAGTGTTCGGGTGTCAAACCCCTACGCGTAATGAAAGTGAACGGAGGTGGGAGC--TTCGGCGCACCATCGACCGATCCTGATGTCCTCGGATGGATTTGAGTAAGAGCATAGCTGTTGGGACCCGAAAGATGGTGAACTATGCCTGAATAGGGTGAAGCCAGAGGAAACTCTGGTGGA-------------------------------------------------------------------------GGCTCGCAGCGGTTCTGACGTGCAAATCGATCG--------------------TCAAATTTGGGTATA-GGGGCGAAAGtcattaccagaa----gccgcgtcg-----gccgcaaggccggcgccttcgcccaaccctttgtgaacg-atg-ttgattgccccgggggaccccgc--accc----------------gtgcggccccccggtggc--cccccataacccttgttgtatc--tgccgtctgagtcgcaa--atgcaaacgaaacaaaactttcaacaacggatctcttggttctggcatcgatgaagaacgcagcgaaatgcgataagtaatgtgaattgcagaattcagtgaatcatcgaatctttgaacgcacattgcgccccctggtattccggggggcatgcctgttcgagcgtcattacaaccaatccagcccggctgggtgttgggcgtcgcgg--------cctgccgcgcgcctcaaagt---cctcggcggaagccgcccgttcctctgcgtgat-gatccatcgccgctt-gggagtcgggggagagcgcctgcacg-cgtcgacggagacgtcgacttcaa-ggttgacct
>Ramichloridium_eucleae_CBS_138000
NCATATCTATGAGCGGAGGAAAAGAAACCAACAGGG-ATTG-CCCTAGTAACGGCG-AGTGAAGCGGCAACAGCTCAAATTTGAAATCTGGCGC-----AAGCCCGAGTTGTAATTTGCAGAGGATGCTTCTGGGTAGCGGCCGGTCTAAGTTCCTTGGAACAGGACGTCACAGAGGGTGAGAATCCCGTATGTGATCGG-CCCGCGCCCTCCACGTAGCTCCTTCGACGAGTCGAGTTGTTTGGGAATGCAGCTCTAAATGGGAGGTAAATTTCTTCTAAAGCTAAATACCGGCCAGAGACCGATAGCGCACAAGTAGAGTGATCGAAAGATGAAAAGCACTTTGGAAAGAGAGTTAAAAAGCACGTGAAATTGTTGAAAGGGAAGCGCTTACAACCAGACTTGTCGGCGGT-GTTCCGCCGGTCTTC-TGACCGGTCTAC-TCACCGCCAGCAGGCCATCATCGTCTGGGGCCGCCGGAGAAAC-CGTCAGGAATGTAGCTCCCTC--GGGAGTGTTATAGCCTGGCG--ACATGCGGCGCGCCCCGGG--CGAGGTCCGCGCAT-TGCAAGGATGATGGCGTAATGGTTGTCAGCGGCCCGTCTTGAAACACGGACCAAGGAGTCTAACATCTATGCGAGTGTTCGGGTGTCAAACCCCTGCGCGTAATGAAAGTGAACGGAGGTGGGAGC--TTCGGCGCACCATCGACCGATCCTGATGTCCTCGGATGGATTTGAGTAAGAGCATAGCTGTTGGGACCCGAAAGATGGTGAACTATGCCTGAATAGGGTGNNNNNNNNNNNNNNNNNNNNNNN-------------------------------------------------------------------------NNNNNNNNNNNNNNNNNNNNNNNNNNNNNNNNN--------------------NNNNNNNNNNNNNNN-NNNNNNNNNNtcattaccagaa----gccgcgtcg-----gccgcgaggccggcgccttcgtcccaccctttgtgaatc-gcacttgattgccccgggggaccccgt--ccgctcgcgc-----------ggcggccccccggcgg---cccccccaactcttgttgtatc--tgccgtctgagtcgac----aaacaataaaacaaaactttcaacaacggatctcttggttctggcatcgatgaagaacgcagcgaaatgcgataagtaatgtgaattgcagaattcagtgaatcatcgaatctttgaacgcacattgcgccccctggtattccggggggcatgcctgttcgagcgtcatttcaaccaatccagcccggctgggtgttgggcgtcgcggg-----gtccccccgcgtgcctcaaagt---cctcggcggaagccgcccgtacctctgcgtgat-gacacatcttcgctc-gggagacgggggcgagcgcccgtacg-cgtcggcggagacgtcgatttctcaggttgacct
>Globoramichloridium_indicum_CBS_171.96
NNNNNNNNNNNNNNNNNNNNNAAGAAACCAACAGGG-ATTG-CCCTAGTAACGGCG-AGTGAAGCGGCAACAGCTCAAATTTGAAATCTGGCGC-----AAGCCCGAGTTGTAATTTGTAGAGGATGCTTCTGGGTAGCGGCCGGTCTAAGTTCCTTGGAACAGGACGTCACAGAGGGTGAGAATCCCGTATGTGATCGG-CGCGCGCCCTCTACGTAGCTCCTTCGACGAGTCGAGTTGTTTGGGAATGCAGCTCTAAATGGGAGGTAAATTTCTTCTAAAGCTAAATACTGGCCAGAGACCGATAGCGCACAAGTAGAGTGATCGAAAGATGAAAAGCACTTTGGAAAGAGAGTTAAAAAGCACGTGAAATTGTTGAAAGGGAAGCGCTTGCAACCAGACTTGTCGGCGGT-GTTCCCCCGGTCTTC-TGACCGGGCTAC-TCACCGCCAGCAGGCCATCATCGTCTGGGGCCGCCGGAGAAAT-CGTCAGGAATGTGGCTCCCTC--GGGAGTGTTATAGCCTGGCG--CCATGCGGCGCGCCCCGGG--CGAGGTCCGCGCAC-TGCAAGGATGATGGCGTAATGGTTGTCAGCGGCCCGTCTTGAAACACGGACCAAGGAGTCTAACATCTATGCGAGTGTTCGGGTGTCAAACCCCTACGCGTAATGAAAGTGAACGGAGGTGGGAGC--TTCGGCGCACCATCGACCGATCCTGATGTCCTCGGATGGATTTGAGTAAGAGCATAGCTGTTGGGACCCGAAAGATGGTGAACTATGCCTGAATAGGGTGAAGCCAGAGGAAACTCTGGTGGA-------------------------------------------------------------------------GGCTCGCAGCGGTTCTGACGTGCAAATCGATCG--------------------TCAAATTTGGGTATA-GGGGCGAAAGtcattaccagaa----gccgcgtcg-----gcggaaacgccggcgccttcgcccaaccctttgtgaacc-gtacttgaatgccccgggggacccc----gccgtcacac----------gcgcggccccc-ggcggc--cctcttcaactcttgttgtctc--tgtcgtctgagtctta----aagaatttaaacaaaactttcaacaacggatctcttggttctggcatcgatgaagaacgcagcgaaatgcgataagtaatgtgaattgcagaattcagtgaatcatcgaatctttgaacgcacattgcgccccctggtattccggggggcatgcctgttcgagcgtcatttcaaccaaaccagcccggctgggtcttgggcgtcgcgg--------tccgccgcgcgcctcaaagt---cttcggcggaagccgcccgttcctctgcgtgat-gca-aatcttcgctc-gggacacgggggtgagcgcccggaaa-catcggcggagacgtcgat-tcaa-ggttgacct
>Ramichloridium_luteum_CBS_132088
NNNNNNNNNNNNNNNNNNNNNNNNNNNNNNNNNNNN-NNNN-NNNCAGTAACGGCG-AGTGAAGCGGCAACAGCTCAAATTTGAAATCTGGCGC-----AAGCCCGAGTTGTAATTTGTAGAGGATGCTTCTGGGTAGCGGCCGGTCTAAGTTCCTTGGAACAGGACGTCACAGAGGGTGAGAATCCCGTATGTGATCGG-CCCGCGCCCTCTACGTAGCTCCTTCGACGAGTCGAGTTGTTTGGGAATGCAGCTCTAAATGGGAGGTAAATTTCTTCTAAAGCTAAATACCGGCCAGAGACCGATAGCGCACAAGTAGAGTGATCGAAAGATGAAAAGCACTTTGGAAAGAGAGTTAAACAGCACGTGAAATTGTTGAAAGGGAAGCGCTTGCAACCAGACTTGTCCGCGGT-GTTCCGCCGGTCTTC-TGACCGGTCTAC-TCGCCGCGGGCAGGCCATCATCGTCTGGGGCCGCCGGAGAAAC-CGTCAGGAATGTAGCTCCCTC--GGGAGTGTTATAGCCTGGCG--ACATGCGGCGCGCCCCGGG--CGAGGTCCGCGCAC-TGCAAGGATGATGGCGTAATGGTTGTCAGCGGCCCGTCTTGAAACACGGACCAAGGAGTCTAACATCTATGCGAGTGTTCGGGTGTCAAACCCCTGCGCGTAATGAAAGTGAACGGAGGTGGGAGC--TTCGGCGCACCATCGACCGATCCTGATGTCCTCGGATGGATTTGAGTAAGAGCATAGCTGTTGGGACCCGAAAGATGGTGAACTATGCCTGAATAGGGTGAAGCCAGAGGAAACTCTGGTGGA-------------------------------------------------------------------------GGCTCGCAGCGGTTCTGACGTGCAAATCGATCG--------------------TCAAATTTGGGTATA--GGGCGAAAGtcattaccagaa----gccgcgtcg-----gccgcgaggccggcgccttcgcccaaccctttgtgaacg-ata-ttgattgccccgggggaccccgc--accc----------------gtgcggccccccggtggc--cccccataactcttgttgtacc--tgccgtctgagtcgcaa--atgcaaatgaaacaaaactttcaacaacggatctcttggttctggcatcgatgaagaacgcagcgaaatgcgataagtaatgtgaattgcagaattcagtgaatcatcgaatctttgaacgcacattgcgccccctggtattccggggggcatgcctgttcgagcgtcattacaaccaatccagcccggctgggtgttgggcgtcgcgg--------cctgccgcgcgcctcaaagt---cctcggcggaagccgcccgttcctctgcgtgat-ggttcatcgccgctt-gggagtcgggggagagcgcctgcacg-cgtcgacggagacgtcgacttcaacggttgacct
>Ramichloridium_musae_CBS_190.63_Zasmidium_biverticillatum
GCATATCAATAAGCGGAGGAAAAGAAACCAACAGGG-ATTG-CCCCAGTAACGGCG-AGTGAAGCGGCAACAGCTCAAATTTGAAACCTGGCGC-----AAGCCCGGATTGTAATTTGCAGAGGATGCTTCTGGGCAGCGGCCGGTCTAAGTTCCTTGGAACAGGACGTCATAGAGGGTGAGAATCCCGTATGCGACCGG-CGCGCACCCTCCACGTAGCTCCTTCGACGAGTCGAGTTGTTTGGGAATGCAGCTCTAAATGGGAGGTAAATTTCTTCTAAAGCTAAATACCGGCCAGAGACCGATAGCGCACAAGTAGAGTGATCGAAAGATGAAAAGCACTTTGGAAAGAGAGTTAAAAAGCACGTGAAATTGTTGAAAGGGAAGCGCTTCCCACCAGACTCCGTGGCGGT-GTTCCGCCGGTCTTC-TGACCGGTCTAC-TCGCCGCCGCGGGGCCAACATCGTCTGGGGCCGCCGGATAAGA-CCGGAGGAATGTAGCTCATT-----GAGTATTATAGCCTCCGG--GGATGCGGCGCGCGCCGGG--CGAGGTCCGCGCTTCGGCAAGGATGTTGGCGTAATGGTGGGCAGCGGCCCGTCTTGAAACACGGACCAAGGAGTCTAACATCTATGCGAGTGTTCGGGTGTCAAACCCCTACGCGTAATGAAAGTGAACGGAGGTGGGAACCGCAAGGTGCACCATCGACCGATCCTGATGTCCTCGGATGGATTTGAGTAAGAGCATAGCTGTTGGGACCCGAAAGATGGTGAACTATGCCTGAATAGGGTGAAGCCAGAGGAAACTCTGGTGGA-------------------------------------------------------------------------GGCTCGCAGCGGTTCTGACGTGCAAATCGATCG--------------------TCAAATTTGGGTATA-GGGGCGAAAGtcattaccgagc-------------------gagggcccccgggcccgacctccaacccttttgtgaac-ccacctcgttgcttcgggggcgaccccg-ccgttcgcgg---------cggccggcgcccccgggg---gccatcgaaacactgcgtaacc--gagcgtcggagtcttg---attaaatcaaaacaaaactttcaacaacggatctcttggttctggcatcgatgaagaacgcagcgaaatgcgataagtaatgtgaattgcagaattcagtgaatcatcgaatctttgaacgcacattgcgccccctggtattccggggggcatgcctgttcgagcgtcattac-accactcaagcctggcttggtattgggcggcgcgggggccctggtccccgcgcgcctcaaagtcgtctccggctaggcggctccgtccccatgcgttgt-ggcataccatccgcg-gcgggtcggagcggcgcggccgttaaac-----------cacccat-tca--ggttgacct
>Ramichloridium_punctatum_CBS_132090
NNNTATCAATAAGCGGAGGAAAAGAAACCAACAGGG-ATTG-CCCTAGTAACGGCG-AGTGAAGCGGCAACAGCTCAAATTTGAAATCTGGCGC-----AAGCCCGAATTGTAATTTGTAGAGGATGCTTCTGGGTAGCGGCCGGTCTAAGTTCCTTGGAACAGGACGTCACAGAGGGTGAGAATCCCGTATGTGATCGG-CCCGCGCCCTCTACGTAGCTCCTTCGACGAGTCGAGTTGTTTGGGAATGCAGCTCTAAATGGGAGGTAAATTTCTTCTAAAGCTAAATACCGGCCAGAGACCGATAGCGCACAAGTAGAGTGATCGAAAGATGAAAAGCACTTTGGAAAGAGAGTTAAACAGCACGTGAAATTGTTGAAAGGGAAGCGCTTGCAACCAGACTTGTCCGCGGT-GTTCCGCCGGTCTTC-TGACCGGTCTAC-TCGCCGCGGGCAGGCCATCATCGTCTGGGGCCGCCGGAGAAAC-CGTCAGGAATGTAGCTCCCTC--GGGAGTGTTATAGCCTGGCG--ACATGCGGCGCGCCCCGGG--CGAGGTCCGCGCAC-TGCAAGGATGATGGCGTAATGGTTGTCAGCGGCCCGTCTTGAAACACGGACCAAGGAGTCTAACATCTATGCGAGTGTTCGGGTGTCAAACCCCTACGCGCAATGAAAGTGAACGGAGGTGGGAGC--TTCGGCGCACCATCGACCGATCCTGATGTCCTCGGATGGATTTGAGTAAGAGCATAGCTGTTGGGACCCGAAAGATGGTGAACTATGCCTGAATAGGGTGAAGCCAGAGGAAACTCTGGTGGA-------------------------------------------------------------------------GGCTCGCAGCGGTTCTGACGTGCAAATCGATCG--------------------TCAAATTTNNNNNNN-NNNNNNNNNNtcattaccagaa----gccgcgtcg-----gccgcaaggccggcgccttcgcccaaccctctgtgaacg-ata-tcgattgccccgggggaccccgc--acccttccag----------gtgtg--cccccggtggc--ccccttcaactcttgttgtatc--tgccgtctgagtcgcaa--atgcaaatgaaacaaaactttcaacaacggatctcttggttctggcatcgatgaagaacgcagcgaaatgcgataagtaatgtgaattgcagaattcagtgaatcatcgaatctttgaacgcacattgcgccccctggtattccggggggcatgcctgttcgagcgtcattacaaccaatccagcccggctgggtgttgggcgtcgcgg--------cctgccgcgcgcctcaaagt---cctcggcggaagccgcccgttcctctgcgtgat-gatccatcgccgctt-gggagtcgggggagagcgcctgcacg-cgtcgacggagacgtcgacttcaa-ggttgaNNN
>Myrmecridium_schulzeri_CBS_643.76
GCATATCAATAAGCGGAGGAAAAGAAACCAACAGGG-ATTGCCCCCAGTAACGGCG-AGTGAAGCGGCAACAGCTCAAATTTGAAATCTGGCGC-----AAGCCCGAGTTGTAATTTGCAGAGGATGCTTTTGGCGCGGTGCC-TTCTGAGTTCCCTGGAACGGGACGCCGGAGAGGGTGAGAGCCCCGTA--CAGTTGGACACCAAGCCTTTGTAAAGCTCCTTCGACGAGTCGAGTAGTTTGGGAATGCTGCTCAAAATGGGAGGTAAATGCCTTCTAAAGCTAAATACCGGCCAGAGACCGATAGCGCACAAGTAGAGTGATCGAAAGATGAAAAGCACTTTGAAAAGAGGGTTAAACAGTACGTGAAATTGTTGAAAGGGAAGCGCTCGTGACCAGACTTGCGCCCGGCGGATCATCCGGCCTTC-TGGCCGGTGCACTCCGCCGGGCTCAGGCCAGCATCGGTTCTTCCGGGGGGACAAAAGCGGCGGGAACGTAGCTCTTCC--GGGAGTGTTATAGCCCGCCGCAGAATAC---CCTCGGGGGGACCGAGGACCGCGCTTCGGCAAGGATGCTGGCGTAATGGTCACCAGCGACCCGTCTTGAAACACGGACCAAGGAGTCAAGCATTAGGGCGAGTGTTTGGGTGTCAAACCCGCACGCGAAATGAAAGTGAACGCAGGTGAGAGC--TTCGGCGCATCATCGACCGATCCTGATGTTTTCGGATGGATTTGAGTAAGAGCCTTGCCGCTTGGACCCGAAAGATGGTGAACTATGCTTGGATAGGGTGAAGCCAGAGGAAACTCTGGTGGA-------------------------------------------------------------------------GGCTCGCAGCGGTTCTGACGTGCAAATCGATCG--------------------TCAAATCTGAGCATG-GGGGCGAAAGtcattacgagagtgtcaccactccc-----aacccattgtttacctacccgtccaccgtgcttcggcag-gcagccctgtgggacagagcctcgccc--cctttcgcgg----------ggggtgcctgccgcttgc--caaccaaaactctagctgttttagtaccatctgagtcttcc-----acaaatgaacaaaactttcaacaacggatctcttggttctggcatcgatgaagaacgcagcgaaatgcgataagtaatgtgaattgcagaattcagtgaatcatcgaatctttgaacgcacattgcgcccactagtattctggtgggcatgcctgttcgagcgtcatttcaacc-ctcaagcctggcttggtgttggggacctgca--------ccctgca-gtcccttaaatc---cagtggcggacacgctaggtctccgagcgcagt-agtttcttctcgcttcgggcgtccggcgtgggcttgccttgcac-----------ccaacttctcaa-ggttgaccN
>Staninwardia_suttonii_CBS120061
NNNNNNNNNNNNNNNNNNNNNNNNNNNNNNNNNNNN-NNNNNNNNNNNNNNNNNNN-NNNGAAGCGGCAACAGCTCAAATTTGAAATCTGGCGC-----AAGCCCGAGTTGTAATTTGTAGAGGATGCTTCTGGGTTGCGGCCGGTCTAAGTTCCTTGGAACAGGACGTCATAGAGGGTGAGAATCCCGTATGCGACCGG-CCAGCGCCCTCCACGTAGCTCCTTCGACGAGTCGAGTTGTTTGGGAATGCAGCTCTAAATGGGAGGTAAATTTCTTCTAAAGCTAAATACCGGCCAGAGACCGATAGCGCACAAGTAGAGTGATCGAAAGATGAAAAGCACTTTGGAAAGAGAGTTAAAAAGCACGTGAAATTGTTGAAAGGGAAGCGCTTGCTACCAGACTTGTCGGCGGT-GTTCCGCCGGTCTTC-TGACCGGTCCAC-TCGCCGCCGGCAGGCCAGCGTCGTCTGGGGCCGCCGGAGAAAGGCGGTGGGAATGTGGCTCCTCC--GGGAGTGTTATAGCCCACCGCACAATACGACGCGCCCCGGG--CGAGGTCCGCGCTTCGGCAAGGACGCTGGCGTAATGGGCGCAAGCGGCCCGTCTTGAAACACGGACCAAGGAGTCGATCAATTATGCGAGTGTTCGGGTGGAAAACCCCTACGCGCAATGAAAGTGAACGGAGGCGAGAAC--CGCGGTGCATCGTCGACCGATCCTGATGTTTTCGGATGGATTTGAGTAAGAGCATAGCTGATCGGACCCGAAAGTTGGTGAACTATGCCTAAATAGAATGAAACCAGGGGAAACCCTGGCGGAATCATTACCGAGAGAGGGTGCTTCGCGCCCGACCTCCAACCCTTTGTCGATCAATACCGCGTTGCCTCGGGGTGGCCCTCGCCGGCGCCCCAGAGGACATCAATCAAAACTCTGTCTTCCGTACGTCCGAGTCTGAATGAT-NNNNNNNNNNtcattaccgaga------------------gagggtgcttcgcgcccgacctccaaccctttgtcgatcaataccgcgttgcctcggggtggccctc-----------------------gccggcgccccagaggacatcaatcaaaactctgtcttcc---gtacgtccgagtctga---atgataatcaatcaaaactttcaacaacggatctcttggttctggcatcgatgaagaacgcagcgaaatgcgataagtaatgtgaattgcagaattcagtgaatcatcgaatctttgaacgcacattgcgccccctggcattccggggggcatgcccgttcgagcgtcattac-accactcaagcctggcttggtattgggcgtcggga---------cctccccgcgccttcattt---caccggctgga-cgatggattcctcagcgttgt-gcatcaattcgctca-gggagaccgtcggccgcgccgtaaaaac-----------ctctcttctca--ggttgaccN
>Uwebraunia_australiensis_CBS_120729
GCATATCAATAAGCGGAGGAAAAGAAACCAACAGGG-ATTG-CCCTAGTAACGGCG-AGTGAAGCGGCAACAGCTCAAATTTGAAATCTGGCGC-----AAGCCCGAGTTGTAATTTGTAGAGGATGCTTCTGGGTAGCGGCCGGTCTAAGTTCCTTGGAACAGGACGTCACAGAGGGTGAGAATCCCGTATGTGATCGG-CCCGCGCCCTCTACGTAGCTCCTTCGACGAGTCGAGTTGTTTGGGAATGCAGCTCTAAATGGGAGGTAAATTTCTTCTAAAGCTAAATACCGGCCAGAGACCGATAGCGCACAAGTAGAGTGATCGAAAGATGAAAAGCACTTTGGAAAGAGAGTTAAACAGCACGTGAAATTGTTGAAAGGGAAGCGCTTGCAACCAGACTTGACGGCGGT-GTTCCCCCGGGCTTC-TGCCCGGGTTAT-TCACCGTCGGCAGGCCATCATCGTCTGGGGCCGCCGGAGAAAC-CGTCAGGAATGTAGCTCCCTC--GGGAGTGTTATAGCCTGGCG--ACATGCGGCGTGCCCCGGG--CGAGGTCCGCGCTC-TGCAAGGATGATGGCGTAATGGTTGTCAGCGGCCCGTCTTGAAACACGGACCAAGGAGTCTAACATCTATGCGAGTGTTCGGGTGTCAAACCCCTACGCGTAATGAAAGTGAACGGAGGTGGGAGC--TTCGGCGCACCATCGACCGATCCTGATGTCCTCGGATGGATTTGAGTAAGAGCATAGCTGTTGGGACCCGAAAGATGGTGAACTATGCCTGAATAGGGTGAAGCCAGAGGAAACTCTGGTGGA-------------------------------------------------------------------------GGCTCGCAGCGGTTCTGACGTGCAAATCGATCG--------------------TCAAATTTGGGTATA-GGGGCGAAAGtcattaccagaa----gacgcctcg-----gcggaaacgctggggccttcgtccaaccctttgtgaacg-tatctctattgccccgggggaaccccg--cctgtcatgg----------gcgcgggcccccggcgg---ccaactcaaactctgtttttat--tgccgtctgagtgaca---aacaaatcaaaacaaaactttcaacaacggatctcttggttctggcatcgatgaagaacgcagcgaaatgcgataagtaatgtgaattgcagaattcagtgaatcatcgaatctttgaacgcacattgcgccccctggtattccggggggcatgcctgttcgagcgtcattgcaaccaatccagccccgctgggtattgggcgtcgcgg--------cctgccgcgcgcctcaaagt---ctacggcggaagccgcccgttcctctgcgtgat-gacacatcgtcgctt-gggacacgggggtgagcgcccggaaaacatcggcggagacgccgatttcaa-ggttgacct
>Uwebraunia_communis_CBS_114238
GCATATCAATAAGCGGAGGAAAAGAAACCAACAGGG-ATTG-CCCTAGTAACGGCG-AGTGAAGCGGCAACAGCTCAAATTTGAAATCTGGCGC-----AAGCCCGAGTTGTAATTTGTAGAGGATGCTTCTGGGTAGCGGCCGGTCTAAGTTCCTTGGAACAGGACGTCACAGAGGGTGAGAATCCCGTATGTGATCGG-CCCGCGCCCTCTACGTAGCTCCTTCGACGAGTCGAGTTGTTTGGGAATGCAGCTCTAAATGGGAGGTAAATTTCTTCTAAAGCTAAATACCGGCCAGAGACCGATAGCGCACAAGTAGAGTGATCGAAAGATGAAAAGCACTTTGGAAAGAGAGTTAAAAAGCACGTGAAATTGTTGAAAGGGAAGGGCTTGCAACCAGACTTGACGGCGGT-GTTCCCCCGGGCTTC-TGCCCGGGTTAT-TCACCGTCGGCAGGCCATCATCGTCTGGGGCCGCTGGAGAAAC-CGTCAGGAATGTGGCTCCCTC--GGGAGTGTTATAGCCTGTCG--ACATGCAGCGTGCCCCGGG--CGAGGTCCGCGCTTAGGCAAGGATGATGGCGTAATGGTTGTCAGCCGCCCGTCTTGAAACACGGACCAAGGAGTCTAACATCTATGCGAGTGTTCGGGTGTCAAACCCCTACGCGTAATGAAAGTGAACGGAGGTGGGAGC--TTCGGCGCACCATCGACCGATCCTGATGTCCTCGGATGGATTTGAGTAAGAGCATAGCTGTTGGGACCCGAAAGATGGTGAACTATGCCTGAATAGGGTGAAGCCAGAGGAAACTCTGGTGGA-------------------------------------------------------------------------GGCTCGCAGCGGTTCTGACGTGCAAATCGATCG--------------------TCAAATTTGGGTATA-GGGGCGAAAGtcattaccagaa----gacgctctg-----gcggaaacgccggggccttcgtccaaccctttgtgaacg-tatctctattgccccgggggaaccccg--cctgtcatgg----------gcgtgggcccccgccgg---ccacttcaaactctgtttttat--tgccgtctgagtaaca---aacaaattaaaacaaaactttcaacaacggatctcttggttctggcatcgatgaagaacgcagcgaaatgcgataagtaatgtgaattgcagaattcagtgaatcatcgaatctttgaacgcacattgcgccccctggtattccggggggcatgcctgttcgagcgtcattgcaaccaatccagccccgctgggtattgggcgtcgcgg--------cctgccgcgcgcctcaaagt---ctacggcggaagccgcccgttcctctgcgtgat-gacacatcgtcgctt-gggacacgggggtgagcgcccggaaaacatcggcggagacgtcgatttcaa-ggttgaccN
>Uwebraunia_dekkeri_CBS 567.89
GCATATCAATAAGCGGAGGAAAAGAAACCAACAGGG-ATTG-CCCTAGTAACGGCG-AGTGAAGCGGCAACAGCTCAAATTTGAAATCTGGCGC-----AAGCCCGAGTTGTAATTTGTAGAGGATGCTTCTGGGTAGCGGCCGGTCTAAGTTCCTTGGAACAGGACGTCACAGAGGGTGAGAATCCCGTATGTGATCGG-CCCGCGCCCTCTACGTAGCTCCTTCGACGAGTCGAGTTGTTTGGGAATGCAGCTCTAAATGGGAGGTAAATTTCTTCTAAAGCTAAATACCGGCCAGAGACCGATAGCGCACAAGTAGAGTGATCGAAAGATGAAAAGCACTTTGGAAAGAGAGTTAAACAGCACGTGAAATTGTTGAAAGGGAAGCGCTTGCAACCAGACTTGACGGCGGT-GTTCCCCCGGGCTTC-TGCCCGGGTTAC-TCACCGTCTTCAGGCCATCATCGTCTGGGGCCGCCGGAGAAAC-CGTCAGGAATGTGGCTCCCTC--GGGAGTGTTATAGCCTGTCG--ACATGCGGCGTGCCCCGGG--CGAGGTCCGCGCTTAGGCAAGGATGATGGCGTAATGGTTGTCAGCGGCCCGTCTTGAAACACGGACCAAGGAGTCTAACATCTATGCGAGTGTTCGGGTGTCAAACCCCTACGCGTAATGAAAGTGAACGGAGGTGGGAGC--TTCGGCGCACCATCGACCGATCCTGATGTCCTCGGATGGATTTGAGTAAGAGCATAGCTGTTGGGACCCGAAAGATGGTGAACTATGCCTGAATAGGGTGAAGCCAGAGGAAACTCTGGTGGA-------------------------------------------------------------------------GGCTCGCAGCGGTTCTGACGTGCAAATCGATCG--------------------TCAAATTTGGGTATA-GGGGCGAAAGtcattaccagaa----gacgcctcg-----gcggaaacgccggggccttcgtccaaccctttgtgaacg-tatctctattgccccgggggaaccccg--cctgtcatgg----------gcgtgggcccccggtgg---ccaactcaaactctgtttttat--tgccgtctgagtaaca---aacaaatcaaaacaaaactttcaacaacggatctcttggttctggcatcgatgaagaacgcagcgaaatgcgataagtaatgtgaattgcagaattcagtgaatcatcgaatctttgaacgcacattgcgccccctggtattccggggggcatgcctgttcgagcgtcattacaaccaatccagccccgctgggtattgggcgtcgcgg--------cctgccgcgcgcctcaaagt---cttcggcggaagccgcccgttcctctgcgtgat-gacacatcgtcgctt-gggacacgggggtgagcgcccggaaaacatcggcggagacgtcgatttcaa-ggttgacct
>Uwebraunia_musae_CBS_122453
NNNNNNNNNNNNNNNNNNNNNNNNNNNNNNNNNNNN-ATTG-CCCTAGTAACGGCG-AGTGAAGCGGCAACAGCTCAAATTTGAAATCTGGCGC-----AAGCCCGAGTTGTAATTTGTAGAGGATGCTTCTGGGTAGCGGCCGGTCTAAGTTCCTTGGAACAGGACGTCACAGAGGGTGAGAATCCCGTATGTGATCGG-CCCGCGCCCTCTACGTAGCTCCTTCGACGAGTCGAGTTGTTTGGGAATGCAGCTCTAAATGGGAGGTAAATTTCTTCTAAAGCTAAATACCGGCCAGAGACCGATAGCGCACAAGTAGAGTGATCGAAAGATGAAAAGCACTTTGGAAAGAGAGTTAAACAGCACGTGAAATTGTTGAAAGGGAAGCGCTTGCAACCAGACTTGACGGCGGT-GTTCCCCCGGGCTTC-TGCCCGGGTTAT-TCACCGTCGGCAGGCCATCATCGTCTGGGGCCGCCGGAGAAAC-CGCCAGGAAT-TAGCTCCCTC--GGGAGTGTTATAGCCTGGCG--ACATGCGGCGTGCCCCGGG--CGAGGTCCGCGCTC-TGCAAGGATGATGGCGTAATGGTTGTCAGCGGCCCGTCTTGAAACACGGACCAAGGAGTCTAACATCTATGCGAGTGTTCGGGTGTCAAACCCCTACGCGTAATGAAAGTGAACGGAGGTGGGAGC--TTCGGCGCACCATCGACCGATCCTGATGTCCTCGGATGGATTTGAGTAAGAGCATAGCTGTTGGGACCCGAAAGATGGTGAACTATGCCTGAATAGGGTGAAGCCAGAGGAAACTCTGGTGGA-------------------------------------------------------------------------GGCTCGCAGCGGTTCTGACGTGCAAATCGATCG--------------------TCAAATTTGGGTATA-GGGGCGAAAGtcattaccagaa----gacgcctcg-----gcggaaacgccggggccttcgtccaaccctttgtgaacg-tatctctattgccccgggggaaccccg--cctgtcacgg----------gcgcgggcccccggcgg---ccaactcaaactctgtttttat--tgccgtctgagtaaca---aacaaatcaaaacaaaactttcaacaacggatctcttggttctggcatcgatgaagaacgcagcgaaatgcgataagtaatgtgaattgcagaattcagtgaatcatcgaatctttgaacgcacattgcgccccctggtattccggggggcatgcctgttcgagcgtcattgcaaccaatccagccccgctgggtattgggcgtcgcgg--------cctgccgcgcgcctcaaagt---ctacggcggaagccgcccgttcctctgcgtgat-gacacatcgtcgctc-gggacacgggggtgagcgcccggaaaacatcggcggagacgtcgatttcaa-ggttgacct
>Ramichloridium_bicellularipes_CBS_122096
NNNTATCAATAAGCGGAGGAAAAGAAACCAACAGGG-ATTG-CCCTAGTAACGGCG-AGTGAAGCGGCAACAGCTCAAATTTGAAACCTGGCGC-----AAGCCCGGATTGTAATTTGCAGAGGATGCTTCTGGGCAGCGGCCGTTCTAAGTTCCTTGGAACAGGACGTCATAGAGGGTGAGAATCCCGTATGTGACCGG-CGCGCACCCTTTACGTAGCTCCTTCGACGAGTCGAGTTGTTTGGGAATGCAGCTCTAAATGGGAGGTAAATTTCTTCTAAAGCTAAATACCGGCCAGAGACCGATAGCGCACAAGTAGAGTGATCGAAAGATGAAAAGCACTTTGGAAAGAGAGTTAAAAAGCACGTGAAATTGTTGAAAGGGAAGCGCTTCCAACCAGACTCCGCGGCGGT-GTTCCGCCGGTCTTC-TGACCGGTCTAC-TCGCCGCCGTGGGGCCAACATCGTCTGGGGCCGTCGGATAAGA-CCGTGGGAATGTAGCTCATT-----GAGTATTATAGCCCGCGG--TGATGCGACGCGCGCCGGG--CGAGGTCCGCGCTTCGGCAAGGATGTTGGCGTAATGGTTGGCAGCGGCCCGTCTTGAANNNNNNNNNNNNNNNNNNNNNNNNNNNNNNNNNNNNNNNNNNNNNNNNNNNNNNNNNNNNNNNNNNNNNNNNNNNNNNNNNNN--NNNNNNNNNNNNNNNNNNNNNNNNNNNNNNNNNNNNNNNNNNNNNNNNNNNNNNNNNNNNNNNNNNNNNNNNNNNNNNNNNNNNNNNNNNNNNNNNNNNNNNNNNNNNNNNNNNNNNNNNNNN-------------------------------------------------------------------------NNNNNNNNNNNNNNNNNNNNNNNNNNNNNNNNN--------------------NNNNNNNNNNNNNNN-NNNNNNNNNNNNNNNNNNNNNN----NNNNNNNNN-----NNNNNNNNNNNNNNNNNNNNNNNNNNNNNNNNNNNNNNN-NNNNNNNNNNNNNNNNNNNNNNNNNNN--NNNNNNNNNN----------NNNNNNNNNNNNNNNNN---NNNNNNNNNNNNNNNNNNNNNN--NNNNNNNNNNNNNNNN---NNNNNNNNNNNNNNNNNNNNNNNNNNNNNNNNNNNNNNNNNNNNNNNNNNNNNNNNNNNNNNNNNNNNNNNNNNNNNNNNNNNNNNNNNNNNNNNNNNNNNNNNNNNNNNNNNNNNNNNNNNNNNNNNNNNNNNNNNNNNNNNNNNNNNNNNNNNNNNNNNNNNNNNNNNNNNNNNNNNNNNNNNNNNNNNNNNNNNNNNNNNNNNNNN--------NNNNNNNNNNNNNNNNNNNN---NNNNNNNNNNNNNNNNNNNNNNNNNNNNNNNNN-NNNNNNNNNNNNNNN-NNNNNNNNNNNNNNNNNNNNNNNNNNNNNNNNNNNNNNNNNNNNNNNNNNNNNNNNNNNNN
>684_2
NNNNNNNAATAAGCGGAGGAAAAGAAACCAACAGGG-ATTG-CCCCAGTAACGGCG-AGTGAAGCGGCAACAGCTCAAATTTGAAACCTGGCGC-----AAGCCCGGATTGTAATTTGTAGAGGATGCTTCTGGGCAGCGGCCGGTCTAAGTTCCTTGGAACAGGACGTCACAGAGGGTGAGAATCCCGTATGTGATCGG-CGCGCACCCTCCACGTAGCTCCTTCGACGAGTCGAGTTGTTTGGGAATGCAGCTCTAAATGGGAGGTAAATTTCTTCTAAAGCTAAATACCGGCCAGAGACCGATAGCGCACAAGTAGAGTGATCGAAAGATGAAAAGCACTTTGGAAAGAGAGTTAAAAAGCACGTGAAATTGTTGAAAGGGAAGCGCCTACAACCAGACTTGTCGGCGGT-GTTCCCCCGGTCTTC-TGACCGGGTCAC-TCACCGTCTGCAGGCCATCATCGTCTGGGGCCGCTGGAGAATT-CGTCAGGAATGTAGCTCCCTC--GGGAGTGTTATAGCCTGGCG--TTATGCAGCGCGCCCCGGG--CGAGGTCCGCGCAT-TGCAAGGATGATGGCGTAATGGTTGTCGGCGGCCCGTCTTGAAACACGGACCAAGGAGTCTAACATCTATGCGAGTGTTCGGGTGTCAAACCCCTACGCGTAATGAAAGTGAACGGAGGTGGGAACT-TTTTGTGCACCATCGACCGATCCTGATGTCCTCGGATGGATTTGAGTAAGAGCATAGCTGTTGGGACCCGAAAGATGGTGAACTATGCCTGAATAGGGTGAAGCCAGAGGAAACTCTGGTGGA-------------------------------------------------------------------------GGCTCGCAGCGGTTCTGACGTGCAAATCGATCG--------------------TCAAATTTGGGTATA-GGGGCGAAAGtcattaccagaa----gacgcgccc-----gggtccgcccgggcgccttcgcccaaccctttgtgaatc-gaactt-attgccccgggggcacgaca--cccgccccgccaggggtggcgtggacccccccggtgg---cccccataactcttgttgtcat--tgtcgtccgagtcctt---cagaaaatgaaacaaaactttcaacaacggatctcttggttctggcatcgatgaagaacgcagcgaaatgcgataagtaatgtgaattgcagaattcagtgaatcatcgaatctttgaacgcacattgcgccccctggtattccggggggcatgcctgttcgagcgtcatttc-accaatccagccccgctgggtgttgggcgtcgcgg--------cctcccgcgcgcctcaaagt---ctacggcggaagtcgtccgttcctctgcgtgat-gca-catcgtcgctt-aggacacgggggcgagcgcccgcgaaacgtcggcggagacgtcgatatcaa--ggtgacct
