# Supplementary material for: ﻿Novel endophytic fungi from Pinus: introducing three new genera and six new species within Capnodiales (Ascomycota, Dothideomycetes) sensu lato
Source: IMA Fungus. 2025 Dec 11;16:e175931. doi: 10.3897/imafungus.16.175931 (PMC12715516; doi:10.3897/imafungus.16.175931)
Supplement: Supplementary material 5 — ExtremaceaeITS-LSU alignment [file imafungus-16-e175931-s005.fas]

>150
cggcgagtgaagcggcaacagctcaaatttgaaatctggcgcaagcccgagttgtaatttgtagaggatgcttctgggcagcggccggtctaagttccttggaacaggacgtcatagagggtgagaatcccgtatgtgaccggttggcaccctacacgtagctccttcgacgagtcgagttgtttgggaatgcagctctaaatgggaggtaaatttcttctaaagctaaataccggccagagaccgatagcgcacaagtagagtgatcgaaagatgaaaagcactttggaaagagagttaaaaagcacgtgaaattgttgaaagggaagcgcttgcaaccagacttgttggcggtgttccgccggtcttctgaccggtctactcgccgcctgcaggccagcgtcgtctggg----gccgccggataaaggcttcgggaatgtagctcctcggagtgttatagcccgttgcacaatacggtgcgcgccgggcgaggtccgcgcttcggcaaggacgctggcgtaatggttgtaagcggcccgtcttgaaacacggaccaaggagtcgatcaatcgtgcgagtgttcgggtgaaaaacccttgcgcgcaatgaaagtgaacggaggcgagaaccgcggtgcatcgtcgaccgatcctgatgtcttcggatggatttgagtaagagcatggctgatcggacccgaaagatggtgaactatgcctaaatagaatgaaaccaggggaaaccctggcggaagttcgcagcggttctgacgtgcaaatcgatcgtcaaattcattaccgagtgcgggcctccgtgcccaacctccaaccctttgttaatgaatacctgttgcctcgggggcgacccggacctcgccgggggtcccccagaggtccatcaacactgcgtctttgcgtcggagtattgaaatcaatcaatcaaaactttcaacaacggatctcttggttctggcatcgatgaagaacgcagcgaaatgcgataagtaatgtgaattgcagaattcagtgaatcatcgaatctttgaacgcacattgcgccctttggcattccgaagggcatgcccgttcgagcgtcattacaccactcaagcctggcttggtattgggcggcgggatcccccgcgcccctaattcatcggctggacggttcgaatctcagcgttgtggtaatcaaatcgctggcgaagacgaccggacgcgccgtaaaacttcattacaggt-g
>150_2
cggcgagtgaagcggcaacagctcaaatttgaaatctggcgcaagcccgagttgtaatttgtagaggatgcttctgggcagcggccggtctaagttccttggaacaggacgtcatagagggtgagaatcccgtatgtgaccggttggcaccctacacgtagctccttcgacgagtcgagttgtttgggaatgcagctctaaatgggaggtaaatttcttctaaagctaaataccggccagagaccgatagcgcacaagtagagtgatcgaaagatgaaaagcactttggaaagagagttaaaaagcacgtgaaattgttgaaagggaagcgcttgcaaccagacttgttggcggtgttccgccggtcttctgaccggtctactcgccgcctgcaggccagcgtcgtctggg----gccgccggataaaggcttcgggaatgtagctcctcggagtgttatagcccgttgcacaatacggtgcgcgccgggcgaggtccgcgcttcggcaaggacgctggcgtaatggttgtaagcggcccgtcttgaaacacggaccaaggagtcgatcaatcgtgcgagtgttcgggtgaaaaacccttgcgcgcaatgaaagtgaacggaggcgagaaccgcggtgcatcgtcgaccgatcctgatgtcttcggatggatttgagtaagagcatggctgatcggacccgaaagatggtgaactatgcctaaatagaatgaaaccaggggaaaccctggcggaagttcgcagcggttctgacgtgcaaatcgatcgtcaaattcattaccgagtgcgggcctccgtgcccaacctccaaccctttgttaatgaatacctgttgcctcgggggcgacccggacctcgccgggggtcccccagaggtccatcaacactgcgtctttgcgtcggagtattgaaatcaatcaatcaaaactttcaacaacggatctcttggttctggcatcgatgaagaacgcagcgaaatgcgataagtaatgtgaattgcagaattcagtgaatcatcgaatctttgaacgcacattgcgccctttggcattccgaagggcatgcccgttcgagcgtcattacaccactcaagcctggcttggtattgggcggcgggatcccccgcgcccctaattcatcggctggacggttcgaatctcagcgttgtggtaatcaaatcgctggcgaagacgaccggacgcgccgtaaaacttcattacaggt-g

>Castanedospora pachyanthicola
cggcgagtgaagcggcaacagctcaaatttgaaatctggcgcaagcccgagttgtaatttgtagaggatgcttcggggcagcggccggtctaagttccttggaacaggacgtcacagagggtgagaatcccgtacgcgaccggctggcaccccacacgtagctccttcgacgagtcgagttgtttgggaatgcagctctaaatgggaggtaaattccttctaaagctaaataccggccagagaccgatagcgcacaagtagagtgatcgaaagatgaaaagcactttggaaagagagttaaaaagcacgtgaaattgttgaaagggaagcgcttgcaaccagacttgacggcggcgttcctccggtcttctgaccggtccactcgtcgccggcaggccagcatcgtctggg----gccgccggagaaaggcgcggggaatgtggctcctcggagtgttatagccccacgcacaatacggcgcgccccgggcgaggtccgcgcttcggctaggatgctggcgtaatggtcgtaagcggcccgtcttgaaacacggaccaaggagtggaccatctgtgcgagtgttcgggcgtcaaacccctacgcgtaatgaaagtgaacggaggcgggaacctaggtgcaccgtcgaccgatcctgatgtcctcggatggatttgagtaagagcatggctggtccgacccgaaagatggtgaactatgcctgaatagggtgaagccagaggaaactctggtggaggctcgcagcggttctgacgtgcaaatcgatcgtcaaattcattaccgagtgagggcctccgggcccgacctcccacccttga--caaacgtccggtttgcctcgggggtgacccggccctcgccgggtg-cccccggagggattcccactctgcgtctttgcgtcggagtctgaataaaattgaatgaaaactttcaacaacggatctcttggttctggcatcgatgaagaacgcagcgaaatgcgataagtaatgtgaattgcagaattcagtgaatcatcgaatctttgaacgcacattgcgccctttggcattctgaagggcatgcccgttcgagcgtcatttcaccactcaagcctggcttggtgttgggccccggggcgacccggaccccaatgccgccggccggacgacccggatcccagcgtttgagcacagttcccgctggtggagcggggcggccgcgccgtcacaacatccgaaaggttg
>Dothiora ceratoniae CBS 477.69
nnnnnnnngaagcggcaatagctcaaatttgaaagctggctttggtccgcattgtaatttgtagaggatgcttttaggcagccgccggtctaagttccttggaacaggacgtcatagagggtgagaatcccgtatgtgaccggctggcaccttatgtaaagctccttcgacgagtcgagttgtttgggaatgcagctctaaatgggaggtaaatttcttctaaagctaaataccggcgagagaccgatagcgcacaagtagagtgatcgaaagatgaaaagcactttggaaagagagttaaaaagcacgtgaaattgttgaaagggaagcgcttgcaatcagacttggacttggtgttcaaccggtcttctgaccggcctactcgtcttgtccaggccagcatcagtttcg----gcggccggataaaggccttgggaatgtagctgtccgcagtgttatagcccagggtgtaatacggccagctgggactgaggtccgcgcttcggctaggatgctggcgtaatggttgtaagcggcccgtcttgaaacacggaccaaggagtctaacatctatgcgagtgttagggtgtcaaacccttacgcgtaatgaaagtgaacggaggtgggaacccgggtgcaccatcgaccgatcctgatgtcttcggatggatttgagtaagagcatagctgttgggacccgaaagatggtgaactatgcctgaatagggtgaagccagaggaaactctggtggannnnnnnnnnnnnnnnnnnnnnnnnnnnnnnnnnnnnnnncattaaagagtaagggtctctggcccgaacctccaaccctctgttgttataacttcgttgctttgcgggcgcgccggtcttcggcgagcgcccgccagagtctaaccaactcttgttccagtcgtctgagtataaaattaattaaattaaaactttcaacaacggatctcttggttctcgcatcgatgaagaacgcagcgaaatgcgataagtaatgtgaattgcagaattcagtgaatcatcgaatctttgaacgcacattgcgccccttggtattccgaggggcatgcctgttcgagcgtcattacaccactcaagcactgcttggtattgggcactcgtgacgggcgtgcctcgaagacctcggcggggtttctccacttcgggcgtagtagaaatcaaaacgtcttataagcttggtgagaatgccgttaaaccttttttcaggttg
>Extremopsis radicicola CBS 147117
nnnnnnnnnnnnnnnnnnnnnnnnnnnnnnnnnnnnnnnnnnnnnnnnnnnnnnnnnnnngtagaggatgcttctaggcagcggccggtctaagtttcttggaacaggacgtcatagagggtgagaatcccgtatgtgaccggctggcaccttacacgtagctccttcgacgagtcgagttgtttgggaatgcagctctaaatgggaggtaaatttcttctaaagctaaataccggccagagaccgatagcgcacaagtagagtgatcgaaagatgaaaagcactttggaaagagagttaaaaagcacgtgaaattgttaaaagggaagcgcttgcgaccagacttgtcggcggtgttccgccggtcttctgaccggtctactcgccgcctgcaggccagcgtcgtctggg----gccgccggagaaaggcgtcgggaatgtagctcctcggagtgttatagcccgtcgcacaatacggtgcgcgccgggcgaggtccgcgcttcggcaaggacgctggcgtaatggtcgtaagcggcccgtcttgaaacacggaccaaggagtcgatcaatcgtgcgagtgttcgggtggaaaacccttgnnnnnnnnnnnnnnnnnnnnnnnnnnnnnnnnnnnnnnnnnnnnnnnnnnnnnnnnnnnnnnnnnnnnnnnnnnnnnnnnnnnnnnnnnnnnnnnnnnnnnnnnnnnnnnnnnnnnnnnnnnnnnnnnnnnnnnnnnnnnnnnnnnnnnnnnnnnnnnnnnnnnnnnnnnnnnnnnnnnnnnnnnnnnnnnnnNNNNNNNNNNNNNNNNNNNNNNNNNNNNNNNNNNNNNNNNNNNNNgatttctaactgttgcctcgggggcgacccggacgtccccggacgtcccccagaggacccataactctgcatctttgcgtcggagtattgaaaccaatcaatcaaaacttttaacaacggatctcttggttctggcatcgatgaagaacgcagcgaaatgcgataagtaatgtgaattgcagaattcagtgaatcatcgaatctttgaacgcacattgcgcccttNNNNNNNNNNNNNNNNNNNNNNNNNNNNNNNNNNNNNNNNNNNNNNNNNNNNNNNNNNNNNNNNNNNNNNNNNNNNNNNNNNNNNNNNNNNNNNNNNNNNNNNNNNNNNNNNNNNNNNNNNNNNNNNNNNNNNNNNNNNNNNNNNNNNNNNNNNNNNNNNNNNNNNNNNNNNNNNNNNNNN
>Extremus adstrictus TRN96
nnnnnnnnnnnnnnnnnnnnnnnnnnnnnnnnnnnnnnnnnnnnnnnnnnnnnnnnnnnngtagaggatgcttctaggcagcggccggtctaagtttcttggaacaggacgtcatagagggtgagaatcccgtatgtgaccggttggcaccttgcacgtagctccttcgacgagtcgagttgtttgggaatgcagctctaaatgggaggtaaatttcttctaaagctaaataccggccagagaccgatagcgcacaagtagagtgatcgaaagatgaaaagcactttggaaagagagttaaaaagcacgtgaaattgttaaaagggaagcgcttgcaaccagacttgtcggcggtgttccgccggtcttctgaccggtctattcgccgcctgcaggccagcgtcgtctggg----gccgccggataaaggctttgggaatgtagctcctcggagtgttatagcccattgcacaatacggcgcgcgccgggcgaggtccgcgcttcggcaaggacgctggcgtaatggtcgtaagcggcccgtcttgaaacacggaccaaggagtcgatcaatcgtgcgagtgttcgggtggaaaacccttgcgcgcaatgaaagtgaacggaggcgagaaccgcggtgcatcgtcgaccgatcctgatgtcttcggatggatttgagtaagagcatggctgatcggacccgaaagatggtgaactatgcctaaatagaatgaaaccaggggaaacgctggcggaagttcgcagcggttctgacgtgcaaatcgatcgtcaaattcattaccgagtgagggcccccgcgcccgacctccaaccctctgtcgatttctatctgttgcctcgggggcgacccggccgtccccgggagtcccccagaggaccaatcactctgcatctttgcgtc-gagtattgaaatgaatcaatcaaaacttttaacaacggatctcttggttctggcatcgatgaagaacgcagcgaaatgcgataagtaatgtgaattgcagaattcagtgaatcatcgaatctttgaacgcacattgcgccctttggcattccgaagggcatgcccgttcgagcgtcattacaccaatcaagcctggcttggtattgggcgtcgggggaccccgcgcccccaattcatcggctggacggttcgaatctcagcgttgtggtattcaattcgctggcgaggacgaccggacgcgccgttaaacctcttcacaggttg
>Extremus antarcticus CCFEE 451
cggcgagtgaagcggcaacagctcaaatttgaaatctggcgcaagcccgagttgtaatttgtagaggatgcttctaggcagcggccggtctaagtttcttggaacaggacgtcatagagggtgagaatcccgtatgtgaccggttggcaccttatacgtagctccttcgacgagtctagttgtttgggaatgcagctctaaatgggaggtaaatttcttctaaagctaaataccggccagagaccgatagcgcacaagtagagtgatcgaaagatgaaaagtactttggaaagagagttaaaaagcacgtgaaattgttaaaagggaagcgcttgcaaccagacttgtcggcggtgttccgccggtcttctgaccggtctattcgccgcctacaggccagcgtcgtctggt----gccgccggataaaggctttgggaatgtagctcctcggagtgttatagctcattgcacaatacggcgcgcgccgggcgaggtccgcgcttcggcaaggacgctggcgtaatggtcgtaagcggcccgtcttgaaacacggaccaaggagtcgatcaattgtgcgagtgttcgggtg-aaaacccttgcgcgtaatgaaagtgaacggaggcgagaaccgtggtgcatcgtcgaccgatcctgatgtcttcggatggatttgagtaagagcatagctgatcggacccgaaagatggtgaactatgcctaaatagaatgaaaccaggggaaaccctggcggaagttcgcagcggttctgacgtgcaaatcgatcgtcaaattNNNNNNNNNNNNNNNNNNNNNNNNNNNNNNNNNNNNNNNNNNNNNNNNNNNNNNNNNNNNNNNNNNNNNNNNNNNNNNNNNNNNNNNNNNNNNNNNNNNNNNNNNNNNNNNNNNNNNNNNNNNNNN-NNNNNNNNNNNNNNNNNNNNNNNNNNNNNNNNNNNNNNNNNNNNNNNNNNNNNNNNNNNNNNNNNNNNNNNNNNNNNNNNNNNNNNNNNNNNNNNNNNNNNNNNNNNNNNNNNNNNNNNNNNNNNNNNNNNNNNNNNNNNNNNNNNNNNNNNNNNNNNNNNNNNNNNNNNNNNNNNNNNNNNNNNNNNNNNNNNNNNNNNNNNNNNNNNNNNNNNNNNNNNNNNNNNNNNNNNNNNNNNNNNNNNNNNNNNNNNNNNNNNNNNNNNNNNNNNNNNNNNNNNNNNNNNNNNNNNNNNNNNNNNNNNNNNNNNNNNNNNNNNNNNN
>Paradevriesia americana CBS 117726
cggcgagtgaagcggcaacagctcaaatttgaaatctggcgcaagcccgagttgtaatttgtagaggatgcttctaggcagcggccggtctaagtctcttggaacagggcgtcatagagggtgagaatcccgtatgtgaccggctggcaccttacacgtagctccttcgacgagtcgagttgtttgggaatgcagctctaaatgggaggtaaatttcttctaaagctaaataccggccagagaccgatagcgcacaagtagagtgatcgaaagatgaaaagcactttggaaagagagttaaaaagcacgtgaaattgttgaaagggaagcgcttgcaaccagacttgctggcggtgttccgccggtcttctgaccggtctactcaccgcctgcaggccagcgtcgtctggg----gccgccggataaaggcttcgggaatgtagctcctcggagtgttatagcccgttgcacaatacggcgcgcgccgggcgaggtccgcgcttcggcaaggacgctggcgtaatggtcgtaagcggcccgtcttgaaacacggaccaaggagtcgatcaattgtgcgagtgttcgggtgaaaaacccttgcgcgtaatgaaagtgaacggaggcgagaaccccggcgcatcgtcgaccgatcctgatgtcttcggatggatttgagtaagagcatagctgatcggacccgaaagatggtgaactatgcctaaatagaatgaaaccaggggaaaccctggcggaagttcgcagcggttctgacgtgcaaatcgatcgtcaaattcattaccgagtgagggccctcgcgcccgacctccaaccctttgt-tgtacccaaccgttgcctcgggggcgacccggcctttgccgggcggccctccgaggtttattcaacctgcattttgacgtcggagtattgaaaacaatcaatcaaaactttcaacaacggatctcttggttctggcatcgatgaagaacgcagcgaaatgcgataagtaatgtgaattgcagaattcagtgaatcatcgaatctttgaacgcacattgcgccctttggcattccgaagggcatgcccgttcgagcgtcattacaccactcaagcctcgcttggtattgggcgacgggacctcccgcgccttcaattcatcggctgttc-gtttgaatctcagcgttgtggtcatcaaatcgctggcgaggaggattgagcgcgccgttaaacttctttacaggttg
>Paradevriesia pseudoamericana CBS 126270
cggcgagtgaagcggcaacagctcaaatttgaaatctggcgcaagcccgagttgtaatttgtagaggatgcttctaggcagcggccggtctaagtctcttggaacagggcgtcatagagggtgagaatcccgtatgtgaccggctggcaccttatacgtagctccttcgacgagtcgagttgtttgggaatgcagctctaaatgggaggtaaatttcttctaaagctaaataccggccagagaccgatagcgcacaagtagagtgatcgaaagatgaaaagcactttggaaagagagttaaaaagcacgtgaaattgttgaaagggaagcgcttgcaaccagacttgttggcggtgttccgccggtcttctgaccggtctactcgccgcccgcaggccagcgtcgtctggg----gccgccggagaaaggcgttgggaatgtagctccctggagtgttatagcccatcgcacaatacggcgcgcgccgggcgaggtccgcgcttcggcaaggacgctggcgtaatggtcgtaagcggcccgtcttgaaacacggaccaaggagtcgatcaatcgtgcgagtgttcgggtgaaaaacccttgcgcgcaatgaaagtgaacggaggcgagaagcgcgccgcatcgtcgaccgatcctgatgtcttcggatggatttgagtaagagcatggctgatcggacccgaaagatggtgaactatgcctaaatagaatgaaaccaggggaaaccctggcggaagttcgcagcggttctgacgtgcaaatcgatcgtcaaattcattaccgagtgcgggccctcgcgcccaacctccaaccctttgtcgattcgtatctgttgcctcgggggcgacccggacgtctccgggagtcccccagaggtccaaccacactgcgtctttgcgtcggagtattgaaacaaatcaatcaaaactttcaacaacggatctcttggttctggcatcgatgaagaacgcagcgaaatgcgataagtaatgtgaattgcagaattcagtgaatcatcgaatctttgaacgcacattgcgccctttggcattccgaagggcatgcccgttcgagcgtcattacacccctcaagcctggcttggtattgggcgacggcgtctgccgcgcctcgaagtgatcggctggacggtttgaatctcagcgttgtggtcatcaattcgctggcgaggatgaccggacgcgccgttaaacctca-atcaggttg
>Paradevriesia compacta CBS 118294
nnnnnnnnnnnnnnnnaacagctcaaatttgaaatctggcgcaagcccgagttgtaatttggagaggatgcttttgggcagcggccggtctaagttccttggaacaggacgtcacagagggtgagaatcccgtatgtgaccggttggcaccctccacgaagctccttcgacgagtcgagttgtttgggaatgcagctctaaatgggaggtaaattccttctaaagctaaataccggcgagagaccgatagcgcacaagtagagtgatcgaaagatgaaaagcactttggaaagagagttaaaaagcacgtgaaattgttgaaagggaagcgcttgcaaccagacttgccgacggtgttcccccggtcttctgaccggtccactcgccgtcggcaggccagcgtcgtctggg----gccgccggataaaggcctggggaatgtggctccctggagtgttatagcccctcgcacaatacggcgcgccccgggcgaggtccgcgctccggcaaggacgctggcgtaatggtcgtaagcggcccgtcttgaaacacggaccaaggagtcgatcaatcatgcgagtgttcgggtggcaaacccctacgcgcaatgaaagtgaacggaggcgagaaccgcggtgcatcgtcgaccgatcctgatgttttcggatggatttgagtaagagcatggctgatcggacccgaaagatggtgaactatgcctaaatagaatgaaaccaggggaaaccctggcggaagttcgcagcggttctgacgtgcaaatcgatcgtcaaattNNNNNNNNNNNNNNNNNNNNNNNNNNNNNNNNNNNNNNNNNNNNNNNNNNNNNNNNNNNNNNNNNNNNNNNNNNNNNNNNNNNNNNNNNNNNNNNNNNNNNNNNNNNNNNNNNNNNNNNNNNNNNNNNNNNNNNNNNNNNNNNNNNNNNNNNNNNNNNNNNNNNNNNNNNNNNNNNNNNNNNNNNNNNNNNNNNNNNNNNNNNNNNNNNNNNNNNNNNNNNNNNNNNNNNNNNNNNNNNNNNNNNNNNNNNNNNNNNNNNNNNNNNNNNNNNNNNNNNNNNNNNNNNNNNNNNNNNNNNNNNNNNNNNNNNNNNNNNNNNNNNNNNNNNNNNNNNNNNNNNNNNNNNNNNNNNNNNNNNNNNNNNNNNNNNNNNNNNNNNNNNNNNNNNNNNNNNNNNNNNNNNNNNNNNNNNNNNNNNNNNNNNNNNNNNNNNNNNNNNN-NNNNNNNNN
>Petrophila incerta TRN139b
nnnnnnnnnnnnnnnnnnnnnnnnnnnnnnnnnnnnnnnnnnnnnnnnnnnnnnnnnnnngtagaggatgcttcgaggcagcggccggtctaagttccttggaacaggacgtcacagagggtgagaatcccgtatgtgaccggttggcacctcacacgtagctccttcgacgagtcgagttgtttgggaatgcagctctaaatgggaggtaaatttcttctaaagctaaataccggccagagaccgatagcgcacaagtagagtgatcgaaagatgaaaagcactttggaaagagagttaaaaagcacgtgaaattgttgaaagggaagcgcttgcaaccagacttgttggcggtgttccgccggtcttctgaccggtccattcgccgcccgcaggccaacatcgtctggg----gccgccggagaaaggcttggggaatgtagctcctcggagtgttatagccctttgcacaatacggtgcgtcccgggcgaggtccgcgcttcggctaggatgttggcgtaatggttgtaagcggcccgtcttgaaacacggaccaaggagtcgattaactgtgcgagtgttcgggtggaaaacccctacgcgcaatgaaagtgaacggaggcgagaacttcggtgcatcgtcgaccgatcctgatgttttcggatggatttgagtaagagcatagctaatcggacccgaaagatggtgaactatgcctgaatagggtgaagccagaggaaactctggtggaggctcgcagcggttctgacgtgcaaatcgatcgtcaaattcattaccgagtgagggcctccgggctcgacctccaaccccatgtcgttacaaccacgttgcctcgggggcgacccggcctcccgtcggggcccccggtggacccaacaactctgcgtctttgcgtcggagtgatagattaaatcaatcaaaactttcaacaacggatctcttggttctggcatcgatgaagaacgcagcgaaatgcgataagtaatgtgaattgcagaattcagtgaatcatcgaatctttgaacgcacattgcgccccttggcattccgaggggcatgcctgttcgagcgtcattacaccactcaagcctggcttggtattgggcgtcggggctccccgtgcctcgatttcaccggctggaccgtccgattctcagcgttgtggcaacaaattcgctggcggagacgacggtgcacgccgttaaaccttttctcaggttg
>Psedocastanedospora guangdongensis CGMCC 3.22540
cggcgagtgaagcggcaacagctcaaatttgaaatctggcgcaagcccgagttgtaatttgtagaggatgcttcgaggcagcggccggtctaagttccttggaacaggacgtcacagagggtgagaatcccgtacgtgaccggttggcacctcacacgtagctccttcgacgagtcgagttgtttgggaatgcagctctaaatgggaggtaaattccttctaaagctaaataccggccagagaccgatagcgcacaagtagagtgatcgaaagatgaaaagcactttggaaagagagttaaaaagcacgtgaaattgttgaaagggaagcgcttgcaaccagacttgacggcggcgttccaccggtcttctgaccggcccactcgtcgccggcaggccagcatcgtctcgg----gtcgccggagaaaggcgtgaggaatgtggctcctcggagtgttatagcctcgcgcacaatacggcgcacctggggcgaggtccgcgcttcggctaggatgctggcgtaatggttgtaagcggcccgtcttgaaacacggaccaaggagtggaccatctgtgcgagtgttcgggcgtcaaacccctacgcgtaatgaaagtgaacggaggcgggaacttttgtgcaccgtcgaccgatcctgatgtcttcggatggatttgagtaagagcatagctggtccgacccgaaagatggtgaactatgcctgaatagggtgaagccagaggaaactctggtggaggctcgcagcggttctgacgtgcaaatcgatcgtcaaattNNNNNNNNNNNNNNNNNNNNNNNNNNcgacctcccaccctttga-caaacgtccggtttgcctcgggggtgacccggacctctccgggtgacccccggagggatacctactctgcatcttggcgtcggagtcgtaaagtgaatgaatgaaaactttcaacaacggatctcttggttctggcatcgatgaagaacgcagcgaaatgcgataagtaatgtgaattgcagaattcagtgaatcatcgaatctttgaacgcacattgcgccctttggcattccgaagggcatgcccgttcgagcgtcatttcaccaatcaagcctggcttggtgttgggccccggggcgacccggaccccaatgccgccggccggacgacccggacctcagcgttatggcacaagttccgctggaggggaagggcgaccgcgccgtcacaactactgaaaggttg
>Pseudoramichloridium henryi CBS 124775
cggcgagtgaagcggcaacagctcaaatttgaaatctggcacccgcccgagttgtaatttgtagaggatgcttctaggcagcgaccggtctaagtttcttggaacaggacgtcatagagggtgagaatcccgtatgtgaccggttggcaccttacacgtagctccttcgacgagtcgagttgtttgggaatgcagctctaaatgggaggtaaatttcttctaaagctaaatatcggccagagaccgatagcgcacaagtagagtgatcgaaagatgaaaagtactttggaaagagagttaaaaagcacgtgaaattgttgaaagggaagcgcttgcaaccagacttatcgacggtgttcccccggtcttctgaccgggctactcgccgtcgctaggccagcgtcgtctggg----accgtcggataaaggcgtcgggaatgtagctcctcggagtgttatagcccttcgcacaatacgacgcgacccgggcgaggtccgcgcttcggcaaggacgttggcgtaatggtcgtaagcggcccgtcttgaaacacggaccaaggagtcgatcaattgtgcgagtgttcgggtggaaaacccctacgcgtaatgaaagtgaacggaggcgagaacttcggtgcatcgtcgaccgatcctgatgtttacggatggatttgagtaagagcatagctgatcggacccgaaagatggtgaactatgcctaaatagaatgaagccagaggaaactctggtggaagttcgcagcggttctgacgtgcaaatcgatcgtcaaattcattaccgagtgagggctcgtgccctcgacctccaaccctttgtttaaccaactttgttgcctcgggggtgacctggccgtcgccgggcgcccccagaggacccatcaatcctgcgtctttgcgtcggagtattgaatcaaatcaattaaaactttcaacaacggatctcttggttctggcatcgatgaagaacgcagcgaaatgcgataagtaatgtgaattgcagaattcagtgaatcatcgaatctttgaacgcacattgcgccctttggcattccgaagggcatgcccgttcgagcgtcattaaacccctcaagcctggcttggtgttgggcgccggggttacccgcgcctctattcaatcggctggacggtcagaatctcagcgttgtgcaaatcaatccgctcgagaggctcgccggacgcgccgttaaaacctcctaatggttg
>Pseudoramichloridium brasilianum CBS 283.92
cggcgagtgaagcggtaacagctcaaatttgaaatctggcgcaagcccgagttgtaatttgtagaggatgcttctaggcagcggccggtctaagttccttggaacaggacgtcacagagggtgagaatcccgtatgtgaccggttagcaccttacacgtagctccttcgacgagtcgagttgtttgggaatgcagctctaaatgggaggtaaatttcttctaaagctaaatatcggccagagaccgatagcgcacaagtagagtgatcgaaagatgaaaagcactttggaaagagagttaaaaagcacgtgaaattgttgaaagggaagcgcttgcaaccagacttgttggcggtgttccgccggtcttctgaccggtctactcgccgcccgcaggccagcgtcgtctggg----accgccggataaaggtggtgggaatgtagctcctcggagtgttatagcccatcgcacaatacggcgcgccccgggcgaggtccgcgcttcggcaaggacgctggcgtaatggttgtaagcggcccgtcttgaaacacggaccaaggagtcgatcaattgtgcgagtgttcgggtggaaaacccttgcgcgtaatgaaagtgaacggaggcgagaaccctggtgcatcgtcgaccgatcctgatgtcttcggatggatttgagtaagagcatagctgatcggacccgaaagatggtgaactatgcctaaatagaatgaagccagaggaaactctggtggaagttcgcagcggttctgacgtgcaaatcgatcgtcaaattcattaccgagtggtggcagttgccgccgacctccaacccttcgttaaaccacacgcgttgcctcgggggcgtctc-gccgtcggcgagcacccccggaggaccactcaactctgcgtccttgcgtcggagtattgaaataaatcaatcaaaactttcaacaacggatctcttggttctggcatcgatgaagaacgcagcgaaatgcgataagtaatgtgaattgcagaattcagtgaatcatcgaatctttgaacgcacattgcgccctttggcattccgaagggcatgcccgttcgagcgtcatttcaccaatcaagcctggcttggtcttgggcgaggggcgcgccccggcccctaaatcgtcggctggacggttcgattctcagcgttgtggtcatcaattcgctgcgggagacgaccggacgcgccgttaaaccttgcttcaggttg
>Saxophila tyrrhenica CCFEE 5935
cggcgagtgaagcggcaacagctcaaatttgaaatctggcgcaagcccgagttgtaatttgtagaggatgcttctgggcagcggccggtctaagtttcttggaacaggacgtcatagagggtgagaatcccgtatgtgaccggctggcaccctccacgtagctccttcgacgagtcgagttgtttgggaatgcagctctaaatgggaggtaaatttcttctaaagctaaataccggccagagaccgatagcgcacaagtagagtgatcgaaagatgaaaagcactttggaaagagagttaaaaagcacgtgaaattgttgaaagggaagcgcttgcaaccagacttgttggcggtgttccgccggtcttctgaccggtctactcgccgcccgcaggccagcgtcgtctggg----gccgccggagaaaggtgaggggaatgtagctccctggagtgttatagcccctcgcacaatacggcgcgcgccgggcgaggtccgcgcttcggcaaggacgctggcgtaatggtcgtaagcggcccgtcttgaaacacggaccaaggagtcgatcaatcgtgcgagtgttcgggtggaaaacccttgcgcgcaatgaaagtgaacggaggcgagaaccgcggtgcatcgtcgaccgatcctgatgtcttcggatggatttgagtaagagcatggctgatcggacccgaaagatggtgaactatgcctaaatagaatgaaaccaggggaaaccctggcggaagttcgcagcggttctgacgtgcaaatcgatcgtcaaattcattaccgagtgagggccctcgcgcccgacctccaaccctttgttaatgaatacatgttgcctcgggggcgacccggacgtcgttgggcgcccccggcaggactaccaacgctgcatctttgcgtcggagtattgaaacgaatcaatcaaaactttcaacaacggatctcttggttctggcatcgatgaagaacgcagcgaaatgcgataagtaatgtgaattgcagaattcagtgaatcatcgaatctttgaacgcacattgcgccctctggcattccggggggcatgcccgttcgagcgtcattacacccctcaagcctggcttggtgttgggcgacgggacaccccgcgccccgaattcttcggctggacggttcgaatctcagcgttgtggtaatcaattcgctggcgaggacgaccggacgcgccgttaaacctcttcacaggttg
>Vermiconia foris CBS 136106
nnnnnnnnnnnnnnnnnnnnnnnnnnnnnnnnnnnnnnnnnnnnnnnnnnnnnnnnnnnngtagaggatgcttcggggcagcggccggtctaagttccttggaacaggacgtcatagagggtgagaatcccgtatgcgaccggctggcaccccacacgtagctccttcgacgagtcgagttgtttgggaatgcagctctaaatgggaggtaaatttcttctaaagctaaataccggccagagaccgatagcgcacaagtagagtgatcgaaagatgaaaagcactttggaaagagagttaaaaagcacgtgaaattgttaaaagggaagcgcttgcaaccagacttgtcgacggtgttccgccggtcttctgaccggttcactcgtcgtcggcaggccagcatcgtctggg----gccgccggataaaggcttggggaatgtggctcctcggagtgttatagcccctcgcacaatacggcgcgcctcgggcgaggtccgcacttcggtaaggatgctggcgtaatggtcgtaagcggcccgtcttgaaacacggaccaaggagtcgatcaatcgtgcgagtgttcgggtgaaaaacccttgcgcgcaatgaaagtgaacggaggcgagaacttcggtgcatcgtcgaccgatccagatgtcttcggatggatttgagtaagagcatggctgatcggacccgaaagatggtgaactatgcctgaatagggtgaagccagaggaaactctggtggaggctcgcagcggttctgacgtgcaaatcgatcgtcaaattcattacagagcgagggccctcgggcccgacccccaaccccatgt-tttccgactctgttgcctcgggggcgacccggccctccgtcggggcccccggtggtccatctaaccctgcatctgtgcgtctgagtcaatatttgaatcaatcaaaacttttaacaacggatctcttggttctggcatcgatgaagaacgcagcgaaatgcgataagtaatgtgaattgcagaattcagtgaatcatcgaatctttgaacgcacattgcgcccctcggtattccggggggcatgcctgttcgagcgtcattacaccactcaagcctcgcttggtcttgggcgtccgcccgccgcgcgccccaatgtctccggctgagccgtccgtctctgagcgttgtgataaacgatccgcttgcgaggccgggccggctcgccgttaaacccccttacaggttg
>Vermiconidia antarctica CBS 136107
nnnnnnnnnnnnnnnnnnnnnnnnnnnnnnnnnnnnnnnnnnnnnnnnnnnnnnnnnnnngtagaggatgcttcggggcagcggccggtctaagttccttggaacaggacgtcatagagggtgagaatcccgtctgcgaccggctggcaccccacacgtagctccttcgacgagtcgagttgtttgggaatgcagctctaaatgggaggtaaatttcttctaaagctaaataccggccagagaccgatagcgcacaagtagagtgatcgaaagatgaaaagcactttggaaagagagttaaaaagcacgtgaaattgttaaaagggaagcgcttgcaaccagacttgtcgacggtgttccgccggtcttctgaccggttcactcgtcgtcggcaggccagcatcgtctgggggccgccgggataaaaggcttgggggaatgtggctcctcggagtgttatagcccctcgcacaatacggcgcgcctcgggcgaggtccgcacttcggtaaggatgctggcgtaatggtcgtaagcggcccgtcttgaaacacggaccaaggagtcgatcaatcgtgcgagtgttcgggtgaaaaacccttgcgcgcaatgaaagtgaacggaggcgagaacttcggtgcatcgtcgaccgatccagatgtcttcggatggatttgagtaagagcatggctgatcggacccgaaagatggtgaactatgcctgaatagggtgaagccagaggaaactctggtggaggctcgcagcggttctgacgtgcaaatcgatcgtcaaattcattaccgagtgagggtggaaacacccgacctccaaccccatgtcgttacaaccttgttgcctcgggggcgacccggcctcgcgccggggcccccgatggaccatctcactctgcgtctttgcgtcggagtcacaagtaaattgaatcaaaacttttaacaacggatctcttggttctggcatcgatgaagaacgcagcgaaatgcgataagtaatgtgaattgcagaattcagtgaatcatcgaatctttgaacgcacattgcgccccttggtattccggggggcatgcccgttcgagcgtcattacaccactcaagcctggcttggtattgggcgtccggcctgcccgccccaaattctcttcggctgatcggtttatttcttagcgttggagattacgttccgctaatcgaagatcgccggccggccgttaaacattttcatcggttg
>Vermiconidia calcicola CCFEE 5770
cggcgagtgaagcggcaacagctcaaatttgaaatctggcgcaagcccgagttgtaatttgtagaggatgcttcggggcagcggccggtctaagttccttggaacaggacgtcatagagggtgagaatcccgtatgcgaccggctggcaccccacacgtagctccttcgacgagtcgagttgtttgggaatgcagctctaaatgggaggtaaatttcttctaaagctaaataccggccagagaccgatagcgcacaagtagagtgatcgaaagatgaaaagcactttggaaagagagttaaaaagcacgtgaaattgttaaaagggaagcgcttgcaaccagacttgtcgacggtgttccgccggtcttctgaccggttcactcgtcgtcggcaggccagcatcgtctggg----gccgccggataaaggcttggggaatgtggctcctcggagtgttatagcccctcgcacaatacggcgcgcctcgggcgaggtccgcacttcggtaaggatgctggcgtaatggtcgtaagcggcccgtcttgaaacacggaccaaggagtcgatcaatcgtgcgagtgttcgggtgaaaaacccttgcgcgcaatgaaagtgaacggaggcgagaacttcggtgcatcgtcgaccgatccagatgtcttcggatggatttgagtaagagcatggctgatcggacccgaaagatggtgaactatgcctgaatagggtgaagccagaggaaactctggtggaggctcgcagcggttctgacgtgcaaatcgatcgtcaaattNNNNNNNNNNNNNNNNNNNNNNNNNNNNNNNNNNNNNNNNNNNNNNNNNNNNNNNNNNNNNNNNNNNNNNNNNNNNNNNNNNNNNNNNNNNNNNNNNNNNNNNNNNNNNNNNNNNNNNNNNNNNNNNNNNNNNNNNNNNNNNNNNNNNNNNNNNNNNNNNNNNNNNNNNNNNNNNNNNNNNNNNNNNNNNNNNNNNNNNNNNNNNNNNNNNNNNNNNNNNNNNNNNNNNNNNNNNNNNNNNNNNNNNNNNNNNNNNNNNNNNNNNNNNNNNNNNNNNNNNNNNNNNNNNNNNNNNNNNNNNNNNNNNNNNNNNNNNNNNNNNNNNNNNNNNNNNNNNNNNNNNNNNNNNNNNNNNNNNNNNNNNNNNNNNNNNNNNNNNNNNNNNNNNNNNNNNNNNNNNNNNNNNNNNNNNNNNNNNNNNNNNNNNNNNNNNNNNNNNNNNNNNNNNNNN
>Vermiconidia flagrans TRN114
nnnnnnnnnnnnnnnnnnnnnnnnnnnnnnnnnnnnnnnnnnnnnnnnnnnnnnnnnnnngtagaggatgcttcggggcagcggccggtctaagttccttggaacaggacgtcatagagggtgagaatcccgtatgcgaccggctggcaccccacacgtagctccttcgacgagtcgagttgtttgggaatgcagctctaaatgggaggtaaatttcttctaaagctaaataccggccagagaccgatagcgcacaagtagagtgatcgaaagatgaaaagcactttggaaagagagttaaaaagcacgtgaaattgttaaaagggaagcgcttgcaaccagacttgtcgacggtgttccgccggtcttctgaccggttcactcgtcgtcggcaggccagcatcgtctggg----gccgccggataaaggcttgggaaatgtggctcctcggagtgttatagcccctcgcacaatacggcgcgcctcgggcgaggtccgcacttcggtaaggatgctggcgtaatggtcgtaagcggcccgtcttgaaacacggaccaaggagtcgatcaatcgtgcgagtgttcgggtgaaaaacccttgcgcgcaatgaaagtgaacggaggcgagaacttcggtgcatcgtcgaccgatccagatgtcttcggatggatttgagtaagagcatggctgatcggacccgaaagatggtgaactatgcctgaatagggtgaagccagaggaaactctggtggaggctcgcagcggttctgacgtgcaaatcgatcgtcaaattNNNNNNNNNNNNNNNNNNNNNNNNNNNNNNNNNNNNNNNNNNNNNNNNNNNNNNNNNNNNNNNNNNNNNNNNNNNNNNNNNNNNNNNNNNNNNNNNNNNNNNNNNNNNNNNNNNNNNNNNNNNNNNNNNNNNNNNNNNNNNNNNNNNNNNNNNNNNNNNNNNNNNNNNNNNNNNNNNNNNNNNNNNNNNNNNNNNNNNNNNNNNNNNNNNNNNNNNNNNNNNNNNNNNNNNNNNNNNNNNNNNNNNNNNNNNNNNNNNNNNNNNNNNNNNNNNNNNNNNNNNNNNNNNNNNNNNNNNNNNNNNNNNNNNNNNNNNNNNNNNNNNNNNNNNNNNNNNNNNNNNNNNNNNNNNNNNNNNNNNNNNNNNNNNNNNNNNNNNNNNNNNNNNNNNNNNNNNNNNNNNNNNNNNNNNNNNNNNNNNNNNNNNNNNNNNNNNNNNNNNNNNNNNNNNN
