# Supplementary material for: ﻿Novel endophytic fungi from Pinus: introducing three new genera and six new species within Capnodiales (Ascomycota, Dothideomycetes) sensu lato
Source: IMA Fungus. 2025 Dec 11;16:e175931. doi: 10.3897/imafungus.16.175931 (PMC12715516; doi:10.3897/imafungus.16.175931)
Supplement: Supplementary material 6 — MycosphaerellaceaeITS-LSU-RPB2 alignment [file imafungus-16-e175931-s006.fas]

>Acericercospora_hyrcanica_IRAN_4554C
aaatttgaaatctggcgc--aagccc-gagttgtaatttgtagaggatgcttctgggtagcga-ccggtctaagttccttggaacaggacgtcatagagggtgagaatcccgtatgtgaccgg--cccgcaccctttacgtagctccttcgacgagtcgagttgtttgggaatgcagctctaaatgggaggtaaatttcttctaaagctaaataccggccagagaccgatagcgcacaagtagagtgatcgaaagatgaaaagtactttggaaagagagttaaaaagcacgtgaaattgttgaaagggaagcgcctgcgaccagacttcgcggcagtgttccgccggtcttc---tgaccggttcattctctgtcgcgaggccatcatcgtctaggcccgccggataagaccttgggaatgtagctcaccttc-gggggagtgttatagctcatggtgatgcggcgaggcttgggcgaggtccgcgcttcggcaaggatgatggcgtaatggttgtcggcggcccgtcttgaaacacggaccaaggagtctaacatctatgcgagtgttcgggtgtcaaacccctacgcgtaatgaaagtgaacggaggtgggaaccgc--aaggtgcaccatcgaccgatcctgatgt-cctcggatggatttgagtaagagcatagctgttgggacccgaaagatggtgaactatgcctgaatagggtgaagccagaggaaactctggtnnnnnnnnnnnnnnnnnnnnnnnnnnnnnnnnnnnnnnnnnnnnnnnnnnnnnnnnnnnnnnnnnnnnnnnnnnnnnnnnnnnnnnnnnnnnnnnnnnnnnnnnnnnnnnnnnnnnnnnnnnnnnnnnnnnnnnnnnnnnnnnnnnnnnnnnnnnnnnnnnnnnnnnnnnnnnnnnnnnnnnnnnnnnnnnnnnnnnnnnnnnnnnnnnnnnnnnnnnnnnnnnnnnnnnnnnnnnnnnnnnnnnnnnnnnnnnnnnnnnnnnnnnnnnnnnnnnnnnnnnnnnnnnnnnnnnnnnnnnnnnnnn-nnnnnnnnnnnnnnnnnnnnnnnnnnnnnnnnnnnnnnnnnnnnnnnnnnnnnnnnnnnnnnnnnnnnnnnnnnnnnnnnnnnnnnnnnnnnnnnnnnnnnnnnnnnnnnnnnnnnnnnnnnnnnnnnnnnnnnnnnnnnnnnnnnnnnnnnnnnnnnnnnnnnnnnnnnnnnnnnnnnnnnnnnnnnnnnnnnnnnnnnnnnnnnnnnnn-nnnnn-nnnnnnnnnnnnnnnnnnnnnnnnnnnnnnnnnnnnnnnnnnnnnnnnnnnnnnnnnnnnnnnnnnnnnnnnnnnnnnnnnnnnnnnnnnnnnnnnnnnnnnnnnnnnnnnnnnnnnnnnnnnnnnnnnnnnnnnnnnnnnnnnnnnnnnnnnnnnnnnnnnnnnnnnnnnnnnnnnnnnnnnnnnnnnnnnnnnnnnnnnnnnnnnnnnnnnnnnnnnnnnnnnnnnnnnnnnnnnnnnnnnnnnnnnnnnnnnnnnnnnnnnnnnnnnnnnnnnnnngaacctgcggagggatcattaccgagtgagg------------------g--------cctccggg----------ctcgacctccaaccc-t-ttgtgaacaca-ac-tcgttgcttcgggg----gcg-accctgcc-------gtttc------gatggcg---agcg----------cccccggg-gacc----c-tc---aaacgctgcc-tc---tttg-cgtcggag-t----tt---aagtaaa-tt-aaac----aaaactttcaacaacggatctcttggttctggcatcgatgaagaacgcagcgaaatgcgataagtaatgtgaattgcagaattcagtgaatcatcgaatctttgaacgcacattgcgccctttggtattccgaagggcatgcctgttcgagcgtca-tttcacca-atcaagcctggcttggtattgggcgc-c-----gcggggt--------ct--ccgcgcgcctcaaagtc--tccggctgagctgtcc--gtctcca----agcgttg--------t-gacttcat------taatcgcttcggggcg--cgggcggt-c---gcggccgttaaatc-tt--tcac----aaggttgacc
>Acericercospora_hyrcanica_IRAN_4557C
aaatttgaaatctggcgc--aagccc-gagttgtaatttgtagaggatgcttctgggtagcga-ccggtctaagttccttggaacaggacgtcatagagggtgagaatcccgtatgtgaccgg--cccgcaccctttacgtagctccttcgacgagtcgagttgtttgggaatgcagctctaaatgggaggtaaatttcttctaaagctaaataccggccagagaccgatagcgcacaagtagagtgatcgaaagatgaaaagtactttggaaagagagttaaaaagcacgtgaaattgttgaaagggaagcgcctgcgaccagacttcgcggcagtgttccgccggtcttc---tgaccggttcattctctgtcgcgaggccatcatcgtctaggcccgccggataagaccttgggaatgtagctcaccttc-gggggagtgttatagctcatggtgatgcggcgaggcttgggcgaggtccgcgcttcggcaaggatgatggcgtaatggttgtcggcggcccgtcttgaaacacggaccaaggagtctaacatctatgcgagtgttcgggtgtcaaacccctacgcgtaatgaaagtgaacggaggtgggaaccgc--aaggtgcaccatcgaccgatcctgatgt-cctcggatggatttgagtaagagcatagctgttgggacccgaaagatggtgaactatgcctgaatagggtgaagccagaggaaactctggtnnnnnnnnnnnnnnnnnnnnnnnnnnnnnnnnnnnnnnnnnnnnnnnnnnnnnnnnnnnnnnnnnnnnnnnnnnnnnnnnnnnnnnnnnnnnnnnnnnnnnnnnnnnnnnnnnnnnnnnnnnnnnnnnnnnnnnnnnnnnnnnnnnnnnnnnnnnnnnnnnnnnnnnnnnnnnnnnnnnnnnnnnnnnnnnnnnnnnnnnnnnnnnnnnnnnnnnnnnnnnnnnnnnnnnnnnnnnnnnnnnnnnnnnnnnnnnnnnnnnnnnnnnnnnnnnnnnnnnnnnnnnnnnnnnnnnnnnnnnnnnnnn-nnnnnnnnnnnnnnnnnnnnnnnnnnnnnnnnnnnnnnnnnnnnnnnnnnnnnnnnnnnnnnnnnnnnnnnnnnnnnnnnnnnnnnnnnnnnnnnnnnnnnnnnnnnnnnnnnnnnnnnnnnnnnnnnnnnnnnnnnnnnnnnnnnnnnnnnnnnnnnnnnnnnnnnnnnnnnnnnnnnnnnnnnnnnnnnnnnnnnnnnnnnnnnnnnnn-nnnnn-nnnnnnnnnnnnnnnnnnnnnnnnnnnnnnnnnnnnnnnnnnnnnnnnnnnnnnnnnnnnnnnnnnnnnnnnnnnnnnnnnnnnnnnnnnnnnnnnnnnnnnnnnnnnnnnnnnnnnnnnnnnnnnnnnnnnnnnnnnnnnnnnnnnnnnnnnnnnnnnnnnnnnnnnnnnnnnnnnnnnnnnnnnnnnnnnnnnnnnnnnnnnnnnnnnnnnnnnnnnnnnnnnnnnnnnnnnnnnnnnnnnnnnnnnnnnnnnnnnnnnnnnnnnnnnnnnnnnnnngaacctgcggagggatcattaccgagtgagg------------------g--------cctccggg----------ctcgacctccaaccc-t-ttgtgaacaca-ac-tcgttgcttcgggg----gcg-accctgcc-------gtttc------gatggcg---agcg----------cccccggg-gacc----c-tc---aaacgctgcc-tc---tttg-cgtcggag-t----tt---aagtaaa-tt-aaac----aaaactttcaacaacggatctcttggttctggcatcgatgaagaacgcagcgaaatgcgataagtaatgtgaattgcagaattcagtgaatcatcgaatctttgaacgcacattgcgccctttggtattccgaagggcatgcctgttcgagcgtca-tttcacca-atcaagcctggcttggtattgggcgc-c-----gcggggt--------ct--ccgcgcgcctcaaagtc--tccggctgagctgtcc--gtctcca----agcgttg--------t-gacttcat------taatcgcttcggggcg--cgggcggt-c---gcggccgttaaatc-tt--tcac----aaggttgacc
>Acericercospora_hyrcanica_IRAN_4556C
aaatttgaaatctggcgc--aagccc-gagttgtaatttgtagaggatgcttctgggtagcga-ccggtctaagttccttggaacaggacgtcatagagggtgagaatcccgtatgtgaccgg--cccgcaccctttacgtagctccttcgacgagtcgagttgtttgggaatgcagctctaaatgggaggtaaatttcttctaaagctaaataccggccagagaccgatagcgcacaagtagagtgatcgaaagatgaaaagtactttggaaagagagttaaaaagcacgtgaaattgttgaaagggaagcgcctgcgaccagacttcgcggcagtgttccgccggtcttc---tgaccggttcattctctgtcgcgaggccatcatcgtctaggcccgccggataagaccttgggaatgtagctcaccttc-gggggagtgttatagctcatggtgatgcggcgaggcttgggcgaggtccgcgcttcggcaaggatgatggcgtaatggttgtcggcggcccgtcttgaaacacggaccaaggagtctaacatctatgcgagtgttcgggtgtcaaacccctacgcgtaatgaaagtgaacggaggtgggaaccgc--aaggtgcaccatcgaccgatcctgatgt-cctcggatggatttgagtaagagcatagctgttgggacccgaaagatggtgaactatgcctgaatagggtgaagccagaggaaactctggtnnnnnnnnnnnnnnnnnnnnnnnnnnnnnnnnnnnnnnnnnnnnnnnnnnnnnnnnnnnnnnnnnnnnnnnnnnnnnnnnnnnnnnnnnnnnnnnnnnnnnnnnnnnnnnnnnnnnnnnnnnnnnnnnnnnnnnnnnnnnnnnnnnnnnnnnnnnnnnnnnnnnnnnnnnnnnnnnnnnnnnnnnnnnnnnnnnnnnnnnnnnnnnnnnnnnnnnnnnnnnnnnnnnnnnnnnnnnnnnnnnnnnnnnnnnnnnnnnnnnnnnnnnnnnnnnnnnnnnnnnnnnnnnnnnnnnnnnnnnnnnnnn-nnnnnnnnnnnnnnnnnnnnnnnnnnnnnnnnnnnnnnnnnnnnnnnnnnnnnnnnnnnnnnnnnnnnnnnnnnnnnnnnnnnnnnnnnnnnnnnnnnnnnnnnnnnnnnnnnnnnnnnnnnnnnnnnnnnnnnnnnnnnnnnnnnnnnnnnnnnnnnnnnnnnnnnnnnnnnnnnnnnnnnnnnnnnnnnnnnnnnnnnnnnnnnnnnnn-nnnnn-nnnnnnnnnnnnnnnnnnnnnnnnnnnnnnnnnnnnnnnnnnnnnnnnnnnnnnnnnnnnnnnnnnnnnnnnnnnnnnnnnnnnnnnnnnnnnnnnnnnnnnnnnnnnnnnnnnnnnnnnnnnnnnnnnnnnnnnnnnnnnnnnnnnnnnnnnnnnnnnnnnnnnnnnnnnnnnnnnnnnnnnnnnnnnnnnnnnnnnnnnnnnnnnnnnnnnnnnnnnnnnnnnnnnnnnnnnnnnnnnnnnnnnnnnnnnnnnnnnnnnnnnnnnnnnnnnnnnnnngaacctgcggagggatcattaccgagtgagg------------------g--------cctctggg----------ctcgacctccaaccc-t-ttgtgaacaca-ac-tcgttgcttcgggg----gcg-accctgcc-------gtttc------gatggcg---agcg----------cccccggg-gacc----c-tc---aaacgctgcc-tc---tttg-cgtcggag-t----tt---aagtaaa-tt-aaac----aaaactttcaacaacggatctcttggttctggcatcgatgaagaacgcagcgaaatgcgataagtaatgtgaattgcagaattcagtgaatcatcgaatctttgaacgcacattgcgccctttggtattccgaagggcatgcctgttcgagcgtca-tttcacca-atcaagcctggcttggtattgggcgc-c-----gcggggt--------ct--ccgcgcgcctcaaagtc--tccggctgagctgtcc--gtctcca----agcgttg--------t-gacttcat------taatcgcttcggggcg--cgggcggt-c---gcggccgttaaatc-tt--tcac----aaggttgacc
>Acericercospora_hyrcanica_IRAN_4553C
aaatttgaaatctggcgc--aagccc-gagttgtaatttgtagaggatgcttctgggtagcga-ccggtctaagttccttggaacaggacgtcatagagggtgagaatcccgtatgtgaccgg--cccgcaccctttacgtagctccttcgacgagtcgagttgtttgggaatgcagctctaaatgggaggtaaatttcttctaaagctaaataccggccagagaccgatagcgcacaagtagagtgatcgaaagatgaaaagtactttggaaagagagttaaaaagcacgtgaaattgttgaaagggaagcgcctgcaaccagacttcgcggcagtgttccgccggtcttc---tgaccggttcattctctgtcgcgaggccatcatcgtctaggcccgccggataagaccttgggaatgtagctcaccttc-gggggagtgttatagctcatggtgatgcggcgaggcttgggcgaggtccgcgcttcggcaaggatgatggcgtaatggttgtcggcggcccgtcttgaaacacggaccaaggagtctaacatctatgcgagtgttcgggtgtcaaacccctacgcgtaatgaaagtgaacggaggtgggaaccgc--aaggtgcaccatcgaccgatcctgatgt-cctcggatggatttgagtaagagcatagctgttgggacccgaaagatggtgaactatgcctgaatagggtgaagccagaggaaactctggtnnnnnnnnnnnnnnnnnnnnnnnnnnnnnnnnnnnnnnnnnnnnnnnnnnnnnnnnnnnnnnnnnnnnnnnnnnnnnnnnnnnnnnnnnnnnnnnnnnnnnnnnnnnnnnnnnnnnnnnnnnnnnnnnnnnnnnnnnnnnnnnnnnnnnnnnnnnnnnnnnnnnnnnnnnnnnnnnnnnnnnnnnnnnnnnnnnnnnnnnnnnnnnnnnnnnnnnnnnnnnnnnnnnnnnnnnnnnnnnnnnnnnnnnnnnnnnnnnnnnnnnnnnnnnnnnnnnnnnnnnnnnnnnnnnnnnnnnnnnnnnnnn-nnnnnnnnnnnnnnnnnnnnnnnnnnnnnnnnnnnnnnnnnnnnnnnnnnnnnnnnnnnnnnnnnnnnnnnnnnnnnnnnnnnnnnnnnnnnnnnnnnnnnnnnnnnnnnnnnnnnnnnnnnnnnnnnnnnnnnnnnnnnnnnnnnnnnnnnnnnnnnnnnnnnnnnnnnnnnnnnnnnnnnnnnnnnnnnnnnnnnnnnnnnnnnnnnnn-nnnnn-nnnnnnnnnnnnnnnnnnnnnnnnnnnnnnnnnnnnnnnnnnnnnnnnnnnnnnnnnnnnnnnnnnnnnnnnnnnnnnnnnnnnnnnnnnnnnnnnnnnnnnnnnnnnnnnnnnnnnnnnnnnnnnnnnnnnnnnnnnnnnnnnnnnnnnnnnnnnnnnnnnnnnnnnnnnnnnnnnnnnnnnnnnnnnnnnnnnnnnnnnnnnnnnnnnnnnnnnnnnnnnnnnnnnnnnnnnnnnnnnnnnnnnnnnnnnnnnnnnnnnnnnnnnnnnnnnnnnnnngaacctgcggagggatcattaccgagtgagg------------------g--------cctccggg----------ctcgacctccaaccc-t-ttgtgaacaca-ac-tcgttgcttcgggg----gcg-accctgcc-------gtttc------gatggcg---agcg----------cccccggg-gacc----c-tc---aaacgctgcc-tc---tttg-cgtcggag-t----tt---aagtaaa-tt-aaac----aaaactttcaacaacggatctcttggttctggcatcgatgaagaacgcagcgaaatgcgataagtaatgtgaattgcagaattcagtgaatcatcgaatctttgaacgcacattgcgccctttggtattccgaagggcatgcctgttcgagcgtca-tttcacca-atcaagcctggcttggtattgggcgc-c-----gcggggt--------ct--ccgcgcgcctcaaagtc--tccggctgagctgtcc--gtctcca----agcgttg--------t-gacttcat------taatcgcttcggggcg--cgggcggt-c---gcggccgttaaatc-tt--tcac----aaggnnnnnn
>Acericercospora_hyrcanica_IRAN_4555C
aaatttgaaatctggcgc--aagccc-gagttgtaatttgtagaggatgcttctgggtagcga-ccggtctaagttccttggaacaggacgtcatagagggtgagaatcccgtatgtgaccgg--cccgcaccctttacgtagctccttcgacgagtcgagttgtttgggaatgcagctctaaatgggaggtaaatttcttctaaagctaaataccggccagagaccgatagcgcacaagtagagtgatcgaaagatgaaaagtactttggaaagagagttaaaaagcacgtgaaattgttgaaagggaagcgcctgcgaccagacttcgcggcagtgttccgccggtcttc---tgaccggttcattctctgtcgcgaggccatcatcgtctaggcccgccggataagaccttgggaatgtagctcaccttc-gggggagtgttatagctcatggtgatgcggcgaggcttgggcgaggtccgcgcttcggcaaggatgatggcgtaatggttgtcggcggcccgtcttgaaacacggaccaaggagtctaacatctatgcgagtgttcgggtgtcaaacccctacgcgtaatgaaagtgaacggaggtgggaaccgc--aaggtgcaccatcgaccgatcctgatgt-cctcggatggatttgagtaagagcatagctgttgggacccgaaagatggtgaactatgcctgaatagggtgaagccagaggaaactctggtnnnnnnnnnnnnnnnnnnnnnnnnnnnnnnnnnnnnnnnnnnnnnnnnnnnnnnnnnnnnnnnnnnnnnnnnnnnnnnnnnnnnnnnnnnnnnnnnnnnnnnnnnnnnnnnnnnnnnnnnnnnnnnnnnnnnnnnnnnnnnnnnnnnnnnnnnnnnnnnnnnnnnnnnnnnnnnnnnnnnnnnnnnnnnnnnnnnnnnnnnnnnnnnnnnnnnnnnnnnnnnnnnnnnnnnnnnnnnnnnnnnnnnnnnnnnnnnnnnnnnnnnnnnnnnnnnnnnnnnnnnnnnnnnnnnnnnnnnnnnnnnnn-nnnnnnnnnnnnnnnnnnnnnnnnnnnnnnnnnnnnnnnnnnnnnnnnnnnnnnnnnnnnnnnnnnnnnnnnnnnnnnnnnnnnnnnnnnnnnnnnnnnnnnnnnnnnnnnnnnnnnnnnnnnnnnnnnnnnnnnnnnnnnnnnnnnnnnnnnnnnnnnnnnnnnnnnnnnnnnnnnnnnnnnnnnnnnnnnnnnnnnnnnnnnnnnnnnn-nnnnn-nnnnnnnnnnnnnnnnnnnnnnnnnnnnnnnnnnnnnnnnnnnnnnnnnnnnnnnnnnnnnnnnnnnnnnnnnnnnnnnnnnnnnnnnnnnnnnnnnnnnnnnnnnnnnnnnnnnnnnnnnnnnnnnnnnnnnnnnnnnnnnnnnnnnnnnnnnnnnnnnnnnnnnnnnnnnnnnnnnnnnnnnnnnnnnnnnnnnnnnnnnnnnnnnnnnnnnnnnnnnnnnnnnnnnnnnnnnnnnnnnnnnnnnnnnnnnnnnnnnnnnnnnnnnnnnnnnnnnnngaacctgcggagggatcattaccgagtgagg------------------g--------cctccggg----------ctcgacctccaaccc-t-ttgtgaacaca-ac-tcgttgcttcgggg----gcg-accctgcc-------gtttc------gatggcg---agcg----------cccccggg-gacc----c-tc---aaacgctgcc-tc---tttg-cgtcggag-t----tt---aagtaaa-tt-aaac----aaaactttcaacaacggatctcttggttctggcatcgatgaagaacgcagcgaaatgcgataagtaatgtgaattgcagaattcagtgaatcatcgaatctttgaacgcacattgcgccctttggtattccgaagggcatgcctgttcgagcgtca-tttcacca-atcaagcctggcttggtattggtcgc-c-----gcggggt--------ct--ccgcgcgcctcaaagtc--tccggctgagctgtcc--gtctcca----agcgttg--------t-gacttcat------taatcgcttcggggcg--cgggcggt-c---gcggccgttaaatc-tt--tcac----aaggnnnnnn
>Septoria_urticae_CBS_102375
aaatttgaaatctggcgc--aagccc-gagttgtaatttgtagaggatgcttctgggtagcga-ccgatctaagttccttggaacaggacgtcatagagggtgagaatcccgtatgtgaccgg--cccgcgccctttacgtagctccttcgacgagtcgagttgtttgggaatgcagctctaaatgggaggtaaatttcttctaaagctaaataccggccagagaccgatagcgcacaagtagagtgatcgaaagatgaaaagtactttggaaagagagttaaaaagcacgtgaaattgttgaaagggaagcgcctgcaaccagacttcgcggcagtgttccgccggtcttc---tgaccggttcattctctgtcgcgaggccatcatcgtctgggcccgccggataagaccttaggaatgtagctcaccttc-gggggagtgttatagcctagggtgatgcggcgaggctcgggcgaggtccgcgcttcggcaaggatgatggcgtaatggttgtcggcggcccgtcttgaaacacggaccaaggagtctaacatctatgcgagtgttcgggtgtcaaacccctacgcgtaatgaaagtgaacggaggtgggaaccgc--aaggtgcaccatcgaccgatcctgatgt-cctcggatggatttgagtaagagcatagctgttgggacccgaaagatggtgaactatgcctgaatagggtgaagccagaggaaactctggttggggagaccagaagaaagcttcttcatccaaggctggcgtcagtcaagtgctcaaccgctatacatacgcgtccacattgagtcatttgcgcagaacgaacacgcccattgggcgtgatggaaaaatcgcaaagccacggcagctgcacaacacacattgggggctggtgtgtcccgcagaaacgcccgaaggacaagcgtgtggcttggtcaagaatttgtcgctgatgtgttatgttaccgttggaacgccgggcgctccgcttatcgacttcatgagacagcgcggcatggacctactgga-ggagtacgacccagtcatgaaccctagagcgaccaaagtcatgctgaacggcacatgggttggtgtgcaccgcaacgctggacatcttgctgataccctgcggtcgctccgacgcaagggcctgctgagcttcgaggtgaccatcattcgtgatgtccgagagcgcgaaatcagagtcttcactgacgcagggcgtgtctgccgacctctg-ttcgt-tgttgacaacgaccccaagagctcaaacaggggcaacctcgtgctcaagcgagaacaggtcgagagattgcagaacgaccaagaaatccttgccaatctggagggtgtcagtgaagaggagcgtgaaaagtccatctacggctggaagggactcgtcgacgaaggagttgtcgagtacctcgatgcggaagaagaggagacagccatgatcaccatgacgcccgaggacctggaagaacacaagaacatgcgggctggtatccagtacgacgacgccagnnnnnngcggagggatcattactgagtgagg------------------g--------ccttcggg----------ctcgacctccaaccc-t-ttgtgaacaca-ac-ttgttgcttcgggg----gcg-accctgcc-------gtttc------gacggcg---agcg----------cccccgga-gacc----a-tc---aaacactgca-tc---tttg-cgtcggag-t----tt---aagtaaa-tt-aaac----aaaactttcaacaacggatctcttggttctggcatcgatgaagaacgcagcgaaatgcgataagtaatgtgaattgcagaattcagtgaatcatcgaatctttgaacgcacattgcgccctttggtattccgaagggcatgcctgttcgagcgtca-tttcacca-ctcaagcctggcttggtattgggcgc-c-----gcggtca--------at--ccgcgcgcctcaaagtc--tccggctgagctgtcc--gtctcta----agcgttg--------t-gatttcat------taatcgcttcggagtg--cgggcggc-c---gcggccgttaaatc-tt--tcac----aaggttgacc
>Apseudocercosporella_trigonotidis_CBS_131890
aaatttgaaatctggcgc--aagccc-gagttgtaatttgtagaggatgcttctgggtagcga-ccgatctaagttccttggaacaggacgtcatagagggtgagaatcccgtatgtgaccgg--cccgcaccctttacgtagctccttcgacgagtcgagttgtttgggaatgcagctctaaatgggaggtaaatttcttctaaagctaaataccggccagagaccgatagcgcacaagtagagtgatcgaaagatgaaaagtactttggaaagagagttaaaaagcacgtgaaattgttgaaagggaagcgcctgcaaccagacttcgcggcagtgttccgccggtcttc---tgaccggttcattctctgtcgcgaggccatcatcgtctgggcccgccggataagaccttaggaatgtagctcaccttc-gggggagtgttatagcctatggtgatgcggcgaggctcgggcgaggtccgcgcttcggcaaggatgatggcgtaatggttgtcggcggcccgtcttgaaacacggaccaaggagtctaacatctatgcgagtgttcgggtgtcaaacccctacgcgtaatgaaagtgaacggaggtgggaaccgc--aaggtgcaccatcgaccgatcctgatgt-cctcggatggatttgagtaagagcatagctgttgggacccgaaagatggtgaactatgcctgaatagggtgaagccagaggaaactctggtnnnnnnnnnnnnnnnnnnnnnnnnnnnnnnnnnnnnnnnnnnagccaagtgctgaatcgctacacatacgcctcaactctaagtcacttgcggagaacaaataccccgatcggacgtgacgggaaaatcgcaaagccacgccagctgcacaacacccattggggtctcgtatgtccggcagagacgcccgaaggacaagcttgcggcttggtaaagaatttgtctcttatgtgttacgttactgtcggaacgccaggtgctcctcttatcgactttatgcggcagcgcgggatggatctcctaga-agagtacgatcctgtcatgaacccaagagcggcgaaagtcatgctcaacggtacatgggttggtgttcaccgcaatgcgggtcatcttgcagatacgcttcgatcactcagacgtaagggcttgctgagtttcgaggtgactatcattcgtgatgtccgcgagcgagagatcagagtcttcacagatgctggacgtgtgtgtcgtccactc-ttcgt-ggttgacaacgatcctaagagctcgaaccgaggcaatcttgtgctcaagcaagaacaggtcgagagattgcaaaacgaccaggagattctcgccaatctcgaaggcgttagcgaagaagagcgcgagaaatccatttacggctggaagggtctggttgatgagggcgtcgtcgagtatctcgacgcagaggaggaggaaacagctatgatcacaatgacgcctgaagacctcgaagagcacannnnnnnnnnnnnnnnnnnnnnnnnnnnnnnnnnnnnnnnnnngcggagggatcattactgagtgagg------------------g--------cctccggg----------ctcgacctccaaccc-t-ttgtgaacaca-ac-ttgttgcttcgggg----gcg-accctgcc-------gtttg------gtcggcg---ggcg----------cccccgga-ggcc----t-tc---aaacactgca-tc---tttg-cgtcggag-t----tt---aagtaaa-tt-aaac----aaaactttcaacaacggatctcttggttctggcatcgatgaagaacgcagcgaaatgcgataagtaatgtgaattgcagaattcagtgaatcatcgaatctttgaacgcacattgcgccctttggtattccgaagggcatgcctgttcgagcgtca-tttcacca-ctcaagcctggcttggtattgggcgc-c-----gcggtcg--------at--ccgcgcgcctcaaagtc--tccggctgagctgtcc--gtctcta----agcgttg--------t-gatttcat------taatcgcttcggagtg--cgggcggc-c---gcggccgttaaatc-tt--tcac----aaggttgacc
>Septoria_proteacearum_CPC_19675
aaatttgaaatctggcgc--aagccc-gagttgtaatttgtagaggatgcttctgggtagcga-ccgatctaagttccttggaacaggacgtcatagagggtgagaatcccgtatgtgaccgg--cccgcaccctttacgtagctccttcgacgagtcgagttgtttgggaatgcagctctaaatgggaggtaaatttcttctaaagctaaataccggccagagaccgatagcgcacaagtagagtgatcgaaagatgaaaagtactttggaaagagagttaaaaagcacgtgaaattgttgaaagggaagcgcctgcaaccagacttcgtggcagtgttccgccggtcttc---tgaccggtttattctctgtcgcgaggccatcatcgtctaggcccgccggataagaccttaggaatgtagctcaccttc-gggggagtgttatagcttatggtgatgcggcgaggcttgggcgaggtccgcgcttcggcaaggatgatggcgtaatggttgtcggcggcccgtcttgaaacacggaccaaggagtctaacatctatgcgagtgttcgggtgtcaaacccctacgcgtaatgaaagtgaacggaggtgggaaccgc--aaggtgcaccatcgaccgatcctgatgt-cctcggatggatttgagtaagagcatagctgttgggacccgaaagatggtgaactatgcctgaatagggtgaagccagaggaaactctggttggggagatcaaaagaaggcctcttcctccaaggccggtgtcagtcaggtgctcaatcgctacacatacgcatcgacgctcagtcatttgcggagaacaaacacaccgattgggcgtgacggaaagatcgcaaaaccacggcagctgcacaatacccattggggcctcgtatgtcctgcagaaacgcccgaaggacaggcttgtggcttggtcaaaaacttgtcgctcatgtgctacgtcacggtaggaacgcctggctctccacttatcgacttcatgaggcagcgcggtatggacctgctgga-agagtacgatccagtcatgaatccgagggcgacgaaagtcatgctcaacggtacgtgggtcggtgtgcatcgcaacgctggtcatcttgccgatactctgcgatcactcagacgtaagggtctgctgagcttcgaagtgaccatcattcgtgatgtgcgagagcgcgaaattcgagtcttcactgatgcaggacgtgtctgccgtcctttg-ttcgt-tgttgacaacgaccccaagagctcgaaccggggcaatcttgtgctcaagcaggagcaggtcgagagactgcagaacgaccaagagattctcgccaacctcgagggtgtcagtgaagaagagcgtgagaagtctatctatggctggaaaggtcttgtcgatgagggtgttgtcgagtaccttgatgctgaagaagaggagacagccatgatcaccatgacgcctgaagatctcgaagagcacannnnnnnnnnnnnnnnnnnnnnnnnnnnnnnnnnnnnnnnnnngcggagggatcattactgagtgagg------------------g--------ccttcggg----------ctcgacctccaaccc-t-ttgtgaacaca-ac-ttgttgcttcgggg----gcg-accctgcc-------gtttc------gacggcg---agcg----------cccccgga-ggcc----t-tc---aaacactgca-tc---tttg-cgtcggag-t----tt---aagtaaa-tt-aaac----aaaactttcaacaacggatctcttggttctggcatcgatgaagaacgcagcgaaatgcgataagtaatgtgaattgcagaattcagtgaatcatcgaatctttgaacgcacattgcgccccttggtattccgaggggcatgcctgttcgagcgtca-tttcacca-ctcaagcctggcttggtattgggcgc-c-----gcggtca--------at--ccgcgcgcctcaaagtc--tccggctgagctgtcc--gtctcta----agcgttg--------t-gatttcat------taatcgcttcggagtg--cgggcggc-c---gcggccgttaaatc-tt--tca-----aaggttgacc
>Sphaerulina_tirolensis_CBS_109018
aaatttgaaatctggcgc--aagccc-gagttgtaatttgtagaggatgcttctgggtagcga-ccggtctaagttccttggaacaggacgtcatagagggtgagaatcccgtatgtgaccgg--cccgcaccctttacgtagctccttcgacgagtcgagttgtttgggaatgcagctctaaatgggaggtaaatttcttctaaagctaaataccggccagagaccgatagcgcacaagtagagtgatcgaaagatgaaaagtactttggaaagagagttaaaaagcacgtgaaattgttgaaagggaagcgcctgcaatcagacttcgcggcagtgttccgccggtcttc---tgaccggttcattctctgtcgcgaggccatcatcgtctcggcccgctggataagaccttgggaatgtagctcaccttc-gggggagtgttatagctcatggtgatgcagcgaggctggggcgaggtccgcgcttcggcaaggatgatggcgtaatggttgtcggcggcccgtcttgaaacacggaccaaggagtctaacatctatgcgagtgttcgggtgtcaaacccctacgcgtaatgaaagtgaacggaggtgggaaccgc--aaggtgcaccatcgaccgatcctgatgt-cctcggatggatttgagtaagagcatagctgttgggacccgaaagatggtgaactatgcctgaatagggtgaagccagaggaaactctggttggggagaccagaagaaagcgtcttcgtcgaaagctggtgtcagtcaagtgctcaatcgatacacatatgcatcaacactcagccatttgcggagaacaaacacacccattggtcgcgacggcaagattgccaagccgcgccaattgcacaacacacattggggtttggtgtgtccggcagaaacgcccgagggacaagcttgcgggttggtaaagaatctgtctttgatgtgttacgttaccgttggaactccaggtgctccactcatcgacttcatgcgacagcgaggcatggacttgcttga-ggagtatgaccctgtcatgaacccgagagccacgaaagtcatgctcaacggtacttgggtaggtgtgcaccgcaatgcaggccacctgacggacactctcagaggattgaggcgcaaaggtcttttgagtttcgaggtgactatcattcgcgacgtccgagaacgcgagatcagagtatttacagacgccggccgagtctgccgtccgctc-tttgt-tgtcgacaacgatcctaagagctcgaatcgcggacatctagttctgaaccaagagcagatcactaagctgcataatgatcaacagattcttgctgagcttgaaggtgtgaccgaagaagaacgcgagcagtccatatacggatggaaaggtctcgttgacgaaggtgtcgtcgaatatctggacgcagaggaggaggaaacagccatgattaccatgacaccagaagacctggaagagcacannnnnnnnnnnnnnnnnnnnnnnnnnnnnnnnnnnnnnnnnnngcggagggatcattactgagtgagg------------------g--------cctccggg----------ctcgacctccaaccc-t-ttgtgaacaca-ac-tcgttgcttcgggg----gcg-accctgcc-------gtttt------cacggcg---agcg----------cctccgga-ggcc----t-tc---aaacactgca-tc---tttg-cgtcggag-t----tt---aagtaaa-tt-aaac----aaaactttcaacaacggatctcttggttctggcatcgatgaagaacgcagcgaaatgcgataagtaatgtgaattgcagaattcagtgaatcatcgaatctttgaacgcacattgcgccctctggtattccggagggcatgcctgttcgagcgtca-tttcacca-ctcaagcctggcttggtattgggtgc-c-----gcggttt---------t--ccgcgcgccttgaagtc--tccggctgagctgtcc--gtctcca----agcgttg--------t-gatttcat------taatcgcttcggggtg--cgggcggc-c---gcggccgttaaatc-tt--tcac----aaggttgacc
>Cercospora_armoraciae_CBS_538_71
aaatttgaaatctggcgc--aagccc-gagttgtaatttgtagaggatgcttctgggtagcga-ccgatctaagttccttggaacaggacgtcatagagggtgagaatcccgtatgtgaccgg--cccgcaccctttacgtagctccttcgacgagtcgagttgtttgggaatgcagctctaaatgggaggtaaatttcttctaaagctaaataccggccagagaccgatagcgcacaagtagagtgatcgaaagatgaaaagtactttggaaagagagttaaaaagcacgtgaaattgttgaaagggaagcgcctgcaaccagacttcgcggcagtgttccgccggtcttc---tgaccggttcattctctgtcgcgaggccatcatcgtctgggcccgccggataagacctgaggaatgtggctccccctc-gggggagtgttatagcctctggtgatgcggcgtggctcgggcgaggtccgcgcttcggcaaggatgatggcgtaatggttgtcggcggcccgtcttgaaacacggaccaaggagtctaacatctatgcgagtgttcgggtgtcaaacccctacgcgtaatgaaagtgaacggaggtgggaaccgc--aaggtgcaccatcgaccgatcctgatgt-cctcggatggatttgagtaagagcatagctgttgggacccgaaagatggtgaactatgcctgaatagggtgaagccagaggaaactctggtnnnnnnnnnnnnnnnnnnnnnnnnnnnnnnnnnnnnnnnnnnnnnnnnnnnnnnnnncgctacacatatgcctctacgctcagtcacttgcggagaacgaacaccccaattggtcgtgacggcaagattgcaaagcctcgccagctgcacaacacgcattggggacttgtatgccctgcagagacgcctgaaggacaagcttgtggtttggtcaagaatttgtctctcatgtgctacgtttctgtgggtactcctggcgcaccactcatcgatttcatgcgacagcgcggtatggatctgctcga-agaatatgatccagtgatgaacccacgagcaacgaagattatgctcaacggaacatgggtcggtgtacaccgcaatgccggacagcttgcggatacactgcgagcattgaggcgcaagggtcttctaagtttcgaggtcacaatcattcgcgatgtccgagagcgcgagatcagaatcttcacagacgcgggtcgtgtctgtcgtccgctc-ttcgt-cgttgataacgaccccaagagtctcaaccgaggaagcctcgtgttgaagcaagatcagctcgagaaactggcgctcgaccaagagattctcgcaaatctggagggcgtcagcgaagaagagcgcgataattctatctttggctggaagggtcttgtggacgcaggtgtggtcgagtaccttgatgccgaggaggaagagactgcaatgattattatgacgcccgacgatctcgaagagcacannnnnnnnnnnnnnnnnnnnnnnnnnnnnnnnnnnnnnnnnnngcggagggatcattactgagtgagg------------------g--------ccttcggg----------ctcgacctccaaccc-t-ttgtgaacaca-ac-ttgttgcttcgggg----gcg-accctgcc-------gtttc------gacggcg---agcg----------cccccgga-ggcc----t-tc---aaacactgca-tc---tttg-cgtcggag-t----tt---aagtaaa-tt-aaac----aaaactttcaacaacggatctcttggttctggcatcgatgaagaacgcagcgaaatgcgataagtaatgtgaattgcagaattcagtgaatcatcgaatctttgaacgcacattgcgccccttggtattccgaggggcatgcctgttcgagcgtca-tttcacca-ctcaagcctcgcttggtattgggcgc-c-----gcggtgt---------t--ccgcgcgcctcaaagtc--tccggctgagctgtcc--gtctcta----agcgttg--------t-gatttcat------taatcgcttcggagcg--cgggcggt-c---gcggccgttaaatc-tt--tcac----aaggttgacc
>Cercospora_zeina_CBS_118820
aaatttgaaatctggcgc--aagccc-gagttgtaatttgtagaggatgcttctgggtagcga-ccgatctaagttccttggaacaggacgtcatagagggtgagaatcccgtatgtgaccgg--cccgcaccctttacgtagctccttcgacgagtcgagttgtttgggaatgcagctctaaatgggaggtaaatttcttctaaagctaaataccggccagagaccgatagcgcacaagtagagtgatcgaaagatgaaaagtactttggaaagagagttaaaaagcacgtgaaattgttgaaagggaagcgcctgcaaccagacttcgtggcagtgttccgccggtcttc---tgaccggtctactctctgtcgcgaggccatcatcgtctgggcccgccggataagaccggaggaatgtggctccccctc-gggggagtgttatagcctctggtgatgcggcgaggctcgggcgaggtccgcgctttggcaaggatgatggcgtaatggttgtcggcggcccgtcttgaaacacggaccaaggagtctaacatctatgcgagtgttcgggtgtcaaacccctacgcgtaatgaaagtgaacggaggtgggaaccgc--aaggtgcaccatcgaccgatcctgatgt-cctcggatggatttgagtaagagcatagctgttgggacccgaaagatggtgaactatgcctgaatagggtgaagccagaggaaactctggttggggtgatcaaaagaaagcgtcttcctccaaagcgggtgtcagccaggtgctcaaccgctacacatatgcctctacgctgagtcatttgcggagaactaatactccgatcggtcgtgacggcaagatcgcgaagcctcgtcaactgcacaatacgcattggggacttgtttgtccggctgaaactccagaagggcaagcttgtggtttggtcaagaatttgtcgctgatgtgttacgtgtctgttggtacgcctggcgctccgctcattgacttcatgcggcagcgtggtatggacctcctcga-ggagtatgatcctgtgatgaacccgcgagcaacaaagattatgctcaacggaacatgggtcggtgtgcatcgcaatgcgggacaacttgcagatactctgcgagcattgaggcgcaagggtctcctcagtttcgaggtcacgatcattcgtgatgtccgggagcgcgagatccgaattttcacggacgcgggacgtgtctgtcgcccactg-ttcgt-cgttgataacgaccccaagagtgtgaaccgcggcagccttgtgttgaaacaggaccacatcgagcgactagcgagcgaccaagaaatcctcgcaaatctggagggtgtaagcgaagaggagcgcgataattccatttttggctggaaaggtcttgtggacgcaggcgtggtcgaatatcttgatgcagaggaggaagaaacggccatgattattatgacgcccgacgatctcgaagagcacannnnnnnnnnnnnnnnnnnnnnnnnnnnnnnnnnnnnnnnnnngcggagggatcattaccgagtgagg------------------g--------ccttcggg----------ctcgacctccaaccc-t-ttgtgaacaca-ac-tcgttgcttcgggg----gcg-accctgcc-------gtttc------gacggcg---agcg----------cccccgga-ggcc----t-tc---aaacactgca-tc---tttg-cgtcggag-t----tt---aagtaaa-tt-aaac----aaaactttcaacaacggatctcttggttctggcatcgatgaagaacgcagcgaaatgcgataagtaatgtgaattgcagaattcagtgaatcatcgaatctttgaacgcacattgcgccctttggtattccgaagggcatgcctgttcgagcgtca-tttcacca-ctcaagcctagcttggtattgggcgc-c-----gcggtgt---------t--ccgcgcgcctcgaagtc--tccggctgagctgtcc--gtctcca----agcgctg--------t-gatttcat------taatcgcttcggagcg--cgggcggt-c---gcggccgttaaatc-tt--tcac----aaggttgacc
>Catenulocercospora_fusimaculans_CPC_17277
aaatttgaaatctggcgc--aagccc-gagttgtaatttgtagaggatgcttctgggtagcga-ccgatctaagttccttggaacaggacgtcatagagggtgagaatcccgtatgtgaccgg--cccgcaccctttacgtagctccttcgacgagtcgagttgtttgggaatgcagctctaaatgggaggtaaatttcttctaaagctaaataccggccagagaccgatagcgcacaagtagagtgatcgaaagatgaaaagtactttggaaagagagttaaaaagcacgtgaaattgttgaaagggaagcgcctgcaaccagacttcgtggcagtgttccgccggtcttc---tgaccggtttattctctgtcgcgaggccatcatcgtctgggcccgccggataagacctgaggaatgtagctcaccttc-gggggagtgttatagcctctggtgatgcggcgaggctcgggcgaggtccgcgcttcggcaaggatgatggcgtaatggttgtcggcggcccgtcttgaaacacggaccaaggagtctaacatctatgcgagtgttcgggtgtcaaacccctacgcgtaatgaaagtgaacggaggtgggaaccgc--aaggtgcaccatcgaccgatcctgatgt-cctcggatggatttgagtaagagcatagctgttgggacccgaaagatggtgaactatgcctgaatagggtgaagccagaggaaactctggttggggagaccagaaaaaggcatcctcatccaaggctggtgtcagccaggtgctcaatcgctacacatatgcttcgacactgagtcatttgcggagaaccaacacgcccattgggcgtgacggcaagatcgcgaagccacgtcagctgcataacacacattggggtcttgtctgcccagcagagacgccagaaggtcaagcttgtggtttggtgaagaatttgtcgctcatgtgttacgttacagttggcacgccgggcgcaccactgattgacttcatgcggcagcgtggaatggatctgttaga-agagtacgatcctgtcatgaaccctagagcaacgaaagtcatgctcaacggaacttgggtgggcgtgcatcgtaacgctggtcatcttgccgacacactcaggtctttgaggcgaaagggccttttgagtttcgaagtcactatcatccgcgatgttcgagagcgggaaatcagaatctttacagacgccggacgtgtgtgtcgccccttg-ttcgt-ggtcgacaacgatcccaagagctcgaatcgtggaaatcttgtccttaagcaagagcatatcgaacgattgcagaatgaccaggaaatccttgcgaaccttgagggcgtgagcgaagaggagcgggagcaggccatctatggctggaaaggtctcgtggatgagggagtcgtggagtacctcgatgctgaggaggaagaaacagccatgattacaatgacaccggaggatctcgaagaacacannnnnnnnnnnnnnnnnnnnnnnnnnnnnnnnnnnnnnnnnnngcggagggatcattactgagtgagg------------------g--------ccttcggg----------ctcgacctccaaccc-t-ttgtgaacaca-tc-ttgttgcttcgggg----gcg-accctgcc-------gtttc------gacggcg---agcg----------cccccgga-ggtc----t-tc---aaacactgca-tc---tttg-cgtcggag-t----tt---aagtaaattt-aaac----aaaactttcaacaacggatctcttggttctggcatcgatgaagaacgcagcgaaatgcgataagtaatgtgaattgcagaattcagtgaatcatcgaatctttgaacgcacattgcgccctttggtattccgaagggcatgcctgttcgagcgtca-tttcacca-ctcaagcctggcttggtattgggcgc-c-----gcggcgt------ttgt--ccgcgcgcctcaaagtc-ttccggctgagctgtcc--gtctcca----agcgttg--------t-gatttcat------taatcgcttcggagcg--cgggcggc-c---gcggccgttaaatc-tt--tcac----aaggttgacc
>Distocercosporaster_dioscoreae_CPC_11513
aaatttgaaatctggcgc--aagccc-gagttgtaatttgtagaggatgcttctgggtagcga-ccgatctaagttccttggaacaggacgtcatagagggtgagaatcccgtatgtgaccgg--cccgcacccttgacgtagctccttcgacgagtcgagttgtttgggaatgcagctctaaatgggaggtaaatttcttctaaagctaaataccggccagagaccgatagcgcacaagtagagtgatcgaaagatgaaaagtactttggaaagagagttaaacagcacgtgaaattgttgaaagggaagcgcctgcaaccagacttcgcggcagtgttccgccggtcttc---tgaccggttcattcgctgtcgcgaggccatcatcgtctaggcccgccggataagaccgtaggaatgtagctccccttc-gggggagtgttatagcctccggtgatgcggcgaggcttgggcgaggtccgcgcttcggcaaggatgatggcgtaatggttgtcggcggcccgtcttgaaacacggaccaaggagtctaacatctatgcgagtgttcgggtgtcaaacccctacgcgtaatgaaagtgaacggaggtgggaaccgc--aaggtgcaccatcgaccgatcctgatgt-cctcggatggatttgagtaagagcatagctgttgggacccgaaagatggtgaactatgcctgaatagggtgaagccagaggaaactctggttggggggaccagaagaaagcttcttcctcgaaagccggtgtcagtcaagtgctcaaccgttatacatatgcttcgacactgagtcacttgcggagaacgaataccccaatcggccgtgatggcaagattgccaaaccacgacagctgcacaacacacattggggtcttgtgtgtcccgcagaaacgcctgaagggcaagcttgtgggcttgtcaagaatttgtcgttaatgtgttatgttactgttggcacaccaggtgcaccactcatcgacttcatgcgccagcgcgggatggacttgcttga-ggaatatgatccagtgatgaaccctcgggcaacgaaagtaatgctcaatggtacttgggttggcgtgcatcgcaatgctggacaccttactgatacgcttcgatcactccgacgaaagggtctgctgagtttcgaagtgaccatcattcgcgacgtgagagagcgcgagatcagggtcttcaccgatgctggacgtgtctgccgtccgctg-ttcgt-tgttgataacgatcctaagagctcgaaccgtggcaacctggtgctcaagcaagagcaagtggagaggctgcaaaacgaccaggagatacttgctgggttagagggcgtcagcgaagaagagcgcgagaagtccatctacggctggaaaggactcgtcgatgaaggtgttgttgaataccttgacgcagaagaagaagagacagccatgattaccatgactcccgaagacctcgaggagcacannnnnnnnnnnnnnnnnnnnnnnnnnnnnnnnnnnnnnnnnnngcggagggatcattaccgagtgagg------------------g--------ccttcggg----------ctcgacctccaaccc-t-ttgtgaacaca-ac-ttgttgcttcgggg----gcg-accctgcc-------gttcc------gacggcg---agcg----------cccccgga-ggcc----t-tc---gaaccctgca-tc---tctg-cgtcggag-t----tt---aagtgaa-tt-aaac----aaaactttcaacaacggatctcttggttctggcatcgatgaagaacgcagcgaaatgcgataagtaatgtgaattgcagaattcagtgaatcatcgaatctttgaacgcacattgcgccctctggtattccggagggcatgcctgttcgagcgtca-tttcacca-ctcaagcctcgcttggtgttgggcgt-c-----gcggtgc--------at--ccgcgcgcctcgaagtc--tccggctgagctgtcc--gtctcca----agcgttg--------t-gattccat------taatcgctccggagcg--cgggcggc-c---gcggccgttaaatc-tt--tt-c----acggttgacc
>Neodeightoniella_phragmiticola_CPC_22059
aaatttgaaatctggcgc--aagccc-gagttgtaatttgtagaggatgcttctgggtagcga-ccgatctaagttccttggaacaggacgtcatagagggtgagaatcccgtatgtgaccgg--cccgcaccctccacgtagctccttcgacgagtcgagttgtttgggaatgcagctctaaatgggaggtaaatttcttctaaagctaaataccggccagagaccgatagcgcacaagtagagtgatcgaaagatgaaaagtactttggaaagagagttaaaaagcacgtgaaattgttgaaagggaagcgcctgcaaccagacttcgcggcagtgttccgccggtcttc---tgaccggttcactctctgtcgcgaggccatcatcgtctgggcccgccggataagaccggaggaatgtagctcaccttc-gggggagtgttatagcctctggtgatgcggcgaggctcgggcgaggtccgcgcttcggcaaggatgatggcgtaatggttgtcggcggcccgtcttgaaacacggaccaaggagtctaacatctatgcgagtgttcgggtgtcaaacccctacgcgtaatgaaagtgaacggaggtgggaaccgc--aaggtgcaccatcgaccgatcctgatgt-cctcggatggatttgagtaagagcatagctgttgggacccgaaagatggtgaactatgcctgaatagggtgaagccagaggaaactctggttggggagatcagaagaaggcctcatcatccaaggccggcgtcagtcaggtgttgaatcgctacacctacgcctcgacattgagtcacttgcgaagaacgaacacgcccatcggtcgtgatggcaagatcgccaaaccccgacaacttcacaatactcattggggtctggtgtgtccgtccgaaacgcccgaagggcaagcgtgtggtctcgtcaagaatttgtcactaatgtgctacgtgactgtcggtacgccaggtgcaccactcattgacttcatgcgacaacgcggcatggacttactcga-ggagtacgatcctgttatgaacccccgtgcaacaaaagtgatgctcaatggtacctgggtcggtgttcatcgtaacgcgggtcatctggcagacactctccgatctctgaggcgaaagggactgcttagcttcgaggtgacgattattcgagatgtgagagaacgtgagatcagaattttcacagatgcaggccgtgtttgccgaccattg-ttcgt-tgtggataacgacccaaagagccctaatcggggaagcttggtcctcaagcaagaacacattgagcgactgcagaatgatcaagaaattctggccaacctcgaaggtgtcagcgaagaagagcgcgaacaagccatctacggctggaaagggcttgtcgatgagggcgtcgtcgagtatctcgacgcagaggaagaggagacggccatgattaccatgacgcctgatgacttggaggagcacannnnnnnnnnnnnnnnnnnnnnnnnnnnnnnnnnnnnnnnnnngcggagggatcattaccgagtgagg------------------g--------cctccggg----------ctcgacctccaaccc-t-ttgtgaacaca-at-ctgttgcttcgggg----gcg-accctgcc-------gtgtct---gacgcggcg---agcg----------cccccgga-ggcc----c-ac---caacactgca-tc---tctg-cgtcggag-t----tt---aagtaaattt-aaac----aaaactttcaacaacggatctcttggttctggcatcgatgaagaacgcagcgaaatgcgataagtaatgtgaattgcagaattcagtgaatcatcgaatctttgaacgcacattgcgccctttggtattccgaagggcatgcctgttcgagcgtca-tttcacca-ctcaagcctggcttggtattgggcgc-c-----gcggtcg--------at--ccgcgcgcctcgaagtc--tccggctgagccgtcc--gtctccg----agcgttg--------t-gatttcat------taatcgctccggggtg--cgggtggc-c---gcggccgttaaatc-tt--tcac----aaggttgacc
>Fusoidiella_depressa_CPC_14915
aaatttgaaatctggcgc--aagccc-gagttgtaatttgtagaggatgcttctgggcagcga-ccggtctaagttccttggaacaggacgtcatagagggtgagaatcccgtatgtgaccgg--cccgcgccctgcacgtagctccttcgacgagtcgagttgtttgggaatgcagctctaaatgggaggtaaatttcttctaaagctaaataccggccagagaccgatagcgcacaagtagagtgatcgaaagatgaaaagcactttggaaagagagttaaacagcacgtgaaattgttgaaagggaagcgcctgcaaccagacttcgcggcagtgttccgccggtcttc---tgaccggtccactctctgccgcgaggccatcatcgtctgggcccgccggataagaccgtgggaatgtggctcgccttc-gggcgagtgttatagcccacggtgatgcggcgcggctcgggcgaggtccgcgcttcggcaaggatgatggcgtaatggttgtcggcggcccgtcttgaaacacggaccaaggagtctaacatctatgcgagtgttcgggtgtcaaacccctacgcgtaatgaaagtgaacggaggtgggaaccgc--aaggtgcaccatcgaccgatcctgatgt-cctcggatggatttgagtaagagcatagctgttgggacccgaaagatggtgaactatgcctgaatagggtgaagccagaggaaactctggttggggagaccagaagaaagcctcttcgtccaaggctggtgtcagtcaggtgctgaatcgctacacatacgcctccactctcagtcacttgcgaagaacgaataccccgatcggacgtgatggcaagattgctaagccgcggcaactgcacaacacccattggggactggtgtgtccagcagagacgcccgaaggacaagcttgtggcttggtcaagaatttgtctctcatgtgctacgttaccgtcggaacgccaggagcgcccctcatagacttcatgcggcagcgtgggatggatctcctcga-agaatatgatccggttatgaaccctagggcgaccaaagtcatgctcaacggtacatgggttggtgttcatcgcaacgcaggccatctcgctgatacgcttcgatcgctcaggcgaaagggcttgctgagtttcgaggtgactatcatccgggatgtgcgtgagcgagaaatcaaagtcttcaccgatgctggacgcgtttgtcgtccgctg-ttcgt-ggtcgacaacgatccaaagagcccgagtcgtggcagtctcgtgctcaaacaggagcaggtcgagaggctacaaaacgaccaggagattctggccaatctcgaaggtgtcagcgaggaggagcgcgagaaatctatttacggctggaagggtctggtcgacgagggtgtggttgaatacctcgacgcagaggaggaggaaacggccatgatcacaatgacgccagaggatctcgaagagcacannnnnnnnnnnnnnnnnnnnnnnnnnnnnnnnnnnnnnnnnnngcggagggatcattactgagtgagg------------------g--------cctccggg----------cccgacctcccaccc-t-ttgtgaacccc-ac-ctgttgcttcgggg----gcg-accctgcc-------gtatc------gacggcg---agcg----------cccccgga-ggcc----t-tc---aaacgctgca-tc---tctg-cgtcggag-t----tt---aagtaaa-tt-gaac----aaaactttcaacaacggatctcttggttctggcatcgatgaagaacgcagcgaaatgcgataagtaatgtgaattgcagaattcagtgaatcatcgaatctttgaacgcacattgcgccctttggtattccgaagggcatgcctgttcgagcgtca-tttcacca-ctcaagcctggcttggtattgggcgt-c-----gcggccg--------gt--ccgcgcgcctcaaagtc--tccggctcagccgccc--gtctcca----agcgttg--------t-gattttcc------gaatcgctgcggagtg--cgggcggc-c---gcggccgttaaacc-tc--tcac----atggttgacc
>Neopseudocercosporella_capsellae_CBS_112032
aaatttgaaatctggcgc--aagccc-gagttgtaatttgtagaggatgcttcggggcagcga-ccggtctaagttccttggaacaggacgtcagagagggtgagaatcccgtatgtgaccgg--cccgcgccctgcacgtagctccttcgacgagtcgagttgtttgggaatgcagctctaaatgggaggtaaatttcttctaaagctaaataccggccagagaccgatagcgcacaagtagagtgatcgaaagatgaaaagtactttggaaagagagttaaaaagcacgtgaaattgttgaaagggaagcgcctgcaaccagacttcgcggcagtgttccgccggtcttc---tgaccggttcattctctgccgcgaggccatcatcgtctgggcccgccggataagaccttgggaatgtagctcacctcc-gggggagtgttatagcccagggtgatgcggcgcggctcgggcgaggtccgcgcttcggcaaggatgatggcgtaatggttgtcggcggcccgtcttgaaacacggaccaaggagtctaacatctatgcgagtgttcgggtgtcaaacccctacgcgtaatgaaagtgaacggaggtgggaaccgc--aaggtgcaccatcgaccgatcctgatgt-cctcggatggatttgagtaagagcatagctgttgggacccgaaagatggtgaactatgcctgaatagggtgaagccagaggaaactctggttggggagatcagaagaaggcttcctcgtctaaggctggtgtcagtcaagtgctgaatcgttacacatatgcctcaactctcagtcacttgcggagaacaaacacgccaattgggcgtgacggcaagatcgcaaagccacggcagctgcacaatactcactggggactcgtctgtccggcagagacacccgaaggacaagcatgcggcttggtcaagaacttgtcactcatgtgttacgttactgtcggaacgccaggagctcccctcattgactttatgcggcagcgcggaatggatctcctaga-ggagtacgatccggtcatgaatcccagagcgaccaaagtcatgctcaatggtacctgggttggtgttcatcgcaacgcaggtcatcttgcagatactcttcgatcactcagacgcaaaggcttgctgagtttcgaggtgactatcattcgtgacgtacgtgagcgagaaatcagagtgttcacagatgctggtcgtgtttgtcgcccattg-ttcgt-ggtcgacaacgaccccaagagctcaagccgaggtagcctagtactcaagcaagagcaggtcgagaggctacagaatgaccaggagattcttgccaatctcgagggtgtaagcgaagaggagcgcgagaagtccatttacggctggaagggtctcgttgatgagggtgtcgtcgagtatcttgacgcagaggaggaggaaacagccatgatcaccatgacgcccgaggatcttgaagaacacannnnnnnnnnnnnnnnnnnnnnnnnnnnnnnnnnnnnnnnnnngcggagggatcattaccgagtgagg------------------g--------cccccggg----------cccgacctcccaccc-t-ttgtgaacaca--c-ttgttgcttcgggg----gcgaaccctgcc-------gcttc------gacggcg---agcg----------cccccgga-ggcc----c-tc---caaccctgca-tc---tctg-cgtcggag-t----tt---aagcaaa-tt-aaac----aaaactttcaacaacggatctcttggttctggcatcgatgaagaacgcagcgaaatgcgataagtaatgtgaattgcagaattcagtgaatcatcgaatctttgaacgcacattgcgccctttggtattccgaagggcatgcctgttcgagcgtca-tttcacca-ctcaagcctggcttggtattgggcgc-c-----gcggtcg--------ac--ccgcgcgcctcaaagtc--tccggctgagccgttccgttctcca----agcgttg--------t-ggtttcat------taatcgcttcggggtg--cgggcggc-c---gcggccgttaaatc-tt--tcac----acggttgacc
>Mycovellosiella_cajani_CBS_113998
aaatttgaaatctggcgc--aagccc-gagttgtaatttgtagaggatgcttctaggcagcgg-ccggtctaagttccttggaacaggacgtcatagagggtgagaatcccgtatgtgaccgg--cgcgcaccttctacgtagctccttcgacgagtcgagttgtttgggaatgcagctctaaatgggaggtaaatttcttctaaagctaaataccggccagagaccgatagcgcacaagtagagtgatcgaaagatgaaaagtactttggaaagagagttaaaaagcacgtgaaattgttgaaagggaagcgcctgcaaccagacttcgcggcagtgttcggccggtcttc---tgaccggtttattctctgtcgcgaggccatcatcgtctgggcccgccggataagaccttgggaatgtagctctccttc-gggggagtgttatagcccatggtgatgcggcgaggctcgggcgaggtccgcgcttcggcaaggatgatggcgtaatggttgtcggcggcccgtcttgaaacacggaccaaggagtctaacatctatgcgagtgttcgggtgtcaaacccctacgcgtaatgaaagtgaacggaggtgggaaccgc--aaggtgcaccatcgaccgatcctgatgt-cctcggatggatttgagtaagagcatagctgttgggacccgaaagatggtgaactatgcctgaatagggtgaagccagaggaaactctggttggggcgatcagaagaaagcatcgtcatccaaggctggtgtcagtcaagtgctcaatcgatacacatatgcatcaactctgagccatttgcgaagaaccaacacaccgattggacgtgatggcaagatcgcgaagccgcgtcagctgcacaacacacactggggtcttgtatgtccggcagaaacgccagaaggacaagcttgtggcttggtcaagaacttgtccctgatgtgttatgtgactgtgggaacgccaggcgcgcctctcattgacttcatgcggcagcgcggtatggatctgctcga-agagtatgatccagtcatgaacccccgagcaacaaaagtcatgctgaacggtacgtgggtcggtgttcatcggaacgcgggacatctcgccgatactttgaggtcacttcgtcgcaaaggtcttctcagcttcgaggtgaccatcatccgtgatgtgagagagcgtgagattagagtcttcacagatgctggtcgtgtttgtcgacctttg-ttcgt-tgtcgataacgacccgaaaagcgcgaacaaaggcagtcttgtgctgaagcaagagcaagtggaaagactacaaaatgatcaagagatccttgcgaacctcgagggcgtcagcgaggaagagcgcgagaagtccatctacggttggaagggtctggtcgacgagggcgtggtcgagtaccttgacgcagaggaggaggaaacagccatgattaccatgacgccagaagacctcgaagagcacannnnnnnnnnnnnnnnnnnnnnnnnnnnnnnnnnnnnnnnnnngcggagggatcattactgagcgagg------------------g--------cctccgg-----------tccgacctccaaccc-t-ttgtgaacg---tc-ccgttgcttcgggg----gcg-accctacc-------gtttc------gacggcg---ggcg----------cccccgga-ggcc----t-cc---aaacactgca-tc---tctg-cgtcggag-t----tt---aagtcaa-tt-aaac----aaaactttcaacaacggatctcttggttctggcatcgatgaagaacgcagcgaaatgcgataagtaatgtgaattgcagaattcagtgaatcatcgaatctttgaacgcacattgcgccctttggtattccgaagggcatgcctgttcgagcgtca-tttcacca-ctcaagcctcgcttggtattgggcgc-c-----gcggtcg--------at--ccgcgcgcctcaaagtc--tccggctgagcagtcc--gtctcca----agcgttg--------t-gatttcat------taatcgctctggagtg--cgggtggc-c---gcggccgttaaatc-tt--ttca----caggttgacc
>Miuraea_degenerans_MUCC_1514
aaatttgaaatctggcgc--aagccc-gagttgtaatttgtagaggatgcttctgggtagcga-ccggtctaagttccttggaacaggacgtcatagagggtgagaatcccgtatgtgaccgg--cccgcaccctttacgtagctccttcgacgagtcgagttgtttgggaatgcagctctaaatgggaggtaaatttcttctaaagctaaataccggccagagaccgatagcgcacaagtagagtgatcgaaagatgaaaagtactttggaaagagagttaaaaagcacgtgaaattgttgaaagggaagcgcctgcaatcagacttcgcggcagtgttccaccggtcttc---tgaccggtctattctctgccgcgaggccatcatcgtctcggcccgctggataagaccttgggaatgtagctcaccttc-gggggagtgttatagctcatggtgatgcagcgaggctggggcgaggtccgcgctttggcaaggatgatggcgtaatggttgtcggcggcccgtcttgaaacacggaccaaggagtctaacatctatgcgagtgttcgggtgtcaaacccctacgcgtaatgaaagtgaacggaggtgggaaccgc--aaggtgcaccatcgaccgatcctgatgt-cctcggatggatttgagtaagagcatagctgttgggacccgaaagatggtgaactatgcctgaatagggtgaagccagaggaaactctggttggggagatcagaagaaagcatcttcgtcgaaagctggtgtcagtcaagtactcaatcgctacacatatgcatcgacactgagtcacttgcggaggacgaacacgcccatcggtcgagatggcaagatcgcaaagccacggcagctgcacaacacacattggggactggtatgtcctgcagaaacacccgagggacaagcttgtggactggtcaaaaacttgtctctgatgtgttatgtcagcgttggtacaccaggagctccactcatcgacttcatgcgtcaacgaggtatggacctgcttga-ggagtacgaccctgttatgaacccacgagccaccaaagtcatgctcaacggcacctgggttggcgtgcaccgaaatgcaggccaccttgcggacacactgagagcactgaggcgcaagggcttgctgagtttcgaagtgaccatcattcgtgatgtgcgagatcgcgagatcagggttttcacagacgctggtcgtgtctgtcggcccctc-ttcgt-agtcgacaatgacccaaagagctcgaaccgtggccatctggttctcaaacaagagcacattcacaagttacaagaggacgaggagattctagctaacctagagggcgtctctgaagatgagcgcgaccagtcaacatttggctggaaaggtctcgttagtgaaggtattatcgagtacctcgacgcagaggaggaggaaacagccatgattaccatgacgccagaagaccttgaagagcacannnnnnnnnnnnnnnnnnnnnnnnnnnnnnnnnnnnnnnnnnngcggagggatcattactgagtgaag------------------ggg----cccccacgggg------accccttgcctcccaccc-t-ttgtgaacaca-ac-tcgttgcttcgggg----gcg-accctgcc-------gtttg------cgcggcg---agcg----------cccccgga-ggcc----t-tc---caacactgca-tc---tctg-cgtcggag-t----tt---aagtaaa-tt-aaac----aaaactttcaacaacggatctcttggttctggcatcgatgaagaacgcagcgaaatgcgataagtaatgtgaattgcagaattcagtgaatcatcgaatctttgaacgcacattgcgccctctggtattccggagggcatgcctgttcgagcgtca-tttcacca-ctcaagcctggcttggtattgggcgc-c-----gcggtgt---------t--ccgcgcgcctcaaagtc--tccggctgagctgtcc--gtctcta----agcgttg--------t-gatttcat------taatcgctttggagcg--cgggcggc-c---gcggccgttaaatc-ct--tcac----aaggttgacc
>Neocercospora_ammicola_CBS_136450
aaatttgaaatctggcgc--aagccc-gagttgtaatttgtagaggatgcttctgggtagcga-ccgatctaagttccttggaacaggacgtcatagagggtgagaatcccgtatgtgaccgg--cccgcaccctccacgtagctccttcgacgagtcgagttgtttgggaatgcagctctaaatgggaggtaaatttcttctaaagctaaataccggccagagaccgatagcgcacaagtagagtgatcgaaagatgaaaagtactttggaaagagagttaaaaagcacgtgaaattgttgaaagggaagcgcctgcaaccagacttcgcggcagtgttccgccgggcttc---tgcccggcctactctctgtcgcgaggccatcatcgtctgggcccgccggataagaccggaggaatgtagctcaccttc-gggggagtgttatagcctccggtgatgcggcgcggctcgggcgaggtccgcgcttcggcaaggatgatggcgtaatggtcgtcggcggcccgtcttgaaacacggaccaaggagtctaacatctatgcgagtgttcgggtgtcaaacccctacgcgtaatgaaagtgaacggaggtgggacccgc--aaggtgcaccatcgaccgatcctgatgt-cctcggatggatttgagtaagagcatagctgttgggacccgaaagatggtgaactatgcctgaatagggtgaagccagaggaaactctggtnnnnnnnnnnnnnnnnnnnnnnnnnnnnnnnnnnnnggtgtcagccaagtgctgaatcgctacacatacgcttccacactcagtcacttgcggcgaacgaacacaccgattggtcgtgacggcaagattgcaaagccacggcagctgcacaacacccattggggtcttgtctgtccagctgagacgcccgaagggcaagcctgcggtttggtcaagaacttgtctctgatgtgttatgtaactgtcgggacaccgggtgcgccactcatcgacttcatgcggcagcgcggcatggatctactaga-agagtacgatccggtcatgaatcccagggcgactaaagtcatgctcaatggtacatgggttggtgttcaccgcaacgcgggtcatctcgcagatacgctccgatcactgagacgcaagggcctgctgagttttgaggtgacgatcattcgtgatgtcagagagcgagagatccgagtcttcacagatgctgggcgcgtctgtcgtccacta-ttcgt-ggtcgacaacgatccgaagagctcgaaccgaggcaatctcgtgctcaagcaagaacaggtcgagagactgcaaaatgaccaggagattctcgccaacctcgagggtgtcagcgaagaagagcgggagaagtccatctacggctggaagggtctggtcgatgagggtgtcgtggagtatctcgatgcggaggaggaggaaacggccatgatcaccatgacgcctgaagatctggaagaacacannnnnnnnnnnnnnnnnnnnnnnnnnnnnnnnnnnnnnnnnnngcggagggatcattactgagcgagg------------------g--------cccccggg----------cccgacctccaaccc-t-ctgtgaaccaa--c-acgttgcttcgggg----gcg-accctgcc-------gcctc------ggcggcg---ggcg----------cccccgga-ggcc----c-ac---caacactgcg-tc---cctg-cgtcggag-t----tt---aagcaaattt-aaac----aaaactttcaacaacggatctcttggttctggcatcgatgaagaacgcagcgaaatgcgataagtaatgtgaattgcagaattcagtgaatcatcgaatctttgaacgcacattgcgccctctggtattccggagggcatgcctgttcgagcgtca-tttcacca-ctcaagcctggcttggtgttgggcgc-c-----gcggtcc-------ccc--ccgcgcgcctcaaagtccccccggctgggccgtcc--gtctcca----agcgttg--------t-gatctcat------gaatcgcttcggggcg--cgggcgct-c---gcggccgttaaatc-tt--ccac----acggttgacc
>Phloeospora_ulmi_CBS_101564
aaatttgaaatctggcgc--acgccc-gagttgtaatttgtagaggatgcttctgggtagcga-ccggtctaagttccttggaacaggacgtcatagagggtgagaatcccgtatgtgaccgg--cccgcaccctccacgtagctccttcgacgagtcgagttgtttgggaatgcagctctaaatgggaggtaaatttcttctaaagctaaataccggccagagaccgatagcgcacaagtagagtgatcgaaagatgaaaagtactttggaaagagagttaaaaagcacgtgaaattgttgaaagggaagcgcctgcaactagacttcgcggtggtgttccgccggtcttt---tgaccggtccattctccaccgcgaggccatcatcgtctgggcccgccggataagaccttgggaatgtagctcaccttc-gggggagtgttatagcccagggtgatgcggcgaggctcgggcgaggtccgcgcctcggcaaggatgatggcgtaatggttgtcggcggcccgtcttgaaacacggaccaaggagtctaacatctatgcgagtgttcgggcgtcaaacccctacgcgtaatgaaagtgaacggaggtgggaaccgc--aaggtgcaccatcgaccgatcctgatgt-cctcggatggatttgagtaagagcatagctgttgggacccgaaagatggtgaactatgcctgaatagggtgaagccagaggaaactctggttggggagatcagaagaaagcttcatcgtccaaggccggtgtcagtcaagtgctcaatcgatatacatacgcatccactttgagtcatttgcggagaacgaacacgccaatcggtcgtgatggcaagattgctaagccccggcaactacataatactcattggggtctcgtgtgtcccgcagagactcctgaaggacaagcctgtggtctcgtcaagaacttatcgctgatgtgttacgtcactgtcggaacaccaggtgcaccgcttatcgacttcatgcgacagcgcggtatggacctgctcga-agagtacgacccggtgatgaatcctcgagctaccaaggtcatgctcaacggcacatgggtcggcgtgcatcgcaacgcaggacatctcgcagacaccctgcgggcactcagacggaagggtctattgagcttcgaggtaacgattatccgcgatgtgagagaccgcgagatcaaggtcttcacagatgctggacgtgtctgtcgtccactt-ttcgt-cgttgataatgaccccaagagctcgaatcgtggcagcttggtgcttaagcaggagcatcttgcgaagctgagaaatgatgaagagaacaaggctagtctggaaggcttgagtgaggaagagcgcgacgagtacaagtacggctggatgggtctcgtcaaagagggtgtggttgaatacctcgacgcagaggaggaagaaacggccatgatcatcatgactcccgaagatctcgaagagcacannnnnnnnnnnnnnnnnnnnnnnnnnnnnnnnnnnnnnnnnnngcggagggatcattactgagcgagg------------------g---------ccccggg----------cccgacctccaaccc-t-ttgtgaacaca-tc-tcgttgcttcggtt----gcg-accctgcc-------gttcc------gacggcg---ggcg----------cccccgga-ggcc----c-tc---ccaccctgca-tc---tctg-cgtcggag-t----tc---gagtaaa-tt-gaac----aaaactttcaacaacggatctcttggttctggcatcgatgaagaacgcagcgaaatgcgataagtaatgtgaattgcagaattcagtgaatcatcgaatctttgaacgcacattgcgccctctggtattccggagggcatgcctgttcgagcgtca-tgtcacca-ctcaagcttggcttggtgttgggcgc-c-----gcggtcc--------cg--ccgcgcgcctcaaagtc-ccccggctgagccgtcc--gcctcca----agcgtcg--------t-gatttcat------taatcgcttcggggcg--cgggcggc-c---gcggccgttaaatc-tc--gtca----ctggttgacc
>Filiella_pastinacae_CBS_114116
aaatttgaaatctggcgc--aagccc-gagttgtaatttgtagaggatgcttctgggtagcga-ccgatctaagttccttggaacaggacgtcatagagggtgagaatcccgtatgtgaccgg--cccgcaccctttacgtagctccttcgacgagtcgagttgtttgggaatgcagctctaaatgggaggtaaatttcttctaaagctaaataccggccagagaccgatagcgcacaagtagagtgatcgaaagatgaaaagtactttggaaagagagttaaaaagcacgtgaaattgttgaaagggaagcgcctgcaaccagacttcgcggcagtgttccgccggtcttc---tgaccggttcattctctgtcgcgaggccatcatcgtctgggcccgccggataagaccgtaggaatgtggctcgccttc-gggggagtgttatagcctacggtgatgcggcgcggctcgggcgaggtccgcgcttcggcaaggatgatggcgtaatggttgtcggcggcccgtcttgaaacacggaccaaggagtctaacatctatgcgagtgttcgggtgtcaaacccctacgcgtaatgaaagtgaacggaggtgggaaccgc--aaggtgcaccatcgaccgatcctgatgt-cctcggatggatttgagtaagagcatagctgttgggacccgaaagatggtgaactatgcctgaatagggtgaagccagaggaaactctggttggggagatcagaagaaggcttcctcatccaaggctggtgtcagtcaggtgctaaatcgctacacctacgcctcaactctcagtcatttacggagaacgaacacaccgattggacgtgatggcaagatcgcaaagccacgccagctgcacaatactcattggggtctagtgtgtccggcagagacacccgaaggacaagcttgtggtttggtcaagaacctgtccctcatgtgttacgttaccgttggaaccccaggcgcgccccttattgactttatgcggcagcgtggaatggacctcctaga-agagtatgatccagtcatgaatcccagggcgactaaagtcatgctcaacggtacgtgggttggtgttcatcgcaatgcaggtcatcttgcagacacgctcagatcccttagacgcaaaggtctgctgagtttcgaggtgaccattattcgtgatgtccgtgagagggaaatcagagtcttcacggatgctggacgtgtttgtcgtccgcta-ttcgt-ggtcgacaatgatccaaagagctcgagccggggcagtctagtactgaaacgggaacaagtcgagaggctgcatgccgatcaggatattcttgccgatctcgagggtgtcagcgaagaggagcgcgaaaagtccatctacggctggaagggtctggtcgatgagggtgtcgttgaataccttgacgcggaggaggaggaaacagccatgatcaccatgacgcccgaggacctcgaagagcacannnnnnnnnnnnnnnnnnnnnnnnnnnnnnnnnnnnnnnnnnngcggagggatcattactgagtgagg------------------g--------ctcacg------------cccgacctccaaccc-t-ttgtgaacaca-gc-ttgttgcttcgggg----gcg-accctgcc-------ggcact---acgtcgccg---ggcg----------cccccgaa-ggtc----t-cc---aaacactgca-tc---tttg-cgtcggag-t----tt---aaaacaaatt-aaac----aaaactttcaacaacggatctcttggttctggcatcgatgaagaacgcagcgaaatgcgataagtaatgtgaattgcagaattcagtgaatcatcgaatctttgaacgcacattgcgccctttggtattccgaagggcatgcctgttcgagcgtca-tttcacca-ctcaagcctggcttggtattgggcgt-c-----gcgg-----------ct--ccgcgcgccttaaagtc--tccggctgagccattc--gtctcta----agcgttg--------tggattttct------aattcgcttcggagtg--cgggtggc-c---gcggccgttaaatc-tttattca----aaggttgacc
>Caryophilloseptoria_pseudolychnidis_CBS_128630
aaatttgaaatctggcgc--aagccc-gagttgtaatttgtagaggatgcttctgggtagcga-ccgatctaagttccttggaacaggacgtcatagagggtgagaatcccgtatgtgaccgg--cccgcaccctttacgtagctccttcgacgagtcgagttgtttgggaatgcagctctaaatgggaggtaaatttcttctaaagctaaataccggccagagaccgatagcgcacaagtagagtgatcgaaagatgaaaagtactttggaaagagagttaaaaagcacgtgaaattgttgaaagggaagcgcctgcaaccagacttcgcggcagtgttccgccggtcttc---tgaccggttcattctctgccgcgaggccatcatcgtctcggcccgccggataagacctgaggaatgtagctcaccttc-gggggagtgttatagcctctggtgatacggcgcggctggggcgaggtccgcgcttcggcaaggatgatggcgtaatggttgtcggcggcccgtcttgaaacacggaccaaggagtctaacatctatgcgagtgttcgggtgtcaaacccctacgcgtaatgaaagtgaacggaggtgggaaccgc--aaggtgcaccatcgaccgatcctgatgt-cctcggatggatttgagtaagagcatagctgttgggacccgaaagatggtgaactatgcctgaatagggtgaagccagaggaaactctggttggggcgaccagaaaaaggcatcttcatccaaggctggtgttagtcaggtgttgaatcgctacacatatgcttcgaccctgagtcacttgcggcgaacaaacacaccgattggccgtgatggcaagatcgccaagccgagacagctgcacaatacccattggggtcttgtgtgccctgcggaaacgcccgaaggacaagcttgtggcctggtgaagaacttgtcactcatgtgctacgttactgtcggaacccccgcgtctccgcttatcgactttatgcgacaacgtggcatggatctcttgga-ggagtatgacccagtcatgaatccccgagcgaccaaagtatttttgaacggtacttgggtcggtgtccaccgaaatgctggacacctgacagatactctacgccagctacggagaaagagtctgctcagtttcgaggtgaccatcatccgtgatgtgagagaacgtgaaattcgagtcttcaccgacgctggtcgtgtctgccgcccgttg-ttcgt-ggttgacaacgatccgaaaagcccaaatcgtggcaatcttgtgctgactcgagaacaagtgacgaaggtcagcatggacgcgaacattcttgccgagctagaaggaattagcgaagaagaacgcgagagcgccatctacggctggaaaggccttgttgatgaaggcgctgttgagtatcttgacgcggaagaggaggagactgcaatgattacgatgactcctgaagatctcgaagagcacannnnnnnnnnnnnnnnnnnnnnnnnnnnnnnnnnnnnnnnnnngcggagggatcattactgagtgagg------------------g--------cctccggg----------tccgacctccaaccc-t-ttgtgaaccca-tc-ttgttgcttcgggg----gcg-accctgcc-------gattc----gcgtcggcg---agcg----------cccccgga-ggcc----a-tc---aaacactgca-tc---attg-cgtcggag-t----tt---aagtaaattt-aaac----aaaactttcaacaacggatctcttggttctggcatcgatgaagaacgcagcgaaatgcgataagtaatgtgaattgcagaattcagtgaatcatcgaatctttgaacgcacattgcgccctttggtattccgaagggcatgcctgttcgagcgtca-tttcacca-ctcaagcctggcttggtattgggcgc-c-----gcgggggt---cctccc--ccgcgcgcctcaaagtc--tccggctgagctgtcc--gtctcta----agcgttg--------t-gatcca--------tgatcgcttcggagtg--cgggcggc-c---gcggccgttaaatc-ttt-acac----aaggttgacc
>Ramulispora_sorghiphila_CBS_255_82
aaatttgaaatctggcgc--aagccc-gagttgtaatttgtagaggatgcttctgggtagcga-ccgatctaagttccttggaacaggacgtcatagagggtgagaatcccgtatgtgaccgg--cccgcaccctttacgtagctccttcgacgagtcgagttgtttgggaatgcagctctaaatgggaggtaaatttcttctaaagctaaataccggccagagaccgatagcgcacaagtagagtgatcgaaagatgaaaagtactttggaaagagagttaaaaagcacgtgaaattgttgaaagggaagcgcctgcaaccagacttcgtggcagtgttccgccggtcttc---tgaccggtttattctctgtcgcgaggccatcatcgtctgggcccgccggataagacctgaggaatgtagctcaccttc-gggggagtgttatagcctctggtgatgcggcgaggctcgggcgaggtccgcgcttcggcaaggatgatggcgtaatggttgtcggcggcccgtcttgaaacacggaccaaggagtctaacatctatgcgagtgttcgggtgtcaaacccctacgcgtaatgaaagtgaacggaggtgggaaccgc--aaggtgcaccatcgaccgatcctgatgt-cctcggatggatttgagtaagagcatagctgttgggacccgaaagatggtgaactatgcctgaatagggtgaagccagaggaaactctggntggggagaccagaagaaagcttcgtcctcaaaggctggtgtcagtcaggtgctcaatcgctacacctatgcatcgacactaagtcacttgcggcgtaccaacactcccattggtcgcgatggcaagattgccaagcccagacagctgcacaatacacattggggtcttgtctgcccagctgagactcccgaaggccaggcttgtggtttggtcaagaatttatcgctgatgtgctatgttagcgtcggaactcccgctgctcctctgatcgatttcatgcggcagcgtggtatggatctcctgga-agaatacgatccagtgctgaatccccgttcgacgaaagtgatgcttaatggcacttgggttggtgtgcatcgcaacgcaggtcatctcactgaccacttgcgagatctgcgacgaaagggcgtgttgagtttcgaagtcacaattattcgagatgtccgggaacgtgagatcaagatattcacggatgctgggcgcgtgtgccgtcctttg-ttcgt-tatagacaacgacccgaaaagcgacaaccacggcaatctcgtcttgaaacgagaacacattaacctgctcgacgaggacacggcgacgctcgcgaatcttgagggagtgagtgaggaggagcgagaccagtcaatttacgggtggcagggactggtaacccatggtgttgtggagtacctcgacgctgaggaagaagagacagcaatgatcatcatgacccccgacgacctcgaagaacacaaaaacatgcgccgaggcattcagtgggacgaacccagnnnnnngcggagggatcattactgagtgagg------------------g--------ccttcggg----------ctcgacctccaaccc-t-ttgtgaacaca-ac-ttgttgcttcggggt---gcg-accctgcc-------gtctc----acgacgggg---ggcg----------cccccgga-ggcc----tacc---aaacactgta-tc---tttg-cgtcggag-t----tt---aaataaattt-aaac----aaaactttcaacaacggatctcttggttctggcatcgatgaagaacgcagcgaaatgcgataagtaatgtgaattgcagaattcagtgaatcatcgaatctttgaacgcacattgcgccctttggtattccgaagggcatgcctgttcgagcgtca-tttcacca-ctcaagcctggcttggtattgggcgc-c-----gcggtcg--------at--ccgcgcgcctcaaagtc-ttccggctgagctgtcc--gtctcta----agcgttg--------t-gatcttac------gaatcgcttcggagtg--cgggcggc-c---gcggccgttaaatc-tt--tcac----aaggttgacc
>Ramulispora_sorghi_CBS_111032
aaatttgaaatctggcgc--aagccc-gagttgtaatttgtagaggatgcttctgggtagcga-ccggtctaagttccttggaacaggacgtcatagagggtgagaatcccgtatgcgaccgg--cccgcaccctccacgtagctccttcgacgagtcgagttgtttgggaatgcagctctaaatgggaggtaaatttcttctaaagctaaataccggccagagaccgatagcgcacaagtagagtgatcgaaagatgaaaagtactttggaaagagagttaaacagcacgtgaaattgttgaaagggaagcgcccgcaaccagactttgtggcagggttccgccggtcttc---tgaccggtccactctctgtcgcgaggccatcatcgtctgggcccgccggataagacccggggaatgtagctcgccttc-gggggagtgttatagccccgggtgatgcggcgcggctcgggcgaggtccgcgctccggcaaggatgatggcgtaatggttgtcggcggcccgtcttgaaacacggaccaaggagtctaacatctatgcgagtgttcgggtgtcaaacccctacgcgtaatgaaagtgaacggaggtgggaaccgc--aaggtgcaccatcgaccgatcctgatgt-cctcggatggatttgagtgagagcatagctgttgggacccgaaagatggtgaactatgcctgaatagggtgaagccagaggaaactctggttggggagatcagaagaaagcatcatcttccaaggccggcgtcagccaagtgctcaatcgctacacatatgcatcgacgctgagtcacttgcgaagaacgaacacacccatcggtcgtgatggcaaaattgcgaagccaagacaattgcacaacacacactggggccttgtctgcccagctgagactccggaaggtcaggcttgtggcttggtcaagaatctgtcactgatgtgctacgttactgtcggaactcccggggcgccgctgatcgatttcatgcggcaacgtggtatggatttgcttga-agaatacgacccagtgctgaaccctcgatcaacgaaagtgatgctcaacggtacttgggtgggtgttcaccgcaacgcagggcatctcgcagacactttgcgatctctgcgacgaaagggcctgttgagttttgaagttacaatcattcgagacgtccgcgaacgtgagatcagaatcttcacagatgccggacgtgtgtgccgtcctttg-ttcgt-tgtggacaatgatcctaagagctcgaatcgaggaaatcttgtcttaaaccaggagcacattaatcgtctgacgcacgatcaagaagtccttgccggacttgagggcgtgagtgaagaggagcgatcgcagcaaatatatggatggaagggtctcgtggacaatggtgtcgtcgaataccttgacgcagaagaagaagagacagcaatgatcacgatgactccagaggatctcgaagaacacannnnnnnnnnnnnnnnnnnnnnnnnnnnnnnnnnnnnnnnnnngcggagggatcattaccgagtgagg------------------g--------cccccggg----------cccgacctcccaccc-t-ctgtgaaccca-ac-ttgttgcttcgggg----gcg-accctgcc-------gtctc----gcggcggcg---ggcg----------cccccgga-ggcc----c-cc---caaccctgca-tc---gctg-cgtcggagtt----tt---gagcaaatcg-aaac----aaaactttcaacaacggatctcttggttctggcatcgatgaagaacgcagcgaaatgcgataagtaatgtgaattgcagaattcagtgaatcatcgaatctttgaacgcacattgcgccccttggtattccgaagggcatgcctgttcgagcgtca-tttcacca-ctcaagcctggcttggtgttgggcgc-c-----gcggtcg--------ac--ccgcgcgcctcaaagtc-tcccggctgagccgtcc--gtctcca----agcgttg--------t-gatcgcat------gaatcgcttcggggcg--cgggcggc-c---gtggccgttaaatc-tc--cccc----aaggttgacc
>Acervuloseptoria_ziziphicola_CBS_138009
aaatttgaaatctggcgc--aagccc-gagttgtaatttgtagaggatgcttctgggcagcgg-ccgatctaagttccttggaacaggacgtcatagagggtgagaatcccgtatgtgaccgg--cgcgcaccctccacgtagctccttcgacgagtcgagttgtttgggaatgcagctctaaatgggaggtaaatttcttctaaagctaaataccggccagagaccgatagcgcacaagtagagtgatcgaaagatgaaaagcactttggaaagagagttaaaaagcacgtgaaattgttgaaagggaagcgcctacaaccagacttcgcggcagtgttccgccggtcttc---tgaccggtctactcgctgtcgcgaggccatcatcgtctgggcccgccggataagacctcaggaatgtagctcaccttc-gggggagtgttatagcctctggtgatgcggcgcggctcgggcgaggtccgcgcttcggcaaggatgatggcgtaatggttgtcggcggcccgtcttgaaacacggaccaaggagtctaacatctatgcgagtgttcgggtgtcaaacccctacgcgtaatgaaagtgaacggaggtgggaaccgc--aaggtgcaccatcgaccgatcctgatgt-cctcggatggatttgagtaagagcatagctgttgggacccgaaagatggtgaactatgcctgaatagggtgaagccagaggaaactctggttggggtgatcagaagaaggcttcttcgtcaaaggccggtgtaagtcaagtgctgaatcgctacacatatgcctcgaccctcagtcacttacggagaacgaatacacctatcggtcgtgacggcaaaattgccaaacccagacagctgcacaacacccactggggccttgtatgtccggcagaaactccggaaggacaagcatgtggcttggtgaagaacttgtcgctgatgtgctacgttactgtcggtacgcccggaacgccactgattgatttcatgcggcaacgaggtatggatcttctcga-agagtatgatcctgtcatgaaccccagagccaccaaggtcttcctgaacggtacttgggttggcgtgcatcggaacgctggtcatctgacagacacgcttcggtcactgagacggaaggggctactttccttcgaagtcacaattatccgcgacgttagagagcgtgaaatccgtgtttttacggatgccggccgtgtatgtcggccgctg-ttcgt-cgtggagaacaaccccagctctccagagcgcggcagcctcgtgctctcccaagaacacctcgcgcacctgcatcacgaccaagaggtctcaagctcgcttgagcacgtaagtgaggaggagcgtgagaaggccatgtacggctggaaaggcctggtcgaccacggtgtcgtcgagtaccttgatgctgaagaggaggagactgctatgattatcatgacccctgaggacctcgaagagcacannnnnnnnnnnnnnnnnnnnnnnnnnnnnnnnnnnnnnnnnnngcggagggatcattactgagtgagg------------------g--------ctccgg------------cccaacctccaaccc-t-ttgtgaacgaa-tcaatgttgcttcgggg----gcg-accctgcc-------gtcat----ctggcgacg---ggag----------cccccgga-ggcc----a-ct---caaccctgca-tc---tttg-cgtcggagtc----aa---aagttaa-tt-aaac----aaaactttcaacaacggatctcttggttctggcatcgatgaagaacgcagcgaaatgcgataagtaatgtgaattgcagaattcagtgaatcatcgaatctttgaacgcacattgcgccctttggtattccgaagggcatgcctgttcgagcgtca-tttcacca-ctcaagcctggcttggtgttgggcgt-c-----gcggtct-----cccgg--ccgcgcgcctcaaagtt-tcccggctgagctgtcc--gtctcca----agcgttg--------t-gcatca--------cgttcgcttcggagcg--cgggcggc-c---gcggccgttaaatc--c--tcac----aaggttgacc
>Cercosporella_virgaureae_CPC_11460
aaatttgaaatctggcgc--aagccc-gagttgtaatttgtagaggatgcttctgggcagcgg-ccggtctaagttccttggaacaggacgtcatagagggtgagaatcccgtatgtgactgg--cgcgcaccctccacgtagctccttcgacgagtcgagttgtttgggaatgcagctctaaatgggaggtaaatttcttctaaagctaaataccggccagagaccgatagcgcacaagtagagtgatcgaaagatgaaaagcactttggaaagagagttaaaaagcacgtgaaattgttgaaagggaagcgcctacaaccagacttcgcggcagtgttccgccggtcttc---tgaccggtccactctctgtcgcgaggccatcatcgtctgggcccgtcggataagaccttgggaatgtagctcaccttc-gggggagtgttatagcccatggtgatgcgacgcggcccgggcgaggtccgcgcttcggcaaggatgatggcgtaatggttgtcggcggcccgtcttgaaacacggaccaaggagtctaacatctatgcgagtgttcgggtgtcaaacccctacgcgtaatgaaagtgaacggaggtgggaaccgc--aaggtgcaccatcgaccgatcctgatgt-cctcggatggatttgagtaagagcatagctgttgggacccgaaagatggtgaactatgcctgaatagggtgaagccagaggaaactctggttggggagatcagaagaaagcttcctcgtcaaaagccggtgtcagtcaggtgctgaatcgctacacgtatgcttcgacattgagtcacttgcggagaacgaatacaccgatcggccgcgatgggaagatcgccaaacccagacagctgcacaacacccactggggtcttgtttgtccggcagaaacgccagaaggacaggcttgtgggctagtgaagaatctgtcgctgatgtgttacgttactgtcggaacacctggtacgccattaattgacttcatgcggcagcgaggtatggaactgctcga-agagtacgatcctgtgatgaaccccagagctaccaaagtctttctgaacggtacttgggttggtgtacatcggaacgctggacatttgacggacacgctccgatcgctgaggcggaagggtctactttccttcgaggtcacgattattcgcgacgtcagagagcgggagattcgtgtcttcacagacgctggtcgcgtgtgtcggccactt-ttcgt-ggttgagaacaaccccaactcgccggagcgcggcagccttgtgctgaatcaagaacaccttgcacaactgcaaaatgatcagattgttttgggtgagcttgagcatgtgagcgaggaagagcgtgagaaggccatttacggctggaaaggtctggtcgatcacggtgtggttgaataccttgacgccgaggaggaggagacggccatgattattatgacgcccgaagacctggaagagcacannnnnnnnnnnnnnnnnnnnnnnnnnnnnnnnnnnnnnnnnnngcggagggatcattaccgagtgagg------------------g--------ctcgcg------------cccgacctccaaccc-t-ttgtgaacccc-ac-tagttgcttcgggg----gcg-accctgcc-------gtcat----ctggcgacg---ggcg----------cccccgga-ggcc----c-cc----aacactgca-tc---tctg-cgtcggagtc-----a---aagttaa-tt-aaac----aaaactttcaacaacggatctcttggttctggcatcgatgaagaacgcagcgaaatgcgataagtaatgtgaattgcagaattcagtgaatcatcgaatctttgaacgcacattgcgccctttggtattccgaagggcatgcctgttcgagcgtca-tttcacca-ctcaagcctggcttggtgttgggcgc-c-----gcgg---------tctc--ccgcgcgcctcaaagtt-t-ccggctgagctgtcc--gcctcta----agcgttg--------t-gatcca--------tattcgcttcggagtg--cgggcggc-c---gcggccgttaaatc-tt--tcac----aaggttgacc
>Ramulariopsis_gossypii_CBS_141099
aaatttgaaatctggcgc--aagccc-gagttgtaatttgtagaggatgcttctgggcagcgg-ccggtctaagttccttggaacaggacgtcatagagggtgagaatcccgtatgtggctgg--cgcgcaccctccacgtagctccttcgacgagtcgagttgtttgggaatgcagctctaaatgggaggtaaatttcttctaaagctaaataccggccagagaccgatagcgcacaagtagagtgatcgaaagatgaaaagcactttggaaagagagttaaaaagcacgtgaaattgttgaaagggaagcgcctacaaccagacttcgcggcagtgttccgccggtcttc---tgaccggtccactctctgtcgcgaggccatcatcgtctgggcccgtcggataagacctcaggaatgtagctcaccttc-gggggagtgttatagcctgtggtgatgcgacgcggctcgggcgaggtccgcgcttcggcaaggatgatggcgtaatggttgtcggcggcccgtcttgaaacacggaccaaggagtctaacatctatgcgagtgttcgggtgtcaaacccctacgcgtaatgaaagtgaacggaggtgggagccgc--aaggtgcaccatcgaccgatcctgatgt-cctcggatggatttgagtaagagcatagctgttgggacccgaaagatggtgaactatgcctggatagggtgaagccagaggaaactctggttggggagatcagaaaaaggcatcttcgtccaaagctggtgttagtcaagtgctgaatcggtacacatatgcttcgaccctgagtcacttgcggagaaccaacactcccatcggccgtgatggaaagatcgccaagccaaggcagttgcacaatactcattggggacttgtgtgtccggcagaaacgccagaaggacaggcctgtggtttggtgaagaatctgtcgctgatgtgctacgtcactgttggcacaccgggcacaccacttatcgacttcatgcggcaacgaggcatggatctactcga-agagtacgatcctgtgatgaatccaagagctaccaaggtcttcctcaacggtacttgggttggtgtacaccgtaacgctggacacttgacagagacgctccgctcgctgcgacgaaagggattactgtcgttcgaggtcactatcatccgcgacgtgagagagcgcgagattcgagtcttcacggatgcaggtcgggtgtgtcggccactt-ttcgt-ggttgaaaacaacccaaactcaccagaccgtgacagtctggtgctgaaccaagagcatctacaaaatctccagaacgatcaaagcattctgggtgaacttgagcatgtgagcgaggaagagcgggaaaaggccatatatggctggaaaggcttggtcgaccacggtgtcgtcgagtatctagacgcggaggaggaggagacagctatgannnnnnnnnnnnnnnnnnnnnnnnnnnnnnnnnnnnnnnnnnnnnnnnnnnnnnnnnnnnnnnnnnnnnnnnnnnngcggagggatcattactgagtgagg------------------g--------cccacg------------cccgacctccaaccc-t-ttgtgaacgta-ac-ttgttgcttcgggg----gcg-accctgcc-------gtcat----ctggcgacg---ggcg----------cccccgga-ggcc----t-tc---aaacactgca-tc---tctg-cgtcggagtc----aa---aagttaa-tt-aaac----aaaactttcaacaacggatctcttggttctggcatcgatgaagaacgcagcgaaatgcgataagtaatgtgaattgcagaattcagtgaatcatcgaatctttgaacgcacattgcgccctttggtattccgaagggcatgcctgttcgagcgtca-cttcacca-ctcaagcctggcttggtattgggcgc-c-----gcgg-------cgttgt--ccgcgcgcctcaaagtc-t-ccggctgagctgtcc--gtctcta----agcgttg--------t-gataca--------tattcgcttcggagcg--cgggcggc-c---gcggccgttaaatc-tt--tcac----aaggttgacc
>Nothophaeocryptopus_gaeomannii_CBS_244_38
aaatttgaaatctggcgc--aagccc-gagttgtaatttgtagaggatgcttctaggtagcgg-ccgttctaagttccttggaacaggacgtcatagagggtgagaatcccgtatgtgaccgg--cacgcaccttctacgcagctccttcgacgagtcgagttgtttgggaatgcagctctaaatgggaggtaaatttcttctaaagctaaataccggctggagaccgatagcgcacaagtagagtgatcgaaagatgaaaagcactttggaaagagagttaaaaagcacgtgaaattgttgaaagggaagcgcctgcaaccagacttcgcggcagtgttccgccggtcttc---tgaccggttcattctctgtcgcgaggccatcatcgtctggggccgccggataagactggaggaatgtagctcccctc---ggggcgtgttatagctttcagtgatgcggcgtgtctcgggcgaggtccgcgcttcggcaaggatgatggcgtaatggttgtcggcggcccgtcttgaaacacggaccaaggagtctaacatctatgcgagtgttcgggtgtcaaacccctacgcgtaatgaaagtgaacggaggtgggaact-t--tttgtgcaccatcgaccgatcctgatgt-cctcggatggatttgagtaagagcatagctgttgggacccgaaagatggtgaactatgcctgaatagggtgaagccagaggaaactctggttggggtgaccagaaaaaggcttcttcttcgaaggcaggtgtcagtcaagtgctgaatcgttacacatacgcatcgacactgagccatttacggagaacgaacacacctattggacgagatggcaagattgcgaagccgagacaactgcacaacactcactggggtctcgtgtgccctgcagagactcccgaaggtcaagcttgcggtctggtgaagaatctctcgctgatgtgctacgtcactgtcggcacgcccggattcccgttgatcgatttcatgcgtcaacgtggcatggatctcctcga-agagtacgatccagtcatgaacccaagagcgaccaaagtcttcttgaacggtacttgggtcggtgttcaccgcaatgctggtcatcttaccgatactctccgcacgctgcggagaaagggtctgctcagtttcgaagtgactatcattcgcgacgtacgtgagcgcgaaatccgagtcttcacggacgctggccgtgtctgcaggccgtta-ttcgt-tgtcgacaacactcctggctctgaaaaccgcggcagccttgtgctcaatcgggaccacattcagaagctcagcgatgatgtcgagatcatcaaagagcttgagggtgtcagtgaagaggagagaggaaaacagacctttggttggaggggtcttgtagacgcgggagtcgtcgaataccttgatgccgaggaagaagagactgccatgatcatcatgacaccagacgaccttgaggagcacannnnnnnnnnnnnnnnnnnnnnnnnnnnnnnnnnnnnnnnnnngcggagggatcattactgagtgagg------------------g--------cttcgg------------tccgacctccaaccc-t-ttgtgaaccaa-ac-ttgttgcttcgggg----gcg-accctgcc-------gccac------ggcggcgc--ggcg----------cccccgaa-ggcc----a-tc---aaacactgca-tc---attg-cgtcggag-t----ta---aagtaaa-tc-aaat----aaaactttcaacaacggatctcttggttccagcatcgatgaagaacgcagcgaaatgcgataagtaatgtgaattgcagaattcagtgaatcatcgaatctttgaacgcacattgcgccctctggtattccggggggcatgcctgttcgagcgtca-tttcacca-ctcaagcctggcttggtattgggcgt-c-----gcgg-----------ct--ccgcgcgccttaaagtc-ttccggctgagctgtcc--gtctcta----cgcgttg--------t-ggcaac--------tattcgcgtgggaggt--cgggtggc-c---gcggccgttaaatc-ct--tca-----aaggttgacc
>Scolecostigmina_mangiferae_CBS_125467
aaatttgaaatctggcgc--aagccc-gaattgtaatttgtagaggatgcttccaggcagcgg-ccgttctaagttccttggaacaggacgtcatagagggtgagaatcccgtatgtgaccgg--cccgcaccttttacgtagctccttcgacgagtcgagttgtttgggaatgcagctctaaatgggaggtaaatttcttctaaagctaaataccggctggagaccgatagcgcacaagtagagtgatcgaaagatgaaaagcactttggaaagagagttaaaaagcacgtgaaattgttgaaagggaagcgcctacaaccagactttgtggcagtgttccgccggtcttc---tgaccggtctactctctgtcgcgaggccatcatcgtctggggccgccggataagattggaggaatgtagctcccctc---ggggagtgttatagctttcagtgatgcggcgtgtctcgggcgaggtccgcgcttcggcaaggatgatggcgtaatggttgtcggcggcccgtcttgaaacacggaccaaggagtctaacatctatgcgagtgttcgggtgtcaaacccctacgcgtaatgaaagtgaacggaggtgggaact-t--tttgtgcaccatcgaccgatcctgatgt-cctcggatggatttgagtaagagcatagctgttgggacccgaaagatggtgaactatgcctgaatagggtgaagccagaggaaactctggttggggtgaccagaagaaggcgtcttcttcgaaagctggtgtcagtcaagtgctgaatcgttacacatacgcatcgacgctgagccacttgcggagaacgaacacacctattggacgcgacggcaagattgcgaagccgagacaactgcacaacacccactggggtcttgtgtgccctgcagagactcccgaaggtcaagcttgcggtctggtgaagaatctctccctgatgtgctacgtcactgtcggaacgcctggattcccgctgattgatttcatgcgtcaacgtggtatggatcttctgga-agagtacgatccagtcatgaacccaagagcgaccaaagtctttttgaacggtacttgggttggtgtccaccgcaatgctggtcatcttaccgatactctccgcacgctgcggagaaagggtctgctcagtttcgaagtgactatcattcgcgacgtacgtgagcgcgagatccgagtcttcacggacgctggccgtgtctgcaggccgttg-ttcgt-cgtcgacaacactcctggttctgaaaaccgtggcagccttgtgctcaatcgggaccacattcagaagctcagcgatgatgtcgagattgtcaaagagcttgagggtgtcagtgaagaggagagagaaaagcagacctttggttggaagggtctcgtggacgcgggagttgtcgaatacctcgatgccgaagaagaggagactgccatgatcatcatgacaccagacgatctggaggaacacannnnnnnnnnnnnnnnnnnnnnnnnnnnnnnnnnnnnnnnnnngcggagggatcattactgagtgagg------------------g--------ctccgg------------tccaacctccaaccc-t-ttgtgaaccaa--c-atgttgctttgggg----gcg-accctgcc-------gttgc------ggcggcgc--ggcg----------cccccgga-ggcc----a-tc---aaacactgca-tc---attg-cgtcggag-t----ca---gagtaaa-tg-aaat----aaaactttcaacaacggatctcttggttccagcatcgatgaagaacgcagcgaaatgcgataagtaatgtgaattgcagaattcagtgaatcatcgaatctttgaacgcacattgcgccctctggtattccggggggcatgcctgttcgagcgtca-tttcacca-ctcaagcctggcttggtgttgggcgt-c-----gcgg-----------ct--ccgcgcgccttaaagtg-ttccggctgagctatcc--gcctcta----agcgttg--------t-ggcaac--------tattcgcttcggaggt--tgggcagc-t---gcggccgttaaatc-tt--ttac----aaggttgacc
>Pallidocercospora_heimii_CBS_110682
aaatttgaaatctggcgc--aagccc-gagttgtaatttgtagaggatgcttctaggcagcgg-ccgttctaagttccttggaacaggacgtcatagagggtgagaatcccgtatgtgaccgg--cacgcaccttttacgtagctccttcgacgagtcgagttgtttgggaatgcagctctaaatgggaggtaaatttcttctaaagctaaataccggctggagaccgatagcgcacaagtagagtgatcgaaagatgaaaagcactttggaaagagagttaaaaagcacgtgaaattgttgaaagggaagcgcctgcaaccagacttcgtggcagtgttccgccggtcttc---tgaccggtctattctctgtcgcgaggccatcatcgtctggggccgccggataagactggaggaatgtagctcccctc---ggggagtgttatagcttccagtgatgcggcgtgtctcgggcgaggtccgcgcttcggcaaggatgatggcgtaatggttgtcggcggcccgtcttgaaacacggaccaaggagtctaacatctatgcgagtgttcgggtgtcaaacccctacgcgtaatgaaagtgaacggaggtgggaact-t--tttgtgcaccatcgaccgatcctgatgt-cctcggatggatttgagtaagagcatagctgttgggacccgaaagatggtgaactatgcctgaatagggtgaagccagaggaaactctggttggggcgaccagaagaaggcgtcttcttcgaaagctggagtcagtcaagtgctgaatcgctacacatacgcatcgacactgagtcacttgcggagaacaaacacgcctattgggcgagatggcaagatcgcgaagccgagacaactgcacaatactcactggggtcttgtatgccccgcagagactcccgaaggtcaagcttgcggtctggtgaagaacctctcgctgatgtgctacgttactgtcggaacacctggctttcctttgattgacttcatgcgtcaacgtggtatggatcttctgga-agagtatgacccagtcatgaacccaagagccaccaaagtcttcttgaacggtacttgggttggtgtccaccgcaatgctggtcaccttaccgacactctccgtacgctgcgaagaaagggcctgctcagtttcgaagtgactatcattcgtgacgtacgtgagcgcgagatccgagtgtttacagatgctggccgcgtctgcaggccgttg-ttcgt-cgtcgacaacacacagggctctgagaacaagggcagccttgtgctcaaccgggaccatatccagaagcttagcgatgacgtcgagattctcaaagagcttgagggtgtcagtgaagaggagagagaaaagcagacttttggttggaagggccttgtggacgctggcgttgtggagtacctcgacgccgaagaagaagagactgccatgatcatcatgacaccagacgaccttgaggaacacannnnnnnnnnnnnnnnnnnnnnnnnnnnnnnnnnnnnnnnnnngcggagggatcattactgagtgagg------------------g--------ct-agg------------tccgacctccaaccc-t-ttgtgaaccaa-ac-ttgttgcttcgggg----gcg-accctgcc-------gcttg------ggcggtgc--ggcg----------cccccgga-ggcc----a-tt---aaacactgca-tc---attg-cgtcggag-t----aa---aagtaaa-tt-aaac----aaaactttcaacaacggatctcttggttccagcatcgatgaagaacgcagcgaaatgcgataagtaatgtgaattgcagaattcagtgaatcatcgaatctttgaacgcacattgcgccctctggtattccggggggcatgcctgttcgagcgtca-tttcacca-ctcaagcctggcttggtattgggcgt-c-----gcgg-----------ct--ccgcgcgccttaaagtc-ttccggctgagctgtcc--gtctcta----agcgttg--------t-ggcaac--------tattcgcttcggaggt--cgggtggc-c---gcggccgttaaatc-tt--tcac----aaggttgacc
>Trochophora_simplex_CBS_124744
aaatttgaaatctggcgc--gagccc-gagttgtaatttgtagaggatgcttctaggcagcgg-ccgttctaagttccttggaacaggacgtcatagagggtgagaatcccgtatgtgaccgg--cacgcaccttcgacgtagctccttcgacgagtcgagttgtttgggaatgcagctctaaatgggaggtaaatttcttctaaagctaaataccggctggagaccgatagcgcacaagtagagtgatcgaaagatgaaaagcactttggaaagagagttaaaaagcacgtgaaattgttgaaagggaagcgcctgcaaccagacttcggggcagtgttccgccggtcttc---tgaccggtctattcgctgtcgcgaggccatcatcgtctggggccgccggataagactggaggaatgtagctcccctc---ggggagcgttatagcttccggtgatgcggcgcgtctcgggcgaggtccgcgcttcggcaaggatgatggcgtaatggttgtcggcggcccgtcttgaaacacggaccaaggagtctaacatctatgcgagtgttcgggtgtcaaacccctacgcgtaatgaaagtgaacggaggtgggaact-t--tttgtgcaccatcgaccgatcctgatgt-cctcggatggatttgagtaagagcatagctgttgggacccgaaagatggtgaactatgcctgaatagggtgaagccagaggaaactctggttggggtgaccagaagaaagcgtcttcttcgaaagctggtgtcagtcaagtgctgaatcgctacacgtatgcatcgacgctgagccacttgcggagaacaaacactcctatcggacgagatggcaagattgcgaagccgagacagttgcacaatactcattggggtctcgtgtgccccgcagagacgcctgaaggccaagcttgcggtctggtgaagaatctctcgctgatgtgctatgtcactgttggaacgcctggattccccttgattgacttcatgcgtcaacgtggaatggaccttctcga-agaatacgacccagtcatgaatccgagagcgactaaggtcttcctaaacggtacttgggttggtgttcaccgcaatgctggccaccttaccgatacgcttagaactttgcggaggaagggtctgctcagtttcgaggtgaccatcattcgcgacgtgcgtgagcgcgaaatcagagtatttacagatgctggtcgtgtctgcaggccattg-ttcgt-tgtcgacaacgcgccggggtctgagaaccgtggcagccttgtgctcaaccgggaccacattcaaaagctcagcgatgacgtggacactctcaaagatctggaaggcgttagcgaagaagagagagagaaggcgacctttggttggaaggggctcgttgacgccggggttgtcgaatacctcgacgccgaagaagaggagaccgcaatgatcattatgacaccagacgatcttgaggaacacannnnnnnnnnnnnnnnnnnnnnnnnnnnnnnnnnnnnnnnnnngcggagggatcattactgagtgagg------------------g--------cttcgg------------tccgacctccaaccc-t-ttgtgaactcg-tc-ttgttgcttcgggg----gcg-accctgcc-------gcttc------cgcggcgc--ggcg----------cccccgga-ggcc----a-tc---aaacactgca-tc---attg-cgtcggag-t----ca---cagtaaa-tt-aaac----aaaactttcaacaacggatctcttggttccagcatcgatgaagaacgcagcgaaatgcgataagtaatgtgaattgcagaattcagtgaatcatcgaatctttgaacgcacattgcgccctctggtattccggggggcatgcctgttcgagcgtca-tttcacca-ctccagcctggctgggtattgggcgt-c-----gcgg-----------ct--ccgcgcgcctcaaagtc-ttccggctgagctgtcc--gtctcta----agcgttg--------t-ggcaac--------tattcgcttcggaggt--cgggcggc-t---acggccgttaaatc-tt--tcac----caggttgacc
>Parapallidocercospora_colombiensis_CBS_110968
aaatttgaaatctggcgc--aagccc-gagttgtaatttgtagaggatgcttcgaggcagcgg-ccgttctaagttccttggaacaggacgtcatagagggtgagaatcccgtatgtgaccgg--cccgcacctcatacgtagctccttcgacgagtcgagttgtttgggaatgcagctctaaatgggaggtaaatttcttctaaagctaaataccggctggagaccgatagcgcacaagtagagtgatcgaaagatgaaaagcactttggaaagagagttaaaaagcacgtgaaattgttgaaagggaagcgcctacaaccagacttcgcggcagtgttccgccggtcttc---tgaccggttcattctctgtcgcgaggccatcatcgtctggggccgccggataagactggaggaatgtagctcccttc---ggggtgtgttatagcttccagtgatgcggcgcgtctcgggcgaggtccgcgcttcggcaaggatgatggcgtaatggttgtcggcggcccgtcttgaaacacggaccaaggagtctaacatctatgcgagtgttcgggtgtcaaacccctacgcgtaatgaaagtgaacggaggtgggaact-t--tttgtgcaccatcgaccgatcctgatgt-cctcggatggatttgagtaagagcatagctgttgggacccgaaagatggtgaactatgcctgaatagggtgaagccagaggaaactctggttggggtgaccagaagaaggcgtcttcttcaaaggctggtgtcagtcaagtgctgaaccgttatacatacgcatcaacgctcagtcacttgcggagaacgaacacccccattggacgagatggcaagatcgcgaagccgagacagctgcacaacacacactggggtctcgtgtgtcctgcagaaacacccgaaggacaagcttgcggtctcgtgaagaatctgtcgctgatgtgctacgtcactgtcggaactcctggtttccccctcattgacttcatgcgacaacgcggtatggatctccttga-agaatacgaccctgtcatgaacccaagagcgaccaaggtcttcttgaacggtacttgggtcggtgtccaccgcaatgctggtcaccttaccgataccctccgcactctgcgaagaaagggcttgctcagcttcgaagtgactatcattcgcgacgtccgtgagcgtgagatcagagtgtttacagacgccggccgtgtctgcagacctctg-ttcgt-cgttgacaacactcctggatctgagaaccgtggtagccttgtgctgaacagagaccacatccagaagctcagtgacgacgttgacattctcaaggatctggagggtgtcagtgaggaggagagagaaaaggcgacttttggctggaaggggcttgtcgatgccggagttgtcgagtatctggacgcagaagaagaggaaaccgccatgatcatcatgacaccagatgaccttgaggagcacannnnnnnnnnnnnnnnnnnnnnnnnnnnnnnnnnnnnnnnnnngcggagggatcattactgagtgagg------------------g--------cctccggg----------tccgacctccaaccc-t-ttgtgaaccaa-tc-ttgttgcttcgggg----gcg-accctgcc-------gcttc------ggcggtgc--ggcg----------cccccgga-ggcc----a-tc---aaacactgca-tc---attg-cgtcggag-t----aa---aagtaaa-tg-aaac----aaaactttcaacaacggatctcttggttccagcatcgatgaagaacgcagcgaaatgcgataagtaatgtgaattgcagaattcagtgaatcatcgaatctttgaacgcacattgcgccctctggtattccggggggcatgcctgttcgagcgtca-tttcacca-ctcaagcctggcttggtattgggcgt-c-----gcgg-----------tg--ccgcgcgccttaaagtc-ttccggctgagctgtcc--gtctcta----agcgttg--------t-ggcaac--------tattcgcttcggaggc--cgggcggc-c---gcggccgttaaatc-tt--tcac-----aaggtgacc
>Sonderhenia_eucalyptorum_CBS_120220
aaatttgaaatctggcgc--aagccc-gagttgtaatttgtagaggatgcttctgggtagcgg-ccggtctaagttccttggaacaggacgtcacagagggtgagaatcccgtatgtgaccgg--cgcgcaccctccacgtagctccttcgacgagtcgagttgtttgggaatgcagctctaaatgggaggtaaatttcttctaaagctaaataccggccagagaccgatagcgcacaagtagagtgatcgaaagatgaaaagcactttggaaagagagttaaaaagcacgtgaaattgttgaaagggaagcgcctgcaaccagacttcgcggcagtgttccgccggtcttc---tgaccggttcactctctgccgcgaggccatcatcgtctggggccgccggataagactggaggaatgtagctcccctc---ggggtgtgttatagcctccggtgatgcggcgcgtcccgggcgaggtccgcgcttcggcaaggatgatggcgtaatggttgtcggcggcccgtcttgaaacacggaccaaggagtctaacatctatgcgagtgttcgggtgtcaaacccctacgcgtaatgaaagtgaacggaggtgggaact-t--tttgtgcaccatcgaccgatcctgatgt-cctcggatggatttgagtaagagcatagctgttgggacccgaaagatggtgaactatgcctgaatagggtgaagccagaggaaactctggttggggggatcaaaagaaggcttcctcttcaaaggccggcgtcagtcaagtgctgaaccggtatacctacgcttcgacgctcagtcacttgcgaaggacgaacacgcccattggacgtgacggcaaaatcgcaaagccgagacagctgcataatacccactggggacttgtgtgtcctgcagagacgcccgaaggtcaagcttgcgggttggtgaagaacctgtcgttgatgtgttacgtcacggtcggtacacctggtttcccactgatcgacttcatgcgtcaacgaggcatggatctgctcga-ggaatatgaccccgtcatgaacccgaaagcgaccaaagtttttctcaacggcacctgggtcggcgttcatcgaagcgctggtcacctgaccgatactctccggacacttcgcaggaaaggtctgctcagcttcgaggtgactatcattcgagatgtgcgagagcgcgagatcagagtattcacagacgctgggcgggtctgtcgcccgctg-tttgt-agtcgataacaccgccacttcagagaagagagggagtctcgtcgtggaacgctcccacattcagaagctacaagctgatcaggatgtcatcgcaactttggaaggcgtcagtgaagaggagagagaaagccagatttacgggtggaagggactagtcgaccatggagttgtcgaatacctggacgctgaggaggaggagaccgccatgattataatgacccccgaggatctcgaggaacacannnnnnnnnnnnnnnnnnnnnnnnnnnnnnnnnnnnnnnnnnngcggagggatcattaccgagtgagg------------------g--------ccccgg------------cccgacctccaaccc-t-ttgtggaccca-ac-ttgttgcttcgggg----gcg-accctgcc-------gtctc------ggcggcgc--ggcg----------cccccgga-ggcc----c-tc---aaacactgca-tc---attg-cgtcggag-t----ct---cagtaaa-tg-aaac----aaaactttcaacaacggatctcttggttctggcatcgatgaagaacgcagcgaaatgcgataagtaatgtgaattgcagaattcagtgaatcatcgaatctttgaacgcacattgcgccctctggtattccggggggcatgcctgttcgagcgtca-tttcacca-ctcaagcctggcttggtattgggcgt-c-----gcgg-----------tg--ccgcgcgcctcaaagtc-ttccggctgagctgccc--gtctcca----agcgttg--------t-ggcgac--------tattcgcttcggggcg--cgggcggc-c---gcggccgttaaatc-tt--tcac----aaggttgacc
>Graminopassalora_graminis_CBS_113303
aaatttgaaatctggcgc--aagccc-gagttgtaatttgtagaggatgcttctgggcagcgg-ccggtctaagttccttggaacaggacgtcatagagggtgagaatcccgtatgtgattgg--cgcgcaccctccacgtagctccttcgacgagtcgagttgtttgggaatgcagctctaaatgggaggtaaatttcttctaaagctaaataccggccagagaccgatagcgcacaagtagagtgatcgaaagatgaaaagcactttggaaagagagttaaaaagcacgtgaaattgttgaaagggaagcgcctgcaaccagacttcgcggcagggttccgccggtcttc---tgaccggtccattctctgtcgcgaggccatcatcgtctggggccgccggataagaacggaggaatgtggcacgccctc-gggcgtgtgttatagcctccggtgatgcggcgagtcccgggcgaggtccgcgcttcggcaaggatgatggcgtaatggttgtcggcggcccgtcttgaaacacggaccaaggagtctaacatctatgcgagtgttcgggtgtcaaacccctacgcgtaatgaaagtgaacggaggtgggaaccgc--aaggtgcaccatcgaccgatcctgatgt-cctcggatggatttgagtaagagcatagctgttgggacccgaaagatggtgaactatgcctgaatagggtgaagccagaggaaactctggttggggcgaccagaagaaagcatcatcctccaaggctggtgtcagccaagtattgaatcgttacacatatgcttcgactctcagtcacttgcgaagaacgaatacgcccattggacgtgacggcaagattgcgaagccgagacagctgcacaatacccattggggtctcgtttgtccggcagaaacgccagaagggcaagcctgtggtttggtgaaaaatctgtctctcatgtgttatgtcaccgttggcacaccggggacacctctggtggatttcatgcgacaacgaggtatggacttgcttga-ggaatacgatcccgtgatgagccccagggcgaccaaagtcttcctgaacggtacctgggtaggcgtccacaagaacgcaggacatttggcagaaactcttcgtcaactgcggcgcaagggtctcctcagcttcgaagtcaccatcatccgcgatgtcagagaacgtgagatcaaagttttcaccgacgccggccgagtttgccgacctctg-ttcgt-gattgacaacagcaccaattctccgaacaagggtagcctggcactgaatcaggaacacattgccaagctacacgcagatcaggaggttctcgctggactcgagggcgtcagcgaggaggaaagagaaaggtcaatctatgggtggaagggcttgattgacgaaggtgtggtggagtatctggatgcagaagaggaagaaaccgccatgattatcatggctcctgaggacctcgaagaacacannnnnnnnnnnnnnnnnnnnnnnnnnnnnnnnnnnnnnnnnnngcggagggatcattactgagcgagg------------------g--------ccccccgg----------cccgacctccaaccc-t-ttgtgaaccca-tc-tcgttgcttcgggg----gcg-accctgcc-------ggtcc------gccggcg---ggcg----------cccccgga-gacc----aacc---caacactgca-tc---acgg-cgtcggagtc----aa---aagttaa-tt-aaac----aaaactttcaacaacggatctcttggttctggcatcgatgaagaacgcagcgaaatgcgataagtaatgtgaattgcagaattcagtgaatcatcgaatctttgaacgcacattgcgccccctggtattccggggggcatgcctgttcgagcgtca-tttcacca-ctcaagcctcgcttggtattgggcgc-c-----gcgg---------ttcg--ccgcgcgcctcaaagt--ccccggctgggccgtcc--gtctcca----agcgttg--------t-gcatca--------tattcgcttcggggcg--cgggcgtg-ccgtgcggccgttaaatc-tt--tcac----caggttgacc
>Neoseptoria_caricis_CBS_135097
aaatttgaaatctggcgc--aagccc-gagttgtaatttgtagaggatgcttctgggtagcga-ccggtctaagttccttggaacaggacgtcatagagggtgagaatcccgtatgtgaccgg--cccgcaccctccacgtagctccttcgacgagtcgagttgtttgggaatgcagctctaaatgggaggtaaatttcttctaaagctaaataccggccagagaccgatagcgcacaagtagagtgatcgaaagatgaaaagtactttggaaagagagttaaaaagcacgtgaaattgttgaaagggaagcgcctgcaaccagacttcgcggcagtgttccgccggtcttc---tgaccggttcattctctgccgcgaggccatcatcgtctcggcccgccggataagatctgaggaatgtggctccccctc-gggggagtgttatagcctcgggtgatgcggcgcggctggggcgaggtccgcgcttcggcaaggatgatggcgtaatggttgtcggcggcccgtcttgaaacacggaccaaggagtctaacatctatgcgagtgttcgggtgtcaaacccctacgcgtaatgaaagtgaacggaggtgggaaccgc--aaggtgcaccatcgaccgatcctgatgt-cctcggatggatttnnnnnnnnnnnnnnnnnnnnnnnnnnnnnnnnnnnnnnnnnnnnnnnnnnnnnnnnnnnnnnnnnnnnnnnnnnnnntggggcgaccaaaagaaagcctcatcgtccaaggctggcgtcagccaggtgctcaaccggtatacatatgcatcgacattgagtcatctacggagaacaaacacaccaattggccgtgacggcaagatcgccaagccacgacaactgcacaacacccattgggggcttgtgtgtcccgcggaaacgcctgaaggacaagcttgtggtttggtaaagaatttgtcgctcatgtgctacgttacggtcggtacacctggtacccctctgattgatttcatgcgacagcgtggaatggatcttctcga-agagtatgatcccgtcatgaaccctcgtgccaccaaagtgttcctcaatggaacctgggtcggtgtccatcgcaacgccggacatcttaccgacaccctccgccagctgcgcagaaagggtctgctcagcttcgaggtcaccatcatccgcgacgttcgagagcgcgagatccgagtcttcacggatgctggccgcgtctgccgtccgctg-ttcgt-ggttgacaatgatcccaaaagtccgaaccgggggaacttggtgctcagtcaggaacaagttgccaagctccagatggatcaggaaatccttgctggtttggagggcgtgagcgaggaagagcgagaaaagtccatctacgggtggaaaggcttggtcgacgaaggcgtggtggaatatcttgatgccgaggaagaagagacagccatgatcatcatgacccccagagnnnnnnnnnnnnnnnnnnnnnnnnnnnnnnnnnnnnnnnnnnnnnnnnnnnnnnnnnnnnnnnnnnnnnnnnnnnnnnnnnnn------------------n--------------------------nnnnnnnnnnnnnnn-n-nnnnnnnnnnn-nn-nnnnnnnnnnnnnn--------nnnnnnnn-------nnnnnn---nnnnnnnnnn--nnnn----------cccccgga-ggcc----aacc---caaccctgca-tc---gtgg-cgtcggag-t----tt---aagtaaattt-aaac----aaaactttcaacgacggatctcttggttctggcatcgatgaagaacgcagcgaaatgcgataagtaatgtgaattgcagaattcagtgaatcatcgaatctttgaacgcacattgcgccctttggtattccgaagggcatgcctgttcgagcgtca-tttcacca-ctcaagcctggcttggtattgggcgc-c-----gcggcggcttcggccgt--ccgcgcgcctcaaagtc--tccggctgagccgtcc--gtctccc----agcgttg--------t-ggtaca--------taaccgctgcggagcg--cgggcggc-c---gcggccgttaaatc-ttc--------acaaggtgacc
>Pseudocercospora_vitis_CBS_132012
aaatttgaaatctggcgc--aagccccgagttgtaatttgtagaggatgcttctgggtagcgg-ccggtctaagttccttggaacaggacgtcatagagggtgagaatcccgtatgtgactgg--cttgcaccctccacgtagctccttcgacgagtcgagttgtttgggaatgcagctctaaatgggaggtaaatttcttctaaagctaaataccggccagagaccgatagcgcacaagtagagtgatcgaaagatgaaaagcactttggaaagagagttaaaaagcacgtgaaattgttgaaagggaagcgcccgcaaccagactttgcggcagtgttccgccggtcttc---tgaccggtctactcgctgtcgtgaggccatcatcgtctgggaccgctggataagaccttaggaatgtagctcccttc---ggggagtgttatagcctctggtgatgcagcgcgtctcgggcgaggtccgcgcttcggcaaggatgatggcgtaatggttgtcggcggcccgtcttgaaacacggaccaaggagtctaacatctatgcgagtgttcgggtgtcaaacccctacgcgtaatgaaagtgaacggaggtgggaact-t--tttgtgcaccatcgaccgatcctgatgt-cctcggatggatttgagtaagagcatagctgttgggacccgaaagatggtgaactatgcctgaatagggtgaagccagaggaaactctggttggggagatcagaagaaggcctctcaatcaaaagctggtgtcagtcaggtgctgaaccgctatacctacgcttcgaccttgtctcacttgcggagaacgaatactccgatcggtcgagacggcaagattgctaagccgcgacaactccataacacacattggggacttgtatgccctgcagagacgccagaaggtcaagcttgtggtcttgtcaagaacttatcacttatgtgctatgttacagtcggcacgcctggatctccgcttattgacttcatgcgacagcgcggtatggacctgctaga-agagtacgatccagtgatcaatccccgagcgacgaaggtgttcctcaacggtacttgggttggtgtgcatcgaaatgcgggccagctggctgacactctgcgtcaactgcgccgaaagggtcttctcagctttgaggtcaccatcattcgtgacgtgcgagaacgtgagatcagagtcttcacagatgccggtcgcgtttgcagaccgctc-ttcgt-cgtcgacaacaggcctgagtctgccaaccgcggcagcttggtgctcgatcaaacccatcttcagaaactggcagatgatcaggacatgcttcaaaacctggaaggcgtcagtgaagaagagcgagagaagcatctattcggctggaagggtctggtagacggaggtgtcgtcgaatatctcgacgccgaggaagaagagactgccatgatcatcatgacacctgaagaccttgaagagcacannnnnnnnnnnnnnnnnnnnnnnnnnnnnnnnnnnnnnnnnnnnnnnagggatcattactgagtgagg------------------g--------ctcgcg------------cccgacctccaaccc-t-ttgtgaaccaa-atcctgttgcttcgggg----gcg-accctgcc-------ggcaca---ccgtcgccg---ggcg----------cccccgga-ggtc----t-tc---aaacactgca-tc---tttg-cgtcggag-t----tt---aaatcaaatt-aaac----aaaactttcaacaacggatctcttggttctggcatcgatgaagaacgcagcgaaatgcgataagtaatgtgaattgcagaattcagtgaatcatcgaatctttgaacgcacattgcgccctttggtattccgaagggcatgcctgttcgagcgtca-tttcacca-ctcaagcctagcttggtattgggcgt-c-----gcgg-----------ct--ccgcgcgccttaaagt--ctccggctgagctgtcc--gtctcta----agcgttg--------t-ggaaat---tcaactattcgcttcggagtg--cgggcggc-c---gcggccgttaaatc-ttt-attc----aaggttgacc
>Clypeosphaerella_quasiparki_CBS_123243
aaatttgaaatctggcgc--aagccc-gagttgtaatttgtagaggatgcttctgggtagcgg-ccggtctaagttccttggaacaggacgtcatagagggtgagaatcccgtatgtgactgg--cccgcaccctccacgtagctccttcgacgagtcgagttgtttgggaatgcagctctaaatgggaggtaaatttcttctaaagctaaataccggccagagaccgatagcgcacaagtagagtgatcgaaagatgaaaagcactttggaaagagagttaaacagcacgtgaaattgttgaaagggaagcgcccgcaaccagacttcgcggcggtgttccaccggtcttc---tgaccggtctactctccgtcgtgaggccatcatcgtctggggccgccggataagacttaaggaatgtagcaccccctc-gggggtgtgttatagccttctgtgatgcggcgagtcccgggcgaggtccgcgcttcggcaaggatgatggcgtaatggttgtcggcggcccgtcttgaaacacggaccaaggagtctaacatctatgcgagtgttcgggtgtcaaacccctacgcgtaatgaaagtgaacggaggtgggagct-t--tcggcgcaccatcgaccgatcctgatgt-cctcggatggatttgagtaagagcatagctgttgggacccgaaagatggtgaactatgcctgaatagggtgaagccagaggaaactctggttggggtgaccagaagaaggcctcttcgtcaaaagcaggtgtcagtcaagtgctgaatcgatacacatacgcttcgactctcagtcacttgcggagaacgaacactccgattggtcgcgatggcaaaattgccaagccgagacaactgcacaacacccactggggtcttgtgtgtccagcagagacgcccgaaggacaggcttgtggcttagtcaagaacttgtctctcatgtgctacgttacggtcggcacgcctggcacgcctctgattgatttcatgcggcagcgaggaatggacctgcttga-ggagtacgaccctgtgatgaatcctggagcgacgaaagtcttcctaaacggcacatgggttggtgtccaccgcaatgcgggtcacttgacggatactctacgctcgctgcgaagaaagggccttctcagtttcgaggtcacgatcattcgagacgtcagagagcgcgagattaaggtgttcacagacgctggccgagtgtgccgaccgctg-ttcgt-ggtcgataacaagccagagtccgaaaatcgcggtagcctggttctgaaccaagaccatctggccaagcttcaaaacgacttggagatcatgcagagcctggaaggcgttagcgaagaagagcgagagcagcatgtcttcggatggaagggcctgatcgattccggagtcgtagagtatctcgatgcagaagaagaagagactgccatgatcagcatgacgcccgatgatcttgaagagcacannnnnnnnnnnnnnnnnnnnnnnnnnnnnnnnnnnnnnnnnnnnnnnnnggatcattactgagtgagg------------------g--------ctcacg------------cccgacctccaaccc-t-ttgtgaaccaa-actttgttgcttcgggg----gcg-accctgcc-------atcg---------agttg---ggcg----------cccccgga-ggtc----a-tc---aaactctgca-tc---tttg-cgtcggag-t----ac---aagtt-aatt-aaac----aaaactttcaacaacggatctcttggttctggcatcgatgaagaacgcagcgaaatgcgataagtaatgtgaattgcagaattcagtgaatcatcgaatctttgaacgcacattgcgccctttggtattccgaagggcatgcctgttcgagcgtca-tttcacca-ctcaagcctcgcttggtattgggcgt-c-----gcgg-----------tt--ccgcgcgccttaaagt--ctccggctgagctgtcc--gtctcta----agcgttg--------t-gataca--------tattcgcttcggagtg--cgggcggt-c---gcggccgttaaatc-tt--tcac----aaggttgacc
>Distocercospora_pachyderma_CBS_138247
aaatttgaaatctggcgc--aagccc-gagttgtaatttggagaggatgcttctgggtagcgg-ccggtctaagtcccttggaacagggcgtcacagagggtgagaatcccgtccgtgaccgg--cccgcaccctccccgtagctccttcgacgagtcgagttgtttgggaatgcagctctaaatgggaggtaaatttctcctaaagctaaataccggccagagaccgatagcgcacaagtagagtgatcgaaagatgaaaagcactttggaaagagagttaaacagcacgtgaaattgttgaaagggaagcgcccgcgaccagactttgcggcggtgttccgccggtcttc---tgaccggtccactcgccgccgcgaggccatcatcgtctggggccgccggataagacggggggaatgtagcaccctcc---ggggtgtgttatagccccccgtgatgcggcgcgcctcgggcgaggtccgcgcttcggcaaggatgatggcgtaatggtcgtcggcggcccgtcttgaaacacggaccaaggagtctaacatctatgcgagtgtttgggtgtcaaccccggacgcgcaatgaaagtgaacggaggtgggagcttc----ggcgcaccatcgaccgatcctgatgt-cctcggatggatttgagtaagagcatagctgttgggacccgaaagatggtgaactatgcctggatagggtgaagccagaggaaactctggtnngggcgaccagaagaaagcctcgtcatcaaaagcaggcgtcagtcaggtgctcaatcgatacacctacgcttcgacactcagtcacttgcgaaggacaaacacgcccattggccgtgatggaaagattgccaagccacgccaattgcacaacactcattggggcctcgtctgtcctgcagagactcccgaagggcaagcctgtggcttggtgaagaatctctccctcatgtgttacgttaccgttggcactccagcgtttccacttattgatttcatgcgacagagaggtatggaccttcttga-agagtacgaccctgtgatgaatcctggagcgaccaaggtcttcctgaacggcacgtgggtcggagtccaccgaaatgcaggtcatttgaccgacaccctgcgctcgcttcgtagaaagggtcttctcagcttcgaggttactatcattcgagacgtgagagaacgcgaaatcaaggttttcaccgacgctgggcgagtctgtcgaccattg-tttgt-tgttgacaacagattagactctgagaatcgcggtagcctggtgctgaatcaggagcacctcggcaagctgcagaatgatttggaaattatgcaaagcctggagggtgtcagtgaagaagagagagagcaacacgtcttcggctggaagggactgatcgactcaggcgtggtggagtacctcgatgcagaggaagaggaaacggcgatgatcagcatgacacctgacgatttagaagagcacannnnnnnnnnnnnnnnnnnnnnnnnnnnnnnnnnnnnnnnnnngcggagggatcattaccgagcgagg------------------g--------cgcccg------------cccgacctcccaccc-c-ctgtgaacc---gcctcgttgcttcgggg----gcg-accctgcc-------gcc----------cggcg---ggcg----------cccccgga-ggcc----catctcgcaacgctgca-tc---tgtg-cgtcggagtc----gc---agtc--aatg-aatt----aaaactttcaacaacggatctcttggttctggcatcgatgaagaacgcagcgaaatgcgataagtaatgtgaattgcagaattcagtgaatcatcgaatctttgaacgcacattgcgccctttggtattccgaagggcatgcctgttcgagcgtca-ttgcaccc-ctcaagcctcgcttggtcttgggcgt-c-----gcgg----------ccc--ccgcgcgccccaaagt--ccccggccgagccgtcc--gcctcga----agcgttg--------t-gacaccgc------aactcgcttgggggg---cgggccgc-c---ccggccgttaagccacg--tcgtct--atggttgacc
>Pedrocrousiella_pongamiae_NFCCI_4881
aaatttgaaatctggcgc--aagccc-gagttgtaatttgtagaggatgcttctgggcagcgg-ccggtctaagttccttggaacagggcgtcatagagggtgagaatcccgtatgcgaccgg--tccgcaccctccacgtagctccttcgacgagtcgagttgtttgggaatgcagctctaaatgggaggtaaatttcttctaaagctaaataccggccagagaccgatagcgcacaagtagagtgatcgaaagatgaaaagcactttggaaagagagttaaacagcacgtgaaattgttgaaagggaagcgcccgcaaccagactttgcggcggggttccgccggtcttc---tgaccggttcactccccgccgcgaggccatcatcgtctggggccgccggataagacgggaggaatgtagcacccctc---ggggtgtattatagcctcccgtgatacggcgcgccccgggcgaggtccgcgcttcggcaaggatgatggcgtaatggttgctggcggcccgtcttgaaacacggaccaaggagtctaacatctatgcgagtgtttgggtgtcaaacccctacgcgtaatgaaagtgaacggaggtgggagcttc----ggcgcaccatcgaccgatcctgatgtccctcggatggatttgagtaagagcatagctgttgggacccgaaagatggtgaactatgcctgaatagggtgaagccagaggaaactctggttggggcgaccagaaaaaggcttcctcttccaaagctggtgtcagtcaagtgctcaaccgatacacctacgcttcgacacttagccatttgcggaggacgaacacgcctataggtcgcgatggcaagattgccaagccaaggcaattacacaacactcattggggtcttgtgtgtcccgcagagacgccagaagggcaggcttgtggtttggtcaagaatctgtcgttgatgtgctatgtcacggttggtacgccagctttccctctcgtcgatttcatgcgacaacgaggaatggatttactaga-agagtatgacccggtcatgaatcctggagcgaccaaagtcttcctgaatggtacttgggttggtgtccatcgcaatgcaggccacttgacagacaccctgcgctcgttacggagaaagggtcttctcagcttcgaggttaccattattcgagatgtgcgagagcgcgagatcaaagtctttaccgacgctggtcgagtgtgtcgaccgctg-ttcgt-tatcgacaacaaaccagattccgaaaatcgtggcagtctagtcttgaaccaagagcatctcagcaagctccagaatgacttggaggctatgcaaaggctcgaaggtgtcagtgaagaggagagagaacagcacgtcttcggctggaagggtctgattgactctggtgtggtggagtatcttgatgctgaagaggaggaaaccgcgatgatcatcatgacacccgacgacttagaggagcacaannnnnnnnnnnnnnnnnnnnnnnnnnnnnnnnnnnnnnnnnnnnnnnnnnatcattaccgagcaagg------------------g-------ctttccg------------cccgacctcccatcc-t-ctgtgaacgca--tcctgttgcttcgggg----gcg-accctgcc-------gt-------------------ggcg----------cccccgga-gg--------tcatcaaatactgca-tc---ctgg-cgtcggagtc----tt---gaatgaaata-cagc----aaaactttcaacaacggatctcttggttctggcatcgatgaagaacgcagcgaaatgcgataagtaatgtgaattgcagaattcagtgaatcatcgaatctttgaacgcacattgcgccccctggtattccggggggcatgcctgttcgagcgtca-tgtcatca-ctcaagcctagcttggtgttgggcgt-c-----gcgg----------tcg--ccgcgcgccttcaagt--ctccggctcagccgtcc--gtccccg----agcgtcg--------t-gatact--------ctctcgctccggggcc--cgggtggc-c---gtggccgttaaacc-ca--tcac----aaggttgacc
>Coremiopassalora_eucalypti_CBS_111318
aaatttgaaatctggcgc--aagccc-gagttgtaatttgtagaggatgcttctaggtagcgg-tcggtctaagttccttggaacaggacgtcatagagggtgagaatcccgtatgtgattga--cttgcaccttctacgtagctccttcgacgagtcgagttgtttgggaatgcagctctaaatgggaggtaaatttcttctaaagctaaataccggccagagaccgatagcgcacaagtagagtgatcgaaagatgaaaagcactttggaaagagagttaaaaagcacgtgaaattgttgaaagggaagcgcctacaaccagactttgcggcagtgttccgccggtcttc---tgaccggtctactctctgtcgtgaggccatcatcgtctgggcccgccggataagacctaaggaatgtagctaccttc---gggtagtgttatagcctttggtgatgcggcgaggctcgggcgaggtccgcgcttcggcaaggatgatggcgtaatggttgtcggcggcccgtcttgaaacacggaccaaggagtctaacatctatgcgagtgttcgggtgtcaaacccctacgcgtaatgaaagtgaacggaggtgggaacttt--ttg-tgcaccatcgaccgatcctgatgt-cctcggatggatttgagtaagagcatagctgttgggacccgaaagatggtgaactatgcctgaatagggtgaagccagaggaaactctggttggggagaccaaaagaaagcagcatcatcgaaagcaggtgtcagtcaggtgctcaatcgatacacatacgcgtccacactcagtcatttaaggcggacgaatacgcctattggtagagacggcaagatcgccaagccaagacagcttcacaatacccactggggacttgtatgtccggcggaaacgccagaaggacaggcttgtggtctggtcaagaacttgtccttgatgtgctacgttacagtcggcacaccaggcactccactggtcgatttcatgcgacagcgtggaatggatcttcttga-agagtacgatccggttgtaaatccaaaggctactaaggtcttcctgaacggcacatgggtcggcatacaccgtaacgcgggtcatttgaccgaaacactgcgctcactgcgacggaaaggcttgctttcgttcgaagtcaccattattcgtgatgtacgggcacgcgaaatcaaagtcttcactgacgcaggtcgggtctgccgtcctcta-tttgt-ggtcgacaacaacataaattcaaagaataagggcagtcttgtgctcaaccaggatcatctggccaagcttcagcaagaccaagagatcctcacccagctcgaaggcgtcagcgaagaagagcgagagcagcaaatcttcggctggaaaggtctcgtagacagcggtgtcgtggagtacctcgacgccgaggaggaagaaactgccatgatcatcatgactccagaagatcttgaagaacatannnnnnnnnnnnnnnnnnnnnnnnnnnnnnnnnnnnnnnnnnngcggagggatcattactgagtgagg------------------g--------ccttcggg----------ctcgacctccaaccc-t-ttgtgaaccaa-ac-ttgttgcttcgggg----gcg-accctgccg------gcatt-----cgtcagcg---ggcg----------cccccgga-ggcc-----atc---aaacactgca-tc---tatg-cgtcggag-t----tt---aaattcaatt-aaac----aaaactttcaacaacggatctcttggttctggcatcgatgaagaacgcagcgaaatgcgataagtaatgtgaattgcagaattcagtgaatcatcgaatctttgaacgcacattgcgccctttggtattccgaagggcatgcctgttcgagcgtca-tttcacca-ctcaagcctggcttggtattggacgt-c-----gcgg----------ctt--ccgcgcgtcttaaagt--ctccggctgagccattc--atctcta----agcgttg--------t-gatatt-------ctattcgcttcttgacga-tgaacggt-tc-ttcggccgttaaatc-tt--tctc----aaggttgacc
>Pseudophaeophleospora_stonei_CBS_120830
aaatttgaaatctggcgc--aagccc-gagttgtaatttgcagaggatgcttctgggtagcgg-ccgttctaagttccttggaacaggacgtcatagagggtgagaatcccgtacgtgaccgg--cacgcaccctttccgtagctccttcgacgagtcgagttgtttgggaatgcagctctaaatgggaggtaaatttcttctaaagctaaataccggccagagaccgatagcgcacaagtagagtgatcgaaagatgaaaagcactttggaaagagagttaaaaagcacgtgaaattgttgaaagggaagcgcctgcaaccagacttcgcggcagtgttccgccggtcttc---tgaccggttcactctctgccgcgaggccatcatcgtctggggccgccggataagactggaagaatgtggctcccctc---ggggagtgttatagcttccggtgatgcggcgcgccccgggcgaggtccgcgcttcggcaaggatgatggcgtaatggttgtcggcggcccgtcttgaaacacggaccaaggagtctaacatctatgcgagtgttcgggtgtcaaacccctacgcgtaatgaaagtgaacggaggtgggaa-cgt--ttcgtgcaccatcgaccgatcctgatgt-cctcggatggatttgagtaagagcatagctgttgggacccgaaagatggtgaactatgcctgaatagggtgaagccagaggaaactctggttggggtgaccagaagaaagcgtcatcctccaaagccggtgtcagtcaggtgctcaatcggtacacgtacgcatcgacgctgagtcacttacggaggacgaacacccccattggtcgtgacggcaaaatcgccaaacctcggcagctccacaacacccactggggcctggtctgccctgcggagacgcctgaagggcaagcttgtggcctggtgaagaacctgtcgctgatgtgttatgtcaccgtgggcactccgggatttcctttgattgatttcatgcggcaacgtggcatggacctccttga-agaatacgacccagtcatgagcccgaaagcgacaaaagtattcctgaatggcacctgggtgggagttcataaaaacgcagggcatcttgcggatactcttcgctcactgcgccggaagggtcttctcagctttgaagtcaccatcattcgggacgttcgagaccgcgaaattcgggtctttactgatgcgggacgagtgtgtcgtccgttg-ttcgt-tgtggacaatagtcctagctcagaaaatcggggaagccttgtgcttaaccaggaacacattgccaaactccaggaggatcaagaaattgttggtactctggaaggtgttagtgaagaggagagggagaagcaaatatacggctggaagggcttagttgataacggcgtcgttgaataccttgatgctgaggaggaggaaaccgcgatgatcatcatgactcccgaagacctcgaggaacacannnnnnnnnnnnnnnnnnnnnnnnnnnnnnnnnnnnnnnnnnngcggagggatcattaccgagcgagg------------------g--------ccccgg------------cccgacctcccaccc-t-ttgtgaaccaa-aacctgttgctttgggg----gcg-accctgccg------accgc-----ggtccgcg---ggcg----------cccccgga-ggcc----t-tc---caacacggca-tc---tttg-cgtcggagta----tc----agtcaa-tc-aaac----aaaactttcaacaacggatctcttggttctggcatcgatgaagaacgcagcgaaatgcgataagtaatgtgaattgcagaattcagtgaatcatcgaatctttgaacgcacattgcgccccttggtattccgaggggcatgcctgttcgagcgtca-ttacacca-ctcaagcccggcttggtcttgggcgt-c-----gcgg-----------cc--ccgcgcgccccaaagtccccccggctgtcccgtccc-ctctctc----agcgttg--------t-ggcaac--------tattcgctccgagagg---gaccggc-g---gcggccgttaaatc-tc--gcac----caggttgacc
>Cercoramularia_koreana_CBS_142175
aaatttgaaatctggcgc--aagccc-gagttgtaatttgtagaggatgcttcggggcagcga-ccggtctaagtcccttggaacagggcgtcagagagggtgagaatcccgtatgtgaccgg--cccgcgccccccacgtagctccttcgacgagtcgagttgtttgggaatgcagctctaaatgggaggtaaatttcttctaaagctaaataccggccagagaccgatagcgcacaagtagagtgatcgaaagatgaaaagtactttggaaagagagttaaacagcacgtgaaattgttgaaagggaagcgcctgcaatcagacttcgcggcggtgttccgccggtcttc---tgaccggtccactcgccgccgcgaggccatcatcgtctgggcccgccggataagaccgtgggaatgtggctccccctc-gggggagtgttatagcccacggtgatgcggcgcggctcgggcgaggtccgcgctccggcaaggatgatggcgtaatggttgtcggcggcccgtcttgaaacacggaccaaggagtctaacatctatgcgagtgttcgggtgtcaaacccctacgcgtaatgaaagtgaacggaggtgggacccgc--aaggtgcaccatcgaccgatcctgatgt-cctcggatggatttgagtaagagcatagctgttgggacccgaaagatggtgaactatgcctgaatagggtgaagccagaggaaactctggtnnnnnnnnnnnnnnnnnnnnnnnnnnnnnnnnnnnnnnnnnnagccaggtgctgaatcgctacacatatgcgtcgactctgagtcatttgcgaaggacgaatactcctatcggtcgtgacggaaaaatcgcaaaacccagacagctgcacaacacccactggggtctagtctgtccggcagaaacccccgaaggccaagcttgtggtctggtcaagaatttgtcgctgatgtgttatgtcacggtgggaacgccgggcgcgccgctcatcgactttatgcgccagcgcggaatggagcttctcga-ggagtatgatcctgtcatgaatccccgagcgacaaaagtgatgcttaacggtacttgggtcggcgtgcatcgcaacgcgggccacctcacggacactctccgagccctgcgacgtaagagcctcttgagtttcgaggtgaccattattcgtgatgtccgggagcgcgagatcagagtcttcactgacgctggacgcgtttgccgtccactg-ttcgt-cgtggacaatgatcccaagagctcgaatcgtggcaacctcgtgctcaaccaacagcaaatcgcccggctgcatcacgaccaagaagttctcgcgggtctcgagggtgtgagtgaagaagagcgcgagaatagcattttcggctggaagggcctcgttgaccagggcgtcgtcgaatacctcgacgccgaggaagaggagaccgctatgatcaccatgacccccgaggacctcgaagagcacannnnnnnnnnnnnnnnnnnnnnnnnnnnnnnnnnnnnnnnnnngcggagggatcattaccgagtgtcg---------------------------cctccggg----------cccgacctcccatcctt-ttgtgcacgaa--t-ctgtttcttggggg----gcg-acctgccc-------gccgcc---acggcggagtgcgggc----------ccctcgcaaggcc-----gtc---taacactgtc-tc---gctg-cgtcggag-t----tt---aagtaaattt-gaac----aaaactttcaacaacggatctcttggttctggcatcgatgaagaacgcagcgaaatgcgataagtaatgtgaattgcagaattcagtgaatcatcgaatctttgaacgcacattgcgccctctggtattccggagggcatgcctgttcgagcgtca-tgtcaacacctcaagcctggcttggtcttgggccc-c-----gcgg--------cgtcg--ccgcgcgcctcaaagt--ctccggctgagccgtcc--gccctcc----agcgtcg--------t-gatttcat------taatcgctgcggggcg--cgggcggc-c---gcggccgttaaatc-tc--tcgc-----aggttgacc
>Pleuropassalora_armatae_CBS_125420
aaatttgaaatctggcgc--acgccc-gagttgtaatttgcagaggatgcttcggggcagcgg-ccggtctaagtcccttggaacagggcgtcagagagggtgagaatcccgtatgcgaccgg--cgcgcaccccccacgtagctccttcgacgagtcgagttgtttgggaatgcagctctaaatgggaggtaaatttcttctaaggctaaataccggccagagaccgatagcgcacaagtagagtgatcgaaagatgaaaagcactttggaaagagagttaaaaagcacgtgaaattgttgaaagggaagcgcccgcccccagacttcgcggcggtgttccgccgggcttc---tgcccggtccactcgccgccgcgaggccatcatcgtctgggcccgtcggagaagacctcgggaatgtagctccccctc-gggggagtgttatagcccgtggtgatgcgacgcggcccgggcgaggtccgcgccccggcaaggatgatggcgtaatgggggtcggcggcccgtcttgaaacacggaccaaggagtctaacatctatgcgagtgttcgggtgtcaaacccctacgcggaatgaaagtgaacggaggtgggaaccgc--aaggtgcaccatcgaccgatcctgatgt-cctcggatggatttgagtaagagcatagctgttgggacccgaaagatggtgaactatgcctgaatagggtgaagccagaggaaactctggttggggtgaccaaaagaaagcgtcttcgtccaaagccggcgtcagtcaggtgctgaaccgatacacgtatgcttcgacgctcagccatctcaggagaacaaatactcccattggtcgtgatggaaagattgctaaacccagacaactgcacaacactcattggggtcttgtgtgtccggcagaaactccagaaggacaggcctgcggtttggtgaagaatttgtcgttgatgtgctacgtcaccgttggcactcctggaacaccactgattgatttcatgcggcaacgaggcatggacttgctgga-agaatacgaccctgtaatgagtcctcgagcgaccaaggttttcttgaacggtacttgggtaggcgtgcaccagaatgctggacatctcacagacaccctgcgttcactcaggcggaaaggtttactcagtttcgaagtcacaatcattcgcgacgtaagagagcgcgaaattcgcgtgtttaccgatgctggtcgcgtgtgtcgaccgtta-tttgt-ggtcgagaacagtcccaactcgaccaaccgcggcagtctggtagtgaaccaggaacatgtcaccaagttacaacatgatcaggacagattggccactttggaccacgtcagcgaagaagagcgtgaaaataacatatatggttggaaaggtctggtgaatgagggcgttgtagagtatttggacgccgaagaagaagagactgctatgatcatcatgacgccggaagaccttgaggaacacannnnnnnnnnnnnnnnnnnnnnnnnnnnnnnnnnnnnnnnnnngcggagggatcattaccgagcgagg------------------g-----cgccccgcgcg----------cccgacctcccaccc-c-ctgtgcacccg--ccccgttgcctcgggg----gcg-accccgcccc-----gcssg------sgggggg--gggcg----------cccccgga-cgca----ccccgaccaacgctgca-tc---tctg-cgtcggagtc----ac---aagtaaa-tc-gaac----aaaactttcaacaacggatctcttggttctggcatcgatgaagaacgcagcgaaatgcgataagtaatgtgaattgcagaattcagtgaatcatcgaatctttgaacgcacattgcgccccctggcactccggggggcatgcctgttcgagcgtcatgtccacca-ctcgagcccggctcggtcttgggcgc-c-----gcgg---------tccg--ccgcgcgccccaaagt--ctccggccgagccgccc--gtctccg----agcgtcg--------t-gctacg--------atctcgctccggggcg--cgggcggc-c--ggcggccgttaaagcacc--acacat--caggttgacc
>Pseudocercospora_zambiae_CBS_136423
aaatttgaaatccggcgc--aagccc-gagttgtaatttgcagaggacgcttctgggcagcgg-ccggtctaagttccttggaacaggacgtcagagagggtgagagtcccgtatgcgaccgg--cgcgcaccctccacgtagctccttcgacgagtcgagttgtttgggaatgcagctctaaatgggaggtaaattccttctaaggctaaataccggccagagaccgatagcgcacaagtagagtgatcgaaagatgaaaagcactttggaaagagagttaaaaagcacgtgaaattgttgaaagggaagcgcccgcaaccagactccgcggcggcgttccgtcggccttc---tggccggcgcactcgccgccgcggggccatcatcgtctggggccgccggataagacccgtggaatgtggctcccctc---ggggagtgttatagcctcgggtgatgcggcgcgccccgggcgaggtccgcgcttcggcaaggatgatggcgtaatggttgccggcggcccgtcttgaaacacggaccaaggagtctaacatccatgcgagtgttcgggcgtcaaaccccagcgcgtaatgaaagtgaacggaggtgggagcccct-cgggcgcaccatcgaccgatcctgatgt-cctcggatggatttgagtaagagcatggctgttgggacccgaaagatggtgaactatgcctgaatagggtgaagccagaggaaactctggttggggtgaccagaaaaaggcatcctcgtcaaaggcaggtgttagtcaggtgcttaaccgctacacatacgcttcgaccttgtctcatttacgaaggaccaacacacccattggacgagacggcaagattgccaagccgagacagctgcataacactcattggggtctggtctgccctgcagagactccagaaggacaggcatgcggtcttgtaaagaacttatcgcttatgtgctacgtcacggttgggacgcccggcttcccactgattgacttcatgcgacagcgtggcatggatttgcttga-agaatacgacccggtcataaatcctagagccacgaaagtgttcctcaatggtacttgggttggtgttcaccgaaatgctggacacctggcagacacacttcgtcaattgcgaagaaaaggtcttctcagtttcgaagtcacaattattcgcgacgttcgagagcgcgaaataagagtctttacagatgcaggtcgtgtgtgtcgaccacta-ttcgt-tgttgacaacagaccggaatcaaccaaccgtggtagccttgttctagatcagacacatctcaccaagctcgcagaggaccaggatatgcttcagaacctggaaggcgttagcgaggaggagcgagaacagcatatcttcggctggaaaggtctagtcgatggcggcgtggtcgaataccttgacgcagaggaagaagagactgccatgattatcatgacacccgaagatttggaagagcacannnnnnnnnnnnnnnnnnnnnnnnnnnnnnnnnnnnnnnnnnngcggagggatcattaccgagcgagg------------------g-------ccccgcg------------cccgacctcccaccctt-ctgtgaacccg--cccagttgcttcgggg-----------------------gcctg------ccggacg--cggcg----------cccccgga-gg--------ccgtctaacgccgcg-tc---gatg-cgtcggag-c----ga---atgcgaa-tg-aagc----aaaactttcaacaacggatctcttggctctggcatcgatgaagaacgcagcgaaatgcgataagtaatgtgaattgcagaattcagtgaatcatcgaatctttgaacgcacattgcgccccctggcattccggggggcatgcctgtccgagcgtcatgttcacca-ctcaagcctggcttggtgttgggcgt-c-----gcgg---------cc----ccgcgcgcctcaaagtc-ccccggctctgccgtct--gcctccg----agcgccagtcgtgact-atcaag--------cgcccgctccggaggc--caggcggc-c---gcggccgttaaaccctt--c-------aaggttgacc
>Uwemyces_elaeidis_CPUwZC_01
aaatttgaaatctggcgc--gagccc-gagttgtaatttgtagaggatgcttcggggcagcgg-ccggtctaagttccttggaacaggacgtcgcagagggtgagaatcccgtatgtgaccgg--ctcgcaccccccacgtagctccttcgacgagtcgagttgtttgggaatgcagctctaaatgggaggtaaatttcttctaaagctaaataccggccagagaccgatagcgcacaagtagagtgatcgaaagatgaaaagcactttggaaagagagttaaaaagcacgtgaaattgttgaaagggaagcgcctacaaccagacttcgcggcggagttccgccggtcttttgatgaccggtccactctccgtcgtgaggccatcatcgtctggggccgccggataagaccggaggaatgtagcacccctc---ggggtgtgttatagcctccggtgatgcggcgcgcctcgggcgaggtccgcgcttcggcaaggatgatggcgtaatggttgtcggcggcccgtcttgaaacacggaccaaggagtctaacatctatgcgagtgttcgggtgtcaaacccctacgcgtaatgaaagtgaacggaggtgggaaccac----ggtgcaccatcgaccgatcctgatgt-cctcggatggatttgagtaagagcatagctgttgggacccgaaagatggtgaactatgcctgaatagggtgaagccagaggaaactctggttggggagaccagaagaaggcatcgtcgtcgaaagcaggtgtcagtcaagtgctgaatcgctatacatatgcttcaacgctcagtcatttgcggagaacaaacactcctatcgggagggatggcaagatcgccaagcctcgacaattacacaatacgcactggggacttgtatgccctgcagaaacaccagaaggacaagcttgtggcctcgtcaagaatttgtctctgatgtgctacgtcacagtcgggactcctgggtttccgctgattgacttcatgcgacagcgaggcatggatatgcttga-agagtacgatccagtcatgaatcctcgagcaacgaaagtcttcttgaacgggacttgggttggtgtacatcgcaatgcgggccacctggctgagacactacgcatgctgcgaagaaagggtcttctttccttcgaggtcacaatcattcgagatgtaagagaacgtgagattcgggtgtttacagacgccggtcgtgtctgccggccactg-ttcgt-cgtcgatcaaaccaccggatcgcccaacaaaggaagtttagccctcacgcgcgaacatgttgcaaagctgcagatggaccaagacatactccaacagcttgagggtgcgagtgaagaggagcgcgagaggcagattttcggctggaacggtctggtggcaagcggtgtcgtcgaatacctcgatgctgaggaagaagaaactgccatgatttccatgacacccgaggacctggaagaacacannnnnnnnnnnnnnnnnnnnnnnnnnnnnnnnnnnnnnnnnnngcggagggatcattaccgagcgagg------------------g-------ccccgcgg-----------cccgacctcccaccc-t-gtgtgaacgcg--tcccgttgcttcgggg----gcg-accctgccg------gcacc-----cgccgccg---ggcg----------cccccgga-ggcc-----gtc---gaacactgca-tc---tctg-cgtcggagtc----gc----ggcgaa-tg-gaac----aaaactttcaacaacggatctcttggttctggcatcgatgaagaacgcagcgaaatgcgataagtaatgtgaattgcagaattcagtgaatcatcgaatctttgaacgcacattgcgccctctggtattccggagggcatgcctgttcgagcgtcattttcacca-ctcaagcctggcttggtcttgggcgtcc-----gcgg----------cct--ccgcgcgcctcaaagtc-tcccggctgagccgtcc--gtctccc----agcgttg--------t-ggcaca-------cctcccgctgcggaggc--cgggcggc-c---gcggccgttaaacc-tt--tccgac---aggttgacc
>Passalora_vaginae_CBS_140_34
aaatttgaaatctggcgc--aagccc-gagttgtaatttgtagaggatgcttctgggcagcgg-ccggtctaagtctcttggaacaggacgtcatagagggtgagaatcccgtatgtgaccgg--cgcgcaccctccacgtagctccttcgacgagtcgagttgtttgggaatgcagctctaaatgggaggtaaatttcttctaaagctaaataccggccagagaccgatagcgcacaagtagagtgatcgaaagatgaaaagcactttggaaagagagttaaaaagcacgtgaaattgttgaaagggaagcgcttgcaaccagacttcgcggcggtgttccgccggtcttc---tgaccggtctactcgccgccgcgaggccaacatcgtctggggccgccggataagaccgcgtgaatgtggctccctc-----gggagtgttatagctcgcggtgatacggcgtgcctcgggcgaggtccgcgcttcggcaaggatgttggcgtaatggttgccagcggcccgtcttgaaacacggaccaaggagtctaacatctatgcgagtgttcgggtgtcaaacccctacgcgtaatgaaagtgaacggaggtgggaagctt--cggc-gcaccatcgaccgatcctgatgt-cctcggatggatttgagtaagagcatagctgttgggacccgaaagatggtgaactatgcctgaatagggtgaagccagaggaaactctggtnnnnnnnnnnnnnnnnnnnnnnnnnnnnnnnnnnnnnnnnnnnnnnnnnnnnnnnnnnnnnnnacatacgcctctacattgagtcacttgcgccgcacgaacacacctatcggacgagacggcaagattgcaaagcctcgacaacttcataatacccattggggcctcgtctgcccnnnnnnnnnnnnnnnnnnnnnnnnnnnnnnnnnnnnnnnnnnnnnnnnnnnnnnnnnnnnnnnnnnnnnnnnnnnnnnnnnnnnnnnnnnnnnnnnnnnnnnnnnnnnnnnnnnnnnnnnnnnnnnnnn-nnnnnnnnnnnnnnnnnnnnnnnnnnnnnnnnnnnnnnnnnnnnnnnnnnnnnnnnnnnnnnnnnnnnnnnnnnnnnnnnnnnnnnnnnnnnnnnnnnnnnnnnnnnnnnnnnnnnnnnnnnnnnnnnnnnnnnnnnnnnnnnnnnnnnnnnnnnnnnnnnnnnnnnnnnnnnnnnnnnnnnnnnnnnnnnnnnnnnnnnnnnnnnnnnnn-nnnnn-nnnnnnnnnnnnnnnnnnnnnnnnnnnnnnnnnnnnnnnnnnnnnnnnnnnnnnnnnnnnnnnnnnnnnnnnnnnnnnnnnnnnnnnnnnnnnnnnnnnnnnnnnnnnnnnnnnnnnnnnnnnnnnnnnnnnnnnnnnnnnnnnnnnnnnnnnnnnnnnnnnnnnnnnnnnnnnnnnnnnnnnnnnnnnnnnnnnnnnnnnnnnnnnnnnnnnnnnnnnnnnnnnnnnnnnnnnnnnnnnnnnnnnnnnnnnnnnnnnnnnnnnnnnnnnnnnnnnnnngaacctgcggagggatcattactgagtgagg------------------g--------ctcacg------------cccgacctccaaccc-t-ttgtgaaccaa--ctctgttgcttcgggg----gcg-accccgcc-------gtttc------ggcgacg----gcg----------cccccgga-ggtc-----atc---aaacactgca-tc---tttg-cgtcggagtc----tt--gaagtaaattt-aaac----aaaactttcaacaacggatctcttggttctggcatcgatgaagaacgcagcgaaatgcgataagtaatgtgaattgcagaattcagtgaatcatcgaatctttgaacgcacattgcgccccgtggtattccgcggggcatgcctgttcgagcgtca-tttcacca-ctcaagcctggcttggtattgggcgt-c-----gcgg----------t-t--ccgcgcgccttaaagt--ctccggctaagcagttc--gtctcta----agcgttg--------t-ggcatat-------atttcgctgaagagtt--cgggcggctt---ttggccgttaaatc-tt--tctt----aaggttgacc
>Rhachisphaerella_mozambica_CBS_122464
aaatttgaaatctggcgc--aagccc-gagttgtaatttgtagaggatgcttctggccagcgg-ccgttctaagttccttggaacaggacgtcatagagggtgagaatcccgtatgtgaccgg--cgcgcagcctttacgtagctccttcgacgagtcgagttgtttgggaatgcagctctaaatgggaggtaaatttcttctaaagctaaataccggccagagaccgatagcgcacaagtagagtgatcgaaagatgaaaagcactttggaaagagagttaaaaagcacgtgaaattgttgaaagggaagcgcttgcaaccagacttcgtagcgatgttccgctggtcttc---tgaccggtctactcatcgtcgcgaggccaacatcgtctgggaccgctggataagacctaaggaatgtagcttccctc---gggaagtgttatagcctgtggtgatgcagcgtgtctcgggcgaggtccgcgcttcggcaaggatgttggcgtaatggttgtcagcggcccgtcttgaaacacggaccaaggagtctaacatctatgcgagtgttcgggtgtcaaacccctacgcgtaatgaaagtgaacggaggtgggaagcgc--aagctgcaccatcgaccgatcctgatgt-cctcggatggatttgagtaagagcatagctgttgggacccgaaagatggtgaactatgcctgaatagggtgaagccagaggaaactctggtnnnnnnnnnnnnnnnnnnnnnnnnnnnnnnnnnnnnnnnnnnnnnnnnnnnnnnnnnnnnnnnnnnnnngcttcgacgctgagtcacttgcggcgaacgaacactcccattggtcgcgatggcaagatcgcgaagcctcgacaactgcacaacacgcattggggtcttgtctgccctgcagaaacgccagaaggacaagcttgcggtctggtgaagaatttgtcgttgatgtgctatgtcacggtcggtacgcctgcagatcctttgatcgacttcatgcgacaacgtggcatggacttgctcga-ggagtatgatccggtgctgaacccgaagtccacgaaggttttcctcaacggtacctgggttggtgtccacaaagatgccggcaagctcactgacatgatgcgctcactcagaaggaagggtgttctcagcttcgaggtcaccatcattcgtgatgtgcgagagcgcgagatcaagatcttcacagacgccggtcgtgtatgtcgacctctc-tttgt-tgtcgagaccgaccccaagtcacccatcaacggcagcttggtcttacaacgagagcactgccagagactagcagacgatcaaaacgtcctggctgatctgacaggggtgagtgaagaagagcgcgagcaaaggatcttcggctggaagggtctcgtagacgctggtgtcgtggagtacctggacgccgaggaagaagagactgctatgatcatcatgaccccagaggacctcgaagagcacaagctgatgagacaaggtgtgccaatggaggacacgaagaacctgcggagggatcattactgagtgagg------------------g--------cgcaag------------cccgacctccaaccc-t-ttgtgaaccaa--ctctgttgcttcgggg----gcg-accccgcc-------gtttc------ggcgacg----gcg----------cccccgga-ggtc-----att---aaacactgca-tc---tttg-cgtcggagtc----tt--aaagtaaattt-aaac----aaaactttcaacaacggatctcttggttctggcatcgatgaagaacgcagcgaaatgcgataagtaatgtgaattgcagaattcagtgaatcatcgaatctttgaacgcacattgcgccccgtggtattccgcggggcatgcctgttcgagcgtca-tttcacca-ctcaagcctagcttggtattgggcgt-c-----gcgg----------t-t--ccgcgcgccttaaagt--ctccggctgagcagttc--gtctcta----agcgttg--------t-ggcatat-------atttcgctgaagagtt--cggacggctt---ttggccgttaaatc-tt--tctc----aaggttgacc
>Micronematomyces_caribensis_CBS_113380
aaatttgaaatctggcgc--aagccc-gagttgtaatttgtagaggatgcttctggccagcgg-ccgttctaagttccttggaacaggacgtcatagagggtgagaatcccgtatgtgaccgg--cgcgcagcctttacgtagctccttcgacgagtcgagttgtttgggaatgcagctctaaatgggaggtaaatttcttctaaagctaaataccggccagagaccgatagcgcacaagtagagtgatcgaaagatgaaaagcactttggaaagagagttaaaaagcacgtgaaattgttgaaagggaagcgcttgcaaccagactttgcggcgatgttccgccggtcttc---tgaccggtctactcatcgtcgcgaggccaacatcgtctgggaccgctggataagacctaaggaatgtggcttccctc---gggaagtgttatagcctgtggtgatgcagcgcgtctcgggcgaggtccgcgcttcggcaaggatgttggcgtaatggttgtcagcggcccgtcttgaaacacggaccaaggagtctaacatctatgcgagtgttcgggtgtcaaacccctacgcgtaatgaaagtgaacggaggtgggaagcgc--aagctgcaccatcgaccgatcctgatgt-cttcggatggatttgagtaagagcatagctgttgggacccgaaagatggtgaactatgcctgaatagggtgaagccagaggaaactctggtnnnnnnnnnnnnnnnnnnnnnnnnnnnnnnnnnnnnnnnnnnnnnnnnnnnnnnnnnnnnnnnnnnnnngcttcgaccctgagccatttgcggagaacgaacactcctatcggccgcgacggtaagattgcgaagcctcgacagcttcacaacacgcattggggtcttgtctgccctgcggaaacgccggaaggacaggcttgcggtctggtgaagaacctgtctctgatgtgttatgtcacggttggtacgcccgcggatcctttgatcgacttcatgcgacaacgtggcatggacttgctgga-agagtacgatccggtgttgaacccaaagtcgacgaaggttttcctcaacggtacctgggtcggcgtccacagagacgccggcaagctcgctgatatgatgcgctcacttcgaaggaagggtgttctcagctttgaggtgacgatcattcgtgacgttcgagaacgcgagatcaagatcttcactgacgctggtcgtgtgtgtcgacctctg-ttcgt-cgtcgagaccgatccaaaatctcccatcaacggtagccttgtcttacaacgagagcactgccagagattagcagacgatcagaacatccttgcagacctccaaggagtgagtgaagaagagcgggagaagcaaatcttcggctggaagggtctggtcgacgctggcgttgtcgagtacttggatgctgaggaagaggagaccgccatgatcataatgacaccagaggatttggaagaacacaaactaatgcggcaaggtgtgccgatggaggacacgaagaacctgcggagggatcattactgagtgagg------------------g--------cgcaag------------cccgacctccaaccc-t-ttgtgaaccaa--ctctgttgcttcgggg----gcg-accccgcc-------gtctc------ggcgacg----gcg----------cccccgga-ggtc-----atc---aaacactgca-tc---tttg-cgtcggagtc----tt---gaataaattc-aaac----aaaactttcaacaacggatctcttggttctggcatcgatgaagaacgcagcgaaatgcgataagtaatgtgaattgcagaattcagtgaatcatcgaatctttgaacgcacattgcgccccgtggtattccgcggggcatgcctgttcgagcgtca-tttcacca-ctcaagcctcgcttggtattgggcgt-c-----gcgg----------t-t--ccgcgcgccttaaagt--ctccggctgagcagttc--gtctcta----agcgttg--------t-ggcatat-------atttcgctgaagagtg--cggacggctt---ttggccgttaaatc-tt--tctc----aaggttgacc
>Fulvia_fulva_CPC_13652
aaatttgaaatctggcgc--aagccc-gagttgtaatttgtagaggatgcttctggccagcgg-ccgttctaagttccttggaacaggacgtcatagagggtgagaatcccgtatgtgaccgg--tgcgcagcctttacgtagctccttcgacgagtcgagttgtttgggaatgcagctctaaatgggaggtaaatttcttctaaagctaaataccggccagagaccgatagcgcacaagtagagtgatcgaaagatgaaaagcactttggaaagagagttaaaaagcacgtgaaattgttgaaagggaagcgcttgcaaccagacttcgtagcgatgttccgctggtcttc---tgaccggtctactcatcgtcgcgaggccaacatcgtctgggaccgctggataagacctaaggaatgtagcttccctc---gggaagtgttatagcctgtggtgatgcagcgcgtctcgggcgaggtccgcgcttcggcaaggatgttggcgtaatggttgccagcggcccgtcttgaaacacggaccaaggagtctaacatctatgcgagtgttcgggtgtcaaacccctacgcgtaatgaaagtgaacggaggtgggaagcgc--aagctgcaccatcgaccgatcctgatgt-cctcggatggatttgagtaagagcatagctgttgggacccgaaagatggtgaactatgcctgaatagggtgaagccagaggaaactctggtnnnnnnnnnnnnnnnnnnnnnnnnnnnnnnnnnnnnnnnnnnnnnnnnnnnnnnnnnnnnnnnnnnnnngcttcgacgctcagccacttgcggagaacaaacacccccatcggccgtgacggcaagatcgcgaagcctcgacaacttcacaacactcattggggtcttgtttgtcccgcagagacaccagaagggcaggcttgcggtctggtcaagaacttatccctgatgtgctacgtcactgttggtactcctgcagaacctctggtcgacttcatgcgacaacgtggtatggatctgctgga-ggagtacgatccggtgttaaatccgaaggccaccaaagtcttcctcaacggaacgtggatcggtgtgcacaagaatgcaaatgacctcaccaacatgatgcgcagccttcgacgaaagggtgtactcagcttcgaggtgaccatcattcgcgacgtcagagagcgtgagatcaagatcttcaccgatgctggcagggtttgccgaccgctg-ttcgt-cgtcgagaatgatcccaagaacccgaacaacggcagcttagtcctacagcgcgagcattgccagagactggcggatgaccaaaacgtccttgcggagctcgctggtgtcagcgaggaagagcgagagcagaaggtgtttggctggaagggtctcgttgacgccggtgttgtcgagtacctcgatgccgaggaagaagagactgccatgatcatcatgacacctgaagacctggaagagcacaagctgatgcgacaaggcgtgccaatggaggacacgaggaacctgcggagggatcattactgagtgagg------------------g--------ctcacg------------cccgacctccaaccc-t-ctgtgaaccaa--ctctgttgcttcgggg----gcg-accccgcc-------gtttc------ggcgacg----gcg----------cccccgga-gatc-----atc---aaacactgca-tc---tttg-cgtcggagtc----tt--aaagtaaattt-aaac----aaaactttcaacaacggatctcttggttctggcatcgatgaagaacgcagcgaaatgcgataagtaatgtgaattgcagaattcagtgaatcatcgaatctttgaacgcacattgcgccccgtggtattccgcggggcatgcctgttcgagcgtca-tttcacca-ctcaagcctagcttggtattgggcgt-c-----gcgg----------t-t--ccgcgcgccttgaagt--ctccggctgagcagttc--gtctcta----agcgttg--------t-ggcatat-------atttcgctaaagagtt--cgggcggctt---ttggccgttaaatc-tt--ttca----aaggttgacc
>Collarispora_valgourgensis_CBS_129531
aaatttgaaatctggcgc--aagccc-gagttgtaatttgtagaggatgcttctggccagcgg-ccgttctaagttccttggaacaggacgtcatagagggtgagaatcccgtatgtgaccgg--cgcgcagcctttacgtagctccttcgacgagtcgagttgtttgggaatgcagctctaaatgggaggtaaatttcttctaaagctaaataccggccagagaccgatagcgcacaagtagagtgatcgaaagatgaaaagcactttggaaagagagttaaaaagcacgtgaaattgttgaaagggaagcgcttgcaaccagacttcgtagcgatgttccgctggtcttt---tgaccggtctactcatcgtcgcgaggccaacatcgtctgggcccgctggataagacctaaggaatgtagcttccctc---gggaagtgttatagcctgtggtgatgcagcgcggctcgggcgaggtccgcgcttcggcaaggatgttggcgtaatggttgtcagcggcccgtcttgaaacacggaccaaggagtctaacatctatgcgagtgttcgggtgtcaaacccctacgcgtaatgaaagtgaacggaggtgggaagcgc--aagctgcaccatcgaccgatcctgatgt-cctcggatggatttgagtaagagcatagctgttgggacccgaaagatggtgaactatgcctgaatagggtgaagccagaggaaactctggtnnnnnnnnnnnnnnnnnnnnnnnnnnnnnnnnnnnnnnnnnnnnnnnnnnnnnnnnnnnnnnnnnnnnngcttcgacgctcagtcatttgcggagaacgaacactcccatcggccgagatggcaagatcgcaaagcctcgacaacttcacaacacgcactggggcctcgtatgtccggcagaaacgccagaaggacaagcttgcggtttggtgaagaacttgtcgttgatgtgttatgttacagtcggtacgcctgcagatccattgatcgacttcatgcgacaacgtggcatggatctgctgga-ggagtatgatccggtcctgaacccgaagtcgaccaaagtcttcctcaacggtacctgggtgggtgtacacaagaacgctggtcaactcactgacatgttgcgcactcttcggagaaagggtgttctgagctttgaggtgaccatcattcgggacgttcgagaacgtgagatcaaggtcttcaccgacgctggccgagtgtgtcgacctttg-ttcgt-ggtcgagactgatccgaaatcgcccaacaacggcaacctcgttctacagcgggagcactgccagaaactagcagacgatcaaaacattctcgctgaattgacaggtgtcagtgaagaagagcgagagaatactatttttggctggaagggtctcgtcgacaagggtgtcgttgagtacctcgatgctgaggaagaggagaccgccatgatcatcatgactccagaggaccttgaagagcacaagctgatgcgacaaggtgtgccaatggaggacacgcggaacctgcggagggatcattactgagtgagg------------------g--------cgcaag------------cccgacctccaaccc-t-ttgtgaaccaa--ctctgttgcttcgggg----gcg-accccgcc-------gtttc------ggcgacg----gcg----------cccccgga-ggtc-----atc---aaacactgca-tc---tttg-cgtcggagtc----tt--aaagtaaattt-aaac----aaaactttcaacaacggatctcttggttctggcatcgatgaagaacgcagcgaaatgcgataagtaatgtgaattgcagaattcagtgaatcatcgaatctttgaacgcacattgcgccccgtggtattccgcggggcatgcctgttcgagcgtca-tttcacca-ctcaagcctagcttggtattgggcgt-c-----gcgg----------t-t--ccgcgcgccttaaagt--ctccggctgagcagttc--gtctcta----agcgttg--------t-ggcatat-------atttcgctgaagagtt--cggacggctt---ttggccgttaaatc-tt--tctt----aaggttgacc
>Paracercosporidium_microsorum_CBS_142176
aaatttgaaatctggcgc--aagccc-gagttgtaatttgtagaggatgcttctggccagcgg-ccgttctaagttccttggaacaggacgtcatagagggtgagaatcccgtatgtgaccgg--cgcgcagcctttacgtagctccttcgacgagtcgagttgtttgggaatgcagctctaaatgggaggtaaatttcttctaaagctaaataccggccagagaccgatagcgcacaagtagagtgatcgaaagatgaaaagcactttggaaagagagttaaaaagcacgtgaaattgttgaaagggaagcgcttgcaaccagacttcgtagcgatgttccgctggtcttt---tgaccggtctactcatcgtcgcgaggccaacatcgtctgggcccgctggataagacctaaggaatgtagcttccctc---gggaagtgttatagcctgtggtgatgcagcgcggctcgggcgaggtccgcgcttcggcaaggatgttggcgtaatggttgtcagcggcccgtcttgaaacacggaccaaggagtctaacatctatgcgagtgttcgggtgtcaaacccctacgcgtaatgaaagtgaacggaggtgggaagcgc--aagctgcaccatcgaccgatcctgatgt-cctcggatggatttgagtaagagcatagctgttgggacccgaaagatggtgaactatgcctgaatagggtgaagccagaggaaactctggtnnnnnnnnnnnnnnnnnnnnnnnnnnnnnnnnnnnnnnnnnnnnnnnnnnnnnnnnnnnnnnnnnnnnngcttcgacactcagtcacttgcggagaacgaacactcccatcggccgagatggcaagatcgcaaagcctcgacaactccacaacacgcattggggtctcgtttgtccggcagaaacgccagaaggacaggcttgcggtctcgtcaagaacttgtccttgatgtgttatgttaccgttggtacacctgcagagccattgatcgacttcatgcgacaacgtggcatggacctgttgga-ggagtatgacccggtcctgaatccaaagtcgaccaaggtcttcctcaatggaacctgggtcggtgtacacaagaacgccggtcagcttactgacatgatgcgtactcttcgtaggaagggtgttctgagctttgaggtaaccatcatccgtgacgttcgagaacgcgagatcaagatcttcaccgacgctggtcgagtctgccgaccattg-ttcgt-cgtcgagactgatccgaaatcacccaacaatggcaacctcgttctgcagcgagagcattgccaaaaactagcagacgaccaaaacattcttgctgacctgacaggcgtgagcgaagaagagcgagagaacatgatttttggctggaagggcctcgtcgacaaaggtgttgttgagtacctggatgctgaagaagaggaaactgccatgatcatcatgactccagaggatcttgaggagcacaagctcatgcggcaaggcgtgccaatggaggacacgaagaacctgcggagggatcattactgagtgagg------------------g--------cgcaag------------cccgacctccaaccc-t-ttgtgaaccaa--ctctgttgcttcgggg----gcg-accccgcc-------gtttc------ggcgacg----gcg----------cccccgga-ggtc-----atc---aaacactgca-tc---tttg-cgtcggagtc----tt--aaagtaaattt-aaac----aaaactttcaacaacggatctcttggttctggcatcgatgaagaacgcagcgaaatgcgataagtaatgtgaattgcagaattcagtgaatcatcgaatctttgaacgcacattgcgccccgtggtattccgcggggcatgcctgttcgagcgtca-tttcacca-ctcaagcctagcttggtattgggcgt-c-----gcgg----------t-t--ccgcgcgccttaaagt--ctccggctgagcagttc--gtctcta----agcgttg--------t-gacatat-------atttcgctgaagagtt--cgggcggctt---ttggccgttaaatc-tt--tctt----aaggttgacc
>Paracercosporidium_tiliae_CBS_112734
aaatttgaaatctggcgc--aagccc-gagttgtaatttgtagaggatgcttctggccagcgg-ccgttctaagttccttggaacaggacgtcatagagggtgagaatcccgtatgtgaccgg--cgcgcagcctttacgtagctccttcgacgagtcgagttgtttgggaatgcagctctaaatgggaggtaaatttcttctaaagctaaataccggccagagaccgatagcgcacaagtagagtgatcgaaagatgaaaagcactttggaaagagagttaaaaagcacgtgaaattgttgaaagggaagcgcttgcaaccagacttcgtagcgatgttccgctggtcttc---tgaccggtctactcatcgtcgcgaggccaacatcgtctgggcccgctggataagacctaaggaatgtagcttccctc---gggaagtgttatagcctgtggtgatgcagcgcggctcgggcgaggtccgcgcttcggcaaggatgttggcgtaatggttgtcagcggcccgtcttgaaacacggaccaaggagtctaacatctatgcgagtgttcgggtgtcaaacccctacgcgtaatgaaagtgaacggaggtgggaagcgc--aagctgcaccatcgaccgatcctgatgt-cctcggatggatttgagtaagagcatagctgttgggacccgaaagatggtgaactatgcctgaatagggtgaagccagaggaaactctggtnnnnnnnnnnnnnnnnnnnnnnnnnnnnnnnnnnnnnnnnnnnnnnnnnnnnnnnnnnnnnnnnnnnnngcttcgacactcagtcacttgcggagaacgaacactcccatcggccgagatggcaagatcgcaaagcctcgacaacttcacaacacgcattggggtctcgtttgtccggcagaaacgccagaaggacaggcttgcggtctcgtcaagaacttgtccttgatgtgttatgttaccgttggtacgcctgcagagccattgatcgactttatgcgacaacgtggcatggacctgttgga-ggagtatgacccggtcctgaatccaaagtcgaccaaggtcttcctcaatggaacctgggtcggtgtacacaagaacgctggtcagctcacagacatgatgcgcactcttcgaaggaagggtgttctgagctttgaggtgaccatcatccgtgatgttcgagaacgcgagatcaagatcttcaccgacgctggtcgagtgtgccgaccattg-ttcgt-cgtcgagactgatccaaaatcacccaacaacggcaatctcgttctgcagcgagagcactgtcaaaaattagcagacgaccaaaacattcttgctgacctgacaggcgtgagcgaagaagagcgagagaacatgatttttggctggaagggcctcgtcgacaaaggtgtcgtcgagtacctggatgccgaagaagaggaaactgccatgatcatcatgactccagaggaccttgaggagcacaagctcatgcgacaaggcgtgccaatggaggacacgaagaacctgcggagggatcattactgagtgagg------------------g--------cgcaag------------cccgacctccaaccc-t-ttgtgaaccaa--ctctgttgcttcgggg----gcg-accccgcc-------gtttc------ggcgacg----gcg----------cccccgga-ggtc-----atc---aaacactgca-tc---tttg-cgtcggagtc----tt--aaagtaaattt-aaac----aaaactttcaacaacggatctcttggttctggcatcgatgaagaacgcagcgaaatgcgataagtaatgtgaattgcagaattcagtgaatcatcgaatctttgaacgcacattgcgccccgtggtattccgcggggcatgcctgttcgagcgtca-tttcacca-ctcaagcctcgcttggtattgggcgt-c-----gcgg----------t-t--ccgcgcgccttaaagt--ctccggctgagcagttc--gtctcta----agcgttg--------t-gacatat-------atttcgctaaagagtt--cgggcggctt---ttggccgttaaatc-tt--tctc----aaggttgacc
>Cercosporidium_chaetomium_CBS_142177
aaatttgaaatctggcgc--aagccc-gagttgtaatttgtagaggatgcttctggccagcgg-ccgttctaagttccttggaacaggacgtcatagagggtgagaatcccgtatgtgaccgg--cgcgcagcctttacgtagctccttcgacgagtcgagttgtttgggaatgcagctctaaatgggaggtaaatttcttctaaagctaaataccggccagagaccgatagcgcacaagtagagtgatcgaaagatgaaaagcactttggaaagagagttaaaaagcacgtgaaattgttgaaagggaagcgcttgcaaccagacttcgtagcgatgttccgctggtcttt---tgaccggtctactcatcgtcgcgaggccaacatcgtctgggcccgctggataagacctaaggaatgtagcttccctc---gggaagtgttatagcctgtggtgatgcagcgcggctcgggcgaggtccgcgcttcggcaaggatgttggcgtaatggttgtcagcggcccgtcttgaaacacggaccaaggagtctaacatctatgcgagtgttcgggtgtcaaacccctacgcgtaatgaaagtgaacggaggtgggaagcgc--aagctgcaccatcgaccgatcctgatgt-cctcggatggatttgagtaagagcatagctgttgggacccgaaagatggtgaactatgcctgaatagggtgaagccagaggaaactctggtnnnnnnnnnnnnnnnnnnnnnnnnnnnnnnnnnnnnnnnnnnnnnnnnnnnnnnnnnnnnnnnnnnnnngcttcgacgctcagtcatttgcggagaacgaacactcccatcgggcgagatggcaagatcgccaagcctcgacaacttcacaacacgcactggggcctcgtatgtccggcagaaacgccagaaggacaagcttgcggccttgtgaagaatttgtctttgatgtgctacgtcaccgttggtacgcctgcagacccgttgatcgacttcatgcgacaacgcgggatggatctgctgga-ggaatatgacccggtactgaatccaaagtcgaccaaggtcttcctcaatggtacttgggttggtgtacacaagaacgctggtcaactcactgacatgatgcgcaatcttcgaaggaagggtgttctgagctttgaggtgaccatcattcgtgatgtgagagaacgcgagatcaagatcttcaccgacgctggccgagtgtgtcgaccattg-ttcgt-cgtcgagactgatcccaagtcccccaacaacggcaacctcgttctacagcgggagcactgccagaaactcgcggacgatcaaaacatcctcgccgaactcacaggcgtgagtgaagaggagcgagaaaacaccatctttggctggaagggtctcgttgacaaaggtgtcgtcgagtacctggatgctgaggaagaggagaccgccatgatcatcatgactccagaagaccttgaagagcacaagctgatgcgacaaggtgtgccaatggaggacacgaggaacctgcggagggatcattactgagtgagg------------------g--------ctcacg------------cccgacctccaaccc-t-ttgtgaaccaa--ctctgttgcttcgggg----gcg-accccgcc------agtttc------ggcgacg----gcg----------cccccgga-ggtc-----atc---aaacactgca-tc---tttg-cgtcggagtc----tt--aaagtaaattt-aaac----aaaactttcaacaacggatctcttggttctggcatcgatgaagaacgcagcgaaatgcgataagtaatgtgaattgcagaattcagtgaatcatcgaatctttgaacgcacattgcgccccgtggtattccgcggggcatgcctgttcgagcgtca-tttcacca-ctcaagcctcgcttggtattgggcgt-c-----gcgg----------t-t--ccgcgcgccttaaagt--ctccggctgagcagtcc--gtctcta----agcgttg--------t-ggcatat-------atttcgctgaagagtt--cgggcggctt---ttggccgttaaatc-tt--tctc----aaggttgacc
>Sirosporium_celtidis_CBS_158_25
aaatttgaaatctggcgc--aagccc-gagttgtaatttgtagaggatgcttctggccagcgg-ccgttctaagttccttggaacaggacgtcatagagggtgagaatcccgtatgtgaccgg--cgcgcagcctttacgtagctccttcgacgagtcgagttgtttgggaatgcagctctaaatgggaggtaaatttcttctaaagctaaataccggccagagaccgatagcgcacaagtagagtgatcgaaagatgaaaagcactttggaaagagagttaaaaagcacgtgaaattgttgaaagggaagcgcttgcaaccagacttcgtagcgatgttccgctggtcttt---tgaccggtctactcatcgtcgcgaggccaacatcgtctgggcccgctggataagacctaaggaatgtagcttccctc---gggaagtgttatagcctgtggtgatgcagcgtggttcgggcgaggtccgcgcttcggcaaggatgttggcgtaatggttgtcagcggcccgtcttgaaacacggaccaaggagtctaacatctatgcgagtgttcgggtgtcaaacccctacgcgtaatgaaagtgaacggaggtgggaagcgc--gagctgcaccatcgaccgatcctgatgt-cctcggatggatttgagtaagagcatagctgttgggacccgaaagatggtgaactatgcctgaatagggtgaagccagaggaaactctggtnnnnnnnnnnnnnnnnnnnnnnnnnnnnnnnnnnnnnnnnnnnnnnnnnnnnnnnnnnnnnnnnnnnnngcttcgacactcagtcacttgcggagaacgaacactcctatcggacgagatggcaagatcgcaaagcctcgacaacttcacaacacgcactggggtctcgtctgcccggcagaaacgccggaaggacaggcttgcggtctggtcaagaacttgtccttgatgtgttatgtcaccgttggtacgcctgcagagccattgatcgactttatgcgacaacgcggaatggacctgcttga-ggaatatgatccggtattgaatccaaagtcgaccaaggtcttcctcaatggtacatgggtaggtgtgcacaagaacgctggtcagctcactgacatgatgcgcactcttcgacggaagggcgtcctgagctttgaagtgaccatcatccgtgacgttcgagaacgcgagatcaagatcttcaccgacgccggtcgagtatgccgaccattg-ttcgt-agtcgagacagatccgaaatcgccgaacaatggcaacctcgttctacagcgggagcactgccagaaactagcagacgatcaaaacatcctcgctgaactgacaggtgtcagtgaagaagagagagagagcacgatctttggttggaagggcctcgtcgataagggtgttgtcgagtacctggacgccgaggaagaagaaactgccatgatcatcatgacaccagaggaccttgaggaacacaaactgatgcgacagggcgtgccaatggaggacacgaggaacctgcggagggatcattactgagtgagg------------------g--------cgcaag------------cccgacctccaaccc-t-ttgtgaaccaa--ctctgttgcttcgggg----gcg-accccgcc-------gtttc------ggcgacg----gcg----------cccccgga-ggtc-----atc---aaacactgca-tc---tttg-cgtcggagtc----tt--aaagtaaattt-aaac----aaaactttcaacaacggatctcttggttctggcatcgatgaagaacgcagcgaaatgcgataagtaatgtgaattgcagaattcagtgaatcatcgaatctttgaacgcacattgcgccccgtggcattccgcggggcatgcctgttcgagcgtca-tttcacca-ctcaagcctagcttggtattgggcgt-c-----gcgg----------t-t--ccgcgcgcctcaaagt--ctccggctgagcagttc--gtctcta----agcgttg--------t-ggcatat-------atttcgctgaagagtg--cggacggcct---ttggccgttaaatc-tt--tctc----aaggttgacc
>Prathigadoides_gleditsiae_caspicae_CBS_136121
aaatttgaaatctggcgc--aagccc-gagttgtaatttgtagaggatgcttctggccagcgg-ccgttctaagttccttggaacaggacgtcatagagggtgagaatcccgtatgtgaccgg--cgcgcagcctttacgtagctccttcgacgagtcgagttgtttgggaatgcagctctaaatgggaggtaaatttcttctaaagctaaataccggccagagaccgatagcgcacaagtagagtgatcgaaagatgaaaagcactttggaaagagagttaaaaagcacgtgaaattgttgaaagggaagcgcttacaaccagacttcgtagcgatgttccgctggtcttc---tgaccggtctactcatcgtcgcgaggccaacatcgtctgggcccgctggataagacctaaggaatgtagcttccctc---gggaagtgttatagcctgtggtgatgcagcgcggctcgggcgaggtccgcgcttcggcaaggatgttggcgtaatggttgtcagcggcccgtcttgaaacacggaccaaggagtctaacatctatgcgagtgttcgggtgtcaaacccctacgcgtaatgaaagtgaacggaggtgggaagcgc--aagctgcaccatcgaccgatcctgatgt-cctcggatggatttgagtaagagcatagctgttgggacccgaaagatggtgaactatgcctgaatagggtgaagccagaggaaactctggtnnnnnnnnnnnnnnnnnnnnnnnnnnnnnnnnnnnnnnnnnnnnnnnnnnnnnnnnnnnnnnnnnnnnngcttcgacactcagtcacttgcggagaacgaacacgcctatcggccgtgacggcaagatcgcgaagcctcgacaactccacaacacccactggggtctcgtttgtccnnnnnnnnnnnnggaaggacaggcttgtggtctggtcaagaatctgtccttgatgtgttatgtcactgttggtacgcccgctgaaccattgatcgacttcatgcgacaacgcggcatggacctactgga-ggagtatgacccggtgctcaacccgaagtcgactaaagtcttcctcaatggtacctgggtcggtgtccacaagaatgctggtcagctcactgatatgatgcgcactcttcgaaggaagggtgttctgagctttgaggtgaccatcatccgtgacgttcgagaacgcgaaataaagatcttcaccgacgctggtcgagtgtgtcgaccattg-ttcgtcccccgagaacgatccgaaatcgcccaacaatggcaacctcgtgttgcagcgagagcactgccagaaactagccgacgatcaaaacatcctcgccgaactcacaggcgtgagcgaagaagagcgagagaacacgatctttggctggaaaggtctcgtcgacaaaggtgtcgtcgagtacctggatgccgaggaggaggaaaccgccatgatcatcatgaccccagaggaccttgaagagcacannnnnnnnnnnnnnnnnnnnnnnnnnnnnnnnnnnnngaacctgcggagggatcattactgagtgagg------------------g--------cgcaag------------cccgacctccaaccc-t-ttgtgaaccaa--ctctgttgcttcgggg----gcg-accccgcc-------gtttc------ggcgacg----gcg----------cccccgga-ggtc-----atc---aaacactgca-tc---tttg-cgtcggagtc----tt--aaagtaaattt-aaac----aaaactttcaacaacggatctcttggttctggcatcgatgaagaacgcagcgaaatgcgataagtaatgtgaattgcagaattcagtgaatcatcgaatctttgaacgcacattgcgccccgtggtattccgcggggcatgcctgttcgagcgtca-tttcacca-ctcaagcctcgcttggtattgggcgt-c-----gcgg----------t-t--ccgcgcgccttaaagt--ctccggctgagcagttc--gtctcta----agcgttg--------t-gacatat-------atttcgctgaagagtt--cgggcggctt---gtggccgttaaatc-tt--tctc----aaggttgacc
>Paramycovellosiella_passaloroides_CPC_10770
aaatttgaaatctggcgt--ttgccc-gagttgtaatttgtagaggatgcttctggccagcgg-ccgttctaagttccttggaacaggacgtcatagagggtgagaatcccgtatgtgaccgg--cgcgcagcctttacgtagctccttcgacgagtcgagttgtttgggaatgcagctctaaatgggaggtaaatttcttctaaagctaaataccggccagagaccgatagcgcacaagtagagtgatcgaaagatgaaaagcactttggaaagagagttaaaaagcacgtgaaattgttgaaagggaagcgcttgcaaccagacttcgtagcgatgttccgctggtcttc---tgaccggtctactcatcgtcgcgaggccaacatcgtctgggcccgctggataagacctaaggaatgtagcttccctc---gggaagtgttatagcctgtggtgatgcagcgcggctcgggcgaggtccgcgcttcggcaaggatgttggcgtaatggttgtcagcggcccgtcttgaaacacggaccaaggagtctaacatctatgcgagtgttcgggtgtcaaacccctacgcgtaatgaaagtgaacggaggtgggaagcgc--aagctgcaccatcgaccgatcctgatgt-cctcggatggatttgagtaagagcatagctgttgggacccgaaagatggtgaactatgcctgaatagggtgaagccagaggaaactctggtnnnnnnnnnnnnnnnnnnnnnnnnnnnnnnnnnnnnnnnnnnnnnnnnnnnnnnnnnnnnnnnnnnnnngcttcgacactcagtcacttgcggcgaaccaatactcccattggtcgtgatggcaagatcgccaagcctcggcaacttcacaacacgcattggggtcttgtttgtcctgcggaaacgccagaaggacaggcatgtggtctggtcaagaacttgtccttgatgtgttatgtcaccgtcggtacgcctgcagaaccattgatcgatttcatgcgacaacgtggcatggatctgctgga-ggagtatgatccggtgctgaatccaaagtcgactaaggtcttccttaatggtacctgggtcggcgtacacaagaacgctggccagctcactgacatgatgcgcaatcttcgacggaagggtgttctgagctttgaggtgaccatcattcgtgatgttcgagaacgcgagatcaagatcttcaccgacgctggtcgagtgtgccgaccattg-ttcgt-cgtcgagacagatccgaaatcaccaaacaacggtaacctcgttttgcagcgggagcactgccagaaattagcagacgaccaaaacattctcgctgaactaacaggcgtgagtgaagaagagcgagagaacacgatctttggctggaagggcttggtcgataagggcgtcgtcgaatacttggatgctgaggaagaggagactgccatgatcatcatgaccccagaagacctcgaagagcacaagctgatgcgacaaggcgtgccaatggaggacacgaggaacctgcggagggatcattactgagtgagg------------------g--------ctcacg------------cccgacctccaaccc-t-ttgtgaaccaa--ctctgttgcttcgggg----gcg-accccgcc-------gtttc------ggcgacg----gcg----------cccccgga-ggtc-----atc---aaacactgca-tc---tctg-cgtcggagtc----tt--aaagtaaattt-aaac----aaaactttcaacaacggatctcttggttctggcatcgatgaagaacgcagcgaaatgcgataagtaatgtgaattgcagaattcagtgaatcatcgaatctttgaacgcacattgcgccccgtggtattccgcggggcatgcctgttcgagcgtca-tttcacca-ctcaagcctcgcttggtattgggcgc-c-----gcgg----------t-t--ccgcgcgcctcaaagt--ctccggctgagccgtcc--gtctcta----agcgttg--------t-ggcacat-------atttcgctgaagaggc--cgggcggcga---cgggccgttaaatc-tt--tctc-a--aaggttgacc
>Pantospora_guazumae_CBS_130299
aaatttgaaatctggcgc--aagccc-gagttgtaatttgtagaggatgcttctggccagcgg-ccgttctaagttccttggaacaggacgtcatagagggtgagaatcccgtatgtgaccgg--cgcgcagcctttacgtagctccttcgacgagtcgagttgtttgggaatgcagctctaaatgggaggtaaatttcttctaaagctaaataccggccagagaccgatagcgcacaagtagagtgatcgaaagatgaaaagcactttggaaagagagttaaaaagcacgtgaaattgttgaaagggaagcgcttgcaaccagacttcgtagcgatgttccgctggtcttc---tgaccggtctactcatcgtcgcgaggccaacatcgtctgggcccgctggataagacctaaggaatgtagcttccctc---gggaagtgttatagcctgtggtgatgcagcgtggctcgggcgaggtccgcgcttcggcaaggatgttggcgtaatggttgtcagcggcccgtcttgaaacacggaccaaggagtctaacatctatgcgagtgttcgggtgtcaaacccctacgcgtaatgaaagtgaacggaggtgggaagcgc--aagctgcaccatcgaccgatcctgatgt-cctcggatggatttgagtaagagcatagctgttgggacccgaaagatggtgaactatgcctgaatagggtgaagccagaggaaactctggtnnnnnnnnnnnnnnnnnnnnnnnnnnnnnnnnnnnnnnnnnnnnnnnnnnnnnnnnnnnnnnnnnnnnngcttcgacacttagtcacttgcggagaacaaatactcctattggtcgtgatggcaagatcgcaaagcctcgacagcttcacaacacgcattgggggcttgtttgtcctgcagaaacgccagaaggacaggcctgtggtctggtcaagaacttgtccctgatgtgttacgtcaccgtcggtacgccagcagaaccattgatcgatttcatgcgacagcgtggcatggacctgctgga-ggagtatgaccctgtactgaatccaaagtcgaccaaggtcttcctcaacggtacctgggttggtgtacacaagaacgctggccagctcacagagatgatgcgcaatctccgacggaagggtgttctcagttttgaggtgaccatcatccgcgacgtcagagaacgcgagatcaagatcttcaccgatgctggtcgagtatgtcggccattg-ttcgt-ggtcgagaacaatccgaaatcacccaacaacggaaatctcgtgctccagcgggagcactgccagagactagcagacgaccaaaatatccttgccgacctgataggtgtgaccgaagaagagcgagagacactgatcttcggctggaagggtctcgtcgacaaaggtgtggtcgaatacctggatgccgaagaagaggagactgccatgatcatcatgacaccggaagacctcgaagagcacaagctgatgcgacaaggtgtgccaatggaggacacgaggaacctgcggagggatcattactgagtgagg------------------g--------cgcaag------------cccgacctccaaccc-t-ttgtgaaccaa--ctctgttgcttcgggg----gcg-accccgcc-------gtttc------ggcgacg----gcg----------cccccgga-ggtc-----atc---aaacactgca-tc---tttg-cgtcggagtc----tt--aaagtaaattt-aaac----aaaactttcaacaacggatctcttggttctggcatcgatgaagaacgcagcgaaatgcgataagtaatgtgaattgcagaattcagtgaatcatcgaatctttgaacgcacattgcgccccgtggtattccgcggggcatgcctgttcgagcgtca-tttcacca-ctcaagcctagcttggtattgggcgt-c-----gcgg----------t-t--ccgcgcgccttaaagt--ctccggctgagcagttc--gtctcta----agcgttg--------t-ggcatat-------atttcgctgaagagtt--cggacggctt---ttggccgttaaatc-tt--tctt----aaggttgacc
>Paracercospora_egenula_CBS_132030
aaatttgaaatctggcgc--aagccc-gagttgtaatttgtagaggatgcttctggccagcgg-ccgttctaagttccttggaacaggacgtcatagagggtgagaatcccgtatgtgaccgg--cgcgcagcctttacgtagctccttcgacgagtcgagttgtttgggaatgcagctctaaatgggaggtaaatttcttctaaagctaaataccggccagagaccgatagcgcacaagtagagtgatcgaaagatgaaaagcactttggaaagagagttaaaaagcacgtgaaattgttgaaagggaagcgcttgcaaccagacttcgtagcgatgttccgctggtcttc---tgaccggtctactcatcgtcgcgaggccaacatcgtctgggcccgctggataagaccggaggaatgtagcttccctc---gggaagtgttatagcctgtggtgatgcagcgtggctcgggcgaggtccgcgcttcggcaaggatgttggcgtaatggttgtcagcggcccgtcttgaaacacggaccaaggagtctaacatctatgcgagtgttcgggtgtcaaacccctacgcgtaatgaaagtgaacggaggtgggaagcgc--aagctgcaccatcgaccgatcctgatgt-cctcggatggatttgagtaagagcatagctgttgggacccgaaagatggtgaactatgcctgaatagggtgaagccagaggaaactctggtnnnnnnnnnnnnnnnnnnnnnnnnnnnnnnnnnnnnnnnnnnnnnnnnnnnnnnnnnnnnnnnnnnnnngcttcgacactcagtcacctgcggagaacgaatactcctattggccgtgatggcaagatcgccaagcctcgacagcttcacaacacgcattggggtcttgtttgtcctgcagaaacgccagaagggcaggcctgcggtctggtaaagaacttgtctctgatgtgttacgtcaccgtcggcactcctgcagaaccattgattgattttatgcgacagcgtggcatggacctgctgga-ggagtacgaccctgtgctaaatccgaagtcgacgaaagtcttcctcaatggtacctgggttggtgtacacaaaaacgctggccagctcacagagatgatgcgcaatctccgacggaagggtgttctcagttttgaggtgaccattattcgcgacgtcagagaacgcgagatcaagatcttcaccgacgctggtcgagtatgtcggccgttg-ttcgt-cgtcgagaacgatccgaaatcgcccaacaacggcaatctcgttctacaacgggagcactgccagaaactagcagatgaccaaaacatccttgccgacctggttggtgtgacggaagaagagcgagagactctgattttcggttggaagggtcttgtcgacaaaggtgttgtcgaatacctggacgccgaggaagaggagactgctatgatcatcatgacaccggaagacctcgaggagcacaagctgatgcgacaaggcgtgccaatggaggacacgaggaacctgcggagggatcattactgagtgagg------------------g--------cgcaag------------cccgacctccaaccc-t-ttgtgaaccaa--ctctgttgcttcgggg----gcg-accccgcc-------gtttc------ggcgacg----gcg----------cccccgga-ggtc-----atc---aaacactgca-tc---tttg-cgtcggagtc----tt--gaagtaaatct-aaac----aaaactttcaacaacggatctcttggttctggcatcgatgaagaacgcagcgaaatgcgataagtaatgtgaattgcagaattcagtgaatcatcgaatctttgaacgcacattgcgccccgtggtattccgcggggcatgcctgttcgagcgtca-tttcacca-ctcaagcctagcttggtactgggcgt-c-----gcgg----------t-t--ccgcgcgccttaaagt--ctccggctaagcagttc--gtctcta----agcgttg--------t-ggcatat-------atttcgctaaagagtt--cggacggctt---ttggccgttaaatc-tt--tctt----aaggttgacc
>Clarohilum_henningsii_CPC_17314
aaatttgaaatctggcgc--aagccc-gagttgtaatttgtagaggatgcttctggccagcgg-ccgttctaagttccttggaacaggacgtcatagagggtgagaatcccgtatgtgaccgg--cgcgcagcctttacgtagctccttcgacgagtcgagttgtttgggaatgcagctctaaatgggaggtaaatttcttctaaagctaaataccggccagagaccgatagcgcacaagtagagtgatcgaaagatgaaaagcactttggaaagagagttaaaaagcacgtgaaattgttgaaagggaagcgcttgcaaccagacttcgtagcgatgttccgccggtcttc---cgaccggtctactcatcgtcgcgaggccaacatcgtctgggcccgctggataagacctaaggaatgtggcttccctc---gggaagtgttatagcctgtggtgatgcagcgcggctcgggcgaggtccgcgcttcggcaaggatgttggcgtaatggttgtcagcggcccgtcttgaaacacggaccaaggagtctaacatctatgcgagtgttcgggtgtcaaacccctacgcgtaatgaaagtgaacggaggtgggaagcgc--aagctgcaccatcgaccgatcctgatgt-cctcggatggatttgagtaagagcatagctgttgggacccgaaagatggtgaactatgcctgaatagggtgaagccagaggaaactctggtnnnnnnnnnnnnnnnnnnnnnnnnnnnnnnnnnnnnnnnnnnnnnnnnnnnnnnnnnnnnnnnnnnnnnnnnnnnnnnnnnnnnnnnnnnnnnnnnnnnaatactcccattggccgtgatggcaaaatcgccaagcctcgacaacttcacaacacgcattggggtcttgtttgtcctgcagaaacgccagaaggacaggcttgcggtctggtcaagaacttgtccctaatgtgttacgtcaccgtcggtacgcctgcagaaccgctgatcgatttcatgcgacagcgtggcatggacctactaga-ggagtatgaccctgtactgaacccaaagtcgaccaaggtcttccttaacggtacgtgggtcggtgtacacaagaacgccggccagctcaccgagatgatgcgcaacctacgacggaagggtgttctcagctttgaggtgactatcatccgtgacgttagagaacgcgagatcaagatcttcactgacgctggtcgggtgtgtcggccattg-tttgt-tgtcgagaacgatccaaaatcacccaacaacggcaacctcgtcctacaacgggagcactgccaaaaactagcagatgatcaaaacattcttgccgacctggtaggcgtgaccgaagaagagcgggagaccctgatcttcggctggaagggtctcgtcgacaaaggtgttgtcgaatatctggatgcagaggaagaggaaactgccatgatcattatgacaccggaagacctcgaagagcacaaactgatgcgacaaggcgtgccaatggaggacacgaggaacctgcggagggatcattactgagtgagg------------------g--------ctcacg------------cccgacctccaaccc-t-ttgtgaaccaa--ctctgttgcttcgggg----gcg-accccgcc-------gtttc------ggcgacg----gcg----------cccccgga-ggtc-----atc---aaacactgca-tc---tttg-cgtcggagtc----tt--gaagtaaattt-aaac----aaaactttcaacaacggatctcttggttctggcatcgatgaagaacgcagcgaaatgcgataagtaatgtgaattgcagaattcagtgaatcatcgaatctttgaacgcacattgcgccccgtggtattccgcggggcatgcctgttcgagcgtca-tttcacca-ctcaagcctagcttggtattgggcgt-c-----gcgg----------t-t--ccgcgcgccttaaagt--ctccggctgagcagttc--gtctcta----agcgttg--------t-ggcatat-------ctttcgctgaagagtt--cggacggctt---ttggccgttaaatc-tt--tctc----aaggttgacc
>Distomycovellosiella_brachycarpa_CPC_18381
aaatttgaaatctggcgc--aagccc-gagttgtaatttgtagaggatgcttctggccagcgg-ccgttctaagttccttggaacaggacgtcatagagggtgagaatcccgtatgtgaccgg--cgcgcagcctttacgtagctccttcgacgagtcgagttgtttgggaatgcagctctaaatgggaggtaaatttcttctaaagctaaataccggccagagaccgatagcgcacaagtagagtgatcgaaagatgaaaagcactttggaaagagagttaaaaagcacgtgaaattgttgaaagggaagcgcttgcaaccagacttcgtagcgatgttccgctggtcttc---tgaccggtctactcatcgtcgcgaggccaacatcgtctgggcccgctggataagacctaaggaatgtggcttccctc---gggaagtgttatagcctgtggtgatgcagcgtggctcgggcgaggtccgcgcttcggcaaggatgttggcgtaatggttgtcagcggcccgtcttgaaacacggaccaaggagtctaacatctatgcgagtgttcgggtgtcaaacccctacgcgtaatgaaagtgaacggaggtgggaagcgc--aagctgcaccatcgaccgatcctgatgt-cctcggatggatttgagtaagagcatagctgttgggacccgaaagatggtgaactatgcctgaatagggtgaagccagaggaaactctggtnnnnnnnnnnnnnnnnnnnnnnnnnnnnnnnnnnnnnnnnnnnnnnnnnnnnnnnnnnnnnnnnnnnnngcttcgacactcagtcacttgcggagaacaaatactcctattggtcgtgatggcaaaatcgccaagcctcgacagctgcacaacacgcattggggtcttgtctgtccggcagaaacgccagaaggacaggcttgcggtctggtgaagaacttgtccctcatgtgctatgttaccgtcggtacgcctgcagaaccgttgattgatttcatgcgacagcgtggcatggacctgctgga-ggagtacgaccctgtgctaaacccaaagtcgaccaaggtcttcctcaacggtacctgggtcggcgtacacaaaaacgctggccagctcacagagatgatgcgcaatcttcgacggaaaggtgtgctcagttttgaggtgaccatcatccgtgacgttagagaacgcgagatcaagatcttcaccgatgctggtcgggtgtgtcggcccttg-ttcgt-cgtcgagaacgatccgaaatcacccaacaacggcaacctcgtcttacagcgggagcactgccagaaactagcagacgaccaaaacatccttgccgacctggtaggcgtgaccgaagaggagcgagagacgttgatcttcggctggaaaggtctcgtcgataaaggtgttgttgagtatctcgatgctgaggaggaggagactgccatgattatcatgacaccggaagatctcgaagaacacaagctgatgcgacaaggtgtgccaatggaggataccaggaacctgcggagggatcattactgagtgagg------------------g--------ctcacg------------cccgacctccaaccc-t-ttgtgaaccaa--ctctgttgcttcgggg----gcg-accccgcc-------gtttc------ggcgacg----gcg----------cccccgga-ggtc-----atc---aaacactgca-tc---tttg-cgtcggagtc----tt--gaagtaaattt-aaac----aaaactttcaacaacggatctcttggttctggcatcgatgaagaacgcagcgaaatgcgataagtaatgtgaattgcagaattcagtgaatcatcgaatctttgaacgcacattgcgccccgtggtattccgcggggcatgcctgttcgagcgtca-tttcacca-ctcaagcctagcttggtattgggcgtcc-----gcgg----------t-t--ccgcgcgccttaaagt--ctccggctgagcagttc--gtctcta----agcgttg--------t-gacatat-------atttcgctgaagagtt--cggacggctt---ttggccgttaaatc-tt--tctc----aaggtcgacc
>Amycosphaerella_africana_CBS_680_95
aaatttgaaatctggcgc--aagccc-gagttgtaatttgtagaggatgcttctggccagcgg-ccgttctaagttccttggaacaggacgtcatagagggtgagaatcccgtatgtgaccgg--cgcgcagcctttacgtagctccttcgacgagtcgagttgtttgggaatgcagctctaaatgggaggtaaatttcttctaaagctaaataccggccagagaccgatagcgcacaagtagagtgatcgaaagatgaaaagcactttggaaagagagttaaaaagcacgtgaaattgttgaaagggaagcgcttgcaaccagacttcgtagcgatgttccgctggtcttc---tgaccggtctactcatcgtcgcgaggccaacatcgtctgggcccgctggataagacctaaggaatgtggcttctcttc-ggggaagtgttatagcctgtggtgatgcagcgtggctcgggcgaggtccgcgcttcggcaaggatgttggcgtaatggttgtcagcggcccgtcttgaaacacggaccaaggagtctaacatctatgcgagtgttcgggtgtcaaacccctacgcgtaatgaaagtgaacggaggtgggaagcgc--aagctgcaccatcgaccgatcctgatgt-cctcggatggatttgagtaagagcatagctgttgggacccgaaagatggtgaactatgcctgaatagggtgaagccagaggaaactctggtnnnnnnnnnnnnnnnnnnnnnnnnnnnnnnnnnnnnnnnnnnnnnnnnnnnnnnnnnnnnnnnnnnnnngcttcgacactcagtcacttgcggagaacaaacacccctattggtcgtgatggcaagatcgccaagcctcgacagcttcacaacacgcattggggtcttgtttgtcctgcagaaacgccagaaggacaggcttgcggtttggtgaagaacctgtccctgatgtgttacgtcacggtgggtacgcctgcagaaccattgatcgatttcatgcgccagcgtggcatggacctgctgga-ggagtacgaccctgtgctaaacccgaaatcgaccaaggtcttcctcaatggtacctgggttggtgtacacaagaatgctggccagcttacagacatgatgcgcaatcttcgacggaagggtgtcctcagctttgaggtgaccatcattcgggatgttagagaacgcgagatcaagatcttcaccgacgctggtcgagtgtgtcgacccttg-ttcgt-tgtcgagaacgatccgaaatcacccaataacggtaacctcgtcctacaacgggagcactgccagaaactagcagacgaccagaacatccttgccgacctggtaggtgtgaccgaagaagagcgagagaccttgatcttcggctggaagggtctcgtggacaagggtgtcgttgagtatcttgacgctgaggaagaggagactgccatgatcatcatgactccggaagatctcgaagagcacaagctgatgcgacaaggtgtgccaatggaggacacgaggaacctgcggagggatcattactgagtgagg------------------g--------ctcacg------------cccgacctccaaccc-t-ttgtgaaccaa--ctctgttgcttcgggg----gcg-accccgcc-------gtttc------ggcgacg----gcg----------cccccgga-ggtc-----atc---aaacactgca-tc---tttg-cgtcggagtc----tt--aaagtaaattt-aaac----aaaactttcaacaacggatctcttggttctggcatcgatgaagaacgcagcgaaatgcgataagtaatgtgaattgcagaattcagtgaatcatcgaatctttgaacgcacattgcgccccgtggtattccgcggggcatgcctgttcgagcgtca-tttcacca-ctcaagcctagcttggtattgggcgt-c-----gcgg----------t-t--ccgcgcgccttaaagt--ctccggctgagcagttc--gtctcta----agcgttg--------t-ggcatat-------atttcgctgaagagtt--cggacggctt---ttggccgttaaatc-tt--tctt----aaggttgacc
>Pseudocercosporella_bakeri_CBS_125685
aaatttgaaatctggcgc--aagccc-gagttgtaatttgtagaggatgcttctggccagcgg-ccgttctaagttccttggaacaggacgtcatagagggtgagaatcccgtatgtgaccgg--cgcgcagcctttacgtagctccctcgacgagtcgagttgtttgggaatgcagctctaaatgggaggtaaatttcttctaaagctaaataccggccagagaccgatagcgcacaagtagagtgatcgaaagatgaaaagcactttggaaagagagttaaaaagcacgtgaaattgttgaaagggaagcgcttgcaaccagacttcgtagcgatgttccgctggtcttc---tgaccggtctactcatcgtcgcgaggccaacatcgtctgggcccgctggataagacctaaggaatgtagcttccctc---gggaagtgttatagcctgtggtgatgcagcgtggctcgggcgaggtccgcgcttcggcaaggatgttggcgtaatggttgtcagcggcccgtcttgaaacacggaccaaggagtctaacatctatgcgagtgttcgggtgtcaaacccctacgcgtaatgaaagtgaacggaggtgggaagcgc--aagctgcaccatcgaccgatcctgatgt-cctcggatggatttgagtaagagcatagctgttgggacccgaaagatggtgaactatgcctgaatagggtgaagccagaggaaactctggtnnnnnnnnnnnnnnnnnnnnnnnnnnnnnnnnnnnnnnnnnnnnnnnnnnnnnnnnnnnnnnnnnnnnnnnnnnnnnnnnnagtcacttgcggagaacaaatacccccattggccgtgatggcaaaatcgccaagcctcgacaacttcacaatacgcattggggtcttgtctgtcctgcagaaactccagaaggtcaggcttgcggtctggtcaagaatttgtccctgatgtgttatgtcaccgtcggcacgcctgcagaaccactgatcgatttcatgcgacagcgtggcatggacctgctgga-agagtatgatcctgtgctaaacccaaagtcgaccaaggtcttcctcaacggtacctgggtcggtgtacacaaaaacgctggccagcttacagagatgatgcgcaaccttcgacggaagggtgttctcagctttgaagtgaccatcatccgtgacgttagagaacgtgagatcaagatctttaccgacgctggtcgggtatgccgacccctg-tttgt-ggtcgagaacgatccgaaatcacctaacaacggcaacctcgtgctacaacgggagcactgccagaaactagcagatgaccagaacatccttgccgacctggtaggtgtcaccgaagaagagcgagaaaagttgatcttcggctggaagggtctcgtcgacaaaggtgttgtcgagtaccttgatgccgaggaagaggagactgccatgatcatcnnnnnnnnnnnnnnnnnnnnnnnnnnnnnnnnnnnnnnnnnnnnnnnnnnnnnnnnnnnnnnnnngaacctgcggagggatcattactgagtgagg------------------g--------cgcacg------------cccgacctccaaccc-t-ttgtgaaccaa--ccctgttgcttcgggggcgagcg-accccttc-------gtttc------ggcgacg----gcg----------cccccggg-ggtc-----atc---aaacactgca-tc---tttg-cgtcggagtc----tt--gaagtaaattc-aaac----aaaactttcaacaacggatctcttggttctggcatcgatgaagaacgcagcgaaatgcgataagtaatgtgaattgcagaattcagtgaatcatcgaatctttgaacgcacattgcgccccgtggtattccgcggggcatgcctgttcgagcgtca-tttcacca-ctcaagcctagcttggtattgggcgt-c-----gcgg----------t-t--ccgcgcgccttaaagt--ccccggctgagcagtcc--gtctcta----agcgttg--------t-ggcatat-------atttcgccgaagagtt--cggacggctt---ttggccgttaaatc-tt--tctc----aaggttgacc
>Asperisporium_caricae_CBS_130298
aaatttgaaatctggcgc--aagccc-gagttgtaatttgtagaggatgcttctggccagcgg-ccgttctaagttccttggaacaggacgtcatagagggtgagaatcccgtatgtgaccgg--cgcgcagcctttacgtagctccttcgacgagtcgagttgtttgggaatgcagctctaaatgggaggtaaatttcttctaaagctaaataccggccagagaccgatagcgcacaagtagagtgatcgaaagatgaaaagcactttggaaagagagttaaaaagcacgtgaaattgttgaaagggaagcgcttgcaaccagactttgtagcgatgttccgctggtcttc---tgaccggtctactcatcgtcgcgaggccaacatcgtctgggcccgccggataagacctaaggaatgtggcttcccttc-ggggaagtgttatagcctgtggtgatacagcgtggctcgggcgaggtccgcgcttcggcaaggatgttggcgtaatggttgtcagcggcccgtcttgaaacacggaccaaggagtctaacatctatgcgagtgttcgggtgtcaaacccctacgcgtaatgaaagtgaacggaggtgggaagcgc--aagctgcaccatcgaccgatcctgatgt-cctcggatggatttgagtaagagcatagctgttgggacccgaaagatggtgaactatgcctgaatagggtgaagccagaggaaactctggtnnnnnnnnnnnnnnnnnnnnnnnnnnnnnnnnnnnnnnnnnnnnnnnnnnnnnnnnnnnnnnnnnnnnngcttcgacactgagtcacttgcggagaacgaacactcctattggtcgtgatggcaagattgccaagcctcgacagcttcacaacactcattggggtcttgtttgtcctgcagaaacgccagaaggacaggcttgtggtctggtaaagaatttgtccctgatgtgttatgtcaccgtgggtacgcctggagaaccactgatcgatttcatgcgacagcgtggcatggacctgctgga-ggagtacgatcctgtgctaaacccaaagtcgaccaaggtcttcctcaatggtacctgggttggtgtacacaaaaacgctggccagctcacagagatgatgcgcaatctccgacggaagggagtcctcagctttgaggtgaccatcatccgcgatgttagagaacgcgagatcaagatcttcaccgacgctggtcgagtatgtcggccattg-tttgt-tgtcgacaacgatccaaaatcacccaacaacggcaacctcgtcctacagcgggagcactgccagaaactagcagatgaccaaaacatccttgccgatctggtaggtgttaccgaagaagagcgagagaccttgatcttcggctggaagggcctggtcgacaagggtgttgttgaatacctcgacgccgaggaagaggagactgccatgattatcatgacaccggaagacctcgaagagcacaagctgatgcgacaaggtgtgccaatggaggacacgaggaacctgcggagggatcattactgagtgagg------------------g--------ctcacg------------cccgacctccaaccc-t-ttgtgaaccac--ctctgttgcttcgggg----gcg-accccgcc-------gttcc------ggcgacg----gcg----------cccccggagggtc-----atc---caacactgca-tc---tctg-cgtcggagtc----ttaaaaagtaaattt-gaacaa-aaaaactttcaacaacggatctcttggttctggcatcgatgaagaacgcagcgaaatgcgataagtaatgtgaattgcagaattcagtgaatcatcgaatctttgaacgcacattgcgccccgtggtattccgcggggcatgcctgttcgagcgtca-tttcacca-ctcaagcctagcttggtattgggcgt-c-----gcgg----------a-t--ccgcgcgccttaaagt--ctccggccgagcagtcc--gtctcta----agcgttg--------t-ggcatat-------atttcgctgaagagtc--cgggcggggt---ttggccgttaaatc-tt--tctc----aaggttgacc
>Nothopassalora_personata_CPC_19466
aaatttgaaatctggcgc--aagccc-gagttgtaatttgtagaggatgcttctggccagcgg-ccgttctaagtgccttggaacaggacgtcatagagggtgagaatcccgtatgtgaccgg--cgcgcagcctttacgtagctccttcgacgagtcgagttgtttgggaatgcagctctaaatgggaggtaaatttcttctaaagctaaataccggccagagaccgatagcgcacaagtagagtgatcgaaagatgaaaagcactttggaaagagagttaaaaagcacgtgaaattgttgaaagggaagcgcttgcaaccagacttcgtagcgatgttccgccggtcttc---tgaccggtgtactcatcgccgcgaggccaacatcgcctgggcccgctggataagacctagggaatgtagcttccctc---gggaagtgttatagcctgtggtgatgcagcgtgactcgggcgaggtccgcgcttcggcaaggatgttggcgtaatggttgtcagcggcccgtcttgaaacacggaccaaggagtctaacatctatgcgagtgttcgggtgtcaaacccctacgcgtaatgaaagtgaacggaggtgggaagcgt--ccgctgcaccatcgaccgatcctgatgt-cctcggatggatttgagtaagagcatagctgttgggacccgaaagatggtgaactatgcctgaatagggtgaagccagaggaaactctggtnnnnnnnnnnnnnnnnnnnnnnnnnnnnnnnnnnnnnnnnnnnnnnnnnnnnnnnnnnnnnnnnnnnnngcatcgactctgagtcacttgcggagaacgaatactcctattggtcgtgatggcaaaattgccaaacctcgacagcttcacaacacgcactggggtcttgtttgtcctgcagaaacgccagaaggacaggcttgcggtctggtgaagaacttgtccttgatgtgttacgtcacggtcggtacgccagcagaaccattgatcgatttcatgcgacagcgtggcatggatctgttgga-ggagtacgaccctgtgctgaaccctaagtcgaccaaggtcttcctcaatggtacctgggttggtgtacacaagaacgctggccagctcacggagatgatgcgcaatcttcgccggaagggtgttcttagctttgaggtgaccatcatccgcgacgtcagagaacgcgagatcaagatcttcactgacgctggtcgagtgtgccggccattg-tttgt-cgtcgaaaacgatccaaaatcacccaacaacggcaacctcgtgcttcagcgggagcactgccagaaactagcagatgatcaaaacatacttgctgacctggtaggcgtaactgaagaagagcgggagacgttgatcttcggctggaagggtctcgttgacaagggtgttgttgagtacttagatgccgaggaggaggagactgccatgatcatcatgacaccggaagatctggaagagcacaaattgatgcgacaaggtgtgccaatggaggacacgaggaacctgcggagggatcattactgagcgagg------------------g--------tgcaag------------cccgacctccgaccc-t-ttgtgaaccaa--ccctgttgcttcgggg----gcg-accccgcc-------gtccc------ggcgacg----gcg----------cccccgga-ggtc-----atc---aaactctgca-tc---cgtg-cgtcggagtg----gt--caagtaaattc-caac----aaaactttcaacaacggatctcttggttctggcatcgatgaagaacgcagcgaaatgcgataagtaatgtgaattgcagaattcagtgaatcatcgaatctttgaacgcacattgcgccccgcggcattccgcggggcatgcctgttcgagcgtca-tttcaccg-ctcaagcctagcttggtattgggcgt-c-----gcgg----------t-t--ccgcgcgccttgaagt--ccccggctgagcagtcc--gtctcta----agcggcg--------t-ggcatat-------atttcgctgaagagtt--cgggcggctt---ttggccgttaaatc-tt--tctc----aaggttgacc
>Neocercosporidium_smilacis_CBS_122888
aaatttgaaatctggcgc--aagccc-gagttgtaatttgtagaggatgcttctggccagcgg-ccgttctaagttccttggaacaggacgtcatagagggtgagaatcccgtatgtgaccgg--cgcgcagcctttacgtagctccttcgacgagtcgagttgtttgggaatgcagctctaaatgggaggtaaatttcttctaaagctaaataccggccagagaccgatagcgcacaagtagagtgatcgaaagatgaaaagcactttggaaagagagttaaaaagcacgtgaaattgttgaaagggaagcgcttgcaaccagacttcgcggcggtgttccgccggtcttc---tgaccggtccactcatcgtcgcgaggccaacatcgtctgggcccgctggataagacctcaggaatgtagcttccctc---gggaagtgttatagcccgtggtgatgcagcgcggctcgggcgaggtccgcgcttcggcaaggatgttggcgtaatggttgtcagcggcccgtcttgaaacacggaccaaggagtctaacatctatgcgagtgttcgggtgtcaaacccctacgcgtaatgaaagtgaacggaggtgggaagcgc--aagctgcaccatcgaccgatcctgatgt-cctcggatggatttgagtaagagcatagctgttgggacccgaaagatggtgaactatgcctgaatagggtgaagccagaggaaactctggtnnnnnnnnnnnnnnnnnnnnnnnnnnnnnnnnnnnnnnnnnnnnnnnnnnnnnnnnnnnnnnnnnnnnngcttcgaccctcagtcacttgcggagaacaaacactcctatcggccgtgatggcaagatcgcaaagcctcgacaacttcacaacacgcactggggtctcgtctgtccggcagaaacgccagaaggacaagcttgcggtctggtcaaaaatttgtccttgatgtgctatgtcaccgttggcacgcctgcagagccgttgatcgactttatgcgacaacgcggcatggacctgctgga-ggagtatgatccggtgctgaatccaaagtcgaccaaggttttcctcaacggtacctgggtcggcgtacacaagaatgctggtcagctcacggacatgatgcgcactcttcgaaggaagggcgtcctgagctttgaggtgaccatcatccgcgacgttcgagaacgagagatcaagatctttactgacgcgggccgagtgtgtcggccactt-ttcgt-cgtggagactgatccgaagtcacccaacaacggcaatctcgtgttgcagcgggaacactgccagaaactggcagacgatcagaatatccttgctgaactaacaggtgtgagcgaggaagagcgagagaacacgatcttcggctggaagggcctggtcgacaaaggtgtcgtcgagtacctcgatgctgaagaggaagagactgccatgattatcatgactccggaggatcttgaagagcacaaactcatgcgacaaggcgtgccaatggaggatacgcggaacctgcggagggatcattactgagtgagg------------------g--------ctcacg------------cccgacctccaaccc-t-ttgtgaaccac--ctctgttgcttcgggg----gcg-accccgcc-------gtctc------ggcggcg----gcg----------cccccgga-ggtc-----atc---aaacacggca-tc---tctg-cgtcggagtc----tt--aaagtaaatgt-aaac----aaaactttcaacaacggatctcttggttctggcatcgatgaagaacgcagcgaaatgcgataagtaatgtgaattgcagaattcagtgaatcatcgaatctttgaacgcacattgcgccccgtggtattccgcggggcatgcctgttcgagcgtca-tttcacca-ctcaagcctcgcttggtattgggcgc-c-----gcgg----------tct--ccgcgcgccttaaagt--ctccggctgggtcgtcc--gtctcta----agcgttg--------t-ggcatag-------ctgtcgctaaagagtg--cgggtggccg---tcggccgttaaatc-tt--tctc----aaggttgacc
>Sultanimyces_vitiphyllus_CBS_206_48
aaatttgaaatctggcgc--aagccc-gagttgtaatttgtagaggatgcttctggccagcgg-ccgttctaagttccttggaacgggacgtcatagagggtgagaaccccgtatgtgaccgg--cgcgcagcctttacgtagctccttcgacgagtcgagttgtttgggaatgcagctctaaatgggaggtaaatttcttctaaagctaaataccggccagagaccgatagcgcacaagtagagtgatcgaaagatgaaaagcactttggaaagagagttaaaaagcacgtgaaattgttgaaagggaagcgcttgcaaccagactttgtagcaatgttccgccggtctcc---tgaccggtctactcattgccacgaggccaacatcgtctgggcccgctggataagacctcaggaatgtagcttccctc---gggaagtgttatagcccgtggtgatgcagcgcggctcgggcgaggtccgcgctacggcaaggatgttggcgtaatggttgccagcggcccgtcttgaaacacggaccaaggagtctaacatctatgcgagtgttcgggtgtcaaacccctacgcgtaatgaaagtgaacggaggtgggaggcgt--aagctgcaccatcgaccgatcctgatgt-cctcggatggatttgagtaagagcatagctgttgggacccgaaagatggtgaactatgcctgaatagggtgaagccagaggaaactctggtnnnnnnnnnnnnnnnnnnnnnnnnnnnnnnnnnnnnnnnnnnnnnnnnnnnnnnnnnnnnnnnnnnnnngcttcgacactcagtcacttgcggagaaccaacacccccattggccgtgatggcaagatcgcgaagcctcgacaacttcataacacgcactggggtctagtttgtccggcggaaacgccagaaggtcaagcttgcggtctggtgaagaacttgtctttgatgtgttatgtcaccgttggtacgcctgcagagccattgatcgactttatgcggcaacgtggcatggacctgctcga-ggagtatgatcctgtcctgaacccaaagtcgaccaaggtcttcctcaatggtacctgggttggtgtccacaagaacgcaggacagctcactgatatgatgcgcactctgcgacggaagggcgttctcagctttgaggtgaccatcatccgggatgtgagagaacgcgagatcaagatcttcacggacgcgggccgagtgtgccgaccgttg-ttcgt-cgtcgagaccgatccgaaatcacccaacaacggcaacctcgtcctacagcgcgagcactgccagaaactagcggacgatcagaatattcttgccgaactcgcgggcgttagtgaagaagagcgagagaacacgatttttggctggaagggcctagtcgacaaaggtgtcgtcgagtacttggatgccgaagaagaggaaaccgccatgattatcatgactccagaggaccttgaagagcacaagctgatgcgacaaggcgtgccaatggaggatacgaggaacctgcggagggatcattaccgagtgagg------------------g--------cgcatg------------cccgacctccgaccc-t-ttgtgaaccaa--ccccgttgcttcgggg----gcg-accccgcc-------gtctc------ggcgacg----gcg----------cccccgga-ggtc-----atc---aaacaccgca-tc---tgtg-cgtcggagtc----tt--gtagtaaattc-aaac----aaaactttcaacaacggatctcttggctctggcatcgatgaagaacgcagcgaaatgcgataagtaatgtgaattgcagaattcagtgaatcatcgaatctttgaacgcacattgcgccccgtggcattccgcggggcatgcctgttcgagcgtca-tttcacca-ctcaagcctcgcttggcattgggcgt-c-----gcgg----------t-t--ccgcgtgccttaaagt--ctccggctgagccgtcc--gtctcta----agcgttg--------t-ggcagct-------atttcgctcaagagtc--cgggcgcgcg---ttggccgttaaatc-ct--tctc----aaggttgacc
>Dothistroma_pini_CBS_116486
aaatttgaaatctggcgc--aagccc-gagttgtaatttgtagaggatgcttctggccagcgg-ccgttctaagttccttggaacaggacgtcatagagggtgagaatcccgtatgtgaccgg--cgcgcagcctttacgtagctccttcgacgagtcgagttgtttgggaatgcagctctaaatgggaggtaaatttcttctaaagctaaataccggccagagaccgatagcgcacaagtagagtgatcgaaagatgaaaagcactttggaaagagagttaaaaagcacgtgaaattgttgaaagggaagcgcttgcaaccagacttcgtagcgatgttccgctggtcttc---tgaccggtctactcatcgtcgcgaggccaacatcgtctggggccgctggataagacctaaggaatgtagcttccctc---gggaagtgttatagcctgtggtgatgcagcgtgtctcgggcgaggtccgcgcttcggcaaggatgttggcgtaatggttgtcagcggcccgtcttgaaacacggaccaaggagtctaacatctatgcgagtgttcgggtgtcaaacccctacgcgtaatgaaagtgaacggaggtgggaagcgc--aagctgcaccatcgaccgatcctgatgt-cctcggatggatttgagtaagagcatagctgttgggacccgaaagatggtgaactatgcctgaatagggtgaagccagaggaaactctggtnnnnnnnnnnnnnnnnnnnnnnnnnnnnnnnnnnnnnnnnnnnnnnnnnnnnnnnnnnnnnnnnnnnnngcgtccacattgagtcatttgcggagaacaaacactcctatcgggcgtgatggtaagatcgctaagcctcgacaacttcacaacacgcactggggcctcgtctgtcccgcagagacaccggagggacaggcatgtggcctggtgaagaacctgtcgctgatgtgctacgtcactgtcggtacacctgcagagccgctgattgacttcatgcggcaacgtggcatggacctgctgga-ggagtatgatccagtgttgaatccgaaggcgaccaagatcttcctcaacggtacttggatcggtgtgcacaaagacgcaggcggacttacaaatacgctgcgcggtcttcgacgaaaaggtgttgtcagcttcgaggtgaccatcatccgcgatgtcagagagcgcgagatcaagatcttcactgactgtggtcgagtgtgtcgaccgctg-ttcgt-tgtcgagaatgatccgaagtctcccaacaatggcaacttggtccttcaccgggagcactgccagagattggcggatgaccagaacattcttgcagagcttacgggtgtgtcagaggaagagcgagagacgaggatcttcggctggaaaggtctgatcgacaagggtgttgtggagtaccttgacgctgaggaggaggagactgccatgatcatcatgacacccgaagacctcgaagagcacaagctgatgcgacaaggcgtgcaagtggacgacaccaggaacctgcggagggatcattactgagtgagg------------------g--------cgaaag------------cccgacctccaaccc-t-ttgtgaaccaa--ctctgttgcttcgggg----gcg-accctgcc-------gtttc------ggcgacg----gcg----------cccccgga-ggtc-----atc---aaacactgca-tc---tatg-cgtcggagtc----tt--aaagtaaattt-aaac----aaaactttcaacaacggatctcttggttctggcatcgatgaagaacgcagcgaaatgcgataagtaatgtgaattgcagaattcagtgaatcatcgaatctttgaacgcacattgcgccccgtggtattccgcggggcatgcctgttcgagcgtca-tttcacca-ctcaagcctagcttggtattgggcgt-c-----gcgg----------t-t--ccgcgcgccttaaagt--ctccggctgagcagttc--gtctcta----agcgttg--------t-ggcatat-------atttcgctgaagagtt--cggacggctt---ttggccgttaaatc-tt--ttta-c--aaggttgacc
>Pruniphilomyces_circumscissus_CPC_36434
aaatttgaaatctggcgc--aagccc-gagttgtaatttgtagaggatgcttctggccagcgg-ccgttctaagttccttggaacaggacgtcatagagggtgagaatcccgtatgtgaccgg--cgcgcagcctttacgtagctccttcgacgagtcgagttgtttgggaatgcagctctaaatgggaggtaaatttcttctaaagctaaataccggccagagaccgatagcgcacaagtagagtgatcgaaagatgaaaagcactttggaaagagagttaaaaagcacgtgaaattgttgaaagggaagcgcttgcaaccagacttcgtagcggtgttccgccggtcttc---tgaccggtctactcatcgtcgcgaggccaacatcgtctgggaccgctggataagacctaaggaatgtagcttccctc---gggaagtgttatagcctgtggtgatgcagcgcgtctcgggcgaggtccgcgcttcggcaaggatgttggcgtaatggttgtcagcggcccgtcttgaaacacggaccaaggagtctaacatctatgcgagtgttcgggtgtcaaacccctacgcgtaatgaaagtgaacggaggtgggaagcgc--aagctgcaccatcgaccgatcctgatgt-cctcggatggatttgagtaagagcatagctgttgggacccgaaagatggtgaactatgcctgaatagggtgaagccagaggaaactctggtnnnnnnnnnnnnnnnnnnnnnnnnnnnnnnnnnnnnnnnnnnnnnnnnnnnnnnnnnnnnnnnnnnnnnnnnnnnnnnnnnnnnnnnnnnnnnnnnnnnnnnnnnnnnnnnnnnnnnnnnnnnnnnnnnnnnnnnnnnnnnnnnnnnnnnnnnnnnnnnnnnnnnnnnnnnnnnnnnnnnnnnnnnnnnnnnnnnnnnnnnnnnnnnnnnnnnnnnnnnnnnnnnnnnnnnnnnnnnnnnnnnnnnnnnnnnnnnnnnnnnccgttggttgacttcatgcgacaacgtggtatggacctgctgga-agaatatgaccccgtactgaatccaaagtcgacaaaggttttcctcaacggtacttgggtcggtgtgcataagaacgctggccagctgaccgacatgctgcgcgcccttcgcagaaagggtgttttgagctttgaggtgaccattattcgcgacgtaagagaacgagagatcaaggttttcaccgacgctggtcgagtgtgccgaccattg-ttcgt-ggtcgacaacgatcccaagtcacccttgaatggcagcctggtactacaacgagagcattgccagagactagcagacgaccagaacatccttgctgagcttgcaggtgtgactgaagaagaacgagagcagagaatcttcggctggaagggcttggtcgacgctggtgtcgtcgaatatctcgacgccgaagaggaggagactgccatgattatcatgacaccggaagacttggaagaacacannnnnnnnnnnnnnnnnnnnnnnnnnnnnnnnnnnnngaacctgcggagggatcattactgagtgagg------------------g--------cgaaag------------cccgacctccaaccc-t-ttgtgaaccaa--ctccgttgcttcgggg----gcg-accccgcc-------gttcc------ggcgacg----gcg----------cccccgga-ggtc-----atc---aaacactgca-tc---tttg-cgtcggagtc----tt--aaagtaaattt-aaac----aaaactttcaacaacggatctcttggttctggcatcgatgaagaacgcagcgaaatgcgataagtaatgtgaattgcagaattcagtgaatcatcgaatctttgaacgcacattgcgccccgtggtattccgcggggcatgcctgttcgagcgtca-tttcacca-ctcaagcctagcttggtattgggcgt-c-----gcgg----------c-t--ccgcgcgccttaaagt--ctccggctgagcagttc--gtctcta----agcgttg--------t-gacatga-------atttcgctaaggagtt--cggacgg-tt---ccggccgttaaaat-ct--ttat----taggttgacc
>Deightonomyces_daleae_CBS_113031
aaatttgaaatctggcgc--aagccc-gagttgtaatttgtagaggatgcttctggccagcgg-ccgttctaagttccttggaacaggacgtcatagagggtgagaatcccgtatgtgaccgg--cgcgcagcctttacgtagctccttcgacgagtcgagttgtttgggaatgcagctctaaatgggaggtaaatttcttctaaagctaaataccggccagagaccgatagcgcacaagtagagtgatcgaaagatgaaaagcactttggaaagagagttaaaaagcacgtgaaattgttgaaagggaagcgcttgcaaccagacttcgtagcggtgttccgccggtcttc---tgaccggtctactcatcgtcgcgaggccaacatcgtctgggaccgctggataagacctaaggaatgtagcttccctc---gggaagtgttatagcctgtggtgatgcagcgtgtctcgggcgaggtccgcgcttcggcaaggatgttggcgtaatggttgtcagcggcccgtcttgaaacacggaccaaggagtctaacatctatgcgagtgttcgggtgtcaaacccctacgcgtaatgaaagtgaacggaggtgggaagcgc--aagctgcaccatcgaccgatcctgatgt-cctcggatggatttgagtaagagcatagctgttgggacccgaaagatggtgaactatgcctgaatagggtgaagccagaggaaactctggtnnnnnnnnnnnnnnnnnnnnnnnnnnnnnnnnnnnnnnnnnnnnnnnnnnnnnnnnnnnnnnnnnnnnngcttcgacgctgagtcatttacggcggacaaacacacccatcggtcgcgatggtaaaatcgcgaaacctcgacagctccacaacacgcattggggtcttgtttgcccagcagaaacaccggaaggtcaagcttgcggtctggtgaagaacttgtcccttatgtgctatgtcacagtcggtacacctgctggtccgctggttgacttcatgcgacagcgaggcatggacttacttga-ggagtacgatccagtcatgaatccgaagtcgacaaaggtcttcctcaacggtacttgggttggtgtacacaaaaatgccggccagctgacagacatgctcaagagcctgcggaggaagggtgtgctcagcttcgaagtcaccatcattcgtgacgtacgtgagcgcgaaatcaggatcttcacagacgctggtcgtgtgtgccggccgctg-ttcgt-ggtcgacacagatccaaagtcgccaaacaatggcagcctggtcttgcaacgagaacattgcgaaaagctgttacaagacgccgacatccttgcacagctcgaaggtgccagcgaagaagaccgagagcaacgcatcttcggatggaagggtctggtcgataggggtgttgtcgaatacctcgacgccgaggaggaagagaccgccatgatcatcatgacacctgatgacctcgaagagcacaagctcatgcgacaaggcatccccatcgaagatacgaagaacctgcggagggatcattactgagtgagg------------------g--------ggcaac------------cccgacctccaaccc-t-ttgtgaaccaa--ctctgttgcttcgggg----gcg-accccgcc-------gtttc------ggcgacg----gcg----------cccccgga-ggtc-----atc---aaacactgca-tc---tatg-cgtcggagtc----tt--aaagtaaattt-aaac----aaaactttcaacaacggatctcttggttctggcatcgatgaagaacgcagcgaaatgcgataagtaatgtgaattgcagaattcagtgaatcatcgaatctttgaacgcacattgcgccccgtggtattccgcggggcatgcctgttcgagcgtca-tttcacca-ctcaagcctagcttggtattgggcgt-c-----gcgg----------t-t--ccgcgcgccttaaagt--ctccggctgagcagttc--gcctcta----agcgttg--------t-ggcatat-------atttcgctgaagagta--cggacggctt---ctggccgttaaatc-tt--tatt-c--aaggttgacc
>Phaeoramularia_gomphrenicola_CPC_23248
aaatttgaaatctggcgc--aagccc-gagttgtaatttgtagaggatgcttctggccagcgg-ccgttctaagttccttggaacaggacgtcatagagggtgagaatcccgtatgtgaccgg--cgcgcagcctttacgtagctccttcgacgagtcgagttgtttgggaatgcagctctaaatgggaggtaaatttcttctaaagctaaataccggccagagaccgatagcgcacaagtagagtgatcgaaagatgaaaagcactttggaaagagagttaaaaagcacgtgaaattgttgaaagggaagcgcttgcaaccagacttcgtagcggtgttccgccggtcttc---tgaccggtctactcaccgtcgcgaggccaacatcgtctgggaccgctggataagacctaaggaatgtggcttccctc---gggaagtgttatagcctgtggtgatgcagcgagtcccgggcgaggtccgcgcttcggcaaggatgttggcgtaatggttgtcagcggcccgtcttgaaacacggaccaaggagtctaacatctatgcgagtgttcgggtgtcaaacccctacgcgtaatgaaagtgaacggaggtgggaagcgc--aagctgcaccatcgaccgatcctgatgt-cctcggatggatttgagtaagagcatagctgttgggacccgaaagatggtgaactatgcctgaatagggtgaagccagaggaaactctggtnnnnnnnnnnnnnnnnnnnnnnnnnnnnnnnnnnnnnnnnnnnnnnnnnnnnnnnnnnnnnnnnnnnnnnnnnnnnnnnnnnnnnnnnnnnnnnnnncgaatacgcctatcggtcgtgatggcaagatcgccaaaccgcgacagcttcacaacacgcattggggtctcgtctgtcccgccgagacgccagaaggtcaagcttgtggactggtgaagaacttgtcgctgatgtgctacgttactgtcggcacacccgcggacccgctggtggagttcatgcggcagcgcggtatggatcttctgga-agagtacgacccagtcctcaatccaaaatcaaccaaagtcttcctgaacggcacctgggtcggtgtgcacaaaaacgctggtcagcttactgacatgctccggggcctgcgaagaaagggcgtgttgagcttcgaagtgaccatcattcgtgacgtgagagagcgcgagatcaaggtcttcactgacgctggtcgagtgtgcaggccgttg-ttcgt-tgtcgagactgatccgaagtcaccgatcaacggcagcttggtcctacagcgagaacattgccaaaagctctcagaagatcagaacattctttctgagctcgcaggtgtgtcggaagaggagcgggagcggagaatcttcggctggaaaggtctggtcgatgccggtgttgtcgaatacctcgatgcagaagaggaggagaccgccatgatcatcannnnnnnnnnnnnnnnnnnnnnnnnnnnnnnnnnnnnnnnnnnnnnnnnnnnnnnnnnnnnnnngaacctgcggagggatcattactgagtgagg------------------g--------cgaaag------------cccgacctccaaccc-t-ttgtgaaccaa--ctctgttgcttcgggg----gcg-accccgcc-------gtgtc------ggcggcg----gcg----------cccccgga-ggtc-----atc---aaacactgca-tc---actg-cgtcggagtc----tt--gaagtaaattt-aaac----aaaactttcaacaacggatctcttggttctggcatcgatgaagaacgcagcgaaatgcgataagtaatgtgaattgcagaattcagtgaatcatcgaatctttgaacgcacattgcgccccgtggtattccgcggggcatgcctgttcgagcgtca-tttcacca-ctcaagcctcgcttggtattgggcgt-c-----gcgg----------t-t--ccgcgcgccttaaagt--ctccggctaagcagttc--ttctcta----agcgttg--------t-ggcatat-------atttcgctgaagagtt--cggacgg-tt---ctggccgttaaatc-tt--tca-----aaggttgacc
>Ragnhildiana_perfoliati_CBS_125419
aaatttgaaatctggcgc--aagccc-gagttgtaatttgtagaggatgcttctggccagcgg-ccgttctaagttccttggaacaggacgtcatagagggtgagaatcccgtatgtgaccgg--cgcgcagcctttacgtagctccttcgacgagtcgagttgtttgggaatgcagctctaaatgggaggtaaatttcttctaaagctaaataccggccagagaccgatagcgcacaagtagagtgatcgaaagatgaaaagcactttggaaagagagttaaaaagcacgtgaaattgttgaaagggaagcgcttgcaaccagacttcgtagcgatgttccgccggtcttc---tgaccggtctactcatcgtcgcgaggccaacatcgtctgggaccgctggataagacctaaggaatgtagcttccctc---gggaagtgttatagcctgtggtgatgcagcgcgtctcgggcgaggtccgcgcttcggcaaggatgttggcgtaatggttgtcagcggcccgtcttgaaacacggaccaaggagtctaacatctatgcgagtgttcgggtgtcaaacccctacgcgtaatgaaagtgaacggaggtgggaagcgc--aagctgcaccatcgaccgatcctgatgt-cctcggatggatttgagtaagagcatagctgttgggacccgaaagatggtgaactatgcctgaatagggtgaagccagaggaaactctggtnnnnnnnnnnnnnnnnnnnnnnnnnnnnnnnnnnnnnnnnnnnnnnnnnnnnnnnnnnnnnnnnnnnnngcttcgacgctcagtcacttgcgaagaacgaacacgccaattggccgtgatggcaagattgccaaaccgcgacagcttcacaatacacattggggacttgtctgtcccgcagaaaccccagaaggtcaggcttgtggcctggtaaagaatttgtcgctcatgtgctacgttacggttggcacacccgcagagccgctggttgcctttatgcgaacgaagggaatggatctcctgga-agagtacgacccggttctgaatcccaagtcaaccaaagtcttcctgaacggtacatggatcggtgtgcacaagaacgccggttcgctcactgagcagctgcgaatccttcggagaaagggtgtgctgagcttcgaggtgacgatcattcgtgatgtaagagaacgcgagatcaaggtctttactgacgctggtcgagtgtgccgaccgctg-ttcgt-tgttgacaacaatcccaaatcgcccctcaacggcagcctcgtgctacagcgagaacactgccagaagctctcggacgaccagaacatactcgctgagctccaaggtctgcccgaagatgagcgagaggagaagatcttcggctggaagggtctcgtcgacgctggtgttgtcgagtacctcgacgccgaagaagaagaaactgccatgatcattatgacgccggaagacctcgaggagcacaaacttatgcggcaaggcgtgcaaatggaggacactcggaacctgcggagggatcattactgagtgagg------------------g--------cgaaag------------cccgacctccaaccc-t-ttgtgaaccaa--ctctgttgcttcgggg----gcg-accacaaa------agattc------ggcgacg----gcg----------cccccgga-ggtc-----atc---aaacactgca-tc---tttg-cgtcggagtc----tt--aaagtaaatttaaaac----aaaactttcaacaacggatctcttggttctggcatcgatgaagaacgcagcgaaatgcgataagtaatgtgaattgcagaattcagtgaatcatcgaatctttgaacgcacattgcgccctgtggtattccgcagggcatgcctgttcgagcgtca-tttcacca-ctcaagcctcgcttggtattgggcgt-c-----gcgg----------t-t--ccgcgcgccttaaagt--ctccggctgagcagttc--gtctcta----agcgttg--------t-ggcatca-------ttgtcgctgaagagtt--cgaacggctt---tcggccgttaaatc-tt--tcac----aaggttgacc
>Stromatoseptoria_castaneicola_CBS_102322
aaatttgaaatctggcgc--aagccc-gagttgtaatttgtagaggatgcttctggtcagcgg-ccggtctaagttccttggaacaggacgtcatagagggtgagaatcccgtatgtgaccgg--cgcgcagcctatacgtagctccttcgacgagtcgagttgtttgggaatgcagctctaaatgggaggtaaatttcttctaaagctaaataccggccagagaccgatagcgcacaagtagagtgatcgaaagatgaaaagcactttggaaagagagttaaaaagcacgtgaaattgttgaaagggaagcgcttgcaaccagactttgcggcggtgttccgccggtcttc---tgaccggtccactcaccgtcgcgaggccaacatcgtctggggccgctggataagacctaaggaatgtagcttccctc---gggaagtgttatagcctgtggtgatgtagcgtgccccgggcgaggtccgcgcctcggcaaggatgttggcgtaatggttgtcagcggcccgtcttgaaacacggaccaaggagtctaacatctatgcgagtgttcgggtgtcaaacccctacgcgtaatgaaagtgaacggaggtgggaagcgc--aagctgcaccatcgaccgatcctgatgt-cctcggatggatttgagtaagagcatagctgttgggacccgaaagatggtgaactatgcctgaatagggtgaagcccgaggaaactctggtnnnnnnnnnnnnnnnnnnnnnnnnnnnnnnnnnnnnnnnnnnnnnnnnnnnnnnnnnnnnnnnnnnnnngcttccacgctgagtcatttgcggagaacaaatactcccatcggccgagacggcaagatcgccaaacctcgacaacttcacaacacgcactggggtcttgtctgtcctgcagagacgccagaaggacaagcatgcggcctggtgaagaatttgtccttgatgtgctacgtcactgttggtacacccgcaggcccactgatcgacttcatgcgacaacgtggcatggacctgctgga-ggagtatgatcctgtgctgaacccgaaggccaccaaggtcttcctcaacggcacatgggtcggtgtgcaccagtacccaggctcacttgcggacacaatgcgcggtcttcgacgcaagggcacgctcagcttcgaggtgaccatcatccgtgatgttagggagcgtgagatcaagatcttcactgacgccggtcgagtgtgtcgaccgctg-tttgt-ggtcgagaatgatccaaagtcacccatcaacggcagcctggtcctccagcgagagcattgccagaggttgtcggatgaccagaacattcttgcagagctcacgggcgtgtcagaagaagagcgagagctgaaaatcttcggctggaagggcttgattgataagggtgttgtggagtaccttgatgccgaggaagaggagactgccatgatcatcatgacacctgaagacctggaagagcataagctgatgcgacaaggcgtgccaatggaggacacaaggaacctgcggagggatcattactgagcgagg------------------g--------cgcccg------------cccgacctccaaccc-t-ttgtgcaccaa--ctctgttgcttcgggg----gcg-accccgcc-------gttcc------ggcgacg----gcg----------cccccgga-ggcc-----ctc--caaatcctgca-tc---tctg-cgtcggagtc----tt--aaagtaaatgt-aaac----aaaactttcaacaacggatctcttggttctggcatcgatgaagaacgcagcgaaatgcgataagtaatgtgaattgcagaattcagtgaatcatcgaatctttgaacgcacattgcgccccgtggcactccgcggggcatgcctgttcgagcgtca-tttcacca-ctcaagcctcgcttggtattgggcgt-c-----gcgg----------t-t--ccgcgcgcctcaaagt--ccccggctgagccgtcc--gtctcta----agcgttg--------t-gattttt-------atctcgctgcagggtg--cggacggcgg---gcggccgttaaatc-tt--tctc----caggttgacc
>Pluripassalora_bougainvilleae_CPC_19327
aaatttgaaatctggcgc--aagccc-gagttgtaatttgtagaggatgcttctggccagcgg-ccgttctaagttccttggaacaggacgtcatagagggtgagaatcccgtatgtgaccgg--cgcgcagcctttacgtagctccttcgacgagtcgagttgtttgggaatgcagctctaaatgggaggtaaatttcttctaaagctaaataccggccagagaccgatagcgcacaagtagagtgatcgaaagatgaaaagtactttggaaagagagttaaaaagcacgtgaaattgttgaaagggaagcgcttgcaaccagactttgcggcggtgttccgccggccttc---tgaccggtctactcaccgccgcgaggccaacatcgtctgggcccgctggataagaccggaggaatgtagcttccctc---gggaagtgttatagcctccggtgatgcggcgcggctcgggcgaggtccgcgcttcggcaaggatgttggcgtaatggttgtcagcggcccgtcttgaaacacggaccaaggagtctaacatctatgcgagtgttcgggtgtcaaacccctacgcgtaatgaaagtgaacggaggtgggacgcgc--aagctgcaccatcgaccgatcctgatgt-cctcggatggatttgagtaagagcatagctgttgggacccgaaagatggtgaactatgcctgaatagggtgaagccagaggaaactctggtnnnnnnnnnnnnnnnnnnnnnnnnnnnnnnnnnnnnnnnnnnnnnnnnnnnnnnnnnnnnnnnnnnnnngcttcgacactcagtcacttgcgaaggacgaacactcccattggccgtgacggcaagatcgctaagcctcgacagctccacaacacgcattggggcctagtttgccctgctgaaacaccagagggtcaagcttgcggcctggtgaagaacttgtccttgatgtgctacgtcaccgtcggtacgcccgcagagccattgatcgatttcatgcggcagcgtgggatggatttgctgga-ggagtatgatccggtgctgaatccaaagtcgacaaaagtcttccttaatggaacctgggttggtgttcacaaaaacgctggccagctcactgagatgatgcgcactcttcgacgaaagggcgtgctcagttttgaggtgaccatcatccgcgacgtgagagaacgcgagatcaagatcttcactgatgctggacgagtatgtcgaccattg-tttgt-cgtggagaccgatccgaaatcaccgaacaacggcaacctcgttcttcaacgggagcactgccagaaattagcagacgaccaaaacatccttgccgatttgataggtgtgagtgaagaagagcgagagcggctgatattcggctggaaaggtctcgtcgacaagggtgttgttgagtacctggatgctgaggaggaggaaactgcgatgattattatgacaccagaggatctggaagagcataagctgatgcggcagggcgtgccaatggaggacacgcggaacctgcggagggatcattaccgagtgaggg----------------cg--------cgcacg------------cccgacctcccaccc-t-ctgtgaaccca--ctctgttgcttcgggg----gcg-accccgcc-------gttcc------ggcagcg----gcg----------cccccgga-ggtc-----acc---aaacactgca-tc---tctg-cgtcggagtc----tt--gaagttaattc-aaac----aaaactttcaacaacggatctcttggttctggcatcgatgaagaacgcagcgaaatgcgataagtaatgtgaattgcagaattcagtgaatcatcgaatctttgaacgcacattgcgccccgtggtattccgcggggcatgcctgttcgagcgtca-tttcaccc-ctcaagcctcgcttggtattgggcgt-c-----gcgg----------t-t--ccgcgtgccttaaagt--ccccggctgagcggtcc--gtctccc----agcgttg--------t-ggcacat-------gtctcgctaaggagcg--cggacggcgg---caggccgttaaatc-tt--tcnn----nnnnnnnnnn
>Hyalocercosporidium_desmodii_CPC_19483
aaatttgaaatctggcgc--aagccc-gagttgtaatttgtagaggatgcttctggccagcgg-ccgttctaagttccttggaacaggacgtcacagagggtgagaatcccgtatgcgaccgg--cgcgcagcctttacgtagctccttcgacgagtcgagttgtttgggaatgcagctctaaatgggaggtaaatttcttctaaagctaaataccggccagagaccgatagcgcacaagtagagtgatcgaaagatgaaaagcactttggaaagagagttaaaaagcacgtgaaattgttgaaagggaagcgcttgcaaccagacttcggggcggtgttccgccggtcttc---tgaccggtccactcgccgccgcgaggccaacatcgtctggggccgccggagaagaccgcaggaatgtagcttccctc---gggaagtgttatagcctggggtgatgcggcgtgtcccgggcgaggtccgcgcttcggcaaggatgttggcgtaatggttgtcagcggcccgtcttgaaacacggaccaaggagtctaacatctatgcgagtgttcgggtgtcaaacccctgcgcgtaatgaaagtgaacggaggtgggaggcgc--aagccgcaccatcgaccgatcctgatgt-cctcggatggatttgagtaagagcatagctgttgggacccgaaagatggtgaactatgcctgaatagggtgaagccagaggaaactctggtnnnnnnnnnnnnnnnnnnnnnnnnnnnnnnnnnnnnnnnnnnnnnnnnnnnnnnnnnnnnnnnnnnnnngcttcgacactgagtcatttgcggagaacaaatactcccatcggccgtgatggtaagattgctaaacctcgacaacttcacaacacacactggggtcttgtctgtcccgcagagacgccagaaggacaggcctgtggtctggtgaagaacctgtctttgatgtgctacgtcactgtcggtacacctgcagaaccactgattgacttcatgcgacaacgtggcatggacctgctgga-ggagtatgatccagtgctgaacccgaaggcgaccaagatttttctcaacggcacttgggtcggcgtgcacaaagatgcaggtggacttacgaataccctacgcggtcttcggcgaaaaggtgtcgttagctttgaggtcaccatcatccgcgatgtcagagaacgggagatcaaaatcttcactgactgtggtcgcgtgtgtcgaccgctg-tttgt-tgtcgagaatgatccaaaatcactcaacaatggcagcttggtcctccagcgggaacactgccagaagttagcggatgaccagaacattcttgcagagctcacaggcgtgtcagaagaggagcgagagcagaaaattttcggctggaagggcctgattgaaaaaggtgttgtggagtaccttgatgctgaggaagaagagactgccatgattatcatgactcctgaggatctagaagagcacaagctgatgcgacaaggcgtgcaaatggatgacacgaggaacctgcggagggatcattaccgagtgagg------------------g--------cgcccg------------cccgacctcccaccc-c-atgtgaaccac--ctcagttgcttcgggg----gcg-accctgcc-------gtctc------ggcggcg----gcg----------cccccggg-ggcc-----gtc--caaacactgca-tc---cgtg-cgtcggagtc----tt---gaatcaattc-aaac----aaaactttcaacaacggatctcttggttctggcatcgatgaagaacgcagcgaaatgcgataagtaatgtgaattgcagaattcagtgaatcatcgaatctttgaacgcacattgcgccccgtggcattccgcggggcatgcctgttcgagcgtca-tttcacca-ctcaagcctcgcttggtgttgggcgt-c-----gcgg----------tcc--ccgcgcgcctcaaagtc-ccccggccgagccgtcc--gcctctc----agcgttg--------t-ggcaagtct-----ttttcgctacagagcg--cgggcggcgt---ccggccgttaaacc-cc--gtac----acggttgacc
>Neophloeospora_maculans_CBS_115123
aaatttgaaatctggcgc--aagccc-gagttgtaatttgtagaggatgcttctggccagcgg-ccgttctaagttccttggaacaggacgtcatagagggtgagaatcccgtatgtgaccgg--cgcgcagcctttacgtagctccttcgacgagtcgagttgtttgggaatgcagctctaaatgggaggtaaatttcttctaaagctaaataccggccagagaccgatagcgcacaagtagagtgatcgaaagatgaaaagcactttggaaagagagttaaaaagcacgtgaaattgttgaaagggaagcgcttgcaaccagacttcgcagcgatgttccgccggtcttc---tgaccggtccactcatcgtcgcgaggccaacatcgtctgggaccgctggataagacctaaggaatgtggcttccctc---gggaagtgttatagcctgtggtgatgcagcgcgtctcgggcgaggtccgcgcctcggcaaggatgttggcgtaatggttgtcagcggcccgtcttgaaacacggaccaaggagtctaacatctatgcgagtgttcgggtgtcaaacccctacgcgtaatgaaagtgaacggaggtgggaagcgc--aagctgcaccatcgaccgatcctgatgt-cctcggatggatttgagtaagagcatagctgttgggacccgaaagatggtgaactatgcctgaatagggtgaagccagaggaaactctggtnnnnnnnnnnnnnnnnnnnnnnnnnnnnnnnnnnnnnnnnnnnnnnnnnnnnnnnnnnnnnnnnnnnnngcttcgacgctcagccacttgcggagaacgaacacaccaatcggtcgtgacggcaagattgctaagcctcgacaactccacaacacgcattggggtcttgtttgtccggcagaaacgccagaaggacaagcttgcggtctggtgaagaacctgtcgctcatgtgttacgtcacggtcggtacacctgcggaaccattgatcgacttcatgcgacaacgaggcatggacctgctgga-ggagtacgacccggtgctgaacccgaagtcgacgaaggtcttcctcaacggcacatgggttggtgttcacaaaaacgctaatgatctcactaccatgatgcgcaaccttcgacgaaaaggtgtgctcagctttgaggtgaccatcattcgtgacgtgagagaacgcgagatcaagatttttactgacgctggtcgggtgtgtcggccgttg-tttgt-cgttgaaaatgacccgaagtcacccatcaacggcagcttggtcctgcagcgagagcattgtcagagactagcagacgaccaaaacattcttgctgatcttactggcgtgagcgaagaagagcgagaaacaacgatcttcggctggaagggtctcgtcgacgctggtgtcgttgagtacctggacgccgaggaagaggaaactgccatgattatcatgacaccggaagatctagaagagcacaaactgatgcgacaaggtgtcccaatggaggatacaaggaacctgcggagggatcattaccgagcgagg------------------g--------cgcaag------------cccgacctcc-accc-c-ctgtgcaccaa--ctctgttgcttcgggg----gcg-accccgccgaatcgattttc------ggcgccg----gcg----------cccccgga-ggtc-----gtc---aaaccctgca-tc---tctg-cgtcggagtc----tt-acaagtaaattg-aaac----aaaactttcaacaacggatctcttggttctggcatcgatgaagaacgcagcgaaatgcgataagtaatgtgaattgcagaattcagtgaatcatcgaatctttgaacgcacattgcgccccgtggtattccgcggggcatgcctgttcgagcgtca-tttcacca-ctcaagcctcgcttggtattgggcgc-c-----gcgg----------t-t--ccgcgcgcctcaaagt--ccccggctgggccgtcc--gtctcta----agcgttg--------t-gagca-----tct-atgtcgctgaagagtc--gcgggcgcgt---gcggccgtaaaatc-tt--tcac-----aggttgacc
>Phaeocercospora_colophospermi_CBS_132687
aaatttgaaatctggcgc--aagccc-gagttgtaatttgtagaggatgcttctggccagcgg-ccgttctaagttccttggaacaggacgtcatagagggtgagaatcccgtatgtgaccgg--cgcgcagcctttacgtagctccttcgacgagtcgagttgtttgggaatgcagctctaaatgggaggtaaatttcttctaaagctaaataccggccagagaccgatagcgcacaagtagagtgatcgaaagatgaaaagcactttggaaagagagttaaaaagcacgtgaaattgttgaaagggaagcgcttgcaaccagacttcgcagcgatgttccgccggtcttc---tgaccggtctactcatcgtcgcgaggccaacatcgtctggggccgccggataagacctaaggaatgtagcttccctc---gggaagtgttatagcctgtggtgatgcggcgcgtctcgggcgaggtccgcgcttcggcaaggatgttggcgtaatggttgtcagcggcccgtcttgaaacacggaccaaggagtctaacatctatgcgagtgttcgggtgtcaaacccctacgcgtaatgaaagtgaacggaggtgggaggcgc--aagctgcaccatcgaccgatcctgatgt-cctcggatggatttgagtaagagcatagctgttgggacccgaaagatggtgaactatgcctgaatagggtgaagccagaggaaactctggtnnnnnnnnnnnnnnnnnnnnnnnnnnnnnnnnnnnnnnnnnnnnnnnnnnnnnnnnnnnnnnnnnnnnngcttcaacgctgagccatctgcggagaacgaatactccgatcggtcgagatggcaagattgcgaagcctcgacaactacacaacactcactggggacttgtctgcccggcagaaacgccagaaggacaggcgtgtggtctcgtgaagaacttgtcgctgatgtgctacgtcactgtcggaacaccttcaggcccgctcgttgacttcatgcgccaacgtggtatggatctactaga-agagtacgaccctgtcatgaaccccaagtccaccaaggtcttcctcaacggcacctgggttggtgttcacaagaacgccggccagctcacagacatgctgcggggtctgagaagaaagggtgttctcagctttgaggtcaccatcattcgtgatgtgagagagcgtgagatcagagtcttcacggacgctggtcgtgtgtgccgaccgctt-ttcgt-ggtcgaaacggatccgaaatcgccaaacaatggttcattggtactgcagcgcgagcatatcacaagactatcagacgatcaagacacactggcaggacttgaaggtgtcagcgaagaagagcgagagcagcgcatcttcggctggaagggactcattgatgctggcgttgtcgagtatctcgatgctgaagaagaagaaaccgccatgatcatcatgacacccgaagaccttgaggagcacaagatgatgcgccaaggcatacaaatggacgacgcgaggaacctgcggagggatcattaccgagcgagg------------------g--------cgcaag------------cccgacctccaaccc-t-ttgtgaaccca--ccctgttgcttcgggg----gcg-accccgcc-------gtctc------ggcgacg----gcg----------cccccgga-gatc-----cac---aaacgctgca-tc---tctg-cgtcggagtc----tt--gaagtaaattg-gaac----aaaactttcaacaacggatctcttggttctggcatcgatgaagaacgcagcgaaatgcgataagtaatgtgaattgcagaattcagtgaatcatcgaatctttgaacgcacattgcgccctgtggtattccgcagggcatgcctgttcgagcgtca-tttcacca-ctcaagcctcgcttggtattgggcgt-c-----gcgg----------cct--ccgcgcgccttaaagt--ctccggctgagcagtcc--gtctccaatcgagcgttg--------t-aatctatcttcatggaatcgttcgagagac--cgggcggcca----cggccgttaaatc-tt--ctcc-----aggttgacc
>Pleopassalora_perplexa_CBS_116363
aaatttgaaatctggcgc--aagccc-gagttgtaatttgtagaggatgcttctggccagcgg-ccgttctaagttccttggaacaggacgtcatagagggtgagaatcccgtatgtgaccgg--cgcgcagcctttacgtagctccttcgacgagtcgagttgtttgggaatgcagctctaaatgggaggtaaatttcttctaaagctaaataccggccagagaccgatagcgcacaagtagagtgatcgaaagatgaaaagcactttggaaagagagttaaaaagcacgtgaaattgttgaaagggaagcgcttgcaaccagacttcgtagcgatgttccgccggtcttc---tgaccggtctactcatcgtcgcgaggccaacatcgtctggggccgccggataagacctaaggaatgtagcttccctc---gggaagtgttatagcctttggtgatgcggcgcgtctcgggcgaggtccgcgcttcggcaaggatgttggcgtaatggttgtcagcggcccgtcttgaaacacggaccaaggagtctaacatctatgcgagtgttcgggtgtcaaacccctacgcgtaatgaaagtgaacggaggtgggaagcgc--aagctgcaccatcgaccgatcctgatgt-cctcggatggatttgagtaagagcatagctgttgggacccgaaagatggtgaactatgcctgaatagggtgaagccagaggaaactctggtnnnnnnnnnnnnnnnnnnnnnnnnnnnnnnnnnnnnnnnnnnnnnnnnnnnnnnnnnnnnnnnnnnnnngcctccacgctgagccacctgcggagaacaaacacgccaatcggccgagacggcaaaatcgcgaagcctcgacaattgcacaacacgcattggggccttgtctgcccggcagaaacgccagaaggacaagcctgtggtcttgtgaagaacctgtcgctgatgtgctatgtcacggtcggtacgccttcaggtccgctggtcgacttcatgcgacaacgcggtatggatctgcttga-agaatatgaccctgtcatgaatccaaagtcaaccaaggtcttcttgaacggtacttgggttggtgtgcacaagaacgccggtcagctgacagatatgttgcgcggcctacgaagaaagggtgttctcagctttgaggtcacgatcatccgtgacgtgagagagcgcgagattagagttttcactgacgctgggcgtgtatgccggccgctt-ttcgt-ggttgagaacgacccaaagtcacccaacaatggctcactggtactgcaacgcgagcacgtcgagagactttcagcagatcaagacaaactcgcaggcctcgagaatgtcagcgaagaagagagagagcagcgcatttttggctggaagggactcgtagatgctggtgttgtcgagtacctcgatgccgaagaagaagagactgctatgattatcatgacgcccgaagacctcgaagaacacaagatgatgcgacagggcatacaaatggatgacgcgaggaacctgcggagggatcattactgagtgagg------------------g--------cgcaag------------cccgacctccaaccctt-ttgtgaaccga--ctctgttgcttcgggg----gcg-accccgcc-------gtttc------ggcgacg----gcg----------cccccgga-ggcc-----ttc---aaacactgca-tc---tttg-cgtcggagtc----tt--aaagtaaattt-aaac----aaaactttcaacaacggatctcttggttctggcatcgatgaagaacgcagcgaaatgcgataagtaatgtgaattgcagaattcagtgaatcatcgaatctttgaacgcacattgcgccctgtggtattccgcagggcatgcctgttcgagcgtca-tttcacca-ctcaagcctcgcttggtgttgggcgt-c-----gcga-------ttcttt--ccgcgcgccttaaagt--ctccggctgagcagttc--gtctcta----agcgttg--------t-gatttt----cattaaatcgctgaagagtt--cgggcggc-g---acggccgttaaatc-tt--tatt-c--taaggtgacc
>Rosisphaerella_rosicola_CBS_138_35
aaatttgaaatctggcgc--aagccc-gagttgtaatttgtagaggatgcttctggccagcgg-ccgttctaagttccttggaacaggacgtcatagagggtgagaatcccgtatgtgaccgg--cgcgcagcctttacgtagctccttcgacgagtcgagttgtttgggaatgcagctctaaatgggaggtaaatttcttctaaagctaaataccggccagagaccgatagcgcacaagtagagtgatcgaaagatgaaaagcactttggaaagagagttaaaaagcacgtgaaattgttgaaagggaagcgcttgcaaccagacttcgcggcggtgttccgccggtcttc---tgaccggtccactcatcgtcgcgaggccaacatcgtctggggccgccggataagacctaaggaatgtggctcccctc---ggggagtgttatagcctgtggtgatgcggcgcgcctcgggcgaggtccgcgcttcggcaaggatgttggcgtaatggttgtcagcggcccgtcttgaaacacggaccaaggagtctaacatctatgcgagtgttcgggtgtcaaacccctacgcgtaatgaaagtgaacggaggtgggaggcgc--aagctgcaccatcgaccgatcctgatgt-cctcggatggatttgagtaagagcatagctgttgggacccgaaagatggtgaactatgcctgaatagggtgaagccagaggaaactctggtnnnnnnnnnnnnnnnnnnnnnnnnnnnnnnnnnnnnnnnnnnnnnnnnnnnnnnnnnnnnnnnnnnnnngcctcgaccctcagtcatttgcgaagaacgaacacgcctattggccgtgacggcaagatcgccaagcctcgtcaactacacaatactcactggggtcttgtgtgcccggccgaaacccccgaaggacaagcttgcggtctggtgaagaatctgtctctcatgtgttacgtgaccgttggtacgccttccggcccgcttgtcgacttcatgcggcagcgtggcatggacctgctcga-ggagtacgaccctgtgatgaatccgaaagcgacaaaggtctttttgaacggtacctgggtgggcgtgcataagaatgctggtcaactgacagacatgcttcgaggtttgagaagaaaaggcgtactcagcttcgaagttaccatcattcgtgatgtgcgagagcgtgagatcagagtcttcactgacgctggccgagtgtgtcgtccactc-ttcgt-tgtcgagacggatccgaaatcaccgaacaatggcagtctggttctgcagcgcgagcatcttgagaaactgtcgcaagacacagatatcctggcggagctggaaggtgtaagtgaagaagagagggaagagcgcattttcggctggaagggcctcattgatcagggtgtggtggagtatcttgatgccgaagaagaggagactgccatgatcatcatgacaccggaagacctcgaagaacacaagatgatgcgacaaggcctgcagatggacgacacacggaacctgcggagggatcattactgagcgagg------------------g--------ctcgcg------------cccgacctcccaccc-t-ttgtgaaccaa--ctctgttgcttcgggg----gcg-accccgcc-------gtacc------ggcgacg----gcg----------cccccgga-ggca----cccc---caaccctgca-tc---tctg-cgtcggagtc----tt--caagtaaattg-aaac----aaaactttcaacaacggatctcttggttctggcatcgatgaagaacgcagcgaaatgcgataagtaatgtgaattgcagaattcagtgaatcatcgaatctttgaacgcacattgcgccctgtggtattccgcagggcatgcctgttcgagcgtca-tttcacca-ctcaagcctcgcttggtattgggcgc-c-----gcgg--------acccc--ccgcgcgcctcaaagtc-ctccggctgagcagtcc--gccccta----agcgttg--------t-ggatgtttttca--aaatcgctgaagggtg--cgggcggcga----cggccgttaaatc-tt--gcac----aagnnnnnnn
>Exutisphaerella_laricina_CBS_326_52
aaatttgaaatctggcgc--aagccc-gagttgtaatttgtagaggatgcttctggccagcgg-ccgttctaagttccttggaacaggacgtcatagagggtgagaatcccgtatgtgaccgg--cgcgcagcctttacgtagctccttcgacgagtcgagttgtttgggaatgcagctctaaatgggaggtaaatttcttctaaagctaaataccggccagagaccgatagcgcacaagtagagtgatcgaaagatgaaaagcactttggaaagagagttaaaaagcacgtgaaattgttgaaagggaagcgcttgcaaccagacttcgtagcggtgttccgccggtcttc---tgaccggtctactcatcgtcgcgaggccaacatcgtctggggccgccggataagacctaaggaatgtagctctcttc---ggggagtgttatagcctgtggtgatgcggcgcgtctcgggcgaggtccgcgcttcggcaaggatgttggcgtaatggttgtcagcggcccgtcttgaaacacggaccaaggagtctaacatctatgcgagtgttcgggtgtcaaacccctacgcgtaatgaaagtgaacggaggtgggaagcgt--aagctgcaccatcgaccgatcctgatgt-cctcggatggatttgagtaagagcatagctgttgggacccgaaagatggtgaactatgcctgaatagggtgaagccagaggaaactctggtnnnnnnnnnnnnnnnnnnnnnnnnnnnnnnnnnnnnnnnnnnnnnnnnnnnnnnnnnnnnnnnnnnnnngcctcaacactcagtcatttgcgaagaacgaacacgcccattggccgcgatggcaagatcgccaagcctcgccaacttcacaatacacactggggtcttgtctgcccggcagaaacgcccgaaggacaagcttgtggtctggtgaagaacttgtccctcatgtgctacgtgactgttggcacgccttctggtccgcttgtcgacttcatgcgacagcgtggcatggatctgctcga-agagtacgatcctgtaatgaatccgaaagcgacgaaggttttcctaaacggtacttgggttggtgtgcacaagaacgccggccagttgaccgacatgcttcgaggtctgagaagaaagggcgtgctcagcttcgaagttaccatcattcgtgatgtgcgagagcgggagattagagtcttcactgatgctggtcgagtgtgtcgtccactc-ttcgt-tatcgagacagatccaaaatcacccaacaacggtaatctggtcctgcagcgcgagcacctcgagagattgtcgcaggacacagatattttggcagagctggaaggtgtaagtgaagaagagagagaacagcgcattttcggctggaagggtcttattgatcagggtgtggtggagtaccttgatgccgaagaggaagagactgccatgatcatcatgacacccgaagacctcgaagaacacaagatgatgcgacaaggcgtacaaatggacgacacacggaacctgcggagggatcattactgagtgagg------------------g--------ctcacg------------cccgacctccaaccc-t-ttgtgaaccaa--ccctgttgcttcgggg----gcg-accccgcc-------gtttc------ggcgacg----gcg----------cccccgga-ggta-----ttc---aaacactgca-tc---tttg-cgtcggagtc----tt--aaagtaaattt-aaac----aaaactttcaacaacggatctcttggttctggcatcgatgaagaacgcagcgaaatgcgataagtaatgtgaattgcagaattcagtgaatcatcgaatctttgaacgcacattgcgccctgtggtattccgcagggcatgcctgttcgagcgtca-tttcacca-ctcaagcctagcttggtattgggcgt-c-----gcgg---------tttt--ccgcgcgccttaaagt--ctccggctgagcagttc--gtctcta----agcgttg--------t-ggatttttttca--aaatcgctgaagagtt--cgggcggcga----cggccgttaaatc-tt--tatt-c--aaggttgacc
>Xenosonderhenia_eucalypti_CBS_138858
aaatttgaaatctggcgc--aagccc-gagttgtaatttgtagaggatgcttctgggcagcgg-ccgttctaagttccttggaacaggacgtcatagagggtgagaatcccgtatgtgaccgg--cgcgcaccctccacgtagctccttcgacgagtcgagttgtttgggaatgcagctctaaatgggaggtaaatttcttctaaagctaaataccggccagagaccgatagcgcacaagtagagtgatcgaaagatgaaaagcactttggaaagagagttaaaaagcacgtgaaattgttgaaagggaagcgctcacaaccagacttcgcagcggtgttccgccggtcttc---tgaccggtccactcgccgccgcgaggccaacatcatctggggccgccggataagaccgcaggaatgtggctcccctc---ggggagtgttatagcctgcggtgatgcggcgagtcccgggtgaggtccgcacttcggtaaggatgttggcgtaatggttgtcagcggcccgtcttgaaacacggaccaaggagtctaacatctatgcgagtgttcgggtgtcaaacccctacgcgtaatgaaagtgaacggaggtgggaa-cgc--aag-tgcaccatcgaccgatcctgatgt-cctcggatggatttgagtaagagcatagctgttgggacccgaaagatggtgaactatgcctgaatagggtgaagccagaggaaactctggtnnnnnnnnnnnnnnnnnnnnnnnnnnnnnnnnnnnnnnnnnnnnnnnnnnnnnnnnnnnnnnnacatacgcttcgacactgagccatttgcggcggacaaacacgcccatcggtcgagacggcaagattgccaagccacgacaactccacaacacgcactggggcctcgtctgcccggcggaaacgcctgaaggacaagcctgcggattggtgaagaatctgtcgctaatgtgctacgtcactgttggaacaccagctacgcctctgattgacttcatgaggtcgagaggcatggactttttgga-ggaatacgaccctctaataaatccgagagtgaccaaggtcttcctcaacgggacttgggtcggcgttcatcgcaacgccactcaactgacaatggctttgcgggctattcgtcgaaagggcgtcgtcagctttgaggtcactatcatccgcgacgtgcgagagcgcgagatccgcatcttcactgatgctggacgtgtttgccgcccgctt-tttgt-cgtggacgacgacctgaagtcggcagaggttggacatttgatcctgaagcgagaacacatcttgagacttcagcaagaccaagagatcttgggtcaattggatggtttgagtgaagaggaccgtggggagcgcatcttcggctggaaaggtcttgttgatgctggtgttgtggaatacctcgatgcagaagaagaagagactgcaatgatcatcatgacccccgaggatctggaagaacatcgtcatatgcgtaatggcgtatcgtttgatgattcgaagaacctgcggagggatcattaccgagtgagg------------------g--------ctcacg------------cccgacctccaaccc-c-atgtgaatctc-aaactgttgcttcgggg----gcg-accctgcc-------gtctc------cacggcg---agcg----------cccccgga-ggcc-----atc---aaactctgca-tc---cttg-cgtcggagta----tc---aatcaaa-tt-gaac----aaaactttcaacaacggatctcttggttctggcatcgatgaagaacgcagcgaaatgcgataagtaatgtgaattgcagaattcagtgaatcatcgaatctttgaacgcacattgcgccccgtggtattccgcggggcatgcctgttcgagcgtca-tttcacca-ctcaagcctcgcttggtattgggcgc-c-----gcgt---------ctcg--acgcgcgccttaaagtc-tcccggctgagccgtcc--gtctccc----agcgttg--------t-gacaca--------ttatcgctccggagcg--cgggtggc-c---gcggccgttaaata-cc--ccatca--aaggttgacc
>Xenomycosphaerella_elongata_CBS_120735
aaatttgaaatctggcgc--aagccc-gagttgtaatttgtagaggatgcttctgggcagcgg-cctgtctaagttccttggaacaggacgtcatagagggtgagaatcccgtatgtgaccgg--cgcgcaccctccacgtagctccttcgacgagtcgagttgtttgggaatgcagctctaaatgggaggtaaatttcttctaaagctaaataccggccagagaccgatagcgcacaagtagagtgatcgaaagatgaaaagcactttggaaagagagttaaaaagcacgtgaaattgttgaaagggaagcgctcacaaccagacttcgcggcggtgttccgccggtcttt---tgaccggtccactcgccgccgcgaggccaacatcatctggggccgccggataagaccgtgggaatgtagctcccctc---ggggagtgttatagctcacggtgatgcggcgagcctcgggtgaggtccgcacttcggtaaggatgttggcgtaatggttgtcagcggcccgtcttgaaacacggaccaaggagtctaacatctatgcgagtgttcgggtgtcaaacccctacgcgtaatgaaagtgaacggaggtgggaa-cgc--aag-tgcaccatcgaccgatcctgatgt-cctcggatggatttgagtaagagcatagctgttgggacccgaaagatggtgaactatgcctgaatagggtgaagccagaggaaactctggtnnnnnnnnnnnnnnnnnnnnnnnnnnnnnnnnnnnnnnnnnnnnnnnnnnnnnnnnnnnnnnnacatacgcttctacgctgagccatttgcggcgtacaaacacgcccattggacgagacggcaagatcgccaagccaagacaacttcacaacacgcattggggtctcgtttgcccggcagaaacgccagaaggacaagcctgcggtttggtgaagaatctctcgctgatgtgctatgtcacggttggtacgccagcaacacctctgattgatttcatgaggtcacgaggcatggattttctaga-agagtatgatccactcataaacccgagagtaaccaaagtctttctcaacggtacttgggtcggcgttcatcgaaatgctactcaattgactacggctttgcgggcaatccgccgaaagggtgttgttagcttcgaggtcactatcatccgggacgtacgagagcgcgaaatccgtatcttcactgatgctggacgtgtgtgtcgtccactt-tttgt-cgttgatgatgacccgaaatctgcagaggttggacaactggtattgaagcgagatcacatcgtaaagctccaacaggaccaggagattttaagtcgactcgaagggttgagcgaggaggaccgccaggagcgcatcttcggttggaaaggtctggtcgatgctggtgtcgtagaatacctcgacgcagaagaagaggagactgccatgatcatcatgacgcctgaggacctggaagagcaccgtgccatgcgaaacggtgtatcatatgatgattccaagaacctgcggagggatcattactgagtgagg------------------g--------ttcacg------------cccgacctccaaccc-c-atgtgaattc---gactgttgcttcgggg----gcg-accctgcc-------gttc-------gacggcg---agcg----------ctcccggg-gatc-----att---aaactctgca-tc---attg-cgtcggagta----tc---aatcaaaatt-gaac----aaaactttcaacaacggatctcttggttctggcatcgatgaagaacgcagcgaaatgcgataagtaatgtgaattgcagaattcagtgaatcatcgaatctttgaacgcacattgcgccccgtggtattccgcggggcatgcctgttcgagcgtca-tttcacca-ctcaagcctggcttggtattgggcgc-c-----gcgt---------ctcg--acgcgcgcctcaaagtc-tcccggctgagccgccc--gtctccc----agcgttg--------t-aatata--------tgatcgcttcggagtg--cgggtggc-c---gcggccgttaaact-ct--ttatca--aaggttgacc
>Xenosonderhenioides_indonesiana_CBS_142239
aaatttgaaatctggcgc--aagccc-gaattgtaatttgtagaggatgcttctggccagcgg-ccgttctaagttccttggaacaggacgtcatagagggtgagaatcccgtatgtgaccgg--cgcgcagcctccacgtagctccttcgacgagtcgagttgtttgggaatgcagctctaaatgggaggtaaatttcttctaaagctaaataccggccagagaccgatagcgcacaagtagagtgatcgaaagatgaaaagcactttggaaagagagttaaaaagcacgtgaaattgttgaaagggaagcgcctacaaccagacttcgtggtggtgttcggccggtcttc---tgaccggtttactctccactacgaggccaacatcatctgggaccgctggataagacctcaggaatgtagcttgcttc---gggaagtgttatagcctgtggtgatgcagcgagtctcgggtgaggtccgcacttcggtaaggatgttggcgtaatggttgtcggcggcccgtcttgaaacacggaccaaggagtctaacatctatgcgagtgttcgggtgtcaaacccctacgcgtaatgaaagtgaacggaggtgggaa-cgc--aag-tgcaccatcgaccgatcctgatgt-cctcggatggatttgagtaagagcatagctgttgggacccgaaagatggtgaactatgcctgaatagggtgaagccagaggaaactctggtnnnnnnnnnnnnnnnnnnnnnnnnnnnnnnnnnnnnnnnnnnnnnnnnnnnnnnnnnnnnnnnacatacgcatcaacattaagtcatttgcggcgaacgaacacgcctatcggacgtgatggaaagattgccaagccaagacagcttcacaacacccattggggtctcgtttgtccggcagaaacgccagaaggacaggcttgcggcttggtgaagaatctttcactaatgtgttatgttactgtcggcactccagcgaccccactgatcgactttatgcgatctcgaggcatggactatctgga-agaatatgatccggtgatgaaccccagagcgaccaaagttttcctcaacggcacatgggttggtgtgcacagaaacgcaacccaactcactactgctctgcgcgccatccgtcggaagggtgtagtgagcttcgaggtgacaatcattcgggacgtgcgagaacgtgaagtccgtatcttcacagatgccggccgtgtatgccgaccgctc-ttcgt-ggtcgaggatgatcagaaatcaccggacttgggacaattagtactaaagcgagatcacattctgaagctacaacaggaccaggaaagtctcggtatgctggagggtctcagcgaagaagagcgtcaagagcggatcttcgggtggaaaggcctcgtcgatgccggtgttgtggagtatcttgacgcggaagaggaagagactgctatgatcgttatgacacctgaggatctggaagagcatcgagccatgcgcaatggccagctgtacgacgatccaaagaacctgcggagggatcattactgagtgagg------------------g--------ctcacg------------cccgacctccaaccc-c-atgtgaaccgc--aactgttgcttcgggg----gcg-accctgcc-------gtttc------gacggcg---agcg----------cccccgga-gacc-----atc---aaactctgca-tc---tttg-cgtctgagtc----tt---aaacaaa-tt-aaac----aaaactttcaacaacggatctcttggttctggcatcgatgaagaacgcagcgaaatgcgataagtaatgtgaattgcagaattcagtgaatcatcgaatctttgaacgcacattgcgccccgtggtattccgcggggcatgcctgttcgagcgtca-tttcacca-ctcaagcctggcttggtattggacgc-c-----gcgt---------ttcg--acgcgcgtcttaaagtc-tcccggctgagccatct--gtctccc----agcgttg--------t-gacacaatt-----ctatcgctatggagta--tggatggc-c---gcggccgttaaact-tc--tttc-a--aaggttgacc
>595
aaatttgaaatctgccgc--aaggcc-gaattgtaatttgtagaggatgcttctggccagcgg-ccgttctaagttccttggaacaggacgtcatagagggtgagaatcccgtatgtgaccgg--cgcgcagcctttacgtagctccttcgacgagtcgagttgtttgggaatgcagctctaaatgggaggtaaatttcttctaaagctaaataccggccagagaccgatagcgcacaagtagagtgatcgaaagatgaaaagcactttggaaagagagttaaaaagcacgtgaaattgttgaaagggaagcgcctacaaccagacttcgtagtagtgttccgccggtcttc---tgaccggtctactctctacttcgaggccaacatcatctgggaccgctggataagaccttaggaatgtagcttgcctc---ggtaagtgttatagcctgtggtgatgcagcgagtcccgggtgaggtccgcacttcggtaaggatgttggcgtaatggttgtcggcggcccgtcttgaaacacggaccaaggagtctaacatctatgcgagtgttcgggtgtcaaacccctacgcgtaatgaaagtgaacggaggtgggaa-cgt--aag-tgcaccatcgaccgatcctgatgt-cctcggatggatttgagtaagagcatagctgttgggacccgaaagatggtgaactatgcctgaatagggtgaagccagaggaaactctggtcgtagctggttcctgccagcagcgagctcaaaagctggagtcagtcaagtgctgnacagatacacatacgcttcaacgttaagtcatttgcgacgaacaaacacgcctattggacgagatggcaaaattgcgaagccgagacagcttcacaacactcattggggtcttgtatgtccggccgaaacgccagaaggacaagcttgtggcctggtgaagaacctatcactcatgtgctatgtcactgttggtacgcccgcgacccctctgatcgacttcatgcgatctcgaggcatggactatttgga-agagtacgatccagtaatgaaccccagagccaccaaggtgttcctgaatggaacttgggttggcgtgcataggaatgcgactcaactcaccaccgctctacgagctatccgccggaagggtgtcgtgagttttgaggtgaccatcattcgggacgtgcgagagcgtgaagtccgcatcttcacggatgctgggcgtgtctgccgaccgctc-ttcgt-agtcgaggatgatcagaaatcgtcagaactgggacaattagttctcaagcgagatcacatcttgaaactacaacaggatcaggagaccttgggtatgctggagggcctcagcgaagaggaccgccaagagcggatattcggctggaagggcctcgtcgatgctggtgttgtggagtatctcgatgcagaagaggaggagactgctatgattgtcatgacacccgaagaccttgaggagcatcgtcagatgcgcgctggtgaagcgtacgaagacgcgaggaacctgcggagggatcattactgagtgagg------------------g--------ctcacg------------cccgacctccaaccc-t-atgtgaaccgc--aactgttgcttcgggg----gcg-accctgcc-------gtttc------gacggcg---agcg----------cccccgga-gaca-----ttc--taaactctgca-tc---tttg-cgtctgagtc----tt---aattaaa-tt-aaac----aaaactttcaacaacggatctcttggttctggcatcgatgaagaacgcagcgaaatgcgataagtaatgtgaattgcagaattcagtgaatcatcgaatctttgaacgcacattgcgccccgtggtattccgcggggcatgcctgttcgagcgtca-tttcacca-ctcaagcctcgcttggtattggacgc-c-----gcgt---------ttcg--acgcgcgtctcaaagtc-tcccggctgagctatct--atctccc----agcgttg--------t-gacaca--------ttatcgctatggagtg--taggtggc-c---gcggccgttaaact-tc--ttt-----acaggtgacc
>692
aaatttgaaatctgccgc--aaggcc-gaattgtaatttgtagaggatgcttctggccagcgg-ccgttctaagttccttggaacaggacgtcatagagggtgagaatcccgtatgtgaccgg--cgcgcagcctttacgtagctccttcgacgagtcgagttgtttgggaatgcagctctaaatgggaggtaaatttcttctaaagctaaataccggccagagaccgatagcgcacaagtagagtgatcgaaagatgaaaagcactttggaaagagagttaaaaagcacgtgaaattgttgaaagggaagcgcctacaaccagacttcgtagtagtgttccgccggtcttc---tgaccggtctactctctacttcgaggccaacatcatctgggaccgctggataagaccttaggaatgtagcttgcctc---ggtaagtgttatagcctgtggtgatgcagcgagtcccgggtgaggtccgcacttcggtaaggatgttggcgtaatggttgtcggcggcccgtcttgaaacacggaccaaggagtctaacatctatgcgagtgttcgggtgtcaaacccctacgcgtaatgaaagtgaacggaggtgggaa-cgt--aag-tgcaccatcgaccgatcctgatgt-cctcggatggatttgagtaagagcatagctgttgggacccgaaagatggtgaactatgcctgaatagggtgaagccagaggaaactctggtcgtagctggttcctgccgagcgagctcaaaagctnnggagtcagtcaagtgctgnacagatacacatacgcttcaacgttaagtcatttgcgacgaacaaacacgcctattggacgagatggcaaaattgcgaagccgagacagcttcacaacactcattggggtcttgtatgtccggccgaaacgccagaaggacaagcttgtggcctggtgaagaacctatcactcatgtgctatgtcactgttggtacgcccgcgacccctctgatcgacttcatgcgatctcgaggcatggactatttgga-agagtacgatccagtaatgaaccccagagccaccaaggtgttcctgaatggaacttgggttggcgtgcataggaatgcgactcaactcaccaccgctctacgagctatccgccggaagggtgtcgtgagttttgaggtgaccatcattcgggacgtgcgagagcgtgaagtccgcatcttcacggatgctgggcgtgtctgccgaccgctc-ttcgt-agtcgaggatgatcagaaatcgtcagaactgggacaattagttctcaagcgagatcacatcttgaaactacaacaggatcaggagaccttgggtatgctggagggcctcagcgaagaggaccgccaagagcggatattcggctggaagggcctcgtcgatgctggtgttgtggagtatctcgatgcagaagaggaggagactgctatgattgtcatgacacccgaagaccttgaggagcatcgtcagatgcgcgctggtgaagcgtacgaagacgcgaggaacctgcggagggatcattactgagtgagg------------------g--------ctcacg------------cccgacctccaaccc-t-atgtgaaccgc--aactgttgcttcgggg----gcg-accctgcc-------gtttc------gacggcg---agcg----------cccccgga-gaca-----ttc--taaactctgca-tc---tttg-cgtctgagtc----tt---aattaaa-tt-aaac----aaaactttcaacaacggatctcttggttctggcatcgatgaagaacgcagcgaaatgcgataagtaatgtgaattgcagaattcagtgaatcatcgaatctttgaacgcacattgcgccccgtggtattccgcggggcatgcctgttcgagcgtca-tttcacca-ctcaagcctcgcttggtattggacgc-c-----gcgt---------ttcg--acgcgcgtctcaaagtc-tcccggctgagctatct--atctccc----agcgttg--------t-gacaca--------ttatcgctatggagtg--taggtggc-c---gcggccgttaaact-tc--ttt-----acaggtgacc
>Polyphialoseptoria_terminaliae_CBS_135106
aaatttgaaatctggcgc--aagccc-gagttgtaatttgcagaggatgcttctgggcagcgg-ccgttctaagttccttggaacaggacgtcatagagggtgagaatcccgtatgtgaccgg--cgcgcaccctccacgtagctccttcgacgagtcgagttgtttgggaatgcagctctaaatgggaggtaaattccttctaaagctaaataccggccagagaccgatagcgcacaagtagagtgatcgaaagatgaaaagcactttggaaagagagttaaacagcacgtgaaattgttgaaagggaagcgcttgccaccagacttcgcggcggtgttccgccgggcttc---tgcccggtctactcgccgccgcgaggccaacatcgtctggggccgccggataagaccgtgggaatgtagctcccctc---ggggagtgttatagcccgcggtgatgcggcgcgcctcgggcgaggtccgcgcttcggcaaggatgttggcgtaatggtggtcagcggcccgtcttgaaacacggaccaaggagtctaacatctatgcgagtgttcgggtgtcaaacccctacgcgtaatgaaagtgaacggaggtgggagcttc----ggcgcaccatcgaccgatcctgatgt-cctcggatggatttgagtaagagcatagctgttgggacccgaaagatggtgaactatgcctgaatagggtgaagccagaggaaactctggtnnnnnnnnnnnnnnnnnnnnnnnnnnnnnnnnnnnnnnnnnnnnnnnnnnnnnnnnnnnnnnnacgtacgcctccaccctcagtcatctgcggagaaccaacacacctattggccgtgacggcaagatcgccaagcccagacagctccacaacactcactggggcctggtctgcccggcagagacaccagaaggacaagcttgcggattggtgaagaatttgtctttgatgtgctacgttaccgtcggtactccgtcaaatcctttggtcgatttcatgcgctcgcggggcatggaatttttgga-agagtacgaccctgtgatgaatcccaaggctaccaaagtcttcctcaacggcacatgggttggtgcgcatcgcaacggcactcagcttaccacggcattgcgagctatcagacgaaaaggaatcgtcagcttcgaggtcacgatcattcgtgatgtgagagaccgcgagattcgcatcttcacggatgccgggcgtgtttgccggcccctg-ttcgt-ggtcgaagatgatccgaagtctctagaatgcggcagcctggttctgaaacaagaacatatcttcaagctgtcccaggatcagcaaactttgagcatgcttgagggcgtcagcgaagtggaccgggcgaaggccatctacggctggaaaggcctgattgacgacggtgtggtggaatacctcgatgcggaggaggaagagaccgcgatgatcatcatgacaccagaagacctggaagagcacaagcacatgcgatcaggccaacaatacgaggacggaaagaacctgcggagggatcattaccgagtgagc------------------ggc----gccccccggggc-----ccgcgaaccctccaaccc-c-atgtgaaccga--c-ccgttgcttcgggg----gcg-accctgcc-------gctcc------ggcggcg----gcg----------cccccgga-ggcc----ctcc---aaacactgca-tc---tgtg-cgtcggagtc----tc---aatcgaattg-aaac----aaaactttcaacaacggatctcttggttctggcatcgatgaagaacgcagcgaaatgcgataagtaatgtgaattgcagaattcagtgaatcatcgaatctttgaacgcacattgcgccccgtggtattccgcggggcatgcctgttcgagcgtca-tttcacca-ctcccgcccggcggggtgttgggcgc-c-----gcgg---------tctc--ccgcgcgcctcaaagtg-ctccggctgagccgttc--gtctccc----agcgttg--------t-gacacc----tag-tgatcgcggcggagtg--cgagcggc-c---gcggccgttaaacc-----acgaat--caggttgacc
>Australosphaerella_nootherensis_CBS_130522
aaatttgaaatctcccgc--aagggc-gagttgtaatttgtagaggatgcttctgggtagcga-ccggtctaagttccttggaacaggacgtcatagagggtgagaatcccgtatgtgaccgg--cccgcaccctccacgtagctccttcgacgagtcgagttgtttgggaatgcagctctaaatgggaggtaaatttcttctaaagctaaataccggccagagaccgatagcgcacaagtagagtgatcgaaagatgaaaagcactttggaaagagagttaaaaagcacgtgaaattgttgaaagggaagcgctcccaaccagacttcgcggcgatgttccgccggtcttc---tgaccggtctactcgtcgtcgtgaggccagcatcacctaggaccgccggataagaccgtgagaatgtagttcccctc---ggggtatgttatagctcgcggtgatgcggcgcgacctgggtgaggtccgcacttcggtaaggatgctggcgtaatggttggcagcggcccgtcttgaaacacggaccaaggagtctaacatctatgcgagtgttcgggtgtcaaacccctacgcgtaatgaaagtgaacggaggtgggaacttt--ttg-tgcaccatcgaccgatcctgatgt-cctcggatggatttgagtaagagcatagctgttgggacccgaaagatggtgaactatgcctgaatagggtgaagccagaggaaactctggtnnnnnnnnnnnnnnnnnnnnnnnnnnnnnnnnnnnnnnnnnnnnnnnnnnnnnnnnnnnnnnnacatatgcatcgacactcagtcatttgcgccgaacgaatactccaattggacgcgacgggaagatcgcgaaacctagacagcttcataacactcactggggcctggtctgcccggccgagacgcctgaaggacaggcatgtggtctcgtcaagaacttgtccctgatgtgctacgtctccgttggtacgcccgccacgcctatcaccgacttcatgcgtctccgaggcatggagcttctcga-agagtacgaccccgtgatgaaccctcgggccaccaaagtcttcatgaacggaacatgggtcggtgtccatcgcaacgctgctcagctgacacagactctgcagaagctcagaagagaagagctcatcagcttcgaggttaccatcattcgtgatgtgcgggagcgtgaggtcaaggtcttcaccgatgcggggcgtgtctgccgtcctctt-tttgt-ggtcaacaacgaccccaagtcacctgaccaaggcagactggctttgaagagggaacacatcctgaagctggaggaggaccaggaaatccttgcccagctcgagggggtcagtgaagaagaacgcgagaagtcgatctttggctggaagggccttgtccactctggtgtggtcgagtatttggacgccgaggaagaggagacggcgatgatcatcatgaccccagaagacctggaagagcatagaaatatgcgagaaggaaagcccacggctgatccgaagaacctgcggagggatcattactgagtgagg------------------g--------ctccaag-----------cccgacctccaaccc-t-ttgtgaaccaa-ac-ttgttgcttcgggg----gcg-accccgcc-------gtgtc------ggcgacg--aggcg----------cccccgga-ggcc-----gtt---aaacactgca-tc---aatg-cgtcagagtt----tt--tatacaaa-ta-aaac----aaaactttcaacaacggatctcttggttctggcatcgatgaagaacgcagcgaaatgcgataagtaatgtgaattgcagaattcagtgaatcatcgaatctttgaacgcacattgcgccccgtggtattccgcggggcatgcctgttcgagcgtca-tttcacca-ctcaagcctggcttggtattgggcgc-c-----gcgg---------ttcg--ccgcgcgcctcaaagtc-ctccggcagagcagtcc--gtctccg----agcgttg--------t-ggcacaacca----aaatcgcttgaatga---cgggaggt----tctcgccgttaaact-tc--ttaa----caggttgacc
>Neoceratosperma_eucalypti_CBS_137998
aaatttgaaatctggcgc--aagccc-gaattgtaatttgtagaggatgcttctgggcagcgg-ccgttctaagttccttggaacaggacgtcatagagggtgagaatcccgtatgtgaccgg--cgcgcaccctccacgtagctccttcgacgagtcgagttgtttgggaatgcagctctaaatgggaggtaaatttcttctaaagctaaataccggccagagaccgatagcgcacaagtagagtgatcgaaagatgaaaagcactttggaaagagagttaaaaagcacgtgaaattgttgaaagggaagcgcttacaaccagacttcgtagcggtgttccgccggtcttc---tgaccggttcattcgccgccgcgaggccagcatcgtctggggccgctggataagaccgttggaatgtagctcctctc---ggggagtgttatagccagcggtgatgcagcgagctccgggcgaggtccgcacttcggtaaggatgctggcgtaatggttgtcagcggcccgtcttgaaacacggaccaaggagtctaacatctatgcgagtgttcgggtgtcaaacccctacgcgtaatgaaagtgaacggaggtgggaacttt----tgtgcaccatcgaccgatcctgatgt-cctcggatggatttgagtaagagcatagctgttgggacccgaaagatggtgaactatgcctgaatagggtgaagccagaggaaactctggtnnnnnnnnnnnnnnnnnnnnnnnnnnnnnnnnnnnnnnnnnnnnnnnnnnnnnnnnnnnnnnnacctatgcctctaccctcggccatctccggcggacgaatactccgattggacgtgatggcaagattgctaagcctagacaacttcacaacacccactggggtctggtgtgcccggcagaaacgccagaaggccaggcctgtgggctcgtgaagaatctgtcgctgatgtgctacgtcacagttggcacaccttccacacctctcgtagatttcatgcgctcacggggcatggacttcctcga-ggagtacgacccggtcatgaacccgaaagcaaccaaggtcatgctgaacggcacctgggttggcgttcatcgcaatgccacacaactcacgaatgcgctccgagctattcggcgcaaaggcgtggtgagcttcgaagtcacaatcattcgtgatgtgcgggatcgcgaagtccgtatattcaccgatgctggccgtgtgtgtcgacctctg-ttcgt-agttgatgacgaccccaaatctccagattgcggaagtctggtgctgaagcctgaacacatcgccagtctgactcaagatcaggagacactggccatgttggagggcgtcagcgaagaagaacgtgagcagcggatttttggatggaagggtctggtcgatgctggtgtcgtggagtacctcgatgccgaagaagaggagaccgccatgatcatcatgacgccagaagatctagaagagcacaaggcaatgcgacagggtattaactacgacgaagccaagaacctgcggagggatcattactgagtgagg------------------a-------ccccgcg------------tccgacctccaaccc-t-ctgtgaaccaa--cactgttgcttcgggg----gct-cccctgcc-------gttcg----ggctcgggg-----------------cccccgga-ggaa-----atca--aaacgctgca-tc---tgtg-cgtcggagta----tc---aatcaaa-tt-gaac----aaaactttcaacaacggatctcttggttctggcatcgatgaagaacgcagcgaaatgcgataagtaatgtgaattgcagaattcagtgaatcatcgaatctttgaacgcacattgcgccccgtggtattccgcggggcatgcctgttcgagcgtca-tttcacca-ctcaagcctagcttggtattgggcgt-c-----gcgg-----------ct--ccgcgcgcctcaaagt--ctccggctgagctgtcc--gtctcct----agcgttg--------t-gacaca--------cgatcgctccgagtt---cgaacagc-c---gcggccgttaaact-tc----atca--aaggttgacc
>Brunswikiella_parsonsiae_CBS_137979
aaatttgaaatctggcgt--aagccc-gagttgtaatttgtagaggatgcttctgggcagcgg-ccgttctaagttccttggaacaggacgtcatagagggtgagaatcccgtatgtgaccgg--cacgtaccctccacgtagctccttcgacgagtcgagttgtttgggaatgcagctctaaatgggaggtaaatttcttctaaagctaaataccggccagagaccgatagcgcacaagtagagtgatcgaaagatgaaaagcactttggaaagagagttaaaaagcacgtgaaattgttgaaagggaagcgcttacaaccagacttcgtggcggtgttccgccggtcttc---tgaccggtccactcgccgccgcgaggccagcatcgtctggggccgccggataagaccttgggaatgtagcttgcctc---ggtaagtgttatagctcagggtgatgcggcgtgcctcgggcgaggtccgcgcttcggcaaggatgctggcgtaatggttgtcagcggcccgtcttgaaacacggaccaaggagtctaacatctatgcgagtgttcgggtgtcaaacccctacgcgtaatgaaagtgaacggaggtgggaagcgc--aagctgcaccatcgaccgatcctgatgt-cctcggatggatttgagtaagagcatagctgttgggacccgaaagatggtgaactatgcctgaatagggtgaagccagaggaaactctggtnnnnnnnnnnnnnnnnnnnnnnnnnnnnnnnnnnnnnnnnnnnnnnnnnnnnnnnnnnnnnnnacgtacgcttcaacgctcagtcatttgcgaagaaccaacactccgattgggcgagacggcaagattgccaaaccacggcagctccacaacacgcactggggactggtttgccctgctgagacaccagaaggtcaagcctgcggtctggtcaagaatctttcgctaatgtgttatgttacggttggcacgcctgctcaccccatcgtcgagttcatgcggtctcggggcatggagttccttga-agaatatgatccagtcatgaatccgaaagcaaccaaagttttcgtgaacggcacatgggtcggagtgcatcgcagtgccggcgccttgacggaaactctccgcaacatccgacgaaagggcacgttgagctttgaggtcaccatcattcgcgacgtacgagaacgcgagattcggatcttcaccgatgctgggcgtgtctgcagacctctgtttcgt-cattgacacagacccacgatccgagaacaacggcagtctggtcttgaagcaggaacacatcgagaagctgcaaggcgaccaggagattctcggcatgctggagggtgtcagtgaagaagagagagagaagcagatcttcggttggagcggtctggtcaatgctggcgtggtggagtatctcgatgcagaagaagaagagaccgccatgatcatcatgagcccagaagatctcgaggagcacaaggccatgcggcgaggagaagtctacgacgcagccaagaacctgcggagggatcattaataaatgaaaa-----------------ggcccctactctccggagc-----agggtgtactatcaaccc-t-ctgtgaaccacaactctgttgcttcgggg----gcg-accccgcc-------gtc-a------ggcggcg----gtg----------ctcccggt-ggcc-ttcaatc---aaactctgca-tc--atttg-cgtcggagtc----tt---ttaaggaatt-aaac----aaaactttcaacaacggatctcttggttctggcatcgatgaagaacgcagcgaaatgcgataagtaatgtgaattgcagaattcagtgaatcatcgaatctttgaacgcacattgcgccccgtggtattccgcggggcatgcctgttcgagcgtca-tttcacca-ctcaagcctagcttggtattgggcgc-c-----gcggcc-----tcaccg--ccgcgcgccttaaagt--ctccggctgagcagtct--gtctccg----agcgttg--------t-gacac---------atgtcgctagggagtac-ggatctgc-c---gcggccgttaaatc-tt--ttattc---aggttgacc
>Phaeophleospora_eugeniae_CPC_15143
aaatttgaaatctggcgc--aagccc-gagttgtaatttgtagaggatgcttctgggcagcgg-ccgttctaagttccttggaacaggacgtcatagagggtgagaatcccgtatgtgaccgg--cacgtaccctccacgtagctccttcgacgagtcgagttgtttgggaatgcagctctaaatgggaggtaaattccttctaaagctaaataccggccagagaccgatagcgcacaagtagagtgatcgaaagatgaaaagcactttggaaagagagttaaaaagcacgtgaaattgttgaaagggaagcgcttacaaccagacttcgtggcggtgttccgccggtcttc---tgaccggtccactcgccgccgcgaggccagcatcgtctggggccgccggataagaccttgggaatgtagcttgcctc---ggtaagtgttatagcccagggtgatgcggcgtgcctcgggcgaggtccgcgcttcggcaaggatgctggcgtaatggttgtcagcggcccgtcttgaaacacggaccaaggagtctaacatctatgcgagtgttcgggtgtcaaacccctacgcgtaatgaaagtgaacggaggtgggaagcgc--aagctgcaccatcgaccgatcctgatgt-cctcggatggatttgagtaagagcatagctgttgggacccgaaagatggtgaactatgcctgaatagggtgaagccagaggaaactctggtnnnnnnnnnnnnnnnnnnnnnnnnnnnnnnnnnnnnnnnnnnnnnnnnnnnnnnnnnnnnnnnacgtacgcatcgacgctcagtcacttgcggagaacgaacacgcccatcggtcgagatggcaagattgccaaacctcggcagcttcacaacactcactggggcctggtctgtcctgcggaaacgccagaaggtcaagcatgtggtcttgtgaagaacctatcgctgatgtgctatgtcactgtgggtacgcccgcgcatcccatcgttgagttcatgcgatcgcgtggaatggaattcctgga-agagtatgatccggtcttaaatcccaaagccaccaaggtgtttgttaacggcacttgggtcggtgtacaccgcaatgctggtacacttacggacactttgcgcaacatccggcgaaagggcactttgagcttcgaagttactatcatccgtgatgtgcgagagcgtgaaattcgaatcttcaccgacgcaggacgcgtctgtcgccccttg-ttcgt-cgtcgatacggatccgaggtcggacaacaacggcagtcttgttctgaagcaggagcatgtcgagaagcttcatcgcgatcaagatgttcttggaatgttggagggtctcagcgaagaagaccgagaaaagcaaattttcggctggaacggcctggtaaatgcaggtgtcgttgaatacctcgacgcagaagaagaggaaactgctatgatcatcatgagccctgaagatctggaagagcataaggccatgcgtcgcggggaggtgttcgatgcagccaagaacctgcggagggatcattaagaa--------------------tacgg-----ccccgcccgggcggtccgccggtttcgtcccaaccc-t-ttgtgaaccacaactctgttgcttcgggg----gcg-accccgcc-------gtttc------ggcggag----gtg----------cccccggt-ggcc---ccatc---aaactctgca-tc--tcttg-cgtcggagtc----tt--caaaagaattc-aaac----aaaactttcaacaacggatctcttggttctggcatcgatgaagaacgcagcgaaatgcgataagtaatgtgaattgcagaattcagtgaatcatcgaatctttgaacgcacattgcgccccgtggtattccgcggggcatgcctgttcgagcgtca-tttcacca-ctcaagcctcgcttggtattgggcgt-c-----gcgg-------ctccgg--ccgcgcgcctcaaagt--ctccggccgagcagtcc--gtctccg----agcgttg--------t-gaca----------ttttcgctggggagcac-gggtctgc-c---gcggccgttaaatc-ct--tatcaa---aggttgacc
>Cytostagonospora_martiniana_CBS_135102
aaatttgaaatctggcgc--aagccc-gagttgtaatttgtagaggatgcttctgggcagcgg-ccggtctaagttccttggaacaggacgtcatagagggtgagaatcccgtatgcgactgg--cacgtaccctccacgtagctccttcgacgagtcgagttgtttgggaatgcagctctaaatgggaggtaaattccttctaaagctaaataccggccagagaccgatagcgcacaagtagagtgatcgaaagatgaaaagcactttggaaagagagttaaaaagcacgtgaaattgttgaaagggaagcgcttacaaccagacttcgtggcggtgttccgccggtcttc---tgaccggtccactcgccgccgcgaggccagcatcgtctggggccgccggataagaccttgggaatgtagcttgcctc---ggtaagtgttatagcccagggtgatgcggcgtgtcccgggcgaggtccgcgcttcggcaaggatgctggcgtaatggttgtcagcggcccgtcttgaaacacggaccaaggagtctaacatctatgcgagtgttcgggtgtcaaacccctacgcggaatgaaagtgaacggaggtgggaagcgc--aagctgcaccatcgaccgatcctgatgt-cctcggatggatttgagtaagagcatagctgttgggacccgaaagatggtgaactatgcctgaatagggtgaagccagaggaaactctggtnnnnnnnnnnnnnnnnnnnnnnnnnnnnnnnnnnnnnnnnnnnnnnnnnnnnnnnnnnnnnnnacatacgcatccacactcagtcacttgcgaagaacaaatactccgatcggtagagatggcaagattgccaaacctcggcagcttcacaacactcactggggtctcgtctgtcctgcggaaacgccagaaggccaggcttgcggacttgtgaagaatttgtcgctgatgtgctacgttacagtgggtacgcctgcgcatcccatcattgaattcatgcggtcgcgtggaatggaacttctcga-agagtatgatcccgttctgaatcccaaagccaccaaggtattcgtcaacggcacatgggtgggcgtgcaccgtatcgccggcgcccttatcgataccctgcgaagcattcggagaaagggtacgctgagcttcgaggtcaccattatccgcgatgtgcgagagcgcgaaatcagaatctttacggacgcaggacgagtatgtcgcccgctc-tttgt-tgtcgagacagatccacggtcggcaaacaacggcagtctcgtcttgaagcaggagcatgtcgcgaggcttcatcgcgaccaagaacagctcgggatgctggaaggtgtcagcgaagaagagcgagagaagaagatcttcggctggaccggcctggtcaatgccggtgttgtcgagtatctcgacgcggaagaagaagaaactgccatgattaccatgagtccggaagatctggaggagcacaaatccatgcggcgcggagaagtcttcgagggagccaagaacctgcggagggatcattaagaattgaacagtgccgt------tgcgg--------ctcccgcatcggc--cgctgcctcttctaaccctt-ctgtgaaccataacccagttgcttcgggg----gcg-accccgcc-------tttcc------ggcggtg----gtg----------cccccggt-ggcc--cccatc---gaaccctgca-tc--tcttg-cgtcggagtc----tt---gaagaaattt-gaac----aaaactttcaacaacggatctcttggttctggcatcgatgaagaacgcagcgaaatgcgataagtaatgtgaattgcagaattcagtgaatcatcgaatctttgaacgcacattgcgccccgtggtattccgcggggcatgcctgttcgagcgtca-tttcacca-ctcaagcctagcttggtattgggcgc-c-----gcgg-------ctccgg--ccgcgcgcctcaaagt--ctccggctgagcagtcc--gtctctg----agcgttg--------t-gacaca--------ttttcgctagggagtac-gggtctgcgc---gcggccgttaaacc-tc--tatc----acaggtgacc
>Devonomyces_endophyticus_CBS_114662
aaatttgaaatctggcgc--aagccc-gagttgtaatttgtagaggatgcttctgggcagcgg-ccgttctaagttccttggaacaggacgtcatagagggtgagaatcccgtatgtgaccgg--cacgtaccctttacgtagctccttcgacgagtcgagttgtttgggaatgcagctctaaatgggaggtaaattccttctaaagctaaataccggccagagaccgatagcgcacaagtagagtgatcgaaagatgaaaagcactttggaaagagagttaaaaagcacgtgaaattgttgaaagggaagcgcttacaaccagacttcgtggcggtgttccgccggtcttc---tgaccggtctactcgccgccgcgaggccagcatcgtctggggccgccggataagaccttaggaatgtagcttgcctc---ggtaagtgttatagcctagggtgatgcggcgtgcctcgggcgaggtccgcgcttcggcaaggatgctggcgtaatggttgtcagcggcccgtcttgaaacacggaccaaggagtctaacatctatgcgagtgttcgggtgtcaaacccctacgcgtaatgaaagtgaacggaggtgggaagcgc--aagctgcaccatcgaccgatcctgatgt-cctcggatggatttgagtaagagcatagctgttgggacccgaaagatggtgaactatgcctgaatagggtgaagccagaggaaactctggtnnnnnnnnnnnnnnnnnnnnnnnnnnnnnnnnnnnnnnnnnnnnnnnnnnnnnnnnnnnnnnnacatatgcatcaacactcagtcacttgcggagaacgaacacacccatcggtcgagacggcaaaatcgcaaagccccggcaacttcacaacactcactggggcctggtctgtcctgcggaaacgccagaaggtcaggcttgcggtctggtgaagaacttgtcgctgatgtgttatgtcaccgtgggtacgcctgcacaccccatcgtagaattcatgcgatcgcgcggaatggagttcttgga-agagtatgaccctgttctgaaccccaaggccaccaaggttttcgtcaacggaacatgggttggtgtccaccgcagtgccggtactctcattgatacactgcgcaccattcgtagaaaaggcacgctcagctttgaggttactatcattcgggatgttcgagatcgcgagattcgaatcttcacagatgccggacgagtctgccgcccgcta-ttcgt-tgtcgatactgatccacgatcagcaaacaacgggagtctcgtcttgaagcaggagcacattgccaagctgcaccgcgaccaagaagtgctcggtatgttagagggtgtcagcgaggaagagcgagagaagcaggtctttggctggagcggcttggtcaatgctggtgtcgtcgaataccttgacgcagaagaagaagagactgccatgatcatcatgagcccagaggacctcgaggagcacaaagctatgcgacgaggagaggcctacgattcagccaagaacctgcggagggatcattaagaattgaacagcagtgttgg----gcgg-------ccgcctggcac-----tgttgcccattctaaccc-t-ttgtgaactacaactctgttgcttcgggg----gcg-accccgcc-------gtctc------ggcggtg----gcg----------ctcccggt-ggcc-aattatt---aaactctgca-tc--tcttg-cgtcggagtc----tt---aaagaaattt-aaac----aaaactttcaacaacggatctcttggttctggcatcgatgaagaacgcagcgaaatgcgataagtaatgtgaattgcagaattcagtgaatcatcgaatctttgaacgcacattgcgccccgtggtattccgcggggcatgcctgttcgagcgtca-tttcacca-ctcaagcctagcttggtattgggcgt-c-----gcga-------cttcgg--tcgcgcgccttaaagt--ctccggctgagcagtct--gtctccg----agcgttg--------t-gataca--------tattcgctagggatgac-aggtctgt-c---gcggccgttaaatc-tt--tataac---aggttgacc
>Lecanosticta_acicola_CBS_133791
aaatttgaaatctggcac--cagcccggagttgtaatttgtagaggatgcttctgggcagcgg-ccgttctaagttccttggaacaggacgtcatagagggtgagaatcccgtatgtgaccgg--cacgtaccctccacgtagctccttcgacgagtcgagttgtttgggaatgcagctctaaatgggaggtaaatttcttctaaagctaaataccggccagagaccgatagcgcacaagtagagtgatcgaaagatgaaaagcactttggaaagagagttaaaaagcacgtgaaattgttgaaagggaagcgcttgcaaccagacttcgtggcggtgttccgccggtcttc---tgaccggtccactcgccgccgcgaggccagcatcgtctggggccgccggataagaccttgggaatgtagctcgcctc---ggtgagtattatagcccatggtgatacggcgcgccccgggcgaggtccgcgcttcggcaaggatgctggcgtaatggttgtcagcggcccgtcttgaaacacggaccaaggagtctaacatctatgcgagtgttcgggtgtcaaacccctacgcgtaatgaaagtgaacggaggtgggaagcgc--aagctgcaccatcgaccgatcctgatgt-cctcggatggatttgagtaagagcatagctgttgggacccgaaagatggtgaactatgcctgaatagggtgaagccagaggaaactctggtnnnnnnnnnnnnnnnnnnnnnnnnnnnnnnnnnnnnnnnnnnnnnnnnnnnnnnnnnnnnnnnacgtatgcatcaaccctcagccacttgcggagaacgaacacacccatcggtcgagacggcaagattgccaaaccacgtcaacttcacaatacccactggggtctcgtctgtcctgcggaaacgccagaaggccaagcttgtggtctggtgaagaatctgtccctcatgtgctatgtcaccgtcggtacccctgcgcatccgatcgtcgagttcatgagatctcgaggaatggagtttctgga-ggaatacgatccagctatgaatccaaaggcgaccaaggtcttcgttaacggcacatgggttggggtgcatcgtagtgccggtgcacttacggaaaccctgcgcaatattcggagaaagggcacgctcagcttcgaggtcacgatcattcgcgatgtccgtgagagggagattcggatcttcaccgacgcgggccgagtctgccgtccgctt-ttcgt-cgtggacacggacccacgatcaagcaacaacggaagcttggtgctcaagcaagaccatattggaaaacttcaagcggatcaagatacccttgcaaccttggacggctatagtgaagaagatcgagagagcaagatcttcggctggaagggtcttgtcgacgccggtatagttgagtacctagatgcggaagaagaagaaaccgccatgatcatcatgnnnnnnnnnnnnnnnnnnnnnnnnnnnnnnnnnnnnnnnnnnnnnnnnnnnnnnnnnnnnnngaacctgcggagggatcattaaaatactgaaa-----------------gacctcccctccccgggccg---ggggagtgattttcaaacc-c-ttgtgaactacaactctgttgcttcgggg----gcg-accccgcc-------gtctc------ggcggtg----gtg----------ctcccggt-ggcc-atctatc---aaactctgca-tta-ccttg-cgtcggagtc----tt---ataaagaatt-aaac----aaaactttcaacaacggatctcttggttctggcatcgatgaagaacgcagcgaaatgcgataagtaatgtgaattgcagaattcagtgaatcatcgaatctttgaacgcacattgcgccccgtggtattccgcggggcatgcctgttcgagcgtca-tttcacca-ctcaagcctggcttggtattgggcgt-c-----gcgg----------cct--ccgcgcgcctcaaagt--ctccggctgagcagtcc--gtctccg----agcgttg--------t-gaca----------ttttcgctagggagttc-gcgtctgc-c---gcggccgttaaatc-at--taacaccaaaggttgacc
>Chuppomyces_handelii_CBS_113302
aaatttgaaatctggcgc--aagccc-gagttgtaatttgcagaggatgcttctgggtagcga-ccggtctaagttccttggaacaggacgtcatagagggtgagaatcccgtatgcgaccgg--cccgcaccctccacgtagctccttcgacgagtcgagttgtttgggaatgcagctctaaatgggaggtaaatttcttctaaagctaaataccggccagtgaccgatagcgcacaagtagagtgatcgaaagatgaaaagcactttggaaagagagttaaaaagcacgtgaaattgttgaaagggaagcgctcacaaccagacttcgtagcggtgttccgccggtcttc---tgaccggtctactcatcgtcgcgaggccaacatcgtctcgacccgccggataagaccttaggaatgtagctttgcttc-gggaaagtgttatagcctgtggtgatacggcgcggtcggggcgaggtccgcacttcggtaaggatgttggcgtaatggttgtcagcggcccgtcttgaaacacggaccaaggagtctaacatctatgcgagtgttcgggtgtcaaacccctacgcgtaatgaaagtgaacggaggtgagaaccgc--aaggtgcatcatcgaccgatcctgatgt-cctcggatggatttgagtaagagcatagctgttgggacccgaaagatggtgaactatgcctgaatagggtgaagccagaggaaactctggtnnnnnnnnnnnnnnnnnnnnnnnnnnnnnnnnnnnnnnnnnnnnnnnnnnnnnnnnnnnnnnnacctacgcatcaacgctgagccatctgcggagaacgaacactccgattggccgagacggcaagattgcgaagccgcgacaacttcacaacactcactggggcctcgtctgtcctgcggaaacgccagaaggtcaagcttgtggtcttgtgaagaacttgtcgctaatgtgctacgtcactgtcggcactccctcaaaaccgctgattgaattcatgcggtcacgagggatggaacacctcga-ggagcacgaccccgtgatggctcccagagctactaaggtcttcttgaatggtacttgggttggagtacatggaaacgctagccacctcacagacagtctgaaacacatcagacgaaagggtgtcatcagcttcgaagtcacgatcattcgagatgtgcgcgaccgcgagattcgaatcttcacagatgccggacgtgtctgccggccgctc-ttcgt-tgtggacaacaggaacgactctgctgatcgaggcagccttgtgttgaagcaggagcacattgcgagattgcagcaagaccaggaaaatttgccgcttcttgaaggctatagcgaagaagagcgagagaaggcgatcttcggctggaaaggtctcgtcgacgctggcgttgtcgagtacctcgatgctgaggaagaggagacggccatgatcatcatgactcccgaggacctcgatgagcacaaggccatgcgtgctggccatccgtacgacgatgccaagaacctgcggagggatcattactgagtgagg------------------g--------ctccgg------------cccgacctccaaccc-t-ttgtgaacc---aacttgttgcttcgggg----gcg-accctgcc-------gttcg-----cggcggcg----gcg----------cccccgga-ggcc-----atc---aaacactgca-ttt--ttta-cgtcggagtc----tc---aagtaaa-tt-gaac----aaaactttcaacaacggatctcttggtactggcatcgatgaagaacgcagcgaaatgcgataagtaatgtgaattgcagaattcagtgaatcatcgaatctttgaacgcacattgcgccccctggtattccggggggcatgcctgttcgagcgtca-tttcacca-ctcaagcctggcttggtattgggcgt-c-----gcgg---------gttt--ccgcgcgccttaaagt--ctccggctgagctgtctt-gaaccct----agcgttg--------t-gaatca--------tattcgctatgggcga--cggacggc-c---gcggccgttaaatc-tt--tc-----aaaggttgacc
>Ruptoseptoria_unedonis_CBS_755_70
aaatttgaaatctggcgc--aagccc-gagttgtaatttgcagaggatgcttcagggctgcggaccggtctaagttccttggaacaggacgtcatagagggtgagaatcccgtatgcgaccggcccccgcgtcctacacgtagctccttcgacgagtcgagttgtttgggaatgcagctctaaatgggaggtaaatttcttctaaagctaaataccggccagtgaccgatagcgcacaagtagagtgatcgaaagatgaaaagcactttggaaagagagttaaaaagcacgtgaaattgttgaaagggaagcgctcacaaccagacttcgtagcggtgttccgccggtcttc---tgaccggtctactcatcgtcgcgaggccaacatcgtctgggcccgccggataagacctgaggaatgtagctttccctc-gggaaagtgttatagcctggggtgatacggcgcggctcgggcgaggtccgcacttcggtaaggatgttggcgtaatggttgtcagcggcccgtcttgaaacacggaccaaggagtctaacatctatgcgagtgttcgggtgtcaaacccctacgcgtaatgaaagtgaacggaggtgagaaccgc--aaggtgcatcatcgaccgatcctgatgt-cctcggatggatttgagtaagagcatagctgttgggacccgaaagatggtgaactatgcctgaatagggtgaagccagaggaaactctggtnnnnnnnnnnnnnnnnnnnnnnnnnnnnnnnnnnnnnnnnnnnnnnnnnnnnnnnnnnnnnnnacttatgcgtcgactctgagccatctgcgaagaacgaacactccgattggccgagatggcaagattgccaagccgcgacaacttcacaacactcactggggcctcgtctgtcctgcggaaacgccagaaggtcaagcttgtggtcttgtgaagaacttgtcgttgatgtgctatgtaacagtcggcacaccctcgaaaccgctgattgatttcatgcggtcacgagggatggactaccttga-ggagcacgacccagtaatggctcctagggcaaccaaggtcttcctcaatggtacttgggttggagtgcacaggaacgctggtcatttgacggacagtctgaagcaactcaggcgaaaaggcgtcatcagtttcgaggtcacaatcattcgagacgtgcgcgaccgcgagatccgaatcttcaccgatgcggggcgtgtgtgtcggccactg-ttcgt-tgtggacaacagtaatgactcggctgatcgtggcagtctggtattgaagcaggagcacatctcaagactgcagcaagaccaggagaacttggcgctgctcgaaggctacagcgaggaggagcgagagaaggcgatcttcggttggaagggtctcgtagatgctggtgttgtcgagtacctggacgcagaagaagaagaaacggccatgatcattatgactccagaggacctcgacgagcacaaggccatgcttgctggcttaccgtacgacgacgtgaagaacctgcggagggatcattaccgagtgcgg------------------g--------ctccgg------------cccgacctccaaccc-t-ttgtgaacc---aacttgttgcttcgggg----gcg-accctgcc-------gttcg-----cggcggcg----gcg----------cccccggg-gacc-----ctc---aaacactgca-ttt-cttta-cgtcggagtc----tc---aagtaaa-tt-gaac----aaaactttcaacaacggatctcttggtactggcatcgatgaagaacgcagcgaaatgcgataagtaatgtgaattgcagaattcagtgaatcatcgaatctttgaacgcacattgcgccccctggtattccggggggcatgcctgttcgagcgtca-tttcacca-ctcaagcctggcttggtattgggcgt-c-----gcgg---------gtct--ccgcgcgccttaaagt--ctccggctgagctgtcc--cattccc----agcgttg--------t-gacaca--------cgttcgctatggatt---ggggcggc-c---gcggccgttaaatc-tc--ttca---caaggttgacc
>Pachyramichloridium_pini_CBS_461_82
aaatttgaaatctggcgc--aagccc-gagttgtaatttgcagaggatgcttctgggtagcga-ccggtctaagttccttggaacaggacgtcatagagggtgagaatcccgtatgtgaccgg--cccgcaccctccacgtagctccttcgacgagtcgagttgtttgggaatgcagctctaaatgggaggtaaatttcttctaaagctaaataccggccagagaccgatagcgcacaagtagagtgatcgaaagatgaaaagcactttggaaagagagttaaaaagcacgtgaaattgttgaaagggaagcgctcacaaccagacttcgcggcggtgttcaaccggtcttc---tgaccggtctactctccgccgcgaggccaacatcgtctgggcccgccggataagacggggggaatgtagcttgccttc-ggggaagtgttatagccctctttgatgcggcgcggctcgggcgaggtccgcacttcggtaaggatgttggcgtaatggttgtcagcggcccgtcttgaaacacggaccaaggagtctaacatctatgcgagtgttcgggtgtcaaacccctacgcgtaatgaaagtgaacggaggtgagaacttt--acagtgcatcatcgaccgatcctgatgt-cctcggatggatttgagtaagagcatagctgttgggacccgaaagatggtgaactatgcctgaatagggtgaagccagaggaaactctggtnnnnnnnnnnnnnnnnnnnnnnnnnnnnnnnnnnnnnnnnnnnnnnnnnnnnnnnnnnnnnnnacgtatgcatcaacgctgagccatctgcgcagaaccaatactccaattggtcgagatggcaagatagctaagccgcgacaactccataacactcactggggtcttgtttgtcctgctgaaacgccagaaggccaggcgtgtggtcttgtgaagaacttgtcgctgatgtgctacgttactgtcggaacgccttcgaaaccactgattgacttcatgcggtcaaaaggaatggagttcctcga-agagcacgatccggtcatggcaccaagaactaccaaaatattcctcaatggtacctgggtcggagttcacagaagcgcatctcatctgacagatagtctgcgactgctcaggcgaaaaggcgttatcagttttgaagtcacaatcattcgggacgtacgcgatcgtgagattcgaatatttacagatgcaggacgtgtgtgtcgaccactt-ttcgt-cgtagagaatggcaatgactcgcctgatcgtggtagtctggtgctcaagcaggagcatatcgcgagactgcaacaggaccaagaaaatctagcgcagctcgaaggctacagtgaacaagagcgagagcagtctatctttggttggaaaggacttgtggacgctggtgttgtcgagtatctggatgccgaggaagaggagacagcaatgatcattatgactcctgaggacctggaagagcacaaaagtatgcgtgccggacagccagttgacgatgcaaagaacctgcggagggatcattacagagtgagg------------------g-------ctaaccg------------cccgacctccaaccc-c-ttgtgaaccacaaaaccgttgcttcgggg----gcg-accctgcc-------gttcg--------cggcg--aggcg----------cccccggg-gtcc-----atc---aaacactgcg-tta--attg-cgtcggagtc----tc---aagtaaa-tt-gaac----aaaactttcaacaacggatctcttggttctggcatcgatgaagaacgcagcgaaatgcgataagtaatgtgaattgcagaattcagtgaaccatcgaatctttgaacgcacattgcgccccttggtattccggggggcatgcctgttcgagcgtca-tttcacca-ctcaagcctggcttggtattgggcgt-c-----gcgt----------gta--tcgcgcgccttaaagt--ctccggctgagccgtcc--gtctccg----agcgttg--------t-gataca--------tattcgctccggtggc--cgggcggc-c---gcggccgtaaaaca-tc--t------aaaggttgacc
>Mycodiella_sumatrensis_CBS_118501
aaatttgaaatctggcgc--aagccc-gagttgtaatttgtagaggatgcttctaggcagcgg-ccggtctaagttctctggaacaggacgtcacagagggtgagaaccccgtatgtgatcgg--cgcgcaccttctacgtagctccttcgacgagtcgagttgtttgggaatgcagctctaaatgggaggtaaatttcttctaaagctaaataccggccagagaccgatagcgcacaagtagagtgatcgaaagatgaaaagcactttggaaagagagtgaaacagcacgtgaaattgttaaaagggaagcgctcgcaaccagccctcgggacgtcgttcggccggacttc---tgtccggtttactctgcgtctcgaggccaacatcatctggggccgtcggataagaccgtgggaatgtggctccccctcagggggagtgttatagcccgcggtgatgcgacgcgccccgggtgaggtccgcacttcggtaaggatgttggcttaatggttgccagcggcccgtcttgaaacacggaccaaggagtctaacatctatgcgagtgttcgggtgtcaaacccctacgcgtaatgaaagtgaacggaggtgggagcttc----ggcgcaccatcgaccgatcctgatgt-cctcggatggatttgagtaagagcatagctgttgggacccgaaagatggtgaactatgcctgaatagggtgaagccagaggaaactctggtnnnnnnnnnnnnnnnnnnnnnnnnnnnnnnnnnnnnnnnnnnnnnnnnnnnnnnnnnnnnnnnacatacgcctccacgttgagtcatttgcgaagaacaaacacccccattggccgtgacggaaagattgccaagcccagacagcttcacaacacccattggggtctggtctgcccggcagaaacgccagaaggacaagcctgtggtctagtgaagaacctgtcgctcatgtgttacgttactgtcggcactcccgctaagcccttggtcgaattcatgcgctcccgaggcatggacctgctgga-ggagtacgatcctgtcatgaacccaagagccacaaaagtgtttctgaatggaacttggattggaacgcaccgaaatgccactcaactcacagctgctcttcggtctatcagacgaaaagggtatgtcagttttgaagtgaccataattcgggatgtgcgagagcgcgaagtgcggatcttcacggatgctggacgcgtatgtcggccgctg-ttcat-cgttgaggacgatccaaagtcgagcgaaaacggcaatcttgttctcaagccggaacatctcgatcagctcagaaacgaccaagagattctcgcgaccctcgaaggcgtcagcgaggaagagcgcgaagaacagattttcggctggaaaggcctggtgaagagcggagtagtagagtatctcgacgccgaggaagaggagacggccatgattatcatgacgcccgatgatctcgaagaccacaagaaaatgcgcaatggaaaacattgggatgatgcaaagaacctgcggagggatcattactgagtgagg------------------g--------ctccgg------------cccgacctccaaccc-c-atgtgaaccga-aacctgttgcttcgggg----gcg-accctgcc----------------ttcgcgcga---ggcg----------cccccgga-ggct----catc---aaaccctgca-tc---tttg-cgtcggagtc----tc----aatgaattt-aaac----aaaacttttaacaacggatctcttggttctggcatcgatgaagaacgcagcgaaatgcgataagtaatgtgaattgcagaattcagtgaatcatcgaatctttgaacgcacattgcgccccgtggtattccgcggggcatgcctgttcgagcgtca-tttcacca-ctcaagcctcgcttggtattgggtgc-c-----gcgg-------cctcgc--ccgcgcgcctcgaaat--ctccggctgagccgtcc--gtctccc----cgcgttg--------t-gactttatt-----gtttcgctgcggagca--cgggcgac----ttcggccgttaaatc-------tcatcaaaggttgacc
>Sphaerulina_quercicola_CBS_115016
aaatttgaaatctggcgc--aagccc-gaattgtaatttgtagaggatgcttctgggtagcga-ccggtctaagttccttggaacaggacgtcagagagggtgagaatcccgtatgtgaccgg--cccgcaccctccacgtagctccttcgacgagtcgagttgtttgggaatgcagctctaaatgggaggtaaatttcttctaaagctaaataccggccagagaccgatagcgcacacgtagagtgatcgaaagatgaaaagtactttggaaagagagttaaacagcacgtgaaattgttgaaagggaagcgcctgcaatcagacttcgcggcagtgttccgccggccttc---tggccggttcattctctgtcgtgaggccatcatcgtctcggcccgctggataagacctggggaatgtagctcaccttc-gggggagtgttatagcttcgggtgatgcagcgcggcgggggcgaggtccgcgcttcggcaaggatgatggcgtaatggttgtcggcggcccgtcttgaaacacggaccaaggagtctaacatctatgcgagtgttcgggtgtcaaacccctacgcgtaatgaaagtgaacggaggtgggaaccgc--aaggtgcaccatcgaccgatcctgatgt-cctcggatggatttgagtaagagcatagctgttgggacccgaaagatggtgaactatgcctgaatagggtgaagccagaggaaactctggtnnnnnnnnnnnnnnnnnnnnnnnnnnnnnnnnnnnnnnnnnnnnnnnnnnnnnnnnnnnnnnnnnnnnnnnnnnnnnnnnnnnnnnnnnnnnnnnnnnnnnnnnnnnnnnnnnnnnnnnnnnnnnnnnnnnnnnnnnnnnnnagttgcacaacacacattggggacttgtgtgtcccgcagaaacgcccgaaggacaagcttgtgggttggtcaaaaatttgtcgctgatgtgttacgttaccgttggaaccccgggttcaccgctgatcgacttcatgcgtcaacgtggtatggacctgctcga-ggaatatgaccctgtgatgaacccgcgagcgacgaaagtcatgctcaacggtacgtgggtcggcgtgcaccgtaatgcgggacatctcacggatactctgcgatcgctgagacgtaagggtctgctgagtttcgaagtgaccatcattcgggatgtcagagagcgcgaaatcagagtgttcacggatgcgggacgtgtctgccgtccactg-tttgt-ggtcgacaatgacccgaagagctcgaatcgtggccacctggttttgaaccaagaacacattgccaagctacagcaagatcaggaaattcttgctggtctggagggcgtgactgaagaagagcgcgagcagtccatttatggctggaaaggtctcgtggacggaggcgtcgtcgagtatctagacgcagaagaggaggaaacagccatgatcacgatgacgccagaagatctcgaagagcacagaaatatgcgacagggagtccagtgggacgacgccagnnnnnngcggagggatcattacagagaatgagccgcagcttatagtacag--------ctcccg----------ctccaattctgtcaccc-c-atgtgaactct--c-ccgttgcttcgggg----gcg-accccgcc-------gtgtca---cacacggcg---ggag----------cccccg---cgcg----tacc---gaaccctgca-tt---tctg-cgtcggag-t----tt---aagtaaaatt-aaac----aaaactttcaacaacggatctcttggttctggcatcgatgaagaacgcagcgaaatgcgataagtaatgtgaattgcagaattcagtgaatcatcgaatctttgaacgcacattgcgccctctggtattccggagggcatgcctgttcgagcgtca-aatgcaca-ctcaagcctcgcttggtcttgggcgt-c-----gcgg--------ggtcc--ccgcgcgcctcaaagt--ccccggctgagctgtcc--gtctcca----agcgttg--------t-gatctcat------aaatcgcttcggggcg--cgggcggc-c---gcggccgttaaatctgt--ttacac--caggctgacc
>Exosporium_livistonae_CPC_19357
aaatttgaaatctggcgc--aagccc-gagttgtaatttgcagaggatgcttctaggcagcgg-ccgttctaagttccctggaacgggacgtcatagagggtgagaatcccgtatgtgaccgg--cgcgcaccttctacgtagctccttcgacgagtcgagttgtttgggaatgcagctctaaatgggaggtaaatttcttctaaagctaaataccggccagagaccgatagcgcacaagtagagtgatcgaaagatgaaaagcactttggaaagagagttaaaaagcacgtgaaattgttgaaagggaagcgcccgcaaccagacttcgcggcggtgttccgccgggcttc---tgcccggtctactcgccgccgtgaggccagcatcgcctggggccgccggacaagacgcagggaatgtggctccctc-----gggagtgttatagccctgcgtgatacggcgagccccggacgaggtccgcgctttggcaaggatgctggcgtaatggttgtcggcggcccgtcttgaaacacggaccaaggagtctaacatctatgcgagtgttcgggtgtcaaacccctacgcggaatgaaagtgaacggaggtgggaaccgc--aaggtgcaccatcgaccgatcctgatgt-cctcggatggatttgagtaagagcatagctgttgggacccgaaagatggtgaactatgcctgaatagggtgaagccagaggaaactctggtnnnnnnnnnnnnnnnnnnnnnnnnnnnnnnnnnnnnnnnnnnnnnnnnnnnnnnnnnnnnnnnacgtacgcatcgaccctctcgcacttgcggcggacgaacactccgatcggacgtgatggcaagattgccaagcctcgccaactccacaacacccactggggcctggtctgcccggcagaaacgcccgaaggacaggcttgcggtttggtgaagaacttatcgttgatgtgctacgtcaccgtcggtaccccgggcacgcccctgatcgatttcatgcgccaacaatccatggaactgctcga-ggaatacgacccaatcctgaatccgcgggcaacgaaggtcttcctgaacggcacctgggtgggcgtgcaccgtcatgctggcaggctgacggactctctgcgtgctctgcggcggaaaggagtcgtcagctttgaagtgacaatcatccgagacgtccgagagcgcgagattcggattttcacggacgctgggcgcgtttgcagacctctg-ttcgt-cattgacaacaaccccagctcaccggactgcggtagtctggttctgaagcaggagcacctggcgaaacttcaccaggatcaagatatcgcgccgcagctcgaaggtctcagcgaagaagagcgtcagaagcagatcttcggctggaaaggcctcgttgatgccggtgtcgtcgagtaccttgatgctgaggaagaagagacggccatgatcatcatgacgcccgaggatctagaggagcacaaggccatgcgtgcaggcctggactatgtcgactccaagaacctgcggagggatcattaccgagcgtag-----------------gg--------cctccgg-----------cccgaccgcccaccc-t-ctgtgaatcaa--cactgttgcctcgggg----gcg-acccggacat-----gtccg----------------gccg----------cccccggg------gttcacc---gaacactgca-tc---tgtg-cgtcggagtc----tt---atgataa-tg-aatc----aaaactttcaacaacggatctcttggttctggcatcgatgaagaacgcagcgaaatgcgataagtaatgtgaattgcagaattcagtgaatcatcgaatctttgaacgcacattgcgccccctggcattccggggggcatgcccgttcgagcgtca-tttcacca-ctccagcctggctgggtattgggcgc-c-----gcgg-------cctcgg--ccgcgcgcctcgaagtctccccggctgagtcgttc--gtctccc----agcgttg--------t-ggcatc----ta--gtctcgctgtggtcgg--cggacggc----ggcggccgtcgaact-ct--tctt----caggttgacc
>Brunneosphaerella_protearum_CPC_16338
aaatttgaaatctggcgc--aagccc-gagttgtaatttgcagaggatgcttcggggcggcgg-ccgttctaagtcccttggaacagggcgtcatagagggtgagaatcccgtatgtgaccgg--cgcgcaccccacacgtagctccttcgacgagtcgagttgtttgggaatgcagctctaaatgggaggtaaattccttctaaagctaaataccggccagagaccgatagcgcacaagtagagtgatcgaaagatgaaaagcactttggaaagagagttaaaaagcacgtgaaattgttgaaagggaagcgcttgcaaccagacttcgcggcggtgttccgccggtcttc---tgaccggcctactcgccgccgcgaggccaacatcgtctggggccgccggataagaccgcgggaatgtggctccctc-----gggagtgttatagccctcggtgatgcggcgcgtcccgggcgaggtccgcgcttcggcaaggatgttggcgtaatggttgccagcggcccgtcttgaaacacggaccaaggagtctaacatctatgcgagtgttcgggtgtcaaacccctacgcgtaatgaaagtgaacggaggtgggagcttc----ggcgcaccatcgaccgatcctgatgt-cctcggatggatttgagtaagagcatagctgttgggacccgaaagatggtgaactatgcctgaatagggtgaagccagaggaaactctggtnnnnnnnnnnnnnnnnnnnnnnnnnnnnnnnnnnnnnnnnnnnnnnnnnnnnnnnnnnnnnnnacatacgcttctacactcagtcatctccggcgaaccaacacacccatcggtcgagatggcaagattgcgaaacctcgtcaactccacaacacgcactggggtcttgtttgccctgcggagacacctgaaggtcaagcctgtggtcttgtgaaaaacttgtcactcatgtgctacgtttctgtcggtacgcctgccgcgccaatcacggagttcatgcgtcagcgcggtatggagctgcttga-ggagtacgatccggtaatgaacgccaaagccacaaaagtcttcgtcaacggtacatgggtgggtgtacaccgcaacgccggcatattgaccgacacacttcgtgctatccggagaaaaggcaccatcagctttgaggtcacgatcattcgagatgtgcgtgagcgcgaggtcaagatcttcaccgacgctggacgagtgtgccgacctctt-ttcgt-cgtcgacgccgatctgaaatccaaacaatttggcaatctcgtcttgaagcctgagcacataggaaaattagtagcagacgaaaacaacaagccatggacggatgggatgagtgaagaggagcgacggaaacatgtcttcggctggaccggcctcgtggacgctggtgctgtcgagtatctggatgccgaggaagaggagacggcgatgatcatcatgacgccggaggacttggacgagcacaagaagatgcgacagggcaagcccgtctccgactccaagaacctgcggagggatcattaccgagcgagg------------------g------cctaaccgg-----------cccgacctccaaccc-cattgtgaaccac-aacctgttgcttcgggg----gcg-accctgcc-------gttcg-----cgcggccg--a-gcg----------cccccgga-ggac---ccatc---aaaccctgcg-tcaattagt-cgtcggagt-----at---aacacaaatt-atac----aaaactttcaacaacggatctcttggctctggcatcgatgaagaacgcagcgaaatgcgataagtaatgtgaattgcagaattcagtgaatcatcgaatctttgaacgcacattgcgccccgtggtattccgcggggcatgcctgttcgagcgtca-tttcacca-ctcgagtctgactcggtattgggcgc-c-----gcga---------cccg--tcgcgcgcctcaaagt--ctccggctggatcgatc--gtctccg----agcgttg--------t-gaa----tc-----aactcgctagggagc-g-cgaccggt----gacggccgttaaaca-cc--ccacga--aaggttgacc
>Hyalozasmidium_aerohyalinosporum_CBS_125011
aaatttgaaatctggcgc--aagccc-gagttgtaatttgtagaggatgcttctgggcagcgg-ccgttctaagttccttggaacaggacgtcatagagggtgagaatcccgtatgtgaccgg--cgcgcaccctccacgtagctccttcgaagagtcgagttgtttgggaatgcagctctaaatgggaggtaaatttcttctaaagctaaataccggccagagaccgatagcgcacaagtagagtgatcgaaagatgaaaagcactttggaaagagagttaaaaagcacgtgaaattgttgaaagggaagcgcttgcaaccagacttcgcggcggtgttccgccggccttc---tggccggtccactcgccgccgcgaggccagcatcgtctggggccgccggataagaccgcgggaatgtggctccctc-----gggagtgttatagcccgcggtgatgcggcgcgtctcgggcgaggtccgcgcttcggcaaggatgttggcgtaatggttgccagcggcccgtcttgaaacacggaccaaggagtctaacatctatgcgagtgttcgggtgtcaaacccctacgcgtaatgaaagtgaacggaggtgggagcttc----ggcgcaccatcgaccgatcctgatgt-cctcggatggatttgagtaagagcatagctgttgggacccgaaagatggtgaactatgcctgaatagggtgaagccagaggaaactctggtnnnnnnnnnnnnnnnnnnnnnnnnnnnnnnnnnnnnnnnnnnnnnnnnnnnnnnnnnnnnnnnacttacgcctccactttgagccatcttcggcgcaccaacacaccgatcggtcgagacggcaagattgcgaagcctcggcaactacacaacacacattggggtcttgtctgtcctgcggagacgccagaaggacaagcatgtggtctggtgaagaacctatcactgatgtgttacgtctctgtcggtacgcctgcattgccgatcacggagttcatgcgtcagcgtggtatggaactgctaga-ggagtatgatccagtgatgaatccaaaggccacgaaagtcttcgttaacggaacatgggttggtgtacaccgcaatgctggccaactgacagatactctccgcgccattcggagaaaaggcaccatcagcttcgaggtcacgatcattcgagatgtacgtgagcgggaggtcaagattttcactgatgccggccgtgtctgtcgccctcta-ttcgt-tgtcgacaccgatccgcgttcctcagaatgcggtaatttggttctgaagccagagcacatacagaaactacaagcagatgaggacaacaagcagtggaccgacggcatgagcgaagaggaacgacggaagcacgtctttggctggtcgggtctcgtggatcacggcatcgtcgaatatctcgatgccgaggaggaggagacagcgatgatcatcatgactccagaagacctcgatgagcacaagaagatgcggcaaggcaagcctgtcatagacaccaagaacctgcggagggatcattaatgagtgagg------------------g--------ctccgg------------cccgacctccaaccc-t-ttgtgaaccac-aacttgttgcttcgggg----gcg-accctgcc-------gctcg-----cgcggccg--a-gcg----------cccccgga-ggc-----ccat---taacactgca-tcat-tttg-cgtcggagt-----tt---tggtaaatct-aaac----aaaactttcaacaacggatctcttggttctggcatcgatgaagaacgcagcgaaatgcgataagtaatgtgaattgcagaattcagtgaatcatcgaatctttgaacgcacattgcgccccgtggtattccgcggggcatgcctgttcgagcgtca-tttcacca-ctcgagtctgactcggtattgggcgt-c-----gcgc---------accg--ccgcgcgccttaaagt--ctccggctgggcggccc--gtctccg----agcgttg--------t-ggcaatcaa-----gtctcgctagggagccg-cgggcggc----atcggccgttaaaca-cc--ctctca--aaggttgacc
>Pseudopericoniella_levispora_CBS_873_73
aaatttgaaatctggcgc--aagccc-gagttgtaatttgtagaggatgcttctgggtagcgg-ccgttctaagttccttggaacaggacgtcatagagggtgagaatcccgtatgtgaccgg--cgcgcaccctccacgtagctccttcgacgagtcgagttgtttgggaatgcagctctaaatgggaggtaaatttcttctaaagctaaataccggccagagaccgatagcgcacaagtagagtgatcgaaagatgaaaagcactttggaaagagagttaaaaagcacgtgaaattgttgaaagggaagcgcttgcaaccagacttcgtggcggtgttccgccggcctct---tggccggtccactcgccgccgcgaggccaacatcgtctggggccgccggataagaccgtaggaatgtggctccctc-----gggagtgttatagccttcggtgatgcggcgagtcccgggcgaggtccgcgcttcggcaaggatgttggcgtaatggttgccagcggcccgtcttgaaacacggaccaaggagtctaacatctatgcgagtgttcgggtgtcaaacccctacgcgtaatgaaagtgaacggaggtgggagcttc----ggcgcaccatcgaccgatcctgatgt-cctcggatggatttgagtaagagcatagctgttgggacccgaaagatggtgaactatgcctgaatagggtgaagccagaggaaactctggtnnnnnnnnnnnnnnnnnnnnnnnnnnnnnnnnnnnnnnnnnnnnnnnnnnnnnnnnnnnnnnnacttatgcttctacactcagccatctgcgccgaacgaacacacccattggacgagatggcaagatcgcaaagccgagacaactccacaacactcattggggtcttgtttgccctgccgaaacgccggaaggacaggcctgtggcttggtgaagaatctgtcgctcatgtgctacgtctctgtcggcacacccgcgttaccgatcacagatttcatgcgtcaacgtggaatggagctgcttgagggagtacgatccagtgatgaattcgaaagccaccaaggtctttgtgaatggaacctgggttggcgtgcaccggaacgcgggtcaattgaccgacacccttcgcgccattcgaagaaagggcaccatcagtttcgaggtcacaatcattcgcgatgtgcgcgagcgagaagtcaagatttttactgatgctggacgtgtctgccgacccctt-tttgt-catcgataccgatccaaggtcgccggagtgtggcaatttggtgctgaagcctctgcacatacagaaactgcaggcggatgaagatagcaagctatggaccgacggcatgagcgaagaggaacgacaaagacacgtttttggctggactggtctcgtgggcaatggtatcgttgaatatcttgatgccgaagaagaggagacggcaatgattatcatgactcccgaggatctcgacgagcacaagaagatgcgacaaggaaagcccataattgattctaagaacctgcggagggatcattacagagtgcgg------------------g--------ccaacc------------cccgacctccaaccc-t-ttgtgaaccca-gacctgttgcttcgggg----gcg-accctgcc-------gtctc--------ggccg--gcgcg----------cccccggg-gga-----caac---caacactgca-tc---attg-cgtcggagtat--------cagtaaatct-gaac----aaaactttcaacaacggatctcttggttctggcatcgatgaagaacgcagcgaaatgcgataagtaatgtgaattgcagaattcagtgaatcatcgaatctttgaacgcacattgcgccccgtggtattccgcggggcatgcctgttcgagcgtca-tttcacca-ctcgagtctgactcggtattgggcgc-c-----gcgc---------accg--ccgcgcgcctcaaagt--ctccggctgggcgaccc--gtctcca----agcgttg--------t-ggcatcaca-----gtctcgctagggagtcg-cgggtcgc----gttggccgttaaaca-cc--ccatca--caggttgacc
>Paramycosphaerella_brachystegia_CPC_21136
aaatttgaaatctggcgc--aagccc-gagttgtaatttgtagaggatgcttctgggcagcgg-ccgttctaagttccttggaacaggacgtcatagagggtgagaatcccgtatgtgaccgg--cgcgcaccctccacgtagctccttcgacgagtcgagttgtttgggaatgcagctctaaatgggaggtaaatttcttctaaagctaaataccggccagagaccgatagcgcacaagtagagtgatcgaaagatgaaaagcactttggaaagagagttaaaaagcacgtgaaattgttgaaagggaagcgcttgcaaccagacttcgcggcggtgttccgccggtcttt---tgaccggtctactcgccgccgcgaggccaacatcgtctggggccgccggataagaccgtaggaatgtggctccctc-----gggagtgttatagcctgcggtgatgcggcgcgtctcgggcgaggtccgcgcttcggcaaggatgttggcgtaatggttgccagcggcccgtcttgaaacacggaccaaggagtctaacatctatgcgagtgttcgggtgtcaaacccctacgcgtaatgaaagtgaacggaggtgggagcttc----ggcgcaccatcgaccgatcctgatgt-cctcggatggatttgagtaagagcatagctgttgggacccgaaagatggtgaactatgcctgaatagggtgaagccagaggaaactctggtnnnnnnnnnnnnnnnnnnnnnnnnnnnnnnnnnnnnnnnnnnnnnnnnnnnnnnnnnnnnnnnacatatgcctccacgctcagccatttgcgcagaacgaatactcccattggacgagatggcaagattgccaagccaagacagcttcacaacacacattggggtctcgtctgccctgcggaaacgccagaaggccaggcttgtgggttggtaaagaacttgtcgctcatgtgctacgtctccgttggtactcctgcacagccaatcaccgagttcatgcgccaacgaggcatggagctcctgga-agagtacgatccagtaatgaaccccaaagctacaaaggttttcgtcaacggaacgtgggtaggcgttcaccgaaacgcaggccagcttacagatacccttcgtgccattcgtcggaaaggcaccatcagttttgaggtcacgatcatccgtgatgtgcgcgagagagaagtcaagattttcactgacgctggacgagtctgcagacctctt-tttgt-tgtcgacactgatccgaggtcaccgaattgcggcaatctagtcctgaaggcggagcacatccagaagcttcaagcggacgaggacaacaagccctggaccgatgcgatgagcgaggaggagcgacgcaaacacgtctttggctggactgggctcgtggacaagggcatcgttgagtacttggacgctgaagaggaagagacggcgatgattatcatgactccggaggatctcgacgaacacaagaagatgcgagaaggaaagtccatcaccgattcaaagaacctgcggagggatcattaccgagtgagg------------------g--------ttaacaa-----------cccgacctccaaccc-t-ttgtgaacaca-aactcgttgcttcgggg----gcg-accctgcc-------gttt----------ggcg--cggcg----------cccccgga-gga-----cacc---taacactgca-tca---atg-cgtcggagt-----ac---tttgttaata-aaac----aaaactttcaacaacggatctcttggttctggcatcgatgaagaacgcagcgaaatgcgataagtaatgtgaattgcagaattcagtgaatcatcgaatctttgaacgcacattgcgccccgtggtattccgcggggcatgcctgttcgagcgtca-tttcacca-ctcgagtctgactcggtattgggcgc-c-----gcga---------tttggttcgcgcgccttaaagt--cgtcggctgggttcatc--atctccg----agcgtcg--------t-ggcttt------cagtctcgctagggagtg--tgatgggc----atcggccgttaaata-cc--ccatca--aaggttgacc
>Madagascaromyces_intermedius_CBS_124154
aaatttgaaatctggcgc--aagccc-gagttgtaatttgtagaggatgcttctgggcagcgg-ccgttctaagtctcttggaacagggcgtcatagagggtgagaatcccgtatgtgaccgg--cgcgcaccctccacgtagctccttcgacgagtcgagttgtttgggaatgcagctctaaatgggaggtaaatttcttctaaagctaaataccggccagagaccgatagcgcacaagtagagtgatcgaaagatgaaaagcactttggaaagagagttaaaaagcacgtgaaattgttgaaagggaagcgcttgcaaccagacttcgcggcggtgttccgccggtcttc---tgaccggtccactcgccgccgcgaggccaacatcgtctggggccgccggataagaccatgggaatgtggctccctc-----gggagtgttatagcccacggtgatgcggcgcgcctcgggcgaggtccgcgcttcggcaaggatgttggcgtaatggttgccagcggcccgtcttgaaacacggaccaaggagtctaacatctatgcgagtgttcgggtgtcaaacccctacgcgtaatgaaagtgaacggaggtgggagcttc----ggcgcaccatcgaccgatcctgatgt-cctcggatggatttgagtaagagcatagctgttgggacccgaaagatggtgaactatgcctgaatagggtgaagccagaggaaactctggtnnnnnnnnnnnnnnnnnnnnnnnnnnnnnnnnnnnnnnnnnnnnnnnnnnnnnnnnnnnnnnnacgtatgcgtccacgctgagtcatttgcggcggaccaacacacccattggccgagacggcaagattgcaaagccgcggcagcttcataacactcactggggtctggtttgtcctgcggaaacgccagaaggacaagcttgtggactggtgaagaatttgtcgctcatgtgctacgtctccgtcggaacgccagcaacacccatcacagagtttatgcgtcaacgtggcatggagctgttgga-ggagtacgatccagtcatgaatccgaaagccactaaagtctttgtcaacggtacttgggtcggtgtacatcgcaacgctggtcagctgacggatacgctacgcgccattcgacggaaaggtaccatcagcttcgaagtcaccatcatccgcgatgtgcgtgaacgtgaggtcaagatcttcacagacgctggccgagtctgcagacctctt-ttcgt-agttgatacagatccacgttcacccgaatgtggaaacttggttctcaagcctgagcatattgcgagactacaggctgatgaagataacaaatcctggacggataacatgagcgaggaagaacgattgaagcatgtcttcggctggactggtcttgtcaagagtggaatcgtcgaatatctggatgccgaagaagaggagacggccatgatcatcatgactcctgaagatctcgaagagcataagcgaatgaggcagggcaagccagtttctgccgccaagaacctgcggagggatcattaccgagtgagg------------------g------tcctcgcgg-----------cccgacctccaaccc-t-ttgtgaaccaa-acctcgttgcttcgggg----gcg-accctgcc-------gtccg--------cggcg---agcg----------cccccgga-gga-----cctc---caaccctgca-tca--ctgg-cgtcggagt-----tt---tatacaaata-aaac----aaaactttcaacaacggatctcttggttctggcatcgatgaagaacgcagcgaaatgcgataagtaatgtgaattgcagaattcagtgaatcatcgaatctttgaacgcacattgcgccccgtggtattccgcggggcatgcctgttcgagcgtca-tttcacca-ctcgagtctgactcggtattgggggc-c-----gcga---------cccg-ttcgcgccccttaaagt--ctccggctgggcggccc--gtctccg----agcgttg--------t-ggcatcaca-----gtctcgctagggagtcg-cgggtggc----gtcggccgttaaacaccc--ccatca--aaggttgacc
>Neomycosphaerella_pseudopentameridis_CBS_136407
aaatttgaaatctggcgc--aagccc-gagttgtaatttgtagaggatgcttcggggcagcgg-ccgttctaagtctcttggaacagggcgtcatagagggtgagaatcccgtatgtgaccgg--cgcgcaccctccacgtagctccttcgaagagtcgagttgtttgggaatgcagctctaaatgggaggtaaatttcttctaaagctaaataccggccagagaccgatagcgcacaagtagagtgatcgaaagatgaaaagcactttggaaagagagttaaaaagcacgtgaaattgttgaaagggaagcgcttgcaaccagacttcgcggcggtgttccgccggtcttc---tgaccggcccactcgccgccgcgaggccatcatcgtctggggccgccggataagactcgaggaatgtggctcccttc---ggggagtgttatagcctcgggtgatgcggcgcgccccgggcgaggtccgcgctccggcaaggatgatggcgtaatggttgccagcggcccgtcttgaaacacggaccaaggagtctaacatctatgcgagtgttcgggtgtcaaacccctacgcgcaatgaaagtgaacggaggtgggagcttc----ggcgcaccatcgaccgatcctgatgt-cctcggatggatttgagtaagagcatagctgttgggacccgaaagatggtgaactatgcctgaatagggtgaagccagaggaaactctggtnnnnnnnnnnnnnnnnnnnnnnnnnnnnnnnnnnnnnnnnnnnnnnnnnnnnnnnnnnnnnnnacctacgcctccacactgagccatcttcgtcgtacaaacacgcccattggacgagacggcaagattgcgaaaccacgccagctccacaatacccattgggggcttgtgtgtcctgcagagacgccagaaggacaagcttgtggcttggtcaagaacttgtcgctgatgtgctacgtctccgttggtacacccgcgacgccaatcacagacttcatgcgtcagcgaggtatggagctgcttga-agagtacgatccagtcatgaacccgcgagcgaccaaagtcttcgtgaacggtacctgggtgggggtgcatcgcaatgcaggccagctgaccgatacacttcgcgccattcgacgaaaaggcacaatcagcttcgaggtcaccatcatccgcgatgtgcgtgagcgagaggtcaagattttcactgacgcgggccgagtctgcagaccactg-tttgt-ggtcgatcaggacccacgatcgcccgagtttggcaatctcatcttgaagcaagagcatatccacagacttgcggcggatgaagagaacaaaacctggactgataacatgagtgaagaagagcgtctgaagcacgtctttggctggactggtctcgtgaagggcggctgcgtggagtacctggatgcggaagaagaggagactgccatgatcatcatgactcccgaggatctcgaagagcacaagagaatgcgacaaggaaagccnnnnnnnnnnnnnnngaacctgcggagggatcattaccgagtgagg---------------------------gctccgg-----------cccgacctccaaccc-t-ctgtgaaccaa--acctgttgcttcgggg----gcg-accctgcc-------gttcg-----c--gggcg--g-gcg----------cccccgga-ggc-----ccga---caaccctgca-tatttcagc-cgtcggagt-----tt---acaacgaat--aaac----aaaactttcaacaacggatctcttggttctggcatcgatgaagaacgcagcgaaatgcgataagtaatgtgaattgcagaattcagtgaatcatcgaatctttgaacgcacattgcgccccgtggtattccgcggggcatgcctgttcgagcgtca-tttcacca-ctcgagtctgactcggtattgggggc-c-----gcgg---------tctg--ccgcgcccctcgaagt--gtccggctgggcggttc--gtctccg----agcgttg--------t-gatctatc------aaatcgctagggagca--cggagcgt----gtcggccgtcaaaca-cc--ccacca--caggttgacc
>Mycosphaerelloides_madeirae_CBS_112895
aaatttgaaatctggcgc--aagccc-gagttgtaatttgtagaggatgcttctgggcagcgg-ccggtctaagttccttggaacaggacgtcacagagggtgagaatcccgtacgtgaccgg--cgcgcaccctccacgtagctccttcgacgagtcgagttgtttgggaatgcagctctaaatgggaggtaaatttcttctaaagctaaataccggccagagaccgatagcgcacaagtagagtgatcgaaagatgaaaagcactttggaaagagagttaaaaagcacgtgaaattgttgaaagggaagcgcttgcaaccagactccgcggcggtgttccgccggtcttc---tgaccggtccactcgccgccgcggggccaacatcgtctggggccgccggataagaccgcaggaatgtggctccctc-----gggagtgttatagcctgcggtgatgcggcgcgcctcgggcgaggtccgcgcttcggcaaggatgttggcgtaatggttgccagcggcccgtcttgaaacacggaccaaggagtctaacatctatgcgagtgttcgggtgtcaaacccctacgcgtaatgaaagtgaacggaggtgggagcttc----ggcgcaccatcgaccgatcctgatgt-cctcggatggatttgagtaagagcatagctgttgggacccgaaagatggtgaactatgcctgaatagggtgaagccagaggaaactctggtnnnnnnnnnnnnnnnnnnnnnnnnnnnnnnnnnnnnnnnnnnnnnnnnnnnnnnnnnnnnnnnacctatgcctccactctcagccatctgcggagaacgaatacgcccatcggccgagacggcaaaatcgcgaagcccagacagcttcacaacacccattggggtctggtgtgtccggccgagacaccagaagggcaggcttgtggtctggtgaagaacttatcactcatgtgctacgtgacagtcggaacaccttcagaacccatcacaacattcatgcgtcaacgtggcatggatgtgcttga-agaatacgacccggtcatgaacccaaaggccaccaaagtctttgtgaacggaacgtgggtgggcgtgcatcgaaatgctggccagttgacggactcgcttcgcgccattcggaggaagaacatcatcagttttgaagtcacaatcattcgtgatgtgcgcgagcgagaagtcaagatctttaccgacgctggccgggtatgtcggcccctc-ttcgt-gatcgatacggatcgacggtcacctcaatgcggcaacttggtttacaagcaagagcacgttgccaaattacaggaggacgaagacaacaaggttgctaccgagggtatgagtgaagaagagcgaacgaaggccgtctttggctggaccggccttgtgacgaatggtgtcgttgaatacctcgatgctgaagaggaagagacagcaatgattatcatgactccagaagaccttgacgaacatcagaagatgcgacaagggaaacccatcccagataccacgaacctgcggagggatcattaccgagtgagg------------------g--------cccccgg-----------cccgacctccaaccc-t-ttgtgaacact--tctcgttgcttcgggg----gcg-accctgcc-------gtccc------ggcgccg----gcg----------cccccgga-gga-----cacc---caacactgca-tc---catg-cgtcggagtga---tt---ttgtaaatca-aaac----aaaactttcaacaacggatctcttggttctggcatcgatgaagaacgcagcgaaatgcgataagtaatgtgaattgcagaattcagtgaatcatcgaatctttgaacgcacattgcgccccgtggtattccgcggggcatgcctgttcgagcgtca-tttcacca-ctcgagtctgactcggtattgggcgc-c-----gcgc---------accg--ccgcgcgcctcaaagt--ccccggctgggcgggccc-gtccccg----agcgttg--------t-gatctcaca-----gtctcgctagggagtc--gcgtccgc-c--ggcggccgttaaacaccc--ccatca--caggttgacc
>Microcyclosporella_mali_CBS_126136
aaatttgaaatctggcgc--aagccc-gagttgtaatttgtagaggatgcttctgggcagcgg-ccggtctaagttccttggaacaggacgtcacggagggtgagaatcccgtatgtgaccgg--cgcgcaccctccacgtagctccttcgacgagtcgagttgtttgggaatgcagctctaaatgggaggtaaatttcttctaaagctaaataccggccagagaccgatagcgcacaagtagagtgatcgaaagatgaaaagcactttggaaagagagttaaaaagcacgtgaaattgttgaaagggaagcgcttgcaaccagactccgcggcggtgttccgccggtcttc---tgaccggtctactcgccgccgcggggccaacatcgtctggggccgccggacaagactggaggaatgtggctccctc-----gggagtgttatagccttcagtgatgcggcgcgtcccgggcgaggtccgcgcttcggcaaggatgttggcgtaatggttgccagcggcccgtcttgaaacacggaccaaggagtctaacatctatgcgagtgttcgggtgtcaaacccctacgcgtaatgaaagtgaacggaggtgggagcttc----ggcgcaccatcgaccgatcctgatgt-cctcggatggatttgagtaagagcatagctgttgggacccgaaagatggtgaactatgcctgaatagggtgaagccagaggaaactctggtnnnnnnnnnnnnnnnnnnnnnnnnnnnnnnnnnnnnnnnnnnnnnnnnnnnnnnnnnnnnnnnacctatgcctcgaccctcagccatctgcggagaacgaatacgcccattggtcgagacggcaagatcgcaaaaccaagacagctccacaacacccattggggattggtttgtcccgccgagacacctgaaggacaggcttgtggcctggtgaagaacttgtcactcatgtgctatgtcactgtcggaacaccttcagaccctatcacgaacttcatgcgtcagcgtggcatggagatgcttga-agagtatgacccagtcatgaatccaaaagccactaaagtctttgtgaacggaacgtgggtgggcgtacaccagaacgctggccaattgaccaactcacttcgtgctatccgaagaaagaacatcatcagcttcgaagtaacgatcatccgcgacgtacgcgagcgagaggtaaagatcttcacagacgcaggtcgtgtatgtcggccccta-tttgt-catcgacacagacatacggtcacccgaatgtggcaacttggtttacaagcaacaacacgtggccaagctacagatggatgaagacaacaagcttctgaccgagggtatgagcgaggaagagcgaacgaagacgctctttggctgggccggcctcgtcaaggatggtgttgtcgagtacctcgatgccgaagaggaagagacggcgatgattatcatgaccccagaagacctcgacgaacatcaaaagatgcgacaaggaaaaccgatacctgatactacgaacctgcggagggatcattaccgagtgagg------------------g--------cccccgg-----------cccgacctccaaccc-t-ttgtgaacaca--actcgttgcttcgggg----gcg-accctgcc-------gtctc------ggcgccg----gcg----------cccccgga-gga-----cacc---caaccctgca-tc---catg-cgtcggagcga---tt---ttgtaaatca-aaac----aaaactttcaacaacggatctcttggttctggcatcgatgaagaacgcagcgaaatgcgataagtaatgtgaattgcagaattcagtgaatcatcgaatctttgaacgcacattgcgccccgtggtattccgcggggcatgcctgttcgagcgtca-tttcacca-ctcgagtctgactcggtattgggcgc-c-----gcgc---------attg--tcgcgcgcctcaaagt--ccccggctgggtgggccc-gtccccg----agcgttg--------t-ggtttcaca-----gtctcgctagggagcac-gcgcccgc-cgcatcggccgctaaacaccc--ccatca--caggttgacc
>Epicoleosporium_ramularioides_CPC_10673
aaatttgaaatctggcgc--aagccc-gagttgtaatttgtagaggatgcttctgggcagcgg-ccggtctaagttccttggaacaggtcgtcatagagggtgagaaccccgtatgtgaccgg--cgcgcaccctccacgtagctccttcgacgagtcgagttgtttgggaatgcagctctaaatgggaggtaaatttcttctaaagctaaataccggccagagaccgatagcgcacaagtagagtgatcgaaagatgaaaagcactttggaaagagagttaaaaagcacgtgaaattgttgaaagggaagcgcttgcaaccagactccgcggcggtgttccgccggtcttc---tgaccggtctactcgccgccgtggggccaacatcgtctggggccgccggataagaccgttggaatgtggctccctc-----gggagtgttatagccagcggtgatgcggcgcgtctcgggcgaggtccgcgcttcggcaaggatgttggcgtaatggttgccagcggcccgtcttgaaacacggaccaaggagtctaacatctatgcgagtgttcgggtgtcaaacccctacgcgtaatgaaagtgaacggaggtgggagcttc----ggcgcaccatcgaccgatcctgatgt-cctcggatggatttgagtaagagcatagctgttgggacccgaaagatggtgaactatgcctgaatagggtgaagccagaggaaactctggtnnnnnnnnnnnnnnnnnnnnnnnnnnnnnnnnnnnnnnnnnnnnnnnnnnnnnnnnnnnnnnnacctatgcctctactctcagtcatttgcgaagaacgaacacacccatcggtcgagacggcaagatcgcgaaaccgcgacaacttcacaacacccattggggtttggtctgcccggccgagacgccagaagggcaagcgtgtggtctggtgaagaacctctcgcttatgtgctatgtcactgtcggaacacccgcagaacccatcacaacgttcatgcgtcaacgtggcatggaaatgctgga-agagtacgaccctgtcatgaacccgaaggccaccaaagtctttgtgaacggaacgtgggtgggcgtgcatcgcaacgccgggcagttgaccgactcacttcgtgccattcggagaaagaacatcatcagctttgaagtcacaatcattcgagatgtgcgcgagcgagaagtaaagatcttcactgacgctggccgtgtatgtcggcccctc-ttcgt-gatcgacacggatccacggtccgccaactgcggcaatctggtgtacaaacaagaacatgtggccaaactacaagatgatgaagacaacaagctcgctactgaaggcttgagcgaagaagaacgaacgaaggctgtctttggctggaccggccttgtgacaaatggcgtcgtkgaatatctcgatgccgaagaggaagagaccgcaatgatcatcannnnnnnnnnnnnnnnnnnnnnnnnnnnnnnnnnnnnnnnnnnnnnnnnnnnnnnnnnnnnnnngaacctgcggagggatcattactgagtgagg------------------g------tttaaccg------------cccgacctccaaccc-t-ttgtgaatcgt--actcgttgcttcgggg----gcg-accctgcc-------gtccg--------cggct--gagcg----------cccccggg-gtc-----aatc---aaacactgcattc---tctg-cgtcggagtat--------tagtaaatct-aatc----aaaactttcaacaacggatctcttggttctggcatcgatgaagaacgcagcgaaatgcgataagtaatgtgaattgcagaattcagtgaatcatcgaatctttgaacgcacattgcgccccgtggtattccgcggggcatgcctgttcgagcgtca-tttcacca-ctcgagtctgactcggtattgggcgc-c-----gcgg---------tctg-tccgcgcgcctcaaagt--cgccggctaggtgggtct-gtccccg----agcgttg--------t-ggcctcaca-----gtctcgcttgggagcgc-ggatccat-c---aaggccgttaaaca-cc--ccatca--aaggttgacc
>Virosphaerella_pseudomarksii_CBS_123241
aaatttgaaatctggcgc--aagccc-gagttgtaatttgtagaggatgcttctgggcagcgg-ccgttctaagttccttggaacaggacgtcatagagggtgagaatcccgtatgtgaccgg--cgcgcaccctccacgtagctccttcgacgagtcgagttgtttgggaatgcagctctaaatgggaggtaaatttcttctaaagctaaataccggccagagaccgatagcgcacaagtagagtgatcgaaagatgaaaagcactttggaaagagagttaaaaagcacgtgaaattgttgaaagggaagcgcttgcaaccagactccgcggcggtgttccgccggtcttc---tgaccggtctactcgccgccgtggggccaacatcgtctcgggccgccggataagaccgtgagaatgtggctccctc-----gggagtgttatagctcgcggtgatgcggcgtgcctggggcgaggtccgcgcttcggcaaggatgttggcgtaatggttgccagcggcccgtcttgaaacacggaccaaggagtctaacatctatgcgagtgttcgggtgtcaaacccctacgcgtaatgaaagtgaacggaggtgggagcttc----ggcgcaccatcgaccgatcctgatgt-cctcggatggatttgagtaagagcatagctgttgggacccgaaagatggtgaactatgcctgaatagggtgaagccagaggaaactctggtnnnnnnnnnnnnnnnnnnnnnnnnnnnnnnnnnnnnnnnnnnnnnnnnnnnnnnnnnnnnnnnacatacgcgtccacgctcagtcatttgcggcgaacgaatactcctatcggtcgtgatggcaagatcgcgaaaccaagacagcttcacaacacccattggggtcttgtctgcccggccgagacgccagaaggacaagcttgtggtctggtgaaaaacttgtcgctcatgtgctatgttactgtcggaacgccttcagaacccatcactaccttcatgcgccagcgtggtatggaaatgctcga-agaatacgaccccgtcatgaatccgaaggccaccaaggtcttcgtcaacggaacttgggttggtgtacaccgcaatgctggacaactgactgactctctccgcgctatccgaagaaaaaacatcatcagcttcgaagtcacaatcatccgtgatgtgcgtgagcgagaggtcaagatcttcaccgatgctggccgtgtgtgtcgacccctc-ttcgt-ggtcaacacggacccacgctctcccgagtgcggcgacttagtcttcaagcaggagcatgtcaccaagttgcaggaggatgaggaaaagaagttgtacactgagggtatgagtgaagaagagcgaagcaaggagctctttggctggagcgggctcgtcagagaaggcgtggtagaatacctcgatgccgaagaagaagagacggccatgatcattatgaccccagaggatctcgacgagcacaagaagatgcgacaaggcaaggcgataccagatggaacgaacctgcggagggatcattaccgagtgagg------------------g------cctctccgg-----------cccgacctccaaccc-t-ttgtgaaccag--tcttgttgcttcgggg----gcg-accctgcc-------gttcg----cggttgccg----gcg----------cccccgga-gga-----tacg---taacactgca-tc---attg-cgtcggagtctagatt---ttgtaaatcataaac----aaaactttcaacaacggatctcttggttctggcatcgatgaagaacgcagcgaaatgcgataagtaatgtgaattgcagaattcagtgaatcatcgaatctttgaacgcacattgcgccccgtggtattccgcggggcatgcctgttcgagcgtca-tttcacca-ctcgagtctgactcggtattgggcgt-c-----gcgc---------actg--ccgcgcgcctcaaagt--ctccggctgggcggatcc-gtccccg----agcgttg--------t-ggcattacac----ttctcgctagggagtcg-cgggttgg-ctt-gcggccgttaaacacac--ccatca--aaggttgacc
>Pseudozasmidium_vietnamensis_CBS_119974
aaatttgaaatctggcgc--aagccc-gagttgtaatttgtagaggatgcttctgggcagcgg-ccgttctaagttccttggaacaggacgtcatagagggtgagaatcccgtatgtgaccgg--cgcgcaccctccacgtagctccttcgacgagtcgagttgtttgggaatgcagctctaaatgggaggtaaatttcttctaaagctaaataccggccagagaccgatagcgcacaagtagagtgatcgaaagatgaaaagcactttggaaagagagttaaaaagcacgtgaaattgttgaaagggaagcgctcgcaaccagactccgcggcggtgttccgccggtcttc---tgaccggtccactcgccgccgtggggccatcatcgtctggggccgtcggataagaccgtaggaatgtggctccctc-----gggagtgttatagcctgcggtgatgcgacgtgccccgggcgaggtccgcgcttcggcaaggatgatggcgtaatggttgccagcggcccgtcttgaaacacggaccaaggagtctaacatctatgcgagtgttcgggtgtcaaacccctacgcgtaatgaaagtgaacggaggtgggagcttc----ggcgcaccatcgaccgatcctgatgt-cctcggatggatttgagtaagagcatagctgttgggacccgaaagatggtgaactatgcctgaatagggtgaagccagaggaaactctggtnnnnnnnnnnnnnnnnnnnnnnnnnnnnnnnnnnnnnnnnnnnnnnnnnnnnnnnnnnnnnnnacatatgcatcaacgctcagtcatcttcgaagaacgaacacgcctattggtcgtgacggcaagattgcgaagccaagacagcttcacaacactcactggggtctggtctgcccggctgaaacgcccgaaggacaagcttgtggtttggtgaagaacctgtcacttatgtgctacgtgagtgtcggaacgccttcggatcctatcgtcactttcatgcggcagcgtggcatggaattgctcga-agagtacgatccagtgctgaacccgagggtaacgaaagtgtttgtcaatggtacttgggttggagtgcatcgcgatccgcgccacttgaccgacacccttcgccacattcgacgacgaggcaccatcagtttcgaagtcacgatcattcgtgatgtgcgcgaacgagaggtcaagatctttactgacgccggtcgtgtttgtcgacctcta-ttcgt-gatcgatacggacccgcgctcgacaaatctcggcaatctggccttcaagcgtgagcatgtgtatcgactgctggaagacgaagaggcaaagctacagaccgctggcatgagcgaagatgagcgacgccagcatgtcttcggctggtccggacttgtcaacaacggaatagttgaatacctagacgcagaagaagaagagactgcaatgatcatcatgacacccgaagatttggatgagcacaagaagatgcgacgaggcgagccagtagggcgtgatgggaacctgcggagggatcattactgagtgagg------------------g------tttcaccg------------cccgacctccaaccc-t-ttgtgaaccac-aacttgttgcttcgggg----gcg-accctgcc-------gttcg--------cggca--tcgcg----------cccccgga-gga-----tact---taaccctgca-tc---attg-cgtcggagtat---tt---ttattaat---aaat----aaaactttcaacaacggatctcttggttctggcatcgatgaagaacgcagcgaaatgcgataagtaatgtgaattgcagaattcagtgaatcatcgaatctttgaacgcacattgcgccccgtggtattccgcggggcatgcctgttcgagcgtca-tttcacca-ctcgagtctgactcggtattgggcgc-c-----gcgg-----tttaatcg--ccgcgcgcctcaaagt--ctccggctgggcagccc--gtctccg----agcgttg--------t-ggcatcacag----ttctcgctagggagtcg-cgggcggc----gtcggccgttaaaca-cc--ccatca--aaggttgacc
>Annellosympodiella_juniperi_CBS_137992
aaatttgaaacctggcgc--aagccc-ggattgtaatttgtagaggatgcttctggccagcgg-ccgttctaagttccttggaacaggacgtcatagagggtgagaatcccgtatgtgaccgg--cgcgcagcctttacgtagctccttcgacgagtcgagttgtttgggaatgcagctctaaatgggaggtaaatgtcttctaaagctaaataccggccagagaccgatagcgcacaagtagagtgatcgaaagatgaaaagcactttggaaagagagttaaaaagcacgtgaaattgttgaaagggaagcgctcacaaccagacttcgcggtggtgttccgccggtcttt---tgaccggtccactcgccgccgcgaggccaacatcgtctgcggccgccggataagacccgaggaatgtagctc--------attgagtgttatagccttgggtgatgcggcgcgctgcgggcgaggtccacgcttcggcaaggatgttggcgtaatggttgtcagcggcccgtcttgaaacacggaccaaggagtctaacatctatgcgagtgttcgggtgtcaaacccctacgcgtaatgaaagtgaacggaggtgggaaccgc--aaggtgcaccatcgaccgatcctgatgt-cctcggatggatttgagtaagagcatagctgttgggacccgaaagatggtgaactatgcctgaatagggtgaagccagaggaaactctggtnnnnnnnnnnnnnnnnnnnnnnnnnnnnnnnnnnnnnnnnnnnnnnnnnnnnnnnnnnnnnnnacctacgcctcgacgctgagccatctgcggagaacgaatacaccaatcggacgtgacggcaagattgcgaaaccgagacaactgcacaacacccattgggggctcgtctgtcctgcggaaacgcctgaaggacaagcttgtggtctggtgaagaacctgtcgttgatgtgttacgtcacagtcggtactcctgccaccccattgacggacttcatgcgacagcgtggcatggatctgctcga-agagtacgatcccgtcatgaatccgaaggcgaccaaggtctttctcaatggtacctgggttggcgtgcaccgtaacgccacgcagctcacggacatgctacgcaacctgcggagaaagggtgtggttagcttcgaggtcaccatcattcgtgatgtgagagagcgtgagatcagaatattcaccgacgctggtcgagtttgtcgacccttg-tttgt-cgtcgacaacaatccgagctcgccggacaacggaagtttagtgttgaagaccgaccacatcaataagcttacccgggatcagcagacgttacggggtctggagggagtcagtgaggaagatcgtgagaggaacatcttcggctggaaggggctggttgatgctggtgtggttgagtatcttgacgccgaagaagaagagacggccatgatcatcatgactccggaagatctcgaagagcacaagagcatgaaggcgggtctttcagttgacgcccctaagaacctgcggagggatcattacaaattcagtggggc---------gtcgg-----tttcggccgg-----------cgcgtcgcgtcaacc-t-ctgtgaaccat--ctctgttgcctcgggg----gcg-accctgcc-------gctcc------ggcggcg---gggg----------ccccggtg-gcca----attc---aaacactgcgttta--tttg-cgtcggagtc--------tgattaaa-tc-aatc----aaaactttcaacaacggatctcttggttctggcatcgatgaagaacgcagcgaaatgcgataagtaatgtgaattgcagaattcagtgaatcatcgaatctttgaacgcacattgcgccctttggtattccgaagggcatgcctgttcgagcgtca-tttcacca-ctcaagcctggcttggtattgggcgt-c-----gcgg---------gtca--ccgcgcgcctcaaagttctttcggctgagcgaccc--gtctcta----agcgttg--------t-ggcaac--------tattcgcggtgagat---cggggggc----gtcggccgttaaatc-tt--tctc----aaggttgacc
>Nothopericoniella_perseae_macranthae_CBS_122097
aaatttgaaacctggcgc--aagccc-ggattgtaatttgtagaggatgcttctgggcagcgg-ccgttctaagttccttggaacaggacgtcatagagggtgagaatcccgtatgcgaccgg--cgcgcaccctccacgtagctccttcgacgagtcgagttgtttgggaatgcagctctaaatgggaggtaaatgtcttctaaagctaaataccggccagagaccgatagcgcacaagtagagtgatcgaaagatgaaaagcactttggaaagagagttaaaaagcacgtgaaattgttgaaagggaagcgctcacaaccagacttcgcgggggtgttccgccggtcttt---tgaccggtccactcgccgccgcgaggccaacatcgtctgcggccgccggagaagacccgaggaatgtagctc--------ctagagtgttatagccttgggtgatgcggcgcgccgcgggcgaggtccacgcttcggcaaggatgttggcgtaatggttgtcagcggcccgtcttgaaacacggaccaaggagtctaacatctatgcgagtgttcgggtgtcaaacccctacgcgtaatgaaagtgaacggaggtgggaagcgc--aagctgcaccatcgaccgatcctgatgt-cctcggatggatttgagtaagagcatagctgttgggacccgaaagatggtgaactatgcctgaatagggtgaagccagaggaaactctggtnnnnnnnnnnnnnnnnnnnnnnnnnnnnnnnnnnnnnnnnnnnnnnnnnnnnnnnnnnnnnnnacctacgcctcgaccctgagccatttgcgaagaacgaatacaccaatcggacgtgacggcaagattgccaagccgagacaactgcacaacacccattggggtctggtctgtcctgcggaaacgcccgaaggacaagcttgtggtttggtgaagaacctgtccctgatgtgttacgttacagtcggtactccggccaccccgttgacagacttcatgcgacagcgtggcatggatctgctcga-agagtatgatcccgtcatgaatcccaaggcgacgaaagtcttcctcaacggtacctgggttggtgtgcaccgtaacgctacgcagctcacggacatgcttcgcagtctccggaggaagggtgtggtcagcttcgaggtcaccatcattcgtgatgtgagggagcgtgagatcagaatcttcaccgacgctggtcgagtttgtcgacctttg-ttcgt-cgtcgacaaccacccaagctcgcctgacaacggtagtttggtgctgaagaccgagcacataacaaagctacagcaggatgcggaaacgctacggagtctggagggcgtcagcgaggaagatcgagagaggaacatattcggctggaagggactggttgacgctggtgtcgttgaatatcttgacgctgaagaggaagagacggccatgatcatcatgactcccgaagacctcgaagagcacaagagcatgaaggcgggtctttcggtggacgcccctaagaacctgcggagggatcattacaaatctagtggcgc---------gtcgg-----tcccggccgg-----------cgcactgcgtcaacc-t-ctgtgaaccat--ctctgttgcctcgggg----gcg-accccgcc-------gctcc------ggc-gcc---gggg----------ccccggtg-gccc----tctc---aaacactgtcttta--tttg-cgtcggagtt--------caaacaaa--c-aatc----aaaactttcaacaacggatctcttggctctggcatcgatgaagaacgcagcgaaatgcgataagtaatgtgaattgcagaattcagtgaatcatcgaatctttgaacgcacattgcgcccttcggtactccgaagggcatgcctgtccgagcgtca-tttcacca-ctcaagcctggcttggtattgggcat-c-----gcgg---------gtca--ccgcgcgcctcaaagta-tttcggctgagcgactc--gtctcta----agcgttg--------t-ggcaac--------tattcgcggtgagat---cgggtggc----ggcggccgttaaaat-ct--ttta----aaggttgacc
>Neopenidiella_nectandrae_CBS_734_87
aaatttgaaacctggcgc--aggccc-ggattgtaatttgtagaggatgcttctgggtagcgg-ccgttctaagttccttggaacaggacgtcatagagggtgagaatcccgtatgtgaccgg--cgcgcacccttcacgtagctccttcgacgagtcgagttgtttgggaatgcagctctaaatgggaggtaaatgtcttctaaagctaaataccggccagagaccgatagcgcacaagtagagtgatcgaaagatgaaaagcactttggaaagagagttaaaaagcacgtgaaattgttgaaagggaagcgctcacaatcagactccgcggcggtgttccgccggtcttc---tgaccggtccactcgccgccgtggggccagcatcgtctggggccgccggagaagacctgaggaatgtagctc--------attgagtgttatagcctcgggtgatacggcgcgcctcgggcgaggtccacgcttcggcaaggatgctggcgtaatgattgtcagcggcccgtcttgaaacacggaccaaggagtctaacatctatgcgagtgttcgggtgtcaaacccctacgcgtaatgaaagtgaacggaggtgggaagcgc--aagctgcaccatcgaccgatcctgatgt-cctcggatggatttgagtaagagcatagctgttgggacccgaaagatggtgaactatgcctgaatagggtgaagccagaggaaactctggtnnnnnnnnnnnnnnnnnnnnnnnnnnnnnnnnnnnnnnnnnnnnnnnnnnnnnnnnnnnnnnnacttatgcctcgactctgagccatctgcggcgaacaaacacacccatcgggcgtgacggcaagattgccaagcccaggcagctccacaacacccactggggtttggtttgtcctgcggaaacgcctgaaggacaagcatgcggtctcgtcaagaacttgtcgctgatgtgctacgtcaccgtcggtactcctgctagcccgctggtcgacttcatgcgacagcgtggcatggatctgcttga-ggagtacgatcctgtcctgaacccgaaagccaccaaagttttcctcaacggcacatgggttggagtacaccgcaacgctacacagcttactgacatgttgcgtggcttgcggagaaagggtgttatcaacttcgaagtcaccatcattcgagatgtcagagagcgcgagatcagaatcttcacagatgccggccgtgtctgtcggccgctg-ttcgt-tgtggataccaaccccagctcgcctgacaacggcagcctcgtgttaaagagtgagcacattgccaagttgcaccaggaccaggacatacttggccacctcgaaggtgtcagcgaagaagaccgagagagctcaatcttcggctggaagggacttgtcgacgctggtgttgtcgagtatctcgatgctgaagaggaagagacagccatgatcatcatgactccagaagatcttgaagagcacaagaacatgagagcgggtcttggcttcgacgaatcacagaacctgcggagggatcattaaaacatgtgc---------------ccgg-----cgccgttcaggc---------gtcgcggatcaaccc-t-ctgtaaaccgt--ctctgttgcttcgggg----gca-accccgcc-------gttc--------gcggcg---ggat----------cccccgaa-gacc----ctc-----aaccctgcgttca--ttgg-cgtcggagtc--------tttataaa-tc-aatc----aaaactttcaacaacggatctcttggttctggcatcgatgaagaacgcagcgaaatgcgataagtaatgtgaattgcagaattcagtgaatcatcgaatctttgaacgcacattgcgcccctcggtattccggggggcatgcctgttcgagcgtca-tttcacca-ctcaagcctggcttggtattgggcgt-c-----gcgg---------gaaa--ccgcgcgcctcgaagtctctccggctgagcgacccc-gtctcta----agcgttg--------t-ggcaac--------tacccgcggcgagtt---gggggcgc----ggcggccgttaaatcttt--ctat----caggttgacc
>Zasmidium_cellare_CBS_146_36
aaatttgaaacctggcgctcgcgtcc-ggattgtaatttgcagaggatgcttctgggcagcgg-ccggtctaagttccttggaacaggacgtcatagagggtgagaatcccgtatgcgaccgg--cgcgcaccctccacgtagctccttcgacgagtcgagttgtttgggaatgcagctctaaatgggaggtaaatttcttctaaagctaaatattggcccgagaccgatagcgcacaagtagagtgatcgaaagatgaaaagcactttggaaagagagttaaaaagcacgtgaaattgttgaaagggaagcgcttcccaccagactccgcggcggtgttccgccggccttt---tggccggtccactcgccgccgcggggccagcatcgtctggggccgccggataagaccgtcagaatgtagctc--------attgagtgttatagctggcggtgatgcggcgcgccccgggcgaggtccgcgcttcggcaaggatgctggcgtaatggtgggcagcggcccgtcttgaaacacggaccaaggagtctaacatctatgcgagtgttcgggtgtcaaacccctacgcgtaatgaaagtgaacggaggtgggagcttc----ggcgcaccatcgaccgatcctgatgt-cctcggatggatttgagtaagagcatagctgttgggacccgaaagatggtgaactatgcctgaatagggtgaagccagaggaaactctggtnnnnnnnnnnnnnnnnnnnnnnnnnnnnnnnnnnnnnnnnnnnnnnnnnnnnnnnnnnnnnnnnnnnnnnnnnnnnnactcagtcatttacggaggacaaacactcccatcggccgtgacggcaagattgcaaaacccagacagcttcacaacacccactggggtcttgtgtgtccggctgaaacgccagaaggacaggcttgtggtttggtgaagaatttgtcgctcatgtgctacgtcacggtcggtacgcctgctacacctctcatcgacttcatgcgatcgcgtggtctggacctgctcga-agagtacgatcctgtcatgaaccccaaagccaccaaggtcttcctgaacggtacttgggttggtgtccacaagaatgctggccagctgacagacatgcttcgtggactgcggagaaagggcgtgctcagcttcgaagtcacaatcattcgagatgtgcgagagcgcgagatcagagtcttcactgacgctggtcgtgtctgtcgacctctc-ttcgt-cgtcgacaacaacccgaactcgccagacaacggtagccttgtcctcaaacaggagcatatctacaagctccaccaggaccaggaaactcttggtcagctggagggtgtcagcgaagaagatcgcgagaacgccatctttggctggaaaggtctcgtcgatggcggtgtcgtcgagtaccttgacgccgaagaagaagagaccgccatgattatcatgactcctgaagatcttgaagagcatagaaacatgcgacaaggatacccatacggcgatgcgcagaacctgcggagggatcattactgagtgagg------------------g--------ttccgg------------cccgacctccaaccctttttgtgaaccac--c-tcgttgcctcgggg----gcg-accctgcc-------gtgctctcgggtgcggtg---gggg----------ctcccggc-ggcc---ccttc---aaaccctgcg-taa-ctgagccgtcggagtt--------taaacaaa-tc-aatc----aaaactttcaacaacggatctcttggttcgggcatcgatgaagaacgcagcgaaatgcgataagtaatgtgaattgcagaattcagtgaatcatcgaatctttgaacgcacattgcgccccctggtattccggggggcatgcctgtccgagcgtca-ttacgcca-atcgagcctggctcggtgttgggcgt-c-----gcgggctgc---gcagc--ccgcgcgccttaaagtctcaccggctgagcgaccc--tcctcta----agcgttg--------t-ggaaac--------tattcgcggcgaggg---cgggcggc-----gcggccgttaaaca-cc--ccatca--aaggttgacc
>Nothoseptoria_caraganae_CPC_36563
aaatttgaaatctggcgc--cagccc-gagttgtaatttggagaggatgcttctgggcagcgg-ccggtctaagttccttggaacaggacgtcacagagggtgagaatcccgtatgtgaccgg--cgcgcaccctccacgtagctccttcgacgagtcgagttgtttgggaatgcagctctaaatgggaggtaaatttcttctaaagctaaataccggccagagaccgatagcgcacaagtagagtgatcgaaagatgaaaagcactttggaaagagagttaaacagcacgtgaaattgttgaaagggaagcgcctgcaaccagacttcgcggcagtgttccgccggccttc---tggccggcccactcgctgccgcgaggccatcatcgtctcgggtcgcgggataagaccgggggaatgtagctcgccctc-gggcgagtgttatagcccccagtgatgccgcgtacccggggcgaggtccgcgctccggcaaggatgatggcgtaatggtcgtcggcggcccgtcttgaaacacggaccaaggagtctaacatctatgcgagtgttcgggtgtcaaacccctacgcgtaatgaaagtgaacggaggtgggaaccctcgcgggtgcaccatcgaccgatcctgatgt-cctcggatggatttgagtaagagcatagctgttgggacccgaaagatggtgaactatgcctgaatagggtgaagccagaggaaactctggtnnnnnnnnnnngaagaaggcctcaacatcaaaagctggtgtgagtcaggtgctcaaccgatatacatatgcctcgacgctcagtcatttgcgccgaaccaacacccccatcggccgtgatggaaagatcgctaaaccgcgtcaactgcacaatactcattggggcctcgtgtgtccggcagaaacgccagaaggacaagcttgtggtttagtgaagaatctgtcgctcatgtgttacgtcacagtgggcacgcctggcttcccgttgatagactttatgcgacaacgtgggatggacctgctcga-agagtatgatcccgtgatgaaccccagggcaacgaaggttattcttaacggcacttgggtgggagttcaccgcaatgcgggacatctatgcgacactcttcgacaattgcggaggaagggtctgctcagctttgaggtcaccattattcgtgatgtgcgagagcgcgaaattcgaatcttcaccgacgccggacgagtttgccggcccttg-ttcgt-ggtcgacaacaaaccggactcaccaaatcgcggcaacctcgtgctcacgcaggagcacgtggcaaagctgcaattggaccaagagatattggcgaacctgggaggtgtgagcgaagaagagcgtgagagtgcgatctttggatggaaaggactagtcgacggcggtgtcgttgagtacctagatgcagaggaagaagagacagccatgatcatcatgactcccgatgacctcgaagagcacaagaacttgcgcgcgggtattcaatatgacgaagctaannnnnnnnnnnnnnnnnnntaccgagcgagg------------------g--------ccccgg------------cccgacctcccaccc-t-gtgtgaacc---accccgttgcctcgggg----gcg-accctgcc-------gcccc-------gcggcg---ggcg----------cccccgga-ggcc----cccc---caacgctgcg-tt--ccttg-cgtcggagta----tg---aaatcaa-tc-atat----aaaactttcaacaacggatctcttggttctggcatcgatgaagaacgcagcgaaatgcgataagtaatgtgaattgcagaattcagtgaatcatcgaatctttgaacgcacattgcgccccctggcattccggggggcatgcctgttcgagcgtca-tttcacca-ctcaagcctggcttggtattgggcgc-c-----gcgg---------cctg--ccgcgcgccccaaagt--gtccggccgggcggccc--gccccca----cgcgttg--------c-gcaaac--------gattcgcgtcggggcg--cgggccgc----gacggccgttaaac--ct--cctcac--taggatgacc
>Passalora_bacilligera_CBS_131547
aaatttgaaatctggcgc--acgccc-gagttgtaatttgtagaggatgcttctgggccgcgg-ccggtctaagttccttggaacaggacgtcatagagggtgagaatcccgtatgcgaccgg--cccgcgccctccacgtagctccttcgacgagtcgagttgtttgggaatgcagctctaaatgggaggtaaatttcttctaaagctaaataccggccagagaccgatagcgcacaagtagagtgatcgaaagatgaaaagcactttggaaagagagttaaaaagcacgtgaaattgttgaaagggaagcgcctgcaaccagacttcgcggcggtgttccgccgggcttc---tgcccggtccactcgccgccgcggggccatcatcgtctcgggtcgcgggataagacgggaggaacgtagctcgccctc-gggcaagtgttatagcctcccgggatgccgcgcacctggggcgaggtccgcgcttcggcaaggatgatggcgtaatggttgtcggcggcccgtcttgaaacacggaccaaggagtctaacatctatgcgagtgttcgggtgtcaaacccctacgcgtaatgaaagtgaacggaggtgggaaccctcgcgggtgcaccatcgaccgatcctgatgt-cctcggatggatttgagtaagagcatagctgttgggacccgaaagatggtgaactatgcctgaatagggtgaagccagaggaaactctggttggggtgatcagaagaaagccgcttcgtccaaagccggcgtcagccaggtgctcaaccgatacacatatgcttcgacgttgagccatttacggaggacaaatacacccattgggcgcgacggcaaactcgccaaaccacggcagctgcacaacacccattggggtcttgtctgcccagcagaaacgcccgagggacaagcctgtggtctggtgaagaacttgtccctcatgtgctacgtcacagtcggcacgcctggtgctccgctgattgattatatgcgtcagcgcggcatggagcacctcga-ggagtatgacccggtgatgaacccgaaagccaccaaagtcctcctcaacggcacttggattggagtggcccgccatgcgggacagttgaccggctcattgcgcagtctgcgcagaaagggcttcctcagcttcgaggtcaccatcattcgggatgtgcgtgagcgtgagatcagagtcctcactgacgcgggccgcgtttgccgcccgctg-tttgt-cgtggaaaacagcccctattcgccccgtcgcggaaacctggtcctcacccgagaacatattcaaaagctcgaaaaggacgagctccttctagaggagctcaacgatgtgagcgaagaagaccgggccgcgtcgattttcggatggaagggactggttgacgcaggcgttgtggaatatctcgatgccgaggaggaggagacggccatgattgtcatgacgnnnnnnnnnnnnnnnnnnnnnnnnnnnnnnnnnnnnnnnnnnnnnnnnnnnnnnnnnnnnnnnnngcggagggatcattactgagtgagg------------------g--------ttcacag-----------cccgacctccaaccc-t-ttgtgaacacc-aacctgttgcttcgggg----gtg-accctgcc-------gttcg--------cggcg--aagca----------cccctgga-ggccaat--------taacactgca-tc---aatgtcgtcggagta----ta---aagttaat---aaac----aaaactttcaacaacggatctcttggttctggcatcgatgaagaacgcagcgaaatgcgataagtaatgtgaattgcagaattcagtgaatcatcgaatctttgaacgcacattgcgccccgtggtattccgcggggcatgcctgttcgagcgtca-tttcacca-ctcgagtctgactcggtattgggcgc-c-----gcga---------ttcg--tcgcgcgcctcaaagt--ctccggctgggcgaccc--gtctccg----agcgttg--------t-gaatct--------cattcgctagggagccg-cgggtggc----atcggccgttaaata-cc--ccatca--cgggttgacc
>Ramularia_pusilla_CBS_124973
aaatttgaaatctggcgc--aagccc-gagttgtaatttgtagaggatgcttctaggtagcga-ccggtctaagttccttggaacaggacgtcatagagggtgagaatcccgtatgtgaccgg--cccgcaccttccacgtagctccttcgacgagtcgagttgtttgggaatgcagctctaaatgggaggtaaatttcttctaaagctaaataccggccagagaccgatagcgcacaagtagagtgatcgaaagatgaaaagcactttggaaagagagttaaaaagcacgtgaaattgttgaaagggaagcgcttacaaccagacttctgggcggtgttccgccggtcttt---tgaccggtctactctccgtcccgaggccaacatcatctgggaccgctggataagacctgaggaatgtagctcccctc---ggggagtgttatagcctctggtgatgcagcgcgtcccgggtgaggtccgcgcttcggcaaggatgttggcgtaatggttgtcagcggcccgtcttgaaacacggaccaaggagtctaacatctatgcgagtgttcgggtgtcaaacccctacgcgtaatgaaagtgaacggaggtgggaagcgc--aagctgcaccatcgaccgatcctgatgt-cctcggatggatttgagtaagagcatagctgttgggacccgaaagatggtgaactatgcctgaatagggtgaagccagaggaaactctggttggggtgatcaaaagaaagcctcgagcgccaaagccggcgtcagtcaagtgctaaacagatatacttacgcctccacactttcccatttacggagaacaaacacacccattggtcgtgatggtaagattgccaagccgcgacaactgcacaacacccattggggtcttgtgtgtccagcagagactcccgaaggacaggcttgcggtctggtgaagaacttgtcactcatgtgctacgtctcggttggaacacccggcgagccattgacagactttatgcgacagcgtggtatggaccttcttga-agaatacgaccccgttctggagcccaaatcgaccaaggtgtttatcaacggtacttgggttggtgtgcacaaaaacgctggccaacttacggaaaccttgcgatccctacgaagaaagggtctgttgagcttcgaggtcaccatcattcgtgatgttcgagagcgtgaaattcgagtctttactgatgctgggcgtgtttgccggccgctg-tttgt-ggttgacaacaagccggactctgcagatcgcggcagtcttgtgctgaagcaagatcagatcgagaagctgcatgcagatgaggctgccgcagcatctctccggggtatcagcgaagaggatagggccgagcatacctacggctggatgggtttggtccgcgatggtgtggtagagtacctggatgcagaagaggaggagacggccatgatcatcatgactccagaagatctggatgagcaccnnnnnnnnnnnnnnnnnnnnnnnnnnnnnnnnnnnnnnnnnnngcggagggatcattactgagtgagg------------------g----------agcaat----------cccgacctccaaccc-t-ttgtgaacgca--tcatgttgcttcgggg----gcg-accctgcc---------------------------gtgcaaacggcattccccccgga-ggct----attc---aaacactgca-tt---ctta-cgtcggagta----aa--aagttaattt---aat----aaaactttcaacaacggatctcttggttctggcatcgatgaagaacgcagcgaaatgcgataagtaatgtgaattgcagaattcagtgaatcatcgaatctttgaacgcacattgcgccccctggtattccggggggcatgcctgttcgagcgtca-tttcacca-ctcaagcctcgcttggtattgggcgt-c-----gcgg--------atctc--ccgcgcgcctcaaagt--ctccggctgagcggttc--gtctccc----agcgttg--------t-ggcaac--------tattcgcagaggagtt--cgagtcgt-c---gcggccgttaaatc--------tttcaaaggttgacc
>Xenoramularia_polygonicola_CBS_141102
aaatttgaaatctggcccctcggccc-gagttgtaatttgtagaggatgcttctgggtagcga-ccggtctaagttccttggaacaggacgtcatagagggtgagaatcccgtatgcgaccgg--cccgcgccctccacgtagctccttcgacgagtcgagttgtttgggaatgcagctctaaatgggaggtaaatttcttctaaagctaaataccggccagagaccgatagcgcacaagtagagtgatcgaaagatgaaaagcactttggaaagagagttaaaaagcacgtgaaattgttgaaagggaagcgcttacaaccagacttcggggcggtgttccgccggtcttc---tgaccggtccactctccgtcccgaggccaacatcatctgggaccgccggacaagacctcaggaatgtggctcccctc---ggggagtgttatagcctgtggtgatgcggcgcgtcccgggtgaggtccgcgcttcggcaaggatgttggcgtaatggttgtcagcggcccgtcttgaaacacggaccaaggagtctaacatctatgcgagtgttcgggtgtcaaacccctacgcggaatgaaagtgaacggaggtgggaactttt---tgtgcaccatcgaccgatcctgatgt-cctcggatggatttgagtaagagcatagctgttgggacccgaaagatggtgaactatgcctgaatagggtgaagccagaggaaactctggttggggcgatcagaaaaaagccgcaagcgcaaaagctggtgtcagtcaagtactgaacagatacacctatgcctcgacactgagtcatttgcggcgaacaaacactcctatcggccgcgatggtaagattgcaaaaccgagacaattgcacaacactcattggggtctcgtctgtccggcagaaacgcccgaaggacaggcttgcggactggtgaagaatttgtcgctgatgtgctacgtgaccgttggaacccctggcgagcctatcgtcgacttcatgcgacaacgcggaatggatctcctcga-agagcacgacccaaaccaggtcaaggatgcgacgaaggtgttcttgaacggtacttgggtgggtgtacacaagagtgcagggcagctcacggagactttgcgacaactacgacgaaagggtctgctgagtttcgaagtcactattattcgggacgttcgtgagcgcgagattcgagtcttcacggatgctggacgggtctgtcggccattg-tttgt-ggtggaaaacaaccccaaggcgcaggagccaggcagtctggtcttgaagcaagagcacatcgagagactccatcaagatcaagaaattctcgcctcgctggaaggtgtcagcgagcaagatcgcgatcagcaaattttcggttggaagggtctcgtcaacaacggcgttgtggagtacctcgacgccgaggaagaagaagtcgccatgattattatgacacccgaggatctcgaggagcacannnnnnnnnnnnnnnnnnnnnnnnnnnnnnnnnnnnnnnnnnngcggagggatcattaccgagcgagg------------------g--------cctccggg----------tccgacctccaaccc-t-ctgtgaacaca--tcccgttgcttcgggg----gcg-accccgcc---------------------------gggcg----------cccccgga-ggac----cacc---aaacactgca-tcg--tctg-cgtcggagtt----ta--cgagttaatcg-aaac----aaaactttcaacaacggatctcttggttctggcatcgatgaagaacgcagcgaaatgcgataagtaatgtgaattgcagaattcagtgaatcatcgaatctttgaacgcacattgcgccccctggtattccggggggcatgcccgttcgagcgtca-ttacacca-ctccagcctcgctgggtattgggcgt-ct--tcgcggggggc--gtcccc--ccgcgcgcctcaaagt--cctcggctgagcggtccc-gtctccc----agcgttg--------t-ggcatcac------gtctcgccgcggagtct-cgggccct-c---gcggccgttaaatc-------acacctcaggttgacc
>Zymoseptoria_tritici_CBS_115943
aaatttgaaatctggccccccggccc-gagttgtaatttgtagaggatgcttctgggtagcga-ccggtctaagttccttggaacaggacgtcatagagggtgagaatcccgtatgcgaccgg--cccgcgccctccacgtagctccttcgacgagtcgagttgtttgggaatgcagctctaaatgggaggtaaatttcttctaaagctaaataccggccagagaccgatagcgcacaagtagagtgatcgaaagatgaaaagcactttggaaagagagttaaaaagcacgtgaaattgttgaaagggaagcgcttacaaccagactttggggcggtgttccgccggtcttc---tgaccggtctactctccgtcccgaggccaacatcatctgggaccgccggacaagacctcaggaatgtagctccccctc-gggggagtgttatagcctgtggtgatgcggcgcgtcccgggtgaggtccgcgcttcggcaaggatgttggcgtaatggttgtcagcggcccgtcttgaaacacggaccaaggagtctaacatctatgcgagtgttcgggtgtcaaacccctacgcggaatgaaagtgaacggaggtgggaaggggcaaccctgcaccatcgaccgatcctgatgt-cctcggatggatttgagtaagagcatagctgttgggacccgaaagatggtgaactatgcctgaatagggtgaagccagaggaaactctggttggggtgaccaaaagaaggccgcaagcgcaaaagctggtgtgagtcaagtgctgaacagatacacctacgcctcgaccttgagtcatttgcggcgaacgaacacccccatcggtcgtgacggcaagattgcgaagccgagacaactgcacaacactcactggggtctcgtctgcccggccgaaacgcccgaaggacaagcttgtggtctggtaaagaacttgtctctgatgtgctatgtaaccgttggaacgcccggcgagcctatcgttgacttcatgcggcaacgtggaatggaccttctcga-ggaacacgatccgaaccaggtcaaggatgcgaccaaggtcttcctgaacggtacctgggtgggtgtacacaaaagtgccggacagctcacagagactttacggcaactccgacgaaagggtcttctcagtttcgaagtcaccatcattcgagacgtgcgcgagcgcgaaattcgagtcttcacagacgctggacgtgtctgccggcctctt-ttcgt-ggtggacaacaaccccaaatcattggagccgggcactcttatgctgaaacaagatcatgttgagagacttcaccaagatcaagaacttctcgcctcgcttgaaggcgttagtgaagaagatcgcgagcagcagctcttcggttggaagggtctggtcaccagcggagtggtcgagtaccttgacgctgaggaagaagaagtcgccatgatcatcatgacgcctgaggatcttgaggagcacannnnnnnnnnnnnnnnnnnnnnnnnnnnnnnnnnnnnnnnnnngcggagggatcattaccgagcgagg------------------g--------cctccggg----------tccgacctccaaccc-t-ttgtgaacaca--tcccgttgcttcgggg----gcg-accctgcc---------------------------gggcg----------cccccgga-ggac----caccaaaaaacactgca-tc---tctg-cgtcggagtt----ta--cgagtaaatcg-aaac----aaaactttcaacaacggatctcttggttctggcatcgatgaagaacgcagcgaaatgcgataagtaatgtgaattgcagaattcagtgaatcatcgaatctttgaacgcacattgcgccccctggtattccggggggcatgcccgttcgagcgtca-ttacacca-ctccagcctcgctgggtattgggcgt-cttttcgcgggggat-cactccc--ccgcgcgcctcaaagt--ctccggctgagcggtctc-gtctccc----agcgttg--------t-ggcatcac------gtctcgccgcggagttcacgagccct-c---acggccgttaaatc-------acacctcaggttgacc
>Schizothyrium_pomi_CBS_486_50
aaatttgaaatctggcgc--aagccc-gagttgtaatttggagaggatgcttctgggcagcgg-ccgttctaagttccttggaacaggacgtcatagagggtgagaatcccgtatgtgaccgg--cgcgcaccctccacgtagctccttcgacgagtcgagttgtttgggaatgcagctctaaatgggaggtaaatttcttctaaagctaaataccggccagagaccgatagcgcacaagtagagtgatcgaaagatgaaaagcactttggaaagagagttaaatagcacgtgaaattgttgaaagggaagcgcttgcaaccagacttggcggcggtgttccgccgggcttc---tgcccggtccactcgccgccgccaggccaacatcatctgtggccgccggagaagacgcggggaatgtggctccctc-----gggagtgttatagccccgcttgatacggcgcgccgcgggtgaggtccgcgcttcggcaaggatgttggcgtaatggttgtcagcggcccgtcttgaaacacggaccaaggagtctaacatctatgcgagtgttcgggtgtcaaacccttgcgcgtaatgaaagtgaacggaggtgggaactttt---tgtgcaccatcgaccgatcctgatgt-cctcggatggatttgagtaagagcatagctgttgggacccgaaagatggtgaactatgcctggatagggtgaagccagaggaaactctggttggggtgaccagaagaaggcctcaagcaccaaggctggtgtcagtcaagtattgaatcgattcacatacgcttccacgctgagtcatttgcggcgcacaaacactcccatcggacgagacggaaaaatcgctaagccgcgacaattgcacaacacgcattggggtctggtgtgtcctgctgagacccccgaaggccaggcctgtggtctggtcaagaacttgtcgctcatgtgttacgtcacggtcggcacgcccggatcccctctcattgatttcatgcgccagcgtggtatggacattctgga-agagtatgatccggttctgaaccccaatgtgaccaaagtcttcctcaacggtgtgtgggtgggtattcaccgtaatgcgggccacctaacggagacgctccgtgagatccgccgcaaaggcttgatcagtttcgaagtgaccatcattcgtgatgtccgtgagcgcgagatcaagatattcacggatgctggtcgggtgtgccgtccgttg-ttcgt-tgtggataacaacgccaactcggcggagcgcggaagcctggtcctcaggcggtcacatgtggagaagctcgagaccgacgcgaaagtggcgcagaacctccccaagatgagcgaggaagagcgtgcgtcgtatatctggggttgggatggcttggtcagagctggtgtggtcgaataccttgattccgaagaagaggagacggccatgatcatcatgacccctgacgacctggaagaacaccnnnnnnnnnnnnnnnnnnnnnnnnnnnnnnnnnnnnngaacctgcggagggatcattactgagtgaag-----------------gg--------cctccgg-----------cccgacctccaaccc-c-ctgtgattacc-accccgttgcttcgggg----gcg-cccccgcc-------gtccg-----cggcgccg----------ggc----cccccgga-ggtg---accac---caactctgttgtc--cactg-cgtcggagtattgatt-----------ttcaatcagttaaaactttcaacaacggatctcttggttctggcatcgatgaagaacgcagcgaaatgcgataagtaatgtgaattgcagaattcagtgaatcatcgaatctttgaacgcacattgcgccctctggtattccggggggcatgcccgttcgagcgtca-ttacacca-ctcaagcctcgcttggtcttgggcgc-c-----gcgg--------cctgt--ccgcgcgcctcaaagt--caccggccgggtgaccc--gtctcgg----agcgtcg--------tagccatcgt------gtttcgctcgcggggat-cgggccgc-cgtcggcgccgttaaacg-tc--tttcga-tcaggttgacc
