# Supplementary material for: ﻿Novel endophytic fungi from Pinus: introducing three new genera and six new species within Capnodiales (Ascomycota, Dothideomycetes) sensu lato
Source: IMA Fungus. 2025 Dec 11;16:e175931. doi: 10.3897/imafungus.16.175931 (PMC12715516; doi:10.3897/imafungus.16.175931)
Supplement: Supplementary material 7 — CladosporiaceaeITS-LSU-RPB2 alignment [file imafungus-16-e175931-s007.fas]

>412
CGTAACAAGGTCTCCGTAGGTGAACCTGCGGAGGGATCATTAA------------------------------ACGAAACAAAC---------------CCTCCCCTCGGG-------------------------------------------------------------------------------CTCCGGCCCGGCG-GGAGGGCCAGTC----------------------------------------------------------------------------------------------------------------------------TCA------AACCCTTTG-TCGTCCGA--CTATGTTGCCTCGGGG-GAGACCCTGCCTC-------------CGGG--CGGGTGGCACCCCGGTGGACCAA-----ACCAAAGTCTT-GCGTAAC--ATGTCGTCTGAGTCGATTTAAAATAAATAAATCAAAACTTTCAACAACGGATCTCTTGGTTCTGGCATCGATGAAGAACGCAGCGAAATGCGATAAGTAATGTGAATTGCAGAATTCAGTGAATCATCGAATCTTTGAACGCACATTGCGCCCCGTGGTATTCCGCGGGGCATGCCTGTTCGAGCGTCATTACACCACTCAAGCCTCGCTTGGTATTGGGCGACGCGGTCAG-CCGCGCGCCTCAAATCTTCCGGCTGGGTCCGAATCGTCCCTCAGCGTTGTGG--AAAC--TATTCGC-TAAAGGTGCGCGTTTCGGTCACGCCGTTAAAC-AACCCCA-CTCATTAAAGG-TGACCAGGAAGACCAACAGGGATTGCCCTAGTAACGGCGAGTGAAGCGGCAATAGCTCAAATTTGAAATCTGGCGTCTTCGGCGTCCGAGTTGTAATTTGTAGAGGATGCTTCTGGGCAGCCACCGGTCTAAGTTCCTTGGAACAGGACGTCATAGAGGGTGAGAATCCCGTATGCGACCGGAAGGGCACCCTCCACGTAGCTCCTTCGACGAGTCGAGTTGTTTGGGAATGCAGCTCTAAATGGGAGGTAAATTTCTTCTAAAGCTAAATACTGGCCAGAGACCGATAGCGCACAAGTAGAGTGATCGAAAGATGAAAAGCACTTTGGAAAGAGAGTTAAAAAGCACGTGAAATTGTTGAAAGGGAAGCGTTTGCAACCAGACTTGCTCGCGGTGTTCCGCCGGTCTTCTGACCGGTTCACTCGCCGCGTTGCAGGCCAGCATCGTCTGGGGCCGCCGGAT-AAGACCTTGGTAATGTAGCTCCCCTCCGGGGGAGTGTTATAGACCATGT--TGATGCGGCGCGTCCCGGGCGAGGTCCGCGCTTCGGCTAGGATGCTGGCGTAATGGTTGTAAACGGCCCGTCTTGAAACACGGACCAAGGAGTCTAACATCTATGCGAGTGTTCGGGTGTCAAACCCCTACGCGTAATGAAAGTGAACGGAGGTGGGAACTTTATTGTGCACCATCGACCGATCCTGATGTCTTCGGATGGATTTGAGTAAGAGCATAGCTGTTGGGACCCGAAAGATGGTGAACTATGCCTGAATAGGGTGAAGCCAGAGGAAACTCTGGTGGAGGCTCGCAGCGGTTCTGACGTGCAAATCGATCGTCAAATTTGGGTATAGGGGCGAAAGACTAATCGAACCATCTTGCAGTGAAGAGCAACATCATTACTGCCGGCCTGCGATATTGCTTAGCTACAGGCAACTGGGGCGATCAGAAGAAGGCTGCGAGTGCGAAAGCTGGTGTCAGCCAAGTGCTGAACAGGTACACCTACGCTTCGACACTGTCGCATTTGCGACGCACGAACACGCCCATTGGTAGAGACGGCAAGATTGCAAAGCCTCGACAATTGCACAACACGCATTGGGGACTCGTTTGTCCGGCCGAGACACCCGAAGGTCAGGCTTGTGGTCTGGTCAAAAACTTGAGTCTGATGTGTTTCGTTTCGGTCGGCACTCCCGGACATCCTCTCATCGACTTCATGCGGCAGCGAGACATGGAGTTGCTTGAAGAGTATGATACAGTCATCAACCCGAACGCTACTAAAGTGTTCGTGAATGGTGTCTGGGTGGGAGTGCACAAGAACTCTTCTCAGCTGATGGAGGTACTGCACGATATCCGCCGCAAAGGTTTAATTTCGTTCGAGTGCACGATCATAAGAGACGTGCGTGATCGCGAGATCAAGATTTTCACCGATGCTGGCCGTGTCATGAGACCGCTTTTCGTTGTCGATAACGATGCGAGGAGCGCGAACAAGGGCAACCTGGTCCTCAAGCAGGAGCATGTTCAGCGGCTGAAGGACGATC-TCGTCATCCTTGCGAGTGGCGAGACA---GAGTACACGAGCGAGGCCGAGCGTGACGAGAAGCTCTTTGGCTGGAAGGGTCTTGTCAAGAATGGTATCGTCGAGTATCTCGACGCTGAGGAAGAGGAGACGGCTATGATCATCATGTCGCCTGACGACTTGGACGAGCACAACCAGGTCCGCGGCGGTATTCCTGTATACGATGACGGACTCGACCCGCACAGGCGCCTCAAGCCAAAGCCCAATCCTGCGATCAGACTATGGACGCACTGCGAAATTCAC-CCAGCCATGATCCTTGGGCATTTGCGCATCCA
>413
CGTAACAAGGTCTCCGTAGGTGAACCTGCGGAGGGATCATTAA------------------------------ACGAAACAAAC---------------CCTCCCCTCGGG-------------------------------------------------------------------------------CTCCGGCCCGGCG-GGAGGGCCAGTC----------------------------------------------------------------------------------------------------------------------------TCA------AACCCTTTG-TCGTCCGA--CTATGTTGCCTCGGGG-GAGACCCTGCCTC-------------CGGG--CGGGTGGCACCCCGGTGGACCAA-----ACCAAACTCTT-GCGTAAC--ATGTCGTCTGAGTCGATTT-AAACAAATAAATCAAAACTTTCAACAACGGATCTCTTGGTTCTGGCATCGATGAAGAACGCAGCGAAATGCGATAAGTAATGTGAATTGCAGAATTCAGTGAATCATCGAATCTTTGAACGCACATTGCGCCCCGTGGTATTCCGCGGGGCATGCCTGTTCGAGCGTCATTACACCACTCAAGCCTCGCTTGGTATTGGGCGACGCGGTCAG-CCGCGCGCCTCAAATCTTCCGGCTGGGTCCGAATCGTCCCTCAGCGTTGTGG--AAAC--TATTCGC-TAAAGGTGCGCGTTTCGGTCACGCCGTTAAAC-AACCCCA-CTCATTAAAGGTTGACCGCAAGAACCAACAGGGATTGCCCTAGTAACGGCGAGTGAAGCGGCAATAGCTCAAATTTGAAATCTGGCGTCTTCGGCGTCCGAGTTGTAATTTGTAGAGGATGCTTCTGGGCAGCCACCGGTCTAAGTTCCTTGGAACAGGACGTCATAGAGGGTGAGAATCCCGTATGCGACCGGAAGGGCACCCTCCACGTAGCTCCTTCGACGAGTCGAGTTGTTTGGGAATGCAGCTCTAAATGGGAGGTAAATTTCTTCTAAAGCTAAATACTGGCCAGAGACCGATAGCGCACAAGTAGAGTGATCGAAAGATGAAAAGCACTTTGGAAAGAGAGTTAAAAAGCACGTGAAATTGTTGAAAGGGAAGCGTTTGCAACCAGACTTGCTCGCGGTGTTCCGCCGGTCTTCTGACCGGTTCACTCGCCGCGTTGCAGGCCAGCATCGTCTGGGGCCGCCGGAT-AAGACCTTGGTAATGTAGCTCCGCTCCGGGGGAGTGTTATAGACCATGT--TGATGCGGCGCGTCCCGGGCGAGGTCCGCGCTTCGGCTAGGATGCTGGCGTAATGGTTGTAAACGGCCCGTCTTGAAACACGGACCAAGGAGTCTAACATCTATGCGAGTGTTCGGGTGTCAAACCCCTACGCGTAATGAAAGTGAACGGAGGTGGGAACTTTATTGTGCACCATCGACCGATCCTGATGTCTTCGGATGGATTTGAGTAAGAGCATAGCTGTTGGGACCCGAAAGATGGTGAACTATGCCTGAATAGGGTGAAGCCAGAGGAAACTCTGGTGGAGGCTCGCAGCGGTTCTGACGTGCAAATCGATCGTCAAATTTGGGTATAGGGGCGAAAGACTAATCGAACCATCTTGCAGTGAAGAGCAACATCATTACTGCCGGCCTGCGATATTGCTTAGCTACAGGCAACTGGGGCGATCAGAAGAAGGCTGCGAGTGCGAAAGCTGGTGTCAGCCAAGTGCTGAACAGGTACACCTACGCGTCGACACTGTCGCATTTGCGACGCACGAACACGCCCATTGGTAGAGACGGTAAGATTGCAAAGCCTCGACAATTGCACAACACGCATTGGGGACTTGTTTGTCCGGCCGAGACACCCGAAGGTCAGGCTTGTGGTCTGGTCAAAAACTTGAGTCTGATGTGTTTCGTTTCGGTCGGTACTCCTGGACATCCTCTCATCGACTTCATGCGGCAGCGAGACATGGAGTTGCTTGAAGAGTACGATACAGTCATCAACCCGAACGCTACTAAAGTGTTCGTGAATGGTGTCTGGGTGGGAGTGCACAAGAACTCTTCTCAGCTGATGGAGGTACTGCACGATATCCGCCGCAAAGGTTTAATTTCGTTCGAGTGCACGATCATAAGAGACGTGCGTGATCGCGAGATCAAGATATTCACCGATGCTGGCCGTGTCATGAGACCGCTTTTCGTTGTCGATAACGATGCGAGGAGCGCGAACAAGGGCAACCTGGTCCTCAAGCAGGAGCATGTTCAGCGGCTGAAGGACGATC-TTGTCATCCTTGCGAGTGGCGAGACA---GAGTACACGAGCGAGGCCGAGCGTGACGAGAAGCTCTTTGGCTGGAAGGGTCTTGTCAAGAATGGTATCGTCGAGTACCTCGACGCTGAGGAAGAGGAGACGGCTATGATCATCATGTCGCCTGACGACTTGGACGAGCACAACCAGGTCCGCGGCGGTATTCCTGTATACGATGACGGACTCGACCCGCACAGGCGCCTCAAGCCAAAGCCCAATCCTGCGATCAGACTATGGACGCACTGCGAAATTCAC-CCAGCCATGAT-CTTGGGCATTTGCGCATCAT
>414
CGTAACAAGGTCTCCGTAGGTGAACCTGCGGAGGGATCATTAC------------------------------CAGTACCA------------------CCGTCG------------------------------------------------------------------------------------CCTCCGGGC-GT---CG--GTCTACTA-----------------------------------------------------------------------------------------------------------------------------CC------AACCCTTTG-TCATCCGA--CCTCGTTGCCTCCGGGTGCGACCCTGACCC------------TCGGGTCTCGCGTCTCCCCGGGTGGACAC------ACCAAAACTCT-GCGTAAC-TTTGCAGTCTGAGTAAAACT--TTTAATTAAATTAAAACTTTCAACAACGGATCTCTTGGTTCTGGCATCGATGAAGAACGCAGCGAAATGCGATAAGTAATGTGAATTGCAGAATTCAGTGAATCATCGAATCTTTGAACGCACATTGCGCCCCGTGGTATTCCGCGGGGCATGCCTGTTCGAGCGTCATTTCACCACTCAAGCCTCGCTTGGTATTGGGCGTCGCGGTCCG-CCGCGTGCCTCAAATCGACCGGCT-GGGTCGATCGCACCCTCAGCGTTGTGG--CAACATTATTCGC-TAAAGGGACCGCGGTCGGTCACGCCGTGAAAC-AAACCAA-TCTTTCAATGG-TGACC--------------------------------------------------------------------------------------------------------------------------------------------------------------------------------------------------------------------------------------------------------------------------------------------------------------------------------------------------------------------------------------------------------------------------------------------------------------------------------------------------------------------------------------------------------------------------------------------------------------------------------------------------------------------------------------------------------------------------------------------------------------------------------------------------------------------------------------------------------------------------------------------------CTAGCGGTCAAGAGCAATATCATAACATCAGGTCTGCGGTACTGTCTTGCCACCGGAAACTGGGGTGATCAGAAGAAGGCTGCATCAGCGAAAGCTGGTGTGAGTCAAGTGCTGAACCGCTACACATACGCCTCGACACTTTCACATTTGCGCCGCACAAACACACCAATCGGCAGAGATGGCAAGATTGCAAAGCCTCGCCAGCTACACAACACTCATTGGGGACTCGTCTGCCCTGCAGAAACGCCGGAAGGACAGGCTTGTGGTCTCGTCAAGAATCTGAGTCTGATGTGCTTCGTGTCGGTCGGCACACCCGGACAGCCTCTGACAGAGTTCATGCGCTCGCGCGACATGGAGCTGCTCGAAGAGTACGATCCCGTTATCAATCCGAACGCTACCAAGGTCTTCGTTAATGGTACCTGGGTCGGCGTCCACAAGAACGCATCACAGCTTATGGAAGTGCTGCTAGACATCAGGCGTAAGGGCTTGATCAGTTTCGAATGCACTATTATAAGAGACGTGCGTGATCGAGAGATCAAGATATTCACCGATGCAGGTCGTGTGATGAGGCCGTTGTTTGTTGTTGATAACCAGAACGGCAGCGATACAAAGGGCAAGCTCGTACTGAAGCAAGAGCATGTACAACAGCTGAGGGACGATC-TGCAGCACCTCTCTAGCGCTGCG------GTAACCCAGAGTGAGGCTGAGCGCGATGAGCAGCTATTCGGATGGAAGGGACTCGTTAAGCACGGAGTCGTCGAGTATCTCGATGCTGAGGAAGAGGAGACCGCCATGATCATCATGTCGCCTGACGACCTGGACGAACACCGCGCTGTACGGGAGGGCATTCCCTATGAGGAGCCGAAGGATGATCCGCATAGGCGTATCAAGCCTAAGCCAAACCCTGCGATTCACAGGTGGACTCATTGCGAGATCCAC-CCCGCTATGAT-CTTGGGTATCTGCGCATCCA
>416
CGTAACAAGGTCTCCGTAGGTGAACCTGCGGAGGGATCATTAA------------------------------ACGAAACAAAC---------------CCTCCCCTCGGG-------------------------------------------------------------------------------CTCCGGCCCGGCG-GGAGGGCCAGTC----------------------------------------------------------------------------------------------------------------------------TCA------AACCCTTTG-TCGTCCGA--CTATGTTGCCTCGGGG-GAGACCCTGCCTC-------------CGGG--CGGGTGGCACCCCGGTGGACCAA-----ACCAAACTCTT-GCGTAAC--ATGTCGTCTGAGTCGATTT-AAAAAAATAAATCAAAACTTTCAACAACGGATCTCTTGGTTCTGGCATCGATGAAGAACGCAGCGAAATGCGATAAGTAATGTGAATTGCAGAATTCAGTGAATCATCGAATCTTTGAACGCACATTGCGCCCCGTGGTATTCCGCGGGGCATGCCTGTTCGAGCGTCATTACACCACTCAAGCCTCGCTTGGTATTGGGCGACGCGGTCAG-CCGCGCGCCTCAAATCTTCCGGCTGGGTCCGAATCGTCCCTCAGCGTTGTGG--AAAC--TATTCGC-TAAAGGTGCGCGTTTCGGTCACGCCGTTAAAC-AACCCCA-CTCATAAAGG--TGACCGAGAAGACCAACAGGGATTGCCCTAGTAACGGCGAGTGAAGCGGCAATAGCTCAAATTTGAAATCTGGCGTCTTCGGCGTCCGAGTTGTAATTTGTAGAGGATGCTTCTGGGCAGCCACCGGTCTAAGTTCCTTGGAACAGGACGTCATAGAGGGTGAGAATCCCGTATGCGACCGGAAGGGCACCCTCCACGTAGCTCCTTCGACGAGTCGAGTTGTTTGGGAATGCAGCTCTAAATGGGAGGTAAATTTCTTCTAAAGCTAAATACTGGCCAGAGACCGATAGCGCACAAGTAGAGTGATCGAAAGATGAAAAGCACTTTGGAAAGAGAGTTAAAAAGCACGTGAAATTGTTGAAAGGGAAGCGTTTGCAACCAGACTTGCTCGCGGTGTTCCGCCGGTCTTCTGACCGGTTCACTCGCCGCGTTGCAGGCCAGCATCGTCTGGGGCCGCCGGAT-AAGACCTTGGTAATGTAGCTCCCCTCCGGGGGAGTGTTATAGACCATGT--TGATGCGGCGCGTCCCGGGCGAGGTCCGCGCTTCGGCTAGGATGCTGGCGTAATGGTTGTAAACGGCCCGTCTTGAAACACGGACCAAGGAGTCTAACATCTATGCGAGTGTTCGGGTGTCAAACCCCTACGCGTAATGAAAGTGAACGGAGGTGGGAACTTTATTGTGCACCATCGACCGATCCTGATGTCTTCGGATGGATTTGAGTAAGAGCATAGCTGTTGGGACCCGAAAGATGGTGAACTATGCCTGAATAGGGTGAAGCCAGAGGAAACTCTGGTGGAGGCTCGCAGCGGTTCTGACGTGCAAATCGATCGTCAAATTTGGGTATAGGGGCGAAAGACTAATCGAACCATCTTGCAGTGAAGAGCAACATCATTACTGCCGGCCTGCGATATTGCTTAGCTACAGGCAACTGGGGCGATCAGAAGAAGGCTGCGAGTGCGAAAGCTGGTGTCAGCCAAGTGCTGAACAGGTACACCTACGCTTCGACACTGTCGCATTTGCGACGCACGAACACGCCCATTGGTAGAGATGGTAAGATTGCAAAGCCTCGACAATTGCACAACACGCATTGGGGACTCGTTTGTCCGGCCGAGACACCCGAAGGTCAGGCTTGTGGTCTGGTCAAAAACTTGAGTCTGATGTGTTTCGTTTCGGTCGGCACTCCCGGACACCCTCTCATCGACTTCATGCGGCAGCGAGACATGGAGTTGCTTGAAGAGTACGATACAGTCATCAACCCTAACGCTACTAAAGTGTTCGTGAATGGTGTCTGGGTGGGAGTGCACAAGAACTCTTCTCAGCTGATGGAGGTACTGCACGATATCCGCCGCAAAGGTTTAATTTCGTTCGAGTGCACGATCATAAGAGACGTGCGTGATCGCGAGATCAAGATTTTCACCGATGCTGGCCGTGTCTGAAGACCGCTTTTCGTTGTCGATAACGATGCGAGGAGCGCGAACAAGGGCAACCTGGTCCTCAAGCAGGAGCATGTTCAGCGGCTGAAGGACGATC-TCGTCATCCTTGCGAGTGGCGAGACA---GAGTACACGAGCGAGGCCGAGCGTGACGAGAAGCTCTTTGGCTGGAAGGGTCTTGTCAAGAATGGTATCGTCGAGTATCTCGACGCTGAGGAAGAGGAGACGGCTATGATCATCATGTCGCCTGACGACTTGGACGAGCACAACCAGGTCCGCGGCGGTATTCCTGTATACGATGACGGACTCGACCCGCACAGGCGCCTCAAGCCAAAGCCCAATCCTGCGATCAGACTATGGACGCACTGCGAAATTCAC-CCAGCCATGAT-CTTGGGCATTTGCGCATC--
>DQ780388_Cladosporium_fusiformeEXF449
-----------------------------------ATCATTAC------------------------------AAGAAACG------------------ACCCCGGT----------------------------------------------------------------------------------TTTACCACC---------GGGTGATTT----------------------------------------------------------------------------------------------------------------------------CAT------AACCCTTTG-TTGTCCGA--CTCTGTTGCCTCCGGG-GCGACCCTGCCTT-------------CGGG----CGGGGGCTCCGGGTGGACAAA-----TTCAAACTCTT-GCGTAAC-TTTGCAGTCTGAGTAAATTT--AATTAATAAATTAAAACTTTCAACAACGGATCTCTTGGTTCTGGCATCGATGAAGAACGCAGCGAAATGCGATAAGTAATGTGAATTGCAGAATTCAGTGAATCATCGAATCTTTGAACGCACATTGCGCCCCCTGGTATTCCGGGGGGCATGCCTGTTCGAGCGTCATTTCACCACTCAAGCCTCGCTTGGTATTGGGCGACGCGGTCCG-CCGCGCGCCTCAAATCGACCGGCT-GGGTCTTCTGTCCCCTAAGCGTTGTGG--AAAC--TATTCGC-TAAAGGGTGCTCGGGAGGCTACGCCGTAAAAC-AACCCCA---TTTCTAAGGTTGACC-----------------------------------------------------------------------------------------------------------------AACCACCGACCTAAGTTCCTTGGAACAGGACGTCATAGAGGGTGAGAATCCCGTATGCGGTCGGAAAGGTGCTCTATACGTAGCTCCTTCGACGAGTCGAGTTGTTTGGGAATGCAGCTCTAAATGGGAGGTAAATTTCTTCTAAAGCTAAATATTGGCCAGAGACCGATAGCGCACAAGTAGAGTGATCGAAAGATGAAAAGCACTTTGGAAAGAGAGTTAAAAAGCACGTGAAATTGTTAAAAGGGAAGGGATTGCAACCAGACTTGCTCGCGGTGTTCCGCCGGTCTTCTGACCGGTCTACTCGCCGCGTTGCAGGCCAGCATCGTCTGGTGCCGCTGGAT-AAGACTTGAGGAATGTAGCTCCCT----CGGGAGTGTTATAGCCTCTTG--TGATGCAGCGAGCGCCGGGCGAGGTCCGCGCTTCGGCTAGGATGCTGGCGTAATGGTCGTAATCCGCCCGTCTTGAAACACGGACCAAGGAGTCTAACATCTATGCGAGTGTTCGGGTGTCAAACCCCTACGCGTAATGAAAGTGAACGGAGGTGAGAACCGCAAGGTGCATCATCGACCGATCCTGATGTCTTCGGATGGATTTGAGTAAGAGCATAGCTGTTGGGACCCGAAAGATGGTGAACTATGCCTGAATAGGGTGAAGCCAGAGGAAACTCTGGTG------------------------------------------------------------------------------------------------------------------------------------------------------------------------------------------------------------------------------------------------------------------------------------------------------------------------------------------------------------------------------------------------------------------------------------------------------------------------------------------------------------------------------------------------------------------------------------------------------------------------------------------------------------------------------------------------------------------------------------------------------------------------------------------------------------------------------------------------------------------------------------------------------------------------------------------------------------------------------------------------------------------------------------------------------------------------------------------
>EF679350_Cladosporium_allicinum_CBS121624
------------------GGTGAACCTGCGGAGGGATCATTAC------------------------------AAGAA---------------------CGCCCGG-----------------------------------------------------------------------------------GCTTCGGCC---------TGGTTATTC-----------------------------------------------------------------------------------------------------------------------------AT------AACCCTTTG-TTGTCCGA--CTCTGTTGCCTCCGGG-GCGACCCTGCCTT-------------CGGG----CGGGGGCTCCGGGTGGACAC------TTCAAACTCTT-GCGTAAC-TTTGCAGTCTGAGTAAACTT--AATTAATAAATTAAAACTTTTAACAACGGATCTCTTGGTTCTGGCATCGATGAAGAACGCAGCGAAATGCGATAAGTAATGTGAATTGCAGAATTCAGTGAATCATCGAATCTTTGAACGCACATTGCGCCCCCTGGTATTCCGGGGGGCATGCCTGTTCGAGCGTCATTTCACCACTCAAGCCTCGCTTGGTATTGGGCAACGCGGTCCG-CCGCGTGCCTCAAATCGTCCGGCT-GGGTCTTCTGTCCCCTAAGCGTTGTGG--AAAC--TATTCGC-TAAAGGGTGTTCGGGAGGCTACGCCGTAAAAC-AACCCCA---TTTCTAAGGTTGACC-----------------------------------------------------------------------------------------------------------------GGCCACCGACCTAAGTTCCTTGGAACAGGACGTCATAGAGGGTGAGAATCCCGTATGCGGTCGGAAAGGCGCTCTATACGTAGCTCCTTCGACGAGTCGAGTTGTTTGGGAATGCAGCTCTAAATGGGAGGTAAATTTCTTCTAAAGCTAAATATTGGCCAGAGACCGATAGCGCACAAGTAGAGTGATCGAAAGATGAAAAGCACTTTGGAAAGAGAGTTAAAAAGCACGTGAAATTGTTAAAAGGGAAGGGATTGCAACCAGACTTGCTCGCGGTGTTCCGCCGGTCTTCTGACCGGTCTACTCGCCGCGTTGCAGGCCAGCATCGTCTGGTGCCGCTGGAT-AAGACTTGAGGAATGTAGCTCCCT----CGGGAGTGTTATAGCCTCTTG--TGATGCAGCGAGCGCCGGGCGAGGTCCGCGCTTCGGCTAGGATGCTGGCGTAATGGTCGTAATCCGCCCGTCTTGAAACACGGACCAAGGAGTCTAACATCTATGCGAGTGTTCGGGTGTCAAACCCCTACGCGTAATGAAAGTGAACGGAGGTGAGAACCGCAAGGTGCATCATCGACCGATCCTGATGTCTTCGGATGGATTTGAGTAAGAGCATAGCTGTTGGGACCCGAAAGATGGTGAACTATGCCTGAATAGGGTGAAGCCAGAGGAAACTCTGGTG------------------------------------------------------------------------------------------------------------------------------------------------------------------------------------------------------------------------------------------------------------------------------------------------------------------------------------------------------------------------------------------------------------------------------------------------------------------------------------------------------------------------------------------------------------------------------------------------------------------------------------------------------------------------------------------------------------------------------------------------------------------------------------------------------------------------------------------------------------------------------------------------------------------------------------------------------------------------------------------------------------------------------------------------------------------------------------------
>EF679363_Cladosporium_herbarum_CBS121621
-------------------GTGAACCTGCGGAGGGATCATTAC------------------------------AAGAA---------------------CGCCCGG-----------------------------------------------------------------------------------GCTTCGGCC---------TGGTTATTC-----------------------------------------------------------------------------------------------------------------------------AT------AACCCTTTG-TTGTCCGA--CTCTGTTGCCTCCGGG-GCGACCCTGCCTT-------------CGGG----CGGGGGCTCCGGGTGGACAC------TTCAAACTCTT-GCGTAAC-TTTGCAGTCTGAGTAAACTT--AATTAATAAATTAAAACTTTTAACAACGGATCTCTTGGTTCTGGCATCGATGAAGAACGCAGCGAAATGCGATAAGTAATGTGAATTGCAGAATTCAGTGAATCATCGAATCTTTGAACGCACATTGCGCCCCCTGGTATTCCGGGGGGCATGCCTGTTCGAGCGTCATTTCACCACTCAAGCCTCGCTTGGTATTGGGCAACGCGGTCCG-CCGCGTGCCTCAAATCGTCCGGCT-GGGTCTTCTGTCCCCTAAGCGTTGTGG--AAAC--TATTCGC-TAAAGGGTGTTCGGGAGGCTACGCCGTAAAAC-AACCCCA---TTTCTAAGGTTGACC-----------------------------------------------------------------------------------------------------------------AGCCACCGACCTAAGTTCCTTGGAACAGGACGTCATAGAGGGTGAGAATCCCGTATGCGGTCGGAAGGGCACCCTACACGTAGCTCCTTCGACGAGTCGAGTTGTTTGGGAATGCAGCTCTAAATGGGAGGTAAATTTCTTCTAAAGCTAAATATTGGCCAGAGACCGATAGCGCACAAGTAGAGTGATCGAAAGATGAAAAGCACTTTGGAAAGAGAGTTAAAAAGCACGTGAAATTGTTGAAAGGGAAGGGATTGCAACCAGACTTGCTCGCGGTGTTCCACCGGTCTTCTGACCGGTCTACTCGCCGCGTTGCAGGCCAGCATCGTCTGGTGCCGCTGGAT-AAGACTGGAGGAATGTAGCTCCCT----CGGGAGTGTTATAGCCTCTAG--TGATGCAGCGAGCGCCGGGCGAGGTCCGCGCTTCGGCTAGGATGCTGGCGTAATGGTCGTAATCCGCCCGTCTTGAAACACGGACCAAGGAGTCTAACATCTATGCGAGTGTTCGGGTGTCAAACCCCTACGCGTAATGAAAGTGAACGGAGGTGAGAACCGCAAGGTGCATCATCGACCGATCCTGATGTCTTCGGATGGATTTGAGTATGAGCATAGCTGTTGGGACCCGAAAGATGGTGAACTATGCCTGAATAGGGTGAAGCCAGAGGAAACTCTGGTG------------------------------------------------------------------------------------------------------------------------------------------------------------------------------------------------------------------------------------------------------------------------------------------------------------------------------------------------------------------------------------------------------------------------------------------------------------------------------------------------------------------------------------------------------------------------------------------------------------------------------------------------------------------------------------------------------------------------------------------------------------------------------------------------------------------------------------------------------------------------------------------------------------------------------------------------------------------------------------------------------------------------------------------------------------------------------------------
>EF679370_Cladosporium_iridis_CBS138_40
-----------------------------------ATCATTAC------------------------------AAGAA---------------------CGCCCGG-----------------------------------------------------------------------------------GCTTCGGCC---------TGGTTATTC-----------------------------------------------------------------------------------------------------------------------------AT------AACCCTTTG-TTGTCCGA--CTCTGTTGCCTCCGGG-GCGACCCTGCCTT-------------CGGG----CGGGGGCTCCGGGTGGACAC------TTCAAACTCTT-GCGTAAC-TTTGCAGTCTGAGTAAACTT--AATTAATAAATTAAAACTTTTAACAACGGATCTCTTGGTTCTGGCATCGATGAAGAACGCAGCGAAATGCGATAAGTAATGTGAATTGCAGAATTCAGTGAATCATCGAATCTTTGAACGCACATTGCGCCCCCTGGTATTCCGGGGGGCATGCCTGTTCGAGCGTCATTTCACCACTCAAGCCTCGCTTGGTATTGGGCAACGCGGTCCG-CCGCGTGCCTCAAATCGTCCGGCT-GGGTCTTCTGTCCCCTAAGCGTTGTGG--AAAC--TATTCGC-TAAAGGGTGTTCGGGAGGCTACGCCGTAAAAC-AACCCCA---TTTCTAAGGTTGACCAAAGAAACCAACAGGGATTGCTCTAGTAACGGCGAGTGAAGCAGCAATAGCTCAAATTTGAAATCTGGCGTCTTCGACGTCCGAGTTGTAATTTGTAGAGGATGCTTCTGAGTGGCCACCGACCTAAGTTCCTTGGAACAGGACGTCATAGAGGGTGAGAATCCCGTATGCGGTCGGAAAGGCGCTCTATACGTAGCTCCTTCGACGAGTCGAGTTGTTTGGGAATGCAGCTCTAAATGGGAGGTAAATTTCTTCTAAAGCTAAATATTGGCCAGAGACCGATAGCGCACAAGTAGAGTGATCGAAAGATGAAAAGCACTTTGGAAAGAGAGTTAAAAAGCACGTGAAATTGTTAAAAGGGAAGGGATTGCAACCAGACTTGCTCGCGGTGTTCCGCCGGTCTTCTGACCGGTCTACTCGCCGCGTTGCAGGCCAGCATCGTCTGGTGCCGCTGGAT-AAGACTTGAGGAATGTAGCTCCCT----CGGGAGTGTTATAGCCTCTTG--TGATGCAGCGAGCGCCGGGCGAGGTCCGCGCTTCGGCTAGGATGCTGGCGTAATGGTCGTAATCCGCCCGTCTTGAAACACGGACCAAGGAGTCTAACATCTATGCGAGTGTTCGGGTGTCAAACCCCTACGCGTAATGAAAGTGAACGGAGGTGAGAACCGCAAGGTGCATCATCGACCGATCCTGATGTCTTCGGATGGATTTGAGTAAGAGCATAGCTGTTGGGACCCGAAAGATGGTGAACTATGCCTGAATAGGGTGAAGCCAGAGGAAACTCTGGTGGAGGCTCGCAGCGGTTCTGACGTGCAAATCGATCGTCAAATTT-----------------------------------------------------------------------------------------------------------------------------------------------------------------------------------------------------------------------------------------------------------------------------------------------------------------------------------------------------------------------------------------------------------------------------------------------------------------------------------------------------------------------------------------------------------------------------------------------------------------------------------------------------------------------------------------------------------------------------------------------------------------------------------------------------------------------------------------------------------------------------------------------------------------------------------------------------------------------------------------------------------------------------------------------
>EU009456_Graphiopsis_chlorocephala_CBS100405
CGTAACAAGGTCTCCGTAGGTGAACCTGCGGAGGGATCATTAA------------------------------TTGAATATG-----CGCCGAGGGCGCCACCC--------------------------------------------------------------------------------------CTCCGGGG----------GATCAATG-----------------GCGTGCCGAAGCACTCCCTC--------------------------------------CCGCGGCCGGCCTCG---------GCCACCGTGGGAGGTGAATCAT----AT------AACCCAATG-TTGTCCGA--CCGTGTTGCCTCGGGG-GCGACCCTGCCTT-------------TGGG--CTCGGGGGTCCCCGGTGGACATT----ACCAAAACTCTT-GCGTATC-TTTGTCGTCTGAGTGATTAT--ATCAATCAAATTAAAACTTTCAACAACGGATCTCTTGGTTCTGGCATCGATGAAGAACGCAGCGAAATGCGATAAGTAATGTGAATTGCAGAATTCAGTGAATCATCGAATCTTTGAACGCACATTGCGCCCCTTGGTATTCCGGGGGGCATGCCTGTTCGAGCGTCATTTCACCACTCAAGCCTCGCTTGGTATTGGGCGACGCGGTCCG-CCGCGCGCCCCAAATCGACCGGCT-GGGTCGATCGTCCCCTCAGCGTTGTGG--AAAC--TATTCGCCGAAGGGTTTGACGGTCGGTCACGCCGCAAAAC-AAAACCT-CATTTCTAAGGTTGACCAAAGAAACCAACAGGGATTGCCCTAGTAACGGCGAGTGAAGCGGCAACAGCTCAAATTTGAAATCTGGCGTCTCCGGCGTCCGAGTTGTAATTTGTAGAGGATGCTTCTGGGCAGCCACCGGTCTAAGTTCCTTGGAACAGGACGTCATAGAGGGTGAGAATCCCGTATGCGACCGGACAGGCACCCTCCACGTAGCTCCTTCGACGAGTCGAGTTGTTTGGGAATGCAGCTCTAAATGGGAGGTAAATTTCTTCTAAAGCTAAATACCGGCCAGAGACCGATAGCGCACAAGTAGAGTGATCGAAAGATGAAAAGCACTTTGGAAAGAGAGTTAAAAAGCACGTGAAATTGTTGAAAGGGAAGCGCTTGCAACCAGACTTGCTCGCGGTGTTCCGCCGGTCTTCTGACCGGTCTACTCGCCGCGTTGCAGGCCAGCATCGTCTGGGGCCGCCGGAT-AAGACTTTGGGAATGTAGCTCCTT----CGGGAGTGTTATAGCCCATCG--TGATGCGGCGCGTCCCGGGCGAGGTCCGCGCTTCGGCTAGGATGCTGGCGTAATGGTTGTAAGCGGCCCGTCTTGAAACACGGACCAAGGAGTCTAACATCTATGCGAGTGTTCGGGTGTCAAACCCCTACGCGTAATGAAAGTGAACGGAGGTGGGAACTTT-TTGTGCACCATCGACCGATCCTGATGTCTTCGGATGGATTTGAGTAAGAGCATAGCTGTTGGGACCCGAAAGATGGTGAACTATGCCTGAATAGGGTGAAGCCAGAGGAAACTCTGGTGGAGGCTCGCAGCGGTTCTGACGTGCAAATCGATCGTCAAATTTGGGTATAGGGGCGAAAGACTAATCGAACCAT----------------------------------------------------------------------------------------------------------------------------------------------------------------------------------------------------------------------------------------------------------------------------------------------------------------------------------------------------------------------------------------------------------------------------------------------------------------------------------------------------------------------------------------------------------------------------------------------------------------------------------------------------------------------------------------------------------------------------------------------------------------------------------------------------------------------------------------------------------------------------------------------------------------------------------------------------------------------------------------------------------------
>EU009457_Graphiopsis_chlorocephala_CPC_11383
-------------------------------AGGGATCATTAA------------------------------TTGAATATG-----CGCCGAGGGCGCCACCC--------------------------------------------------------------------------------------CTCCGGGG----------GATCAATG-----------------GCGTGCCGAAGCACTCCCTC--------------------------------------CCGCGGCCGGCCTCG---------GCCACCGTGGGAGGTGAATCAT----AT------AACCCAATG-TTGTCCGA--CCGTGTTGCCTCGGGG-GCGACCCTGCCTT-------------TGGG--CTCGGGGGTCCCCGGTGGACATT----ACCAAAACTCTT-GCGTATC-TTTGTCGTCTGAGTGATTAT--ATCAATCAAATTAAAACTTTCAACAACGGATCTCTTGGTTCTGGCATCGATGAAGAACGCAGCGAAATGCGATAAGTAATGTGAATTGCAGAATTCAGTGAATCATCGAATCTTTGAACGCACATTGCGCCCCTTGGTATTCCGGGGGGCATGCCTGTTCGAGCGTCATTTCACCACTCAAGCCTCGCTTGGTATTGGGCGACGCGGTCCG-CCGCGCGCCCCAAATCGACCGGCT-GGGTCGATCGTCCCCTCAGCGTTGTGG--AAAC--TATTCGCCGAAGGGTTTGACGGTCGGTCACGCCGCAAAAC-AAAACCT-CATTTCTAAGGTTGACCAAAGAAACCAACAGGGATTGCCCTAGTAACGGCGAGTGAAGCGGCAACAGCTCAAATTTGAAATCTGGCGTCTCCGGCGTCCGAGTTGTAATTTGTAGAGGATGCTTCTGGGCAGCCACCGGTCTAAGTTCCTTGGAACAGGACGTCATAGAGGGTGAGAATCCCGTATGCGACCGGACAGGCACCCTCCACGTAGCTCCTTCGACGAGTCGAGTTGTTTGGGAATGCAGCTCTAAATGGGAGGTAAATTTCTTCTAAAGCTAAATACCGGCCAGAGACCGATAGCGCACAAGTAGAGTGATCGAAAGATGAAAAGCACTTTGGAAAGAGAGTTAAAAAGCACGTGAAATTGTTGAAAGGGAAGCGCTTGCAACCAGACTTGCTCGCGGTGTTCCGCCGGTCTTCTGACCGGTCTACTCGCCGCGTTGCAGGCCAGCATCGTCTGGGGCCGCCGGAT-AAGACTTTGGGAATGTAGCTCCTT----CGGGAGTGTTATAGCCCATCG--TGATGCGGCGCGTCCCGGGCGAGGTCCGCGCTTCGGCTAGGATGCTGGCGTAATGGTTGTAAGCGGCCCGTCTTGAAACACGGACCAAGGAGTCTAACATCTATGCGAGTGTTCGGGTGTCAAACCCCTACGCGTAATGAAAGTGAACGGAGGTGGGAACTTT-TTGTGCACCATCGACCGATCCTGATGTCTTCGGATGGATTTGAGTAAGAGCATAGCTGTTGGGACCCGAAAGATGGTGAACTATGCCTGAATAGGGTGAAGCCAGAGGAAACTCTGGTGGAGGCTCGCAGCGGTTCTGACGTGCAAATCGATCGTCAAATTTGGGTATAGGGGCGAAAGACTAATCGAACCAT----------------------------------------------------------------------------------------------------------------------------------------------------TACGGCGGACGAATACACCCATCGGTAGAGATGGAAAGATTGCAAAGCCGCGCCAGTTGCACAACACTCATTGGGGTCTCGTCTGTCCGGCTGAGACGCCAGAAGGTCAGGCTTGTGGTCTTGTCAAGAACCTGAGTTTGATGTGCTTCGTCTCCGTCGGTACGCCCGGCGGACCCCTTACAGACTTCATGCGCCAGCGCGACATGGAGCTGCTGGAGGAGTACGATCCGGTCATCAACCCGAACGCCACGAAGGTGTTTGTCAACGGTACATGGGTTGGCGTGCACAAGAATCCTTCGCAGCTTATGGAGGTGCTGCTGGAGATTCGGCGGAAGGGCTTGATCAGCTTCGAAAACACTATCATAAGAGATGTGCGTGATCGGGAAATCAAAGTCTTCACTGACGCGGGCCGCGTTATGAGACCGTTGTTCGTGGTTGACAACGACCCTCGCAGCCAGAACCGCGGCACGCTCGTGCTCAAACAGGAGCATGTGCAGCAACTTAGAGACGACC-TTGTGATTCTGGCCAACTCCGACCCAGATGATAAGGAAAGTGAGGAGCAACGTGACGCGAAGCTGTTTGGCTGGAAGGGCTTGGTCAAGAACGGCATCGTTGAATACCTTGATGCCGAGGAAGAAGAGACCGCCATGATCATCATGTCGCCTGACGACCTTGACGAGCATCGCATGGTCCGTGAAGGCCTAGTCTACGAAGAGCCAAAGGAAGACCCGCATCGACGCATCAAGCCCAAAGCTAACCCTGCCATCCACAGGTGGACACATTG-------------------------------------------
>EU040243_Toxicocladosporium_irritans_185_58
------------------GGTGAACCTGCGGAGGGATCATTAC------------------------------CAAGTAC-------------------AACCCG------------------------------------------------------------------------------------TCTCCGGAC---------GGGCTGCTA-----------------------------------------------------------------------------------------------------------------------------CC------AACCCTTTGTTTGTCCGA--CCGCGTTGCCTCCGGG-GCGACCCTGACCT------------TCGGGTTTTGGGGGACCCCGGGTGGACAC-------CTAAACTC-T-GCGTAAC-TTTGCAGTCTGAGTAATA-G--ATTAAATCAATCAAAACTTTCAACAACGGATCTCTTGGTTCTGGCATCGATGAAGAACGCAGCGAAATGCGATAAGTAATGTGAATTGCAGAATTCAGTGAATCATCGAATCTTTGAACGCACATTGCGCCCCGTGGTATTCCGCGGGGCATGCCTGTTCGAGCGTCATTTCACCACTCAAGCCTCGCTTGGTATTGGGCGACGCGGTCCG-CCGCGCGCCTCAAATCGACCGGCT-GGGTCGATCGCACCCTCAGCGTTGTGG--AAAC--TATTCGC-TAAAGGAGTTGTGGTCGGTCACGCCGTGAAAC-AAACCAA-TCTTTCAATGGTTGACCAAAGAAACCAACAGGGATTGCCCTAGTAACGGCGAGTGAAGCGGCAACAGCTCAAATTTGAAATCTGGCGCTTCCGGCGTCCGAGTTGTAATTTGTAGAGGATGCTTCTGGGCAGCCACCGGTCTAAGTTCCTTGGAACAGGACGTCATAGAGGGTGAGAATCCCGTATGCGACCGGAGAGGCGCCCTATACGTAGCTCCTTCGACGAGTCGAGTTGTTTGGGAATGCAGCTCTAAATGGGAGGTAAATTTCTTCTAAAGCTAAATATTGGCCAGAGACCGATAGCGCACAAGTAGAGTGATCGAAAGATGAAAAGCACTTTGGAAAGAGAGTTAAAAAGCACGTGAAATTGTTGAAAGGGAAGGGATTGCAACCAGACTTGCTCGCGGTGTTCCGCCGGTCTTCTGACCGGTCTACTCGCCGCGTTGCAGGCCAGCATCGTCTGGGGCCGCCGGAT-AAGACTTTGGGAATGTAGCTCCCT----CGGGAGTGTTATAGCCCTTTG--TGATGCGGCGCGTCCCGGGCGAGGTCCGCGCTTCGGCTAGGATGCTGGCGTAATGGTCGTAATCCGCCCGTCTTGAAACACGGACCAAGGAGTCTAACATCTATGCGAGTGTTCGGGTGTCAAACCCCTACGCGTAATGAAAGTGAACGGAGGTGGGAACCGCAAGGTGCACCATCGACCGATCCTGATGTCTTCGGATGGATTTGAGTAAGAGCATAGCTGTTGGGACCCGAAAGATGGTGAACTATGCCTGAATAGGGTGAAGCCAGAGGAAACTCTGGTGGAGGCTCGCAGCGGTTCTGACGTGCAAATCGATCGTCAAATTTGGGTATAGGGGCGAAAGACTAATCGAACCAT------------------------------------------------------------------------------------------------------------GTGCTAAATCGGTATACCTATGCCTCGACACTGTCACATTTACGCCGTACGAATACACCAATAGGGAGAGACGGCAAAATTGCCAAGCCTCGCCAGCTGCACAACACTCATTGGGGTCTGGTGTGTCCGGCAGAGACGCCAGAAGGCCAAGCTTGCGGTCTGGTCAAGAACCTGAGTCTGATGTGCTTCGTCTCGGTCGGCACACCTGGGCAGCCTCTCACAGAGTTCATGCGCTCGCGTGACATGGAGCTGCTCGAAGAATACGACCCAGTCATCAACCCTAACGCTACCAAGGTCTTCGTCAACGGCACCTGGGTGGGTGTGCACAAGAACGCTTCCCAGCTCATGGACGTGTTGCTCGACATCAGGCGGAAAGGTTTGATTAGTTTCGAGTGCACGATCATAAGAGACGTGCGTGATCGAGAGATCAAGATCTTCACTGATGCCGGACGTGTGATGAGACCCTTATTTGTCGTTGACAACGCGCCGCGCAGCGAGACCAAGGGCACCCTTGTCTTGAAGCAGGAACACATCCAGAAGTTGAGAGAGGATT-TGGTTTACCTCTCGAGCACCGTC------GTTCCTCAAAGCGAGGCAGAACGCGATGACCAGCTCTTTGGGTGGAAAGGTCTTGTCAAGCATGGTGTCGTCGAGTACCTCGATGCCGAAGAAGAGGAGACTGCCATGATTATCATGTCGCCCGATGACCTCGACGAGCACCGCATGGTGAAAGAGGGTATGGTCTACGAGGAGCCAAAGGATGACCCGCATAGGCGCATCAAGCCTAAGCCTAATCCTGCGATCCACAAATGGACTCACTGCGAGATT------------------------------------
>EU040244_Verrucocladosporium_dirinae_CBS112794
-------------------------------AGGGATCATTAT------------------------------CTGACGAAG-----TGCGTAGCTAGACGCCCGACCGTTTT---------------CGACCCCC------------------------------------G------------G-TAACCCCGGGGGGC---GGCCGATCAGCGTGCTCAGTTACCAGGCCACTCACCGGAGCGCGCCCCTGCGGGGGTAGCGCGGGGAGGGGAGAGCTCCCGCCAAGGTTGTAGCCGACCCCGTTTGTACCTGCGCCCGTGATGGTCGGATCTTCATCAA------AACCCTTTG-TTGTCCGA--CTCTGTTGCCTCGGGG-GCGACCCTGCCCTT---------CATTGGG-CTCGGGGGACCCCCGGTGGACATT----AACCAAACTCTT-GCGTATC-TTTGTCGTCTGAGTGATTTT--ATAAATCAAATTAAAACTTTCAACAACGGATCTCTTGGTTCTGGCATCGATGAAGAACGCAGCGAAATGCGATAAGTAATGTGAATTGCAGAATTCAGTGAATCATCGAATCTTTGAACGCACATTGCGCCCCTTGGTATTCCGGGGGGCATGCCTGTTCGAGCGTCATTTCACCACTCAAGCCTCGCTTGGTATTGGGCGACGCGGTACG-CCGCGCGCCCCAAATCGATCGGCT-GGGTCGACCGTCCCCTCAGCGTTGTGG--CAAC--TATTCGCTAAAGGGTGACGCGGTCGGTCACGCCGTAAAAC-AAGACCT-CATTTCTAAGGTTGACCAAAGAAACCAACAGGGATTGCCCTAGTAACGGCGAGTGAAGCGGCAACAGCTCAAATTTGAAATCTGGCGTCTACGGCGTCCGAGTTGTAATTTGTAGAGGATGCTTCTGGGCAGCCACCGGTCTAAGTTCCTTGGAACAGGACGTCATAGAGGGTGAGAATCCCGTATGCGACCGGACAGGCACCCTCCACGTAGCTCCTTCGACGAGTCGAGTTGTTTGGGAATGCAGCTCTAAATGGGAGGTAAATTTCTTCTAAAGCTAAATACCGGCCAGAGACCGATAGCGCACAAGTAGAGTGATCGAAAGATGAAAAGCACTTTGGAAAGAGAGTTAAAAAGCACGTGAAATTGTTGAAAGGGAAGCGATTGCAACCAGACTTGCTCGCGGTGTTCCGCCGGTCTTCTGACCGGTCTACTCGCCGCGTTGCAGGCCAGCATCGTCTGGGGCCGCCGGAT-AAGACTTTGGGAATGTAGCTCCCT----CGGGAGTGTTATAGCCCATCG--TGATGCGGTGCGTCCCGGGCGAGGTCCGCGCTTCGGCTAGGATGCTGGCGTAATGGTCGTAATCGGCCCGTCTTGAAACACGGACCAAGGAGTCTAGCATCTATGCGAGTGTTCGGGTGTAAAACCCCTACGCGTAATGAAAGTGAACGGAGGTGGGAACTTT-TTGTGCACCATCGACCGATCCTGATGTCTTCGGATGGATTTGAGTAAGAGCATAGCTGTTGGGACCCGAAAGATGGTGAACTATGCCTGAATAGGGTGAAGCCAGAGGAAACTCTGGTGGAGGCTCGCAGCGGTTCTGACGTGCAAATCGATCGTCAAATTTGGGTATAGGGGCGAAAGACTAATC-----------------------------------------------------------------------------------------------------------------------------------------------------------------------------------------------------------------------------------------------------------------------------------------------------------------------------------------------------------------------------------------------------------------------------------------------------------------------------------------------------------------------------------------------------------------------------------------------------------------------------------------------------------------------------------------------------------------------------------------------------------------------------------------------------------------------------------------------------------------------------------------------------------------------------------------------------------------------------------------------------------------------
>Extremus_antarcticus_CCFEE_451
------------------------ACCGAGTGAGGGCCCTCGC---------------------------------------------------------------------------------------------------------------------------------------------------GCCCGACC----------------------------------------------------------------------------------------------------------------------------------------------TCC------AACCCTTTG-TCGATCAA-TATCTGTTGCCTCGGGGGGCGACCCGGCCGT------------CCGCG-GGCGGGGGTCCCCCAGAGGACCAATCAACTCTGCATCTTT-GCGTC-------------GAGTATTGAA--TACAAATCAATCAAAACTTTTAACAACGGATCTCTTGGTTCTGGCATCGATGAAGAACGCAGCGAAATGCGATAAGTAATGTGAATTGCAGAATTCAGTGAATCATCGAATCTTTGAACGCACATTGCGCCCTTTGGCACTCCGAAGGGCATGCCCGTTCGAGCGTCATTACACCAATCAAGCCTGGCTTGGTATTGGGCGTCGGGAGA---CCCCCCGCCCTCAATTCATCGGCT--GGACGGTTCGAATCTCAGCGTTGTGGTCAATC--AATTCGC-TGGCGAGG--ACGACCGGACGCGCCGTTAAAC-------CTCTTATCACAGGTTGACC----------------ATTGCCCTAGTAACGGCGAGTGAAGCGGCAACAGCTCAAATTTGAAATCTGGCGC-----AAGCCCGAGTTGTAATTTGTAGAGGATGCTTCTAGGCAGCGGCCGGTCTAAGTTTCTTGGAACAGGACGTCATAGAGGGTGAGAATCCCGTATGTGACCGG-TTGGCACCTTATACGTAGCTCCTTCGACGAGTCTAGTTGTTTGGGAATGCAGCTCTAAATGGGAGGTAAATTTCTTCTAAAGCTAAATACCGGCCAGAGACCGATAGCGCACAAGTAGAGTGATCGAAAGATGAAAAGTACTTTGGAAAGAGAGTTAAAAAGCACGTGAAATTGTTAAAAGGGAAGCGCTTGCAACCAGACTTGTCGGCGGTGTTCCGCCGGTCTTCTGACCGGTCTATTCGCCGC-CTACAGGCCAGCGTCGTCTGGTGCCGCCGGATAAAGGCTTTGGGAATGTAGCTCCTC------GGAGTGTTATAGCTCATTGCACAATACGGCGCGCGCCGGGCGAGGTCCGCGCTTCGGCAAGGACGCTGGCGTAATGGTCGTAAGCGGCCCGTCTTGAAACACGGACCAAGGAGTCGATCAATTGTGCGAGTGTTCGGGTG-AAAACCCTTGCGCGTAATGAAAGTGAACGGAGGCGAGAACCGTAAGGTGCATCGTCGACCGATCCTGATGTCTTCGGATGGATTTGAGTAAGAGCATAGCTGATCGGACCCGAAAGATGGTGAACTATGCCTAAATAGAATGAAACCAGGGGAAACCCTGGCGGAAGTTCGCAGCGGTTCTGACGTGCAAATCGATCGTCAAATTTGGGTATAGGGGCGAAAGACTAATCGAACCAT----------------------------------------------------------------------------------------------------------------------------------------------------------------------------------------------------------------------------------------------------------------------------------------------------------------------------------------------------------------------------------------------------------------------------------------------------------------------------------------------------------------------------------------------------------------------------------------------------------------------------------------------------------------------------------------------------------------------------------------------------------------------------------------------------------------------------------------------------------------------------------------------------------------------------------------------------------------------------------------------------------------
>FJ790287_Toxicocladosporium_rubrigenum_CBS124158
CGTAACAAGGTCTCCGTAGGTGAACCTGCGGAGGGATCATTAC------------------------------AAAACAGC-----------------ACGCCTG------------------------------------------------------------------------------------TCTTCGGAC--------GGGTTCGCTA-----------------------------------------------------------------------------------------------------------------------------CC------AACCCTTTGTTTTCCAAA--CCTCGTTGCCTCCGGG-GCGACCCTGACCT------------CCGGGTCAAGGGGGACCCCGGGTGGACAT-------TCAAACTC-T-GCGTAAC-TTTGCAGTCTGAGTAAAACA--AGTTAATAAATTAAAACTTTCAACAACGGATCTCTTGGTTCTGGCATCGATGAAGAACGCAGCGAAATGCGATAAGTAATGTGAATTGCAGAATTCAGTGAATCATCGAATCTTTGAACGCACATTGCGCCCCGTGGTATTCCGCGGGGCATGCCTGTTCGAGCGTCATTTCACCACTCAAGCCTCGCTTGGTATTGGGCGACGCGGTCCG-CCGCGCGCCTCAAATCGACCGGCT-GGGTCGATCGCACCCTCAGCGTTGTGG--AAAC--TATTCGC-TAAAGGAGTTGTGGTCGGTCACGCCGTGAAAC-AAACCAA-T-TTTCAATGGTTGACC--AGAAACCAACAGGGATTGCCCTAGTAACGGCGAGTGAAGCGGCAACAGCTCAAATTTGAAATCTGGCGTCTTCGGCGTCCGAGTTGTAATTTGTAGAGGATGCTTCTGGGCAGCCACCGGTCTAAGTTCCTTGGAACAGGACGTCATAGAGGGTGAGAATCCCGTATGTGACCGGAGAGGCGCCCTCCACGTAGCTCCTTCGACGAGTCGAGTTGTTTGGGAATGCAGCTCTAAATGGGAGGTAAATTTCTTCTAAAGCTAAATATTGGCCAGAGACCGATAGCGCACAAGTAGAGTGATCGAAAGATGAAAAGCACTTTGGAAAGAGAGTTAAAAAGCACGTGAAATTGTTGAAAGGGAAGGGATTGCAACCAGACTTGCTCGCGGTGTTCCGCCGGTCTTCTGACCGGTCTACTCGCCGCGTTGCAGGCCAGCATCGTCTGGGGCCGACGGAT-AAGACTTTGGGAATGTAGCTCCCT----CGGGAGTGTTATAGCCCTTTG--TGATGCGTCGCGCCCTGGGCGAGGTCCGCGCTTCGGCTAGGATGCTGGCGTAATGGTCGTAATCCGCCCGTCTTGAAACACGGACCAAGGAGTCTAACATCTATGCGAGTGTTCGGGTGTCAAACCCCTACGCGTAATGAAAGTGAACGGAGGTGGGAAGCGCAAGCTGCACCATCGACCGATCCTGATGTCTTCGGATGGATTTGAGTAAGAGCATAGCTGTTGGGACCCGAAAGATGGTGAACTATGCCTGAATAGGGTGAAGCCAGAGGAAACTCTGGTGGAGGCTCGCAGCGGTTCTGACGTGCAAATCGATCGTCAAATTTGGGTATAGGGGCGAAAGACTAATCGAACCAT-------------------TCATCACATCCGGTCTGCGGTATTGTTTGGCAACGGGCAATTGGGGAGATCAGAAGAAGGCTGCATCAGCGAAAGCTGATGTAAGTCAGGTGCTGAACCGGTATACCTACGCCTCCACATTGTCACATCTGCACCGCACGAACACACCTATCGGCAGAGATGGCAAGATCGCAAAGCCTCGACAATTACACAACACTCACTGGGGTCTTGTCTGCCCTGCCGAGACTCCAGAAGGACAGGCTTGTGGTCTTGTCAAGAACTTGAGTCTGATGTGCTTCGTCTCAGTCGGAACTCCTGGACAGCCTCTTACAGAGTTCATGCGCTCGCGCGACATGGAGCTGCTTGAAGAGTACGACCCAGTGATCAACCCCAACGCCACCAAGGTCTTCGTCAACGGTACCTGGGTTGGTGTGCACAAGAACGCTTCGCAACTCATGGATGTGCTGCTAGACATTAGACGCAAAGGCCTGATCAGCTTCGAATGCACGATCATAAGAGACGTGCGTGATCGAGAGATCAAGATCTTCACAGACGCTGGCCGTGTTATGAGACCGTTGTTTGTCGTCGACAATACACCCGGCAGCCCTACCAGAGGCACTCTCGTCTTGAAGCAAGACCACATCGAGAAGCTGCGAGAGGACC-TCGTGCACCTCTCTAGCAACGTG------GTGCCACAGAGCGAAGCAGAACGCGACGAGAACTTGTTCGGTTGGAAGGGCCTCGTCAAGCACGGTGTCGTCGAATACCTGGACGCCGAGGAAGAGGAGACTGCCATGATCATCATGTCGCCAGATGACCTTGATGAGCACCGCGCGGTGCTTGAAGGCATTCCATTCGAGGAGCCGAAGGATGACCCGCATAGGCGTATCAAGCCTAAGCCAAATCCTGCGATCCGGAAGTGGACACATTGCGAGATTCAC-CCTGCTATGAT-TCTCGGTATTTGCGCTTCTA
>FJ790288_Toxicocladosporium_veloxum_CBS124159
CGTAACAAGGTCTCCGTAGGTGAACCTGCGGAGGGATCATTAC------------------------------CAGTAAC-------------------CCCCTG------------------------------------------------------------------------------------TCTCCGGAT-------GGGGAGGACTA-----------------------------------------------------------------------------------------------------------------------------CC------AACCCTTTG-TTGTCCGA--CCGCGTTGCCTCCGGG-GCGACCCTGACCT------------TCGGG-TCTTGGGGACCCCGGGTGGACAC-------CTAAACTC-T-GCGTAAC-TTTGTAGTCTGAGTAAAA-G--ATTTAATAAATTAAAACTTTCAACAACGGATCTCTTGGTTCTGGCATCGATGAAGAACGCAGCGAAATGCGATAAGTAATGTGAATTGCAGAATTCAGTGAATCATCGAATCTTTGAACGCACATTGCGCCCCGTGGTATTCCGCGGGGCATGCCTGTTCGAGCGTCATTTCACCACTCAAGCCTCGCTTGGTATTGGGCGATGCGGTCCG-CCGCACGCCTCAAATCGACCGGCT-GGGTCGATCGCACCCTCAGCGTTGTGG--AAAC--TATTCGC-TAAAGGAGTTGTGGTCGGTCACGCCGTGAAAC-AAACCAA-T-TTTCAATGGTTGACCAAAGAAACCAACAGGGATTGCCCTAGTAACGGCGAGTGAAGCGGCAACAGCTCAAATTTGAAATCTGGCTCCTTCGGAGTCCGAGTTGTAATTTGTAGAGGATGCTTCTAGGCAGCCACCGGTCTAAGTTCCTTGGAACAGGACGTCATAGAGGGTGAGAATCCCGTATGCGACCGGAGAGGCGCCTTATACGTAGCTCCTTCGACGAGTCGAGTTGTTTGGGAATGCAGCTCTAAATGGGAGGTAAATTTCTTCTAAAGCTAAATATTGGCCAGAGACCGATAGCGCACAAGTAGAGTGATCGAAAGATGAAAAGCACTTTGGAAAGAGAGTTAAAAAGCACGTGAAATTGTTGAAAGGGAAGGGATTGCAACCAGACTTGCTCGCGGTGTTCCGCCGGTCTTCTGACCGGTCTACTCGCCGCGTTGCAGGCCAGCATCGTCTGGCGCCGCTGGAT-AAGACTTTGGGAATGTAGCTCCCT----CGGGAGTGTTATAGCCCTTTG--TGATGCAGCGCGCGCCGGGCGAGGTCCGCGCTTCGGCTAGGATGCTGGCGTAATGGTCGTAATCCGCCCGTCTTGAAACACGGACCAAGGAGTCTAACATCTATGCGAGTGTTCGGGTGTCAAACCCCTACGCGTAATGAAAGTGAACGGAGGTGGGAAGCGCAAGCTGCACCATCGACCGATCCTGATGTCTTCGGATGGATTTGAGTAAGAGCATAGCTGTTGGGACCCGAAAGATGGTGAACTATGCCTGAATAGGGTGAAGCCAGAGGAAACTCTGGTGGAGGCTCGCAGCGGTTCTGACGTGCAAATCGATCGTCAAATTTGGGTATAGGGGCGAAAGACTAATCGAACCAT-----AGTGAAGAGTAACATTATCACTTCGGGTCTGCGATATTGCTTGGCAACAGGTAATTGGGGTGATCAGAAGAAGGCTGCATCGGCGAAAGCTGGTGTCAGTCAGGTGCTGAACAGGTATACTTACGCTTCAACACTCTCACATTTGCGCCGGACAAACACGCCCATCGGCAGAGACGGCAAGATTGCGAAGCCTCGACAGCTGCACAACACTCACTGGGGTTTGGTTTGCCCTGCCGAGACGCCAGAAGGACAAGCTTGTGGTCTCGTCAAGAACCTAAGTTTGATGTGCTTCGTGTCGGTCGGTACACCTGGACAGCCTCTGACAGAGTTCATGCGCTCGAGAGACATGGAGCTGCTTGAAGAGTATGATCCTGTCATCAATCCAAACGCTACTAAGGTGTTCGTCAACGGCACCTGGGTGGGTGTACACAAGAATGCTTCACAGCTCATGGACGTGCTGCTGGATATCAGGCGGAAAGGCTTAATCTCCTTCGAGTGCACGATCATAAGAGACGTGCGTGATCGAGAGATCAAGATCTTCACGGATGCTGGACGTGTCATGAGACCGCTCTTCGTGGTCGACAACTCTCCCAACAGCGGCACTAGAGGTCAACTGGTGCTGAAGCAGGACCACATCTCGAAGCTCAGGGAAGACC-TGGTCCACTTATCAAGCAATATT------GTGCCTCAGAGCGAGGCAGAGCGCGACGATCAGATCTTCGGCTGGAAGGGTCTCGTCAAGCACGGTGTCGTCGAGTACCTCGATGCTGAGGAAGAGGAGACTGCCATGATCATCATGTCGCCAGACGATCTCGAGGAGCACCGTGCGGTGCTTGAGGGCGTAGTCTACGAGGAGCCGAAGCATGACCCGCATGCGCGTATCAAGCCTGCGCCTAATCCTGCGATTCGGAAGTGGACTCATTGCGAGATCCAT-CCTGCTATGAT-TCTCGGCATCTGCGCGTC--
>HM148001_Cladosporium_chalastosporoidesCBS125985
CGTAACAAGGTCTCCGTAGGTGAACCTGCGGAGGGATCATTAC------------------------------AAGTG---------------------ACCCCGGT----------------------------------------------------------------------------------CTTACCACC---------GGGATGTTC-----------------------------------------------------------------------------------------------------------------------------AT------AACCCTTTG-TTGTCCGA--CTCTGTTGCCTCCGGG-GCGACCCTGCCTT-------------CGGG----CGGGGGCTCCGGGTGGACAC------TTCAAACTCTT-GCGTAAC-TTTGCAGTCTGAGTAAACTT--AATTAATAAATTAAAACTTTTAACAACGGATCTCTTGGTTCTGGCATCGATGAAGAACGCAGCGAAATGCGATAAGTAATGTGAATTGCAGAATTCAGTGAATCATCGAATCTTTGAACGCACATTGCGCCCCCTGGTATTCCGGGGGGCATGCCTGTTCGAGCGTCATTTCACCACTCAAGCCTCGCTTGGTATTGGGCAACGCGGTCCG-CCGCGTGCCTCAAATCGACCGGCT-GGGTCTTCTGTCCCCTAAGCGTTGTGG--AAAC--TATTCGC-TAAAGGGTGTTCGGGAGGCTACGCCGTAAAAC-AACCCCA---TTTCTAAGGTTGACC-----------------------------------------------------------------------------------------------------------------AACCACCGACCTAAGTTCCTTGGAACAGGACGTCATAGAGGGTGAGAATCCCGTATGCGGTCGGAAAGGTGCTCTATACGTAGCTCCTTCGACGAGTCGAGTTGTTTGGGAATGCAGCTCTAAATGGGAGGTAAATTTCTTCTAAAGCTAAATATTGGCCAGAGACCGATAGCGCACAAGTAGAGTGATCGAAAGATGAAAAGCACTTTGGAAAGAGAGTTAAAAAGCACGTGAAATTGTTAAAAGGGAAGGGATTGCAACCAGACTTGCTCGCGGTGTTCCGCCGGTCTTCTGACCGGTCTACTCGCCGCGTTGCAGGCCAGCATCGTCTGGTGCCGCTGGAT-AAGACTTGAGGAATGTAGCTCCCT----CGGGAGTGTTATAGCCTCTTG--TGATGCAGCGAGCGCCGGGCGAGGTCCGCGCTTCGGCTAGGATGCTGGCGTAATGGTCGTAATCCGCCCGTCTTGAAACACGGACCAAGGAGTCTAACATCTATGCGAGTGTTCGGGTGTCAAACCCCTACGCGTAATGAAAGTGAACGGAGGTGAGAACCGCAAGGTGCATCATCGACCGATCCTGATGTCTTCGGATGGATTTGAGTAAGAGCATAGCTGTTGGGACCCGAAAGATGGTGAACTATGCCTGAATAGGGTGAAGCCAGAGGAAACTCTGGTG-----------------------------------------------------------------------------------------------------------------------------------------------------------------------------------------------------------------------------------------AATACACCCATCGGCCGAGACGGAAAGATCGCCAAGCCTCGTCAGCTTCACAACACTCACTGGGGTCTGGTCTGCCCTGCCGAAACACCTGAAGGTCAAGCTTGTGGTCTCGTCAAGAACTTGAGTCTCATGTGTTTCGTGTCCGTTGGCACACCAGGCGGTCCTCTGACTGACTTCATGCGTTCACGAGACATGGAGCTCTTGGAGGAGTACGACCCGGTGATGAACCCCAACGCCACAAAGGTCTTCGTCAATGGTACATGGGTTGGTGTGCACAAGAATGCGTCACAACTTATGGACGTTCTGCTCGACATTCGTCGCAAGGGTCTGATCAGTTTCGAGGCCACCATCATAAGAGATGTGCGCGACCGAGAGATCAAGATTTTCACAGATGCAGGACGTGTCATGAGACCGCTGTTCGTTGTCGACAATGATCCTCGCAGTGATGACCGTGGCACCCTCATGCTCAAGCAGGAGCACATTCAGAGCTTGAGGAATGACC-TTGAGAAACTTGCCAGTGGCGACTTG---GGAGACATGAGCGAGGAGGAGCGCGACACCAAAATCTTTGGCTGGAAGGGCCTCATCAAGAACGGTGTAGTCGAATACCTCGACGCTGAGGAAGAAGAGACGGCTATGATCATCATGTCGCCAGACGACCTGGAAGAGCACCGTATGGCCCGCAACGAAGAGGTGTTTGAGGATCCCGTCCTCGACCCACACAGGCGCATCAAGCCCAAGCCCAACACATCCATTCACAGATGGACACATTGCGAGATTCAC-CCTTCCATGAT-TCTGGGCATCTGCGCTTCCA
>HM148097_Cladosporium_hillianum_CBS125988
CGTAACAAGGTCTCCGTAGGTGAACCTGCGGAGGGATCATTAC------------------------------AAGTG---------------------ACCCCGGT----------------------------------------------------------------------------------CTTACCACC---------GGGATGTTC-----------------------------------------------------------------------------------------------------------------------------AT------AACCCTTTG-TTGTCCGA--CTCTGTTGCCTCCGGG-GCGACCCTGCCTT-------------CGGG----CGGGGGCTCCGGGTGGACAC------TTCAAACTCTT-GCGTAAC-TTTGCAGTCTGAGTAAACTT--AATTAATAAATTAAAACTTTTAACAACGGATCTCTTGGTTCTGGCATCGATGAAGAACGCAGCGAAATGCGATAAGTAATGTGAATTGCAGAATTCAGTGAATCATCGAATCTTTGAACGCACATTGCGCCCCCTGGTATTCCGGGGGGCATGCCTGTTCGAGCGTCATTTCACCACTCAAGCCTCGCTTGGTATTGGGCAACGCGGTCCG-CCGCGTGCCTCAAATCGACCGGCT-GGGTCTTCTGTCCCCTAAGCGTTGTGG--AAAC--TATTCGC-TAAAGGGTGTTCGGGAGGCTACGCCGTAAAAC-AACCCCA---TTTCTAAGGTTGACC-----------------------------------------------------------------------------------------------------------------GGCCACCGACCTAAGTTCCTTGGAACAGGACGTCATAGAGGGTGAGAATCCCGTATGCGGTCGGAAAGGCGCTCTATACGTAGCTCCTTCGACGAGTCGAGTTGTTTGGGAATGCAGCTCTAAATGGGAGGTAAATTTCTTCTAAAGCTAAATATTGGCCAGAGACCGATAGCGCACAAGTAGAGTGATCGAAAGATGAAAAGCACTTTGGAAAGAGAGTTAAAAAGCACGTGAAATTGTTAAAAGGGAAGGGATTGCAACCAGACTTGCTCGCGGTGTTCCGCCGGTCTTCTGACCGGTCTACTCGCCGCGTTGCAGGCCAGCATCGTCTGGTGCCGCTGGAT-AAGACTTGAGGAATGTAGCTCCCT----CGGGAGTGTTATAGCCTCTTG--TGATGCAGCGAGCGCCGGGCGAGGTCCGCGCTTCGGCTAGGATGCTGGCGTAATGGTCGTAATCCGCCCGTCTTGAAACACGGACCAAGGAGTCTAACATCTATGCGAGTGTTCGGGTGTCAAACCCCTACGCGTAATGAAAGTGAACGGAGGTGAGAACCGCAAGGTGCATCATCGACCGATCCTGATGTCTTCGGATGGATTTGAGTAAGAGCATAGCTGTTGGGACCCGAAAGATGGTGAACTATGCCTGAATAGGGTGAAGCCAGAGGAAACTCTGGTG------------------------------------------------------------------------------------------------------------------------------------------------------------------------------------------------------------------------------------------------------------------------------------------------------------------------------------------------------------------------------------------------------------------------------------------------------------------------------------------------------------------------------------------------------------------------------------------------------------------------------------------------------------------------------------------------------------------------------------------------------------------------------------------------------------------------------------------------------------------------------------------------------------------------------------------------------------------------------------------------------------------------------------------------------------------------------------------
>HQ599586_Toxicocladosporium_protearumCBS126499
CGTAACAAGGTCTCCGTAGGTGAACCTGCGGAGGGATCATTAC------------------------------CAGTAAC-------------------CCCCTG------------------------------------------------------------------------------------TCTCCGGAT-------GGGGAGGACTA-----------------------------------------------------------------------------------------------------------------------------CC------AACCCTTTG-TTGTCCGA--CCGCGTTGCCTCCGGG-GCGACCCTGACCT------------TCGGG-TCTTGGGGACCCCGGGTGGACAC-------CTAAACTC-T-GCGTAAC-TTTGTAGTCTGAGTAAAA-G--ATTTAATAAATTAAAACTTTCAACAACGGATCTCTTGGTTCTGGCATCGATGAAGAACGCAGCGAAATGCGATAAGTAATGTGAATTGCAGAATTCAGTGAATCATCGAATCTTTGAACGCACATTGCGCCCCGTGGTATTCCGCGGGGCATGCCTGTTCGAGCGTCATTTCACCACTCAAGCCTCGCTTGGTATTGGGCGATGCGGTCCG-CCGCACGCCTCAAATCGACCGGCT-GGGTCGATCGCACCCTCAGCGTTGTGG--AAAC--TATTCGC-TAAAGGGACTGTGGTCGGTCACGCCGTGAAAC-AAACCAA---TTTCAATGGTTGACCAAAGAAACCAACAGGGATTGCCCTAGTAACGGCGAGTGAAGCGGCAACAGCTCAAATTTGAAATCTGGCTCCTTTGGAGTCCGAGTTGTAATTTGTAGAGGATGCTTCTAGGCAGCCACCGGTCTAAGTTCCTTGGAACAGGACGTCATAGAGGGTGAGAATCCCGTATGCGACCGGAGAGGCGCCTTATACGTAGCTCCTTCGACGAGTCGAGTTGTTTGGGAATGCAGCTCTAAATGGGAGGTAAATTTCTTCTAAAGCTAAATATTGGCCAGAGACCGATAGCGCACAAGTAGAGTGATCGAAAGATGAAAAGCACTTTGGAAAGAGAGTTAAAAAGCACGTGAAATTGTTGAAAGGGAAGGGATTGCAACCAGACTTGCTCGCGGTGTTCCGCCGGTCTTCTGACCGGTCTACTCGCCGCGTTGCAGGCCAGCATCGTCTGGTGCCGCTGGAT-AAGACTTTGGGAATGTAGCTCCCT----CGGGAGGGTTATAGCCCTTTG--TGATGCAGCGCGCGCCGGGCGAGGTCCGCGCTTCGGCTAGGATGCTGGCGTAATGGTCGTAATCCGCCCGTCTTGAAACACGGACCAAGGAGTCTAACATCTATGCGAGTGTTCGGGTGTCAAACCCCTACGCGTAATGAAAGTGAACGGAGGTGGGAAGCGCAAGCTGCACCATCGACCGATCCTGATGTCTTCGGATGGATTTGAGTAAGAGCATAGCTGTTGGGACCCGAAAGATGGTGAACTATGCCTGAATAGGGTGAAGCCAGAGGAAACTCTGGTGGAGGCTCGCAGCGGTTCTGACGTGCAAATCGATCGTCAAATTTGGGTATAGGGGCGAAAGACTAATCGAACCATCTTGCAGTGAAGAGTAACATTATCACTTCGGGTTTGCGATATTGCCTGGCAACAGGTAATTGGGGTGATCAGAAGAAAGCTGCATCGGCGAAAGCTGGTGTCAGTCAGGTGCTGAACAGGTATACCTACGCTTCGACGTTGTCACATTTGCGCCGCACGAACACTCCCATCGGCAGAGACGGAAAGATCGCAAAGCCTCGACAGCTGCACAACACTCACTGGGGTCTCGTGTGCCCTGCCGAGACGCCAGAAGGACAAGCTTGTGGTCTCGTCAAGAACCTGAGTTTGATGTGCTTCGTATCGGTCGGTACACCTGGTCAGCCTCTAACAGAATTCATGCGCTCGAGAGACATGGAGCTGCTTGAAGAGTACGATCCTGTCATCAACCCGAACGCTACTAAGGTCTTCGTCAACGGTACGTGGGTGGGCGTGCATAAGAATGCTTCACAGCTCATGGACGTACTGCTCGACATCAGGCGAAAGGGCTTGATCTCCTTCGAGTGCACGATCATAAGAGACGTGCGTGATCGAGAGATCAAGATTTTCACGGATGCTGGACGTGTCATGCGACCGCTCTTCGTCGTTGACAACTCTCCGAACAGCGGCACCAGAGGTCAACTGGTGCTGAAGCAGGACCACATCTCGAAGCTTAGGGAAGACC-TGGTACACCTATCGAGCAACATC------GTGCCTCAAAGCGAAGCGGAGCGCGACGACCAGATCTTCGGCTGGAAGGGTCTTGTCAAGCATGGTGTTGTCGAGTACCTCGATGCCGAGGAAGAAGAAACTGCCATGATCATCATGTCGCCAGACGACCTCGAGGAGCACCGTGCGGTGCTTGAAGGTGTAGTCTATGAGGAGCCGAAGCATGACCCGCATGCGCGTATCAAGCCTGCGCCTAATCCTGCGATCCGGAAGTGGACACATTGCGAGATTCATACCTGCCATGAT-TCTCGGCATCTGCGCGTCGA
>HQ599598_Toxicocladosporium_banksiae_CBS_128215
CGTAACAAGGTCTCCGTAGGTGAACCTGCGGAGGGATCATTAC------------------------------TGTAA----------------------CCCCG------------------------------------------------------------------------------------GCTCCGGCT---------GGAGGAACA-----------------------------------------------------------------------------------------------------------------------------CC------AACCCTTTG-TTGTCCGA--CCGCGTTGCCTCCGGG-GCGACCCTGACCT------------CCGGG-TCTGGGGGACCCCGGGTGGACAC-------CTAAACTC-T-GCGTAAC-TTTGTAGTCTGAGTAAAA-T--TTTAAATAAATTAAAACTTTCAACAACGGATCTCTTGGTTCTGGCATCGATGAAGAACGCAGCGAAATGCGATAAGTAATGTGAATTGCAGAATTCAGTGAATCATCGAATCTTTGAACGCACATTGCGCCCCGTGGTATTCCGCGGGGCATGCCTGTTCGAGCGTCATTTCACCACTCAAGCCTCGCTTGGTATTGGGCGACGCGGTCCG-CCGCGCGCCTCAAATCGACCGGCT-GGGTCGATCGCACCCTCAGCGTTGTGG--AAAC--TATTCGC-TAAAGGGATTGTGGTCGGTCACGCCGTGAAAC-AAACCAA-T-TTTCAATGGTTGACC--AAGAACCAACAGGGATTGCCCTAGTAACGGCGAGTGAAGCGGCAACAGCTCAAATTTGAAATCTGGCGCTTCCAGCGTCCGAGTTGTAATTTGTAGAGGATGCTTCTAGGCAGCCACCGGTCTAAGTTCCTTGGAACAGGACGTCATAGAGGGTGAGAATCCCGTATGCGACCGGAGAGGCGCCTTATACGTAGCTCCTTCGACGAGTCGAGTTGTTTGGGAATGCAGCTCTAAATGGGAGGTAAATTTCTTCTAAAGCTAAATATTGGCCAGAGACCGATAGCGCACAAGTAGAGTGATCGAAAGATGAAAAGCACTTTGGAAAGAGAGTTAAAAAGCACGTGAAATTGTTGAAAGGGAAGGGATTGCAACCAGACTTGCTCGCGGTGTTCCGCCGGTCTTCTGACCGGTCTACTCGCCGCGTTGCAGGCCAGCATCGTCTGGTGCCGCTGGAT-AAGACTTTGGGAATGTAGCTCCCT----CGGGAGTGTTATAGCCCTTAG--TGATGCAGCGCGCGCCGGGCGAGGTCCGCGCTTCGGCTAGGATGCTGGCGTAATGGTCGTAATCCGCCCGTCTTGAAACACGGACCAAGGAGTCTAACATCTATGCGAGTGTTCGGGTGTCAAACCCCTACGCGTAATGAAAGTGAACGGAGGTGGGAACCGCAAGGTGCACCATCGACCGATCCTGATGTCTTCGGATGGATTTGAGTAAGAGCATAGCTGTTGGGACCCGAAAGATGGTGAACTATGCCTGAATAGGGTGAAGCCAGAGGAAACTCTGGTGGAGGCTCGCAGCGGTTCTGACGTGCAAATCGATCGTCAAATTTGGGTATAGGGGCGAAAGACTAATCGA-----CTAGCTGTGAAGAGCAACATCATTACCTCCGGTCTGCGATATTGCTTGGCGACAGGCAACTGGGGTGATCAGAAGAAGGCTGCATCCGCGAAAGCTGGTGTGAGTCAGGTGCTGAACAGGTATACCTACGCTTCGACGTTGTCACATTTGCGTCGCACGAACACGCCTATCGGTAGAGATGGCAAGATTGCGAAGCCTCGCCAACTGCACAACACGCACTGGGGTCTCGTATGCCCTGCAGAGACGCCAGAAGGCCAGGCTTGTGGTCTAGTCAAGAACCTGAGCTTAATGTGCTTCGTGTCCGTCGGTACGCCTGGACATCCTCTTACTGAATTCATGCGATCACGAGACATGGAGCTGCTCGAGGAGTACGATCCCGTCATGAATCCGAACGCCACAAAGGTCTTCGTCAACGGCACTTGGGTGGGTGTGCACAAGAACGCTTCACAGCTCATGGACGTGCTTCTCGACATTAGGCGTAAGGGCTTGATCAGTTTCGAGAACACGATCATAAGAGACGTGCGAGACCGAGAGATCAAGATCTTCACTGACGCCGGCCGTGTCATGAGACCTCTATTTGTCGTCGACAACGATCCGCGCAGCGCGAACAAGGGCACCCTGGTCCTGAAGCAGGATCACATCCAGAAGCTGAAAGAGGACT-TGGTCCACCTCTCCAGCACCGTC------GTGCCGCAAAGCGAGGAGGAGCGCGACGATCAGCTCTTCGGCTGGAAGGGTCTCGTGAAGCACGGTGTCGTCGAGTACCTTGACGCCGAGGAAGAGGAGACCGCTATGATCATCATGTCGCCTGACGACCTTGATGAGCATCGCATGGTGCTTGAGGGCATGGAGTACGAGGAGCCGGCCCAGGACCCGCATAGGCGTATCAAGCCTAAGCCGAACCCTGCGATCCGGAAATGGACGCATTGCGAGATCCAT-CCCGCTATGAT-TTTGGGCATTTGTGCTTCGA
>JF499847_Toxicocladosporium_pseudoveloxum_CBS_128775
CGTAACAAGGTCTCCGTAGGTGAACCTGCGGAGGGATCATTAC------------------------------CAGTAAC--------------------CCCTG------------------------------------------------------------------------------------TCTCCGGAT--------GGGAGGACTA-----------------------------------------------------------------------------------------------------------------------------CC------AACCCTTTG-TTGTCCGA--CCGCGTTGCCTCCGGG-GCGACCCTGACCT------------TCGGG-TCTGGGGGACCCCGGGTGGACAC-------ATAAACTC-T-GCGTAAC-TTTGTAGTCTGAGTAAAA-G--ATTTAATAAATTAAAACTTTCAACAACGGATCTCTTGGTTCTGGCATCGATGAAGAACGCAGCGAAATGCGATAAGTAATGTGAATTGCAGAATTCAGTGAATCATCGAATCTTTGAACGCACATTGCGCCCCGTGGTATTCCGCGGGGCATGCCTGTTCGAGCGTCATTTCACCACTCAAGCCTCGCTTGGTATTGGGCGATGCGGTCCG-CCGCACGCCTCAAATCGACCGGCT-GGGTCGATCGCACCCTCAGCGTTGTGG--AAAC--TATTCGC-TAAAGGGATTGTGGTCGGTCACGCCGTGAAAC-AAACCAA-T-TTTCAATGGTTGACCAAAGAAACCAACAGGGATTGCCCTAGTAACGGCGAGTGAAGCGGCAACAGCTCAAATTTGAAATCTGGCTCCTTCGGAGTCCGAGTTGTAATTTGTAGAGGATGCTTCTAGGCAGCCACCGGTCTAAGTTCCTTGGAACAGGACGTCATAGAGGGTGAGAATCCCGTATGCGACCGGAGAGGCGCCTTATACGTAGCTCCTTCGACGAGTCGAGTTGTTTGGGAATGCAGCTCTAAATGGGAGGTAAATTTCTTCTAAAGCTAAATATTGGCCAGAGACCGATAGCGCACAAGTAGAGTGATCGAAAGATGAAAAGCACTTTGGAAAGAGAGTTAAAAAGCACGTGAAATTGTTGAAAGGGAAGGGATTGCAACCAGACTTGCTCGCGGTGTTCCGCCGGTCTTCTGACCGGTCTACTCGCCGCGTTGCAGGCCAGCATCGTCTGGTGCCGCTGGAT-AAGACTTTGGGAATGTAGCTCCCT----CGGGAGTGTTATAGCCCTTTG--TGATGCAGCGCGCGCCGGGCGAGGTCCGCGCTTCGGCTAGGATGCTGGCGTAATGGTCGTAATCCGCCCGTCTTGAAACACGGACCAAGGAGTCTAACATCTATGCGAGTGTTCGGGTGTCAAACCCCTACGCGTAATGAAAGTGAACGGAGGTGGGAAGCGCAAGCTGCACCATCGACCGATCCTGATGTCTTCGGATGGATTTGAGTAAGAGCATAGCTGTTGGGACCCGAAAGATGGTGAACTATGCCTGAATAGGGTGAAGCCAGAGGAAACTCTGGTGGAGGCTCGCAGCGGTTCTGACGTGCAAATCGATCGTCAAATTTGGGTATAGGGGCGAAAGACTAATCGAACCAT----------------------------------------------------------------------------------------------------------------------------------------------------------------------------------------------------------------------------------------------------------------------------------------------------------------------------------------------------------------------------------------------------------------------------------------------------------------------------------------------------------------------------------------------------------------------------------------------------------------------------------------------------------------------------------------------------------------------------------------------------------------------------------------------------------------------------------------------------------------------------------------------------------------------------------------------------------------------------------------------------------------
>KF777190_Toxicocladosporium_ficiniae_CPC21282
CGTAACAAGGTCTCCGTAGGTGAACCTGCGGAGGGATCATTAC------------------------------TTGTAA---------------------CCCTG------------------------------------------------------------------------------------GCTCCGGCT---------GGAGGACTA-----------------------------------------------------------------------------------------------------------------------------CA------CACCCTTTG-TTGTCTGA--CCGCGTTGCCTCCGGG-GCGACCCTGACCT------------TCGGG-CCATGGGGACCCCGGGTGGACAC-------CTAAACTC-T-GCGTAAC-TTTGTAGTCTGAGTAAAC-A--AGTTAATAAATTAAAACTTTCAACAACGGATCTCTTGGTTCTGGCATCGATGAAGAACGCAGCGAAATGCGATAAGTAATGTGAATTGCAGAATTCAGTGAATCATCGAATCTTTGAACGCACATTGCGCCCCGTGGTATTCCGCGGGGCATGCCTGTTCGAGCGTCATTTCACCACTCAAGCCTCGCTTGGTATTGGGCGATGCGGTCCG-CCGCACGCCTCAAATCGACCGGCT-GGGTCGATCGCACCCTCAGCGTTGTGG--AAAC--TATTCGC-TAAAGGAGTTGTGGTCGGTCACGCCGTGAAAC-AAAACAA-T-TTTCAATGGTTGACCAAAGAAACCAACAGGGATTGCCCTAGTAACGGCGAGTGAAGCGGCAACAGCTCAAATTTGAAATCTGGCGCCTCCGGCGTCCGAGTTGTAATTTGTAGAGGATGCTTCTGGGCAGCCTCCGGTCTAAGTTCCTTGGAACAGGACGTCATAGAGGGTGAGAATCCCGTATGCGACCGGAAAGGCGCCCTATACGTAGCTCCTTCGACGAGTCGAGTTGTTTGGGAATGCAGCTCTAAATGGGAGGTAAATTTCTTCTAAAGCTAAATATTGGCCAGAGACCGATAGCGCACAAGTAGAGTGATCGAAAGATGAAAAGCACTTTGGAAAGAGAGTTAAAAAGCACGTGAAATTGTTGAAAGGGAAGGGATTGCAACCAGACTTGCTCGCGGTGTTCCGCCGGTCTTCTGACCGGTCTACTCGCCGCGTTGCAGGCCAGCATCGTCTGGGGCCGCTGGAT-AAGACTTTGGGAATGTAGCTCCTC----CGGGAGTGTTATAGCCCTTTG--TGATGCAGCGCGCCCCGGGCGAGGTCCGCGCTTCGGCTAGGATGCTGGCGTAATGGTCGTAATCCGCCCGTCTTGAAACACGGACCAAGGAGTCTAACATCTATGCGAGTGTTCGGGTGTCAAACCCCTACGCGTAATGAAAGTGAACGGAGGTGGGAACCGCAAGGTGCACCATCGACCGATCCTGATGTCTTCGGATGGATTTGAGTAAGAGCATAGCTGTTGGGACCCGAAAGATGGTGAACTATGCCTGAATAGGGTGAAGCCAGAGGAAACTCTGGTGGAGGCTCGCAGCGGTTCTGACGTGCAAATCGATCGTCAAATTTGGGTATAGGGGCGAAAGACTAATCGAACCAT-----------------------------------------------GGCAACGGGTAATTGGGGAGATCAGAAGAAGGCTGCGTCGGCGAAAGCCGGTGTCAGTCAAGTGCTGAATCGCTACACATATGCTTCGACGCTGTCACATTTGCGCCGCACGAACACGCCTATCGGAAGAGACGGCAAGATTGCAAAGCCTCGTCAACTGCACAACACTCACTGGGGTCTTGTCTGCCCAGCAGAGACGCCAGAAGGTCAAGCATGCGGTCTCGTCAAGAACCTAAGTCTAATGTGTTTCGTCTCTGTCGGCACTCCTGGCCAACCCCTCACAGAGTTCATGCGCTCCCGCGACATGGAGCTACTCGAAGAGTACGACCCTGTCATCGACCCAAACGCCACCAAAGTCTTCGTCAACGGCACTTGGGTCGGCGTGCACAAGAACGCCTCCCAGCTCATGGACGTGCTGCTTGACATCAGGCGGAAAGGGCTGATCAGCTTCGAGTGCACGATCATAAGAGACGTGCGTGACCGCGAGATCAAGATCTTCACCGACGCCGGCCGAGTCATGCGACCGCTCTTCGTCGTCGACAACGACAAGAACAGCAAGACCAAGGGCACGCTAGTGCTGAAGCAAGAGCACATCCAAAGCCTGAGAGAAGATC-TCGTGATGCTGTCCAGCACGGCT------GTGCCCCAGAGCGAGGCCGAGCGCGACGATGCCATCTTTGGCTGGAAGGGCCTCGTCAAGCACGGTGTGGTCGAGTACCTGGATGCTGAGGAAGAGGAGACGGCGATGATTATTATGTCGCCTGATGATCTGGATGAGCACCGTCTGGTACTTGAGGGGCAGCAGTATGAGGAGGCGAAGGATGATCCGCATAGGCGCATTAAGCCGAAGCCGAATCCTGCGATCAGGAAGTGGACGCATTGCGAGATCCAT-CCTGCGATGAT-TCTGGGGATTTGTGCTTCGA
>KJ869160_Toxicocladosporium_pini_CBS38005
--------GGTCTCCGTAGGTGAACCTGCGGAGGGATCATTAC------------------------------CAGTAAC-------------------CCCCCG------------------------------------------------------------------------------------TCTCCGGAC-------GGGGAGGACTA-----------------------------------------------------------------------------------------------------------------------------CC------AACCCTTTG-TTGTCCGA--CCGCGTTGCCTCCGGG-GCGACCCTGACCT------------TCGGGTTCTGGGGGACCCCGGGTGGACAC-------CTAAACTC-T-GCGTAAC-TTTGTAGTCTGAGTAAAA-G--ATTTAATAAATTAAAACTTTCAACAACGGATCTCTTGGTTCTGGCATCGATGAAGAACGCAGCGAAATGCGATAAGTAATGTGAATTGCAGAATTCAGTGAATCATCGAATCTTTGAACGCACATTGCGCCCCGTGGTATTCCGCGGGGCATGCCTGTTCGAGCGTCATTTCACCACTCAAGCCTCGCTTGGTATTGGGCGATGCGGTCCG-CCGCACGCCTCAAATCGACCGGCT-GGGTCGATCGCACCCTCAGCGTTGTGG--AAAC--TATTCGC-TAAAGGGATCGTGGTCGTTCACGCCGTGAAAC-AAACCAA-T-TTTCAATGGTTGACCAAAGAAACCAACAGGGATTGCCCTAGTAACGGCGAGTGAAGCGGCAACAGCTCAAATTTGAAATCTGGCTCCTTCGGAGTCCGAGTTGTAATTTGTAGAGGATGCTTCTAGGCAGCCACCGGTCTAAGTTCCTTGGAACAGGACGTCATAGAGGGTGAGAATCCCGTATGCGACCGGAGAGGCGCCTTATACGTAGCTCCTTCGACGAGTCGAGTTGTTTGGGAATGCAGCTCTAAATGGGAGGTAAATTTCTTCTAAAGCTAAATATTGGCCAGAGACCGATAGCGCACAAGTAGAGTGATCGAAAGATGAAAAGCACTTTGGAAAGAGAGTTAAAAAGCACGTGAAATTGTTGAAAGGGAAGGGATTGCAACCAGACTTGCTCGCGGTGTTCCGCCGGTCTTCTGACCGGTCTACTCGCCGCGTTGCAGGCCAGCATCGTCTGGTGCCGCTGGAT-AAGACTTTGGGAATGTAGCTCCCT----CGGGAGTGTTATAGCCCTTTG--TGATGCAGCGCGCGCCGGGCGAGGTCCGCGCTTCGGCTAGGATGCTGGCGTAATGGTCGTAATCCGCCCGTCTTGAAACACGGACCAAGGAGTCTAACATCTATGCGAGTGTTCGGGTGTCAAACCCCTACGCGTAATGAAAGTGAACGGAGGTGGGAAGCGCAAGCTGCACCATCGACCGATCCTGATGTCTTCGGATGGATTTGAGTAAGAGCATAGCTGTTGGGACCCGAAAGATGGTGAACTATGCCTGAATAGGGTGAAGCCAGAGGAAACTCTGGTGGAGGCTCGCAGCGGTTCTGACGTGCAAATCGATCGTCAAATTTGGGTATAGGGGCGAAAGACTAATCGAACCA-CTTGCAGTCAAGAGTAATATCATCACCTCGGGTCTACGATATTGTTTGGCAACAGGTAATTGGGGTGATCAGAAGAAAGCTGCGTCGGCGAAAGCTGGTGTCAGTCAGGTGCTGAACAGGTATACCTACGCTTCAACACTGTCACATTTACGCCGGACGAATACTCCCATCGGCAGAGACGGCAAGATTGCAAAGCCTCGACAATTGCACAATACTCATTGGGGTCTGGTCTGTCCTGCCGAGACGCCGGAAGGTCAGGCCTGTGGTCTCGTCAAGAACCTGAGCTTGATGTGCTTCGTGTCGGTCGGCACACCTGGTCAACCTCTTACTGAGTTCATGCGTTCAAGGGACATGGAACTGCTCGAAGAGTACGATCCTGTCATCAACCCGAACGCTACCAAGGTGTTCGTCAACGGCACGTGGGTGGGTGTACACAAGAACGCTTCACAGCTCATGGACGTGCTGCTGGACATTAGGCGGAAAGGCTTGATCAGCTTCGAGTGCACGATCATAAGAGACGTGCGTGATAGAGAGATCAAGATCTTCACGGATGCTGGACGTGTCATGAGACCGCTCTTCGTGGTCGACAACTCTCCCAACAGCGGGACCAGAGGTCAACTGGTCCTGAAGCAAGACCATATCTCGAAGCTGAGAGAAGACC-TGGTACACCTCTCGAGCAACATC------GTGCCTCAAAGCGAAGCCGAACGCGACGAGCACATCTTCGGCTGGAAAGGTCTTGTAAAGCACGGTGTCGTCGAATACCTCGATGCCGAGGAAGAGGAGACTGCGATGATCATTATGTCGCCAGACGACCTCGAGGAGCACCGTGCGGTGCTTGAAGGTGTAGTCTACGAGGAGCCGAAGCATGACCCGCATGCGCGTATCAAGCCTGCGCCTAATCCTGCGATCCGGAAGTGGACTCATTGCGAGATTCAC-CCTGCTATGAT-TCTCGGCATCTGCGCGTCG-
>KY752806_Toxicocladosporium_cacti_URM7489
CGTAACAAGGTCTCCGTAGGTGAACCTGCGGAGGGATCATTAC------------------------------TGTAA----------------------CCCCG------------------------------------------------------------------------------------GCTCCGGCT---------GGAGGAACA-----------------------------------------------------------------------------------------------------------------------------CC------AACCCTTTG-TTGTCCGA--CCGCGTTGCCTCCGGG-GCGACCCTGACCT------------CCGGG-TCTGGGGGACCCCGGGTGGACAC-------CTAAACTC-T-GCGTAAC-TTTGTAGTCTGAGTAAAA-T--TTTTAATAAATTAAAACTTTCAACAACGGATCTCTTGGTTCTGGCATCGATGAAGAACGCAGCGAAATGCGATAAGTAATGTGAATTGCAGAATTCAGTGAATCATCGAATCTTTGAACGCACATTGCGCCCCGTGGTATTCCGCGGGGCATGCCTGTTCGAGCGTCATTTCACCACTCAAGCCTCGCTTGGTATTGGGCGACGCGTTCCG-CCGCGCGCCTCGAATCGACCGGCT-GGGTCGATCGCACCCTCAGCGTTGTGG--AAAC--TATTCGC-TAAAGGGATTGTGGTCGGTCACGC--------------------------------------------------------------------------GCGGCAACAGCTCAAATTTGAAATCTGGCGCTTCCAGCGTCCGAGTTGTAATTTGTAGAGGATGCTTCTAGGCAGCCACCGGTCTAAGTTCCTTGGAACAGGACGTCATAGAGGGTGAGAATCCCGTATGCGACCGGAGAGGCGCCTTATACGTAGCTCCTTCGACGAGTCGAGTTGTTTGGGAATGCAGCTCTAAATGGGAGGTAAATTTCTTCTAAAGCTAAATATTGGCCAGAGACCGATAGCGCACAAGTAGAGTGATCGAAAGATGAAAAGCACTTTGGAAAGAGAGTTAAAAAGCACGTGAAATTGTTGAAAGGGAAGGGATTGCAACCAGACTTGCTCGCGGTGTTCCGCCGGTCTTCTGACCGGTCTACTCGCCGCGTTGCAGGCCAGCATCGTCTGGTGCCGCTGGAT-AAGACTTTGGGAATGTAGCTCCCT----CGGGAGTGTTATAGCCCTTAG--TGATGCAGCGCGCGCCGGGCGAGGTCCGCGCTTCGGCTAGGATGCTGGCGTAATGGTCGTAATCCGCCCGTCTTGAAACACGGACCAAGGAGTCTAACATCTATGCGAGTGTTCGGGTGTCAAACCCCTACGCGTAATGAAAGTGAACGGAGGTGGGAACCGCAAGGTGCACCATCGACCGATCCTGATGTCTTCGGATGGATTTGAGTAAGAGCATAGCTGTTGGGACCCGAAAGATGGTGAACTATGCCTGAATAGGGTGAAGCCAGAGGAAACTCTG----------------------------------------------------------------------------------------------------------------------------------------------------------------------------------------------------------------------------------------------------------------------------------------------------GCACTGGGGCCTCGTATGCCCTGCAGAGACGCCAGAAGGCCAGGCTTGTGGTCTAGTCAAGAATCTGAGCTTGATGTGCTTCGTTTCCGTCGGTACGCCTGGACATCCTCTGACCGAGTTCATGCGATCACGAGACATGGAGCTGCTCGAGGAGTACGATCCCGTCATGAATCCCAACGCCACAAAGGTCTTCGTCAACGGTACTTGGGTGGGTGTGCACAAGAATGCTTCACAGCTGATGGACGTGCTTCTCGACATCAGGCGTAAGGGCTTGATCAGTTTCGAAAACACGATCATAAGAGACGTGCGAGACCGAGAGATCAAGATCTTCACCGACGCCGGCCGTGTCATGAGACCCCTGTTCGTCGTCGACAACGACCCACGAAGCGCGAGCAAGGGCACCCTGGTCCTGAAGCAGGACCACATTCAGAAGCTGAAAGACGACT-TGGTCCACCTCTCCAGCACCGTC------GTGCCGCAGAGCGAGGAGGAGCGCGACGACCAGCTCTTCGGCTGGAAGGGTCTTGTCAAGCACGGTGTCGTCGAGTACCTGGACGCCGAGGAAGAGGAGACAGCTATGATCATCATGTCGCCTGACGACCTCGATGAGCATCGCATGGTGCTTGAGGGCATGGAGTACGAGGAGCCAGCCCAGGACCCGCATAGGCGTATCAAGCCTAAGCCGAATCCTGCGATCCGGAAGTGGACGCACTGCGAGATTCAC-CCTGCTATGAT-TCTCGGTATCTGCGCTTCCA
>KY752813_Toxicocladosporium_cacti_URM7490
CGTAACAAGGTCTCCGTAGGTGAACCTGCGGAGGGATCATTAC------------------------------TGTAA----------------------CCCCGC-----------------------------------------------------------------------------------GCTCCGGCT---------GGAGGAACA-----------------------------------------------------------------------------------------------------------------------------CC------AACCCTTTG-TTGTCCGA--CCGCGTTGCCTCCGGG-GCGACCCTGACCT------------CCGGG-TCTGGGGGACCCCGGGTGGACAC-------CTAAACTC-T-GCGTAAC-TTTGTAGTCTGAGTAAAA-T--TTTTAATAAATTAAAACTTTCAACAACGGATCTCTTGGTTCTGGCATCGATGAAGAACGCAGCGAAATGCGATAAGTAATGTGAATTGCAGAATTCAGTGAATCATCGAATCTTTGAACGCACATTGCGCCCCGTGGTATTCCGCGGGGCATGCCTGTTCGAGCGTCATTTCACCACTCAAGCCTCGCTTGGTATTGGGCGACGCGGTCCG-CCGCGCGCCTCAAATCGACCGGCT-GGGTCGATCGCACCCTCAGCGTTGTGG--AAAC--TATTCGC-TAAAGGGATTGTGGTCGGTCACGC----------------------------------------------------------------GGCGAGTGAAGCGGCAACAGCTCAAATTTGAAATCTGGCGCTTCCAGCGTCCGAGTTGTAATTTGTAGAGGATGCTTCTAGGCAGCCACCGGTCTAAGTTCCTTGGAACAGGACGTCATAGAGGGTGAGAATCCCGTATGCGACCGGAGAGGCGCCTTATACGTAGCTCCTTCGACGAGTCGAGTTGTTTGGGAATGCAGCTCTAAATGGGAGGTAAATTTCTTCTAAAGCTAAATATTGGCCAGAGACCGATAGCGCACAAGTAGAGTGATCGAAAGATGAAAAGCACTTTGGAAAGAGAGTTAAAAAGCACGTGAAATTGTTGAAAGGGAAGGGATTGCAACCAGACTTGCTCGCGGTGTTCCGCCGGTCTTCTGACCGGTCTACTCGCCGCGTTGCAGGCCAGCATCGTCTGGTGCCGCTGGAT-AAGACTTTGGGAATGTAGCTCCCT----CGGGAGTGTTATAGCCCTTAG--TGATGCAGCGCGCGCCGGGCGAGGTCCGCGCTTCGGCAGGGATGCTGGCGTAATGGTCGTAATCCGCCCGTCTTGAAACACGGACCAAGGAGTCTAACATCTATGCGAGTGTTCGGGTGTCAAACCCCTACGCGTAATGAAAGTGAACGGAGGTGGGAACCGCAAGGTGCACCATCGACCGATCCTGATGTCTTCGGATGGATTTGAGTAAGAGCATAGCTGTTGGGACCCGAAAGATGGTGAACTATGCCTGAATAGGGTGAAGCCAGAGGAAACTCTGGTGGAGGCTCGCAGCGGTTCTGACGTGCAAATCGATCGTCAAATTTGGGTAT-------------------------------------------------------------------------------------------------------------------------------------------------------------------------------------------------------AGAGATGGCAAGATTGCGAAGCCTCGCCAACTGCACAATACGCACTGGGGCCTCGTATGCCCTGCAGAGACGCCAGAAGGCCAGGCTTGTGGTCTAGTCAAGAATCTGAGCTTGATGTGCTTCGTTTCCGTCGGTACGCCTGGACATCCTCTGACCGAGTTCATGCGATCACGAGACATGGAGCTGCTCGAGGAGTACGATCCCGTCATGAATCCCAACGCCACAAAGGTCTTCGTCAACGGTACTTGGGTGGGTGTGCACAAGAATGCTTCACAGCTGATGGACGTGCTTCTCGACATCAGGCGTAAGGGCTTGATCAGTTTCGAAAACACGATCATAAGAGACGTGCGAGACCGAGAGATCAAGATCTTCACCGACGCCGGCCGTGTCATGAGACCCCTGTTCGTCGTCGACAACGACCCACGAAGCGCGAGCAAGGGCACCCTGGTCCTGAAGCAGGACCACATTCAGAAGCTGAAAGACGACT-TGGTCCACCTCTCCAGCACCGTC------GTGCCGCAGAGCGAGGAGGAGCGCGACGACCAGCTCTTCGGCTGGAAGGGTCTTGTCAAGCACGGTGTCGTCGAGTACCTGGACGCCGAGGAAGAGGAGACAGCTATGATCATCATGTCGCCTGACGACCTCGATGAGCATCGCATGGTGCTTGAGGGCATGGAGTACGAGGAGCCAGCCCAGGACCCGCATAGGCGTATCAAGCCTAAGCCGAATCCTGCGATCCGGAAGTGGACGCACTGCGAGATTCAC-CCTGCTATGAT-TCTCGGTATCTGCGCTTCCA
>KY752815_Toxicocladosporium_immaculatum_URM7491
---------GTCTCCGTAGGTGAACCTGCGGAGGGATCATTAC------------------------------CAGTACCA------------------CCGTCG------------------------------------------------------------------------------------CCTCCGGGC-GT---CG--GTCTACTA-----------------------------------------------------------------------------------------------------------------------------CC------AACCCTTTG-TCATCCGA--CCTCGTTGCCTCCGGGTGCGACCCTGACCT------------TCGGGTCTCGCGTCTCCCCGGGTGGACACA----CATCAAAACTCT-GCATAAC-TTTGTAGTCTGAGTAAAACT--TTTAATTAAATTAAAACTTTCAACAACGGATCTCTTGGTTCTGGCATCGATGAAGAACGCAGCGAAATGCGATAAGTAATGTGAATTGCAGAATTCAGTGAATCATCGAATCTTTGAACGCACATTGCGCCCCGTGGTATTCCGCGGGGCATGCCTGTTCGAGCGTCATTTCACCACTCAAGCCTCGCTTGGTATTGGGCGTCGCGGTCCG-CCGCGTGCCTCAAATCGACCGGCT-GGGTCGATCGCACCCTCAGCGTTGTGG--CAACATCATTCGC-TAAAGGCACCGCGCTCGGTCACTC----------------------------------------------------------------GGCGAGTGAAGCGGCAACAGCTCAAATTTGAAATCTGGCGCTTCCGGCGTCCGAGTTGTAATTTGTAGAGGATGCTTCTGGGCAGCCACCGGTCTAAGTTCCTTGGAACAGGACGTCATAGAGGGTGAGAATCCCGTATGCGACCGGAGAGGCGCCCTATACGTAGCTCCTTCGACGAGTCGAGTTGTTTGGGAATGCAGCTCTAAATGGGAGGTAAATTTCTTCTAAAGCTAAATATTGGCCAGAGACCGATAGCGCACAAGTAGAGTGATCGAAAGATGAAAAGCACTTTGGAAAGAGAGTTAAAAAGCACGTGAAATTGTTGAAAGGGAAGGGATTGCAACCAGACTTGCTCGCGGTGTTCCGCCGGTCTTCTGACCGGTCTACTCGCCGCGTTGCAGGCCAGCATCGTCTGGGGCTGCGGGAT-AAGACTTTGGGAATGTAGCTCCCT----CGGGAGTGTTATAGCCCTTTG--TGATGCCGCACGCCCCGGGCGAGGTCCGCGCTTCGGCTAGGATGCTGGCGTAATGGTCGTAATCCGCCCGTCTTGAAACACGGACCAAGGAGTCTAACATCTATGCGAGTGTTCGGGTGTCAAACCCCTACGCGTAATGAAAGTGAACGGAGGTGGGAAGCGCAAGCTGCACCATCGACCGATCCTGATGTCTTCGGATGGATTTGAGTAAGAGCATAGCTGTTGGGACCCGAAAGATGGTGAACTATGCCTGAATAGGGTGAAGCCAGAGGAAACTCTGGTGGAGGCTCGCAGCGGTTCTGACGTGCAAATCGATCGTCAAATTTGGGTAT------------------------------------------------------------------------------------------------------------------------------------------------------------------------------GCGTCGCACGAACACGCCTATCGGCAGAGATGGCAAGATTGCAAAACCTCGCCAGCTGCACAACACACATTGGGGCCTTGTCTGCCCTGCAGAAACGCCAGAAGGACAAGCTTGTGGCCTCGTCAAGAACCTGAGTTTGATGTGCTTCGTGTCGGTCGGCACACCCGGCCAGCCTCTGACGGAGTTCATGCGCTCGCGAGACATGGAGCTGCTCGAAGAGTATGATCCAGTCCTCAATCCGAACGCTACCAAGGTGTTCGTGAACGGTACCTGGGTCGGCGTCCACAAGAACGCGTCACAGCTCATGGAAGTGCTGCTGGACATCAGGCGTAAGGGCTTGATCAGTTTTGAGTGCACCATCATAAGAGACGTGCGTGATCGAGAGATCAAGATCTTCACCGATGCAGGTCGTGTTATGAGGCCGCTGTTCGTCGTCGACAATCAGAACGGCAGCGACACGAAGGGCAAGCTGGTACTGAAGCAGGAGCATGTACAACAGCTGAGGGATGACT-TGCAACACCTCTCCAGCGCTGCA------GTGCCGCAGAGCGAAGCTGAACGCGATGAGCAGCTGTTCGGATGGAAGGGACTCGTTAAGCACGGAGTCGTCGAATATCTTGATGCTGAGGAAGAGGAGACCGCCATGATCATCATGTCGCCTGACGATCTGGACGAGCACCGCGCTGTACTGGAGGGCATCCCCTACGAGGAGCCGAAGGACGATCCGCATAGGCGTATCAAGCCTAAGCCAAATCCT------------------------------------------------------------------
>LN834444_Toxicocladosporium_sp_UTHSC_DI13_172
-----------------------------------ATCATTAC------------------------------CAAGTAC-------------------AA-CCA------------------------------------------------------------------------------------TCTACGGAC---------GGGCTGCTA-----------------------------------------------------------------------------------------------------------------------------CC------AACCCTTTG-CTGTCCGA--CCGCGTTGCCTCCGGG-GCGACCCTGACCT------------CCGGGTCTTGGGGGACCCCGGGTGGACAC-------CTAAACTC-T-GCGTAAC-TTTGTAGTCTGAGTAAAAGA--TTTTAATAAATTAAAACTTTCAACAACGGATCTCTTGGTTCTGGCATCGATGAAGAACGCAGCGAAATGCGATAAGTAATGTGAATTGCAGAATTCAGTGAATCATCGAATCTTTGAACGCACATTGCGCCCCGTGGTATTCCGCGGGGCATGCCTGTTCGAGCGTCATTTCACCACTCAAGCCTCGCTTGGTATTGGGCGACGCGGTCCG-CCGCGCGCCTCAAATCGACCGGCT-GGGTCGATCGCACCCTCAGCGTTGTGG--AAAC--TATTCGC-TAAAGGAGTCGCGGTCGGTCACGCCGTGAAAC-AAACCAA-T-TTTCAATGGTTGACC----------------------------------AGTGAAGCGGCAACAGCTCAAATTTGAAATCTGGCGCTTCCGGCGTCCGAGTTGTAATTTGTAGAGGATGCTTCTGGGCAGCCACCGGTCTAAGTTCCTTGGAACAGGACGTCATAGAGGGTGAGAATCCCGTATGTGACCGGAGAGGCGCCCTATACGTAGCTCCTTCGACGAGTCGAGTTGTTTGGGAATGCAGCTCTAAATGGGAGGTAAATTTCTTCTAAAGCTAAATATTGGCCAGAGACCGATAGCGCACAAGTAGAGTGATCGAAAGATGAAAAGCACTTTGGAAAGAGAGTTAAAAAGCACGTGAAATTGTTGAAAGGGAAGGGATTGCAACCAGACTTGCTCGCGGTGTTCCGCCGGTCTTCTGACCGGTCTACTCGCCGCGTTGCAGGCCAGCATCGTCTGGGGCCGCCGGAT-AAGACTTTGGGAATGTAGCTCCCT----CGGGAGTGTTATAGCCCTTTG--TGATGCGGCGCGTCCCGGGCGAGGTCCGCGCTTCGGCTAGGATGCTGGCGTAATGGTCGTAATCCGCCCGTCTTGAAACACGGACCAAGGAGTCTAACATCTATGCGAGTGTTCGGGTGTCAAACCCCTACGCGTAATGAAAGTGAACGGAGGTGGGAACCGCAAGGTGCACCATCGACCGATCCTGATGTCTTCGGATGGATTTGAGTAAGAGCATAGCTGTTGGGACCCGAAAGATGGTGAACTATGCCTGAATAGGGTGAAGCCAGAGGAAACTCTGGTGGAGGCTCGCAGCGGTTCTGACGTGCAAATCGATCGTCAAA------------------------------------------------TAACATCATCACTTCTGGTCTGCGGTATTGTTTGGCGACGGGTAATTGGGGTGATCAGAAGAAGGCTGCATCAGCGAAAGCTGGTGTCAGTCAGGTGCTGAATCGGTATACCTACGCCTCGACACTGTCGCATTTGCGCCGCACGAACACACCAATTGGCAGAGACGGCAAGATCGCTAAGCCTCGCCAGTTGCACAACACTCACTGGGGTCTTGTGTGTCCCGCAGAAACGCCAGAAGGTCAGGCTTGTGGTCTAGTCAAGAATCTGAGTCTGATGTGCTTCGTCTCGGTCGGCACCCCTGGACAGCCTCTGACAGAGTTCATGCGCTCGCGTGACATGGAACTGCTCGAAGAGTACGACCCAGTCATCAACCCCAACGCTACCAAGGTCTTCGTGAACGGCACTTGGGTCGGTGTTCACAAGAACGCCTCACAGCTTATGGATGTGCTGCTCGACATCAGGCGGAAAGGCTTGATCAGTTTCGAATGCACGATCATAAGAGACGTGCGTGATCGGGAGATCAAGATCTTCACTGACGCCGGTCGTGTGATGAGACCACTCTTCGTTGTCGACAACGAGCCGCGCAGCCAGACCAAGGGCACACTTGTCCTGAAACAAGAGCACATCCAGAAGCTGAGAGAGGACC-TAGTCCACCTCTCAAGCAACGTG------GTGCCTCAGAGCGAAGCAGAACGCGATGACCAATTGTTCGGCTGGAAAGGTCTCGTCAAGCATGGTGTGGTTGAGTACCTCGACGCCGAGGAAGAGGAGACTGCTATGATCATCATGTCTCCGGACGACCTTGACGAGCACCGCCTGGTGAAGGAGGGCATGGTCTACGAGGAGCCCAAGGATGACCCGCATAGGCGTATCAAGCCTAAGCCGAATCCTGCGATCCACAAGTGGACTCACTGCGAGATTCAC-CCTGCCATGAT-TCTTGGCATCTGCGCTTCCA
>LT799737_Neocladosporium_leucadendri_CPC29090
-GTAACAAGGTCTCCGTAGGTGAACCTGCGGAGGGATCATTATTATGCGAAGTGGCTACCCGGGTCCGCGGACCCGTAGCAAGCTACTCCCTGTAGAAACCCCCTCACGCAT-------------------------------------------------------------GCGGGAGGTGGG----GGGCCGACAAGGCCCCGGGGTTTAGCA-------------------------------------------------------------------------------------------------------------------GATCTTCA-TCC------AACCCTTTG-TTGTTCAAACCTCTGTTGCCTCGGGG-GCGGCCCTGACCCAAGTCTAAAACGTCTTG-CGAATGGGACCCCCGGCGGCCAAT----AACCAAACTCTT-GCGTATC-TCTGTCGTCTGAGTGATTAT--ATCAATCAAATTAAAACTTTCAACAACGGATCTCTTGGTTCTGGCATCGATGAAGAACGCAGCGAAATGCGATAAGTAATGTGAATTGCAGAATTCAGTGAATCATCGAATCTTTGAACGCACATTGCGCCCCTTGGTATTCCGGGGGGCATGCCTGTTCGAGCGTCATTTCACCACTCAAGCCTCGCTTGGTATTGGGCGATGCGGTCCG-CCGCACGCCTCAAATCGACCGGCT-GGGTCGATCGTCCCCTCAGCGTTGTGGTTCAAC-TAATTCGC-TAAAGGGTTTTCGGTCGGTCACGCCGTTAAAC-AAGACCTCATTCTTAAAGGTTGACC-----------------------------------------------------------GAAATCTGGCGTCTTCGGCGTCCGAGTTGTAATTTGTAGAGGATGCTTCTGGGCAGCCACCGGTCTAAGTTCCTTGGAACAGGACGTCATAGAGGGTGAGAATCCCGTATGCGACCGGACAGGCACCCTCCACGTAGCTCCTTCGACGAGTCGAGTTGTTTGGGAATGCAGCTCTAAATGGGAGGTAAATTTCTTCTAAAGCTAAATACCGGCCAGAGACCGATAGCGCACAAGTAGAGTGATCGAAAGATGAAAAGTACTTTGGAAAGAGAGTTAAAAAGCACGTGAAATTGTTGAAAGGGAAGGGTTTGCAACCAGACTTGCTCGCGGTGTTCCGCCGGTCTTCTGACCGGTCTACTCGCCGCGCTGCAGGCCAGCATCGTCTGGGGCCGCCGGAT-AAGACTTTAGGAATGTAGCTCCCT----CGGGAGTGTTATAGCCTATTG--TGATGCGGCGCGTCCCGGGCGAGGTCCGCGCTTCGGCTAGGATGCTGGCGTAATGGTTGTAAACCGCCCGTCTTGAAACACGGACCAAGGAGTCTAGCATCTATGCGAGTGTTCGGGTGTCAAACCCCTACGCGTAATGAAAGTGAACGGAGGTGGGAACTTT-TTGTGCACCATCGACCGATCCTGATGTCTTCGGATGGATTTGAGTAAGAGCATAGCTGTTGGGACCCGAAA--------------------------------------------------------------------------------------------------------------------------TTGGCCGTGAAGAGCAATATCCTTACGTCAGGATTGAGATATTGTTTGGCAACGGGAAATTGGGGTGATCAGAAGGAGGCCGCGTCGGCAAAGGCTGGTGTGAGTCAAGTGCTAAATCGTTACACATACGCCTCGACACTGTCACATTTGCGCCGTACGAACACGCCAATTGGCAGAGACGGCAAGATCGCTAAGCCGCGTCAATTGCACAACACGCATTGGGGTCTCGTTTGCCCGGCAGAAACGCCCGAAGGTCAGGCTTGTGGTCTCGTCAAGAACTTGAGTTTGATGTGCTTCGTTTCTGTCGGTACCCCAGGAGGACCTCTTACGGACTTCATGCGCCAACGAGACATGGAGCTCCTCGAGGAGTACGATCCAGTACTAAACCCGAATGCTACGAAGGTGTTTGTCAACGGCACCTGGGTTGGTGTGCACAAAAATCCTGGGCAGCTGATGGAGGTGTTACTGGATATCAGGAGAAAAGGCTTGATCAGTTTCGAGAACACCATCATAAGAGACGTGCGTGATCGAGAGATTAAGGTCTTTACTGATGCGGGCCGTGTGATGCGGCCGCTGTTTGTCGTAGACAACAATACACGCAGTGCAACTCGAGGGATGTTGGTGTTGAAGCAGGAACATGTGCAGTCACTCAGGGACGACCTTTGCGTACCTGGCCAACAACGAGCCTGACCCAGAGGAGAGCGAAGAGCAGCGCGATGCTCATCTGTTTGGCTGGAAGGGCTTGGTGAAGAACGGAATCGTCGAGTATCTCGATGCCGAAGAAGAGGAGACGGCGATGATCATCATGTCGCCAGACGATCTTGACGAACACCGCATGGTCCGGGATGGCGTGGCCTACGAGGAGCCAAAAGAAGACCCGCATCGCCGTATCAAGCCGAAGCCCAACCCAGCTATCCACAGATGGACGCACTGCGAGATCCAC-CCGGCGATGAT-TCTGGGTATTTGCGCGTCCA
>LT799737_Neocladosporium_leucadendri_CPC29092
------------------GGTGAACCTGCGGAGGGATCATTATTATGCGAAGTGGCTACCCGGGTCCGCGGACCCGTAGCAAGCTACTCCCTGTAGAAACCCCCTCCCGCAT-------------------------------------------------------------GCGGGAGGTGGG----GGGCCGACAAGGCCCCGGGGTTTAGCA-------------------------------------------------------------------------------------------------------------------GATCTTCA-TCC------AACCCTTTG-TTGTTCAAACCTCTGTTGCCTCGGGG-GCGGCCCTGACCCAAGTCTAAAACGTCTTG-CGAATGGGACCCCCGGCGGCCAAT----GACCAAACTCTT-GCGTATC-TCTGTCGTCTGAGTGATTAT--ATCAATCAAATTAAAACTTTCAACAACGGATCTCTTGGTTCTGGCATCGATGAAGAACGCAGCGAAATGCGATAAGTAATGTGAATTGCAGAATTCAGTGAATCATCGAATCTTTGAACGCACATTGCGCCCCTTGGTATTCCGGGGGGCATGCCTGTTCGAGCGTCATTTCACCACTCAAGCCTCGCTTGGTATTGGGCGACGCGGTCCG-CCGCACGCCTCAAATCGACCGGCT-GGGTCGATCGTCCCCTCAGCGTTGTGGTTCAAC-TAATTCGC-TAAAGGGTTTTCGGTCGGTCACGCCGTTAAAC-AAGACCTCATTTTTAAAGGTTGACC-------------------------------------------------GCTCAAATTTGAAATCTGGCGTCTTCGGCGTCCGAGTTGTAATTTGTAGAGGATGCTTCTGGGCAGCCACCGGTCTAAGTTCCTTGGAACAGGACGTCATAGAGGGTGAGAATCCCGTATGCGACCGGACAGGCACCCTCCACGTAGCTCCTTCGACGAGTCGAGTTGTTTGGGAATGCAGCTCTAAATGGGAGGTAAATTTCTTCTAAAGCTAAATACCGGCCAGAGACCGATAGCGCACAAGTAGAGTGATCGAAAGATGAAAAGTACTTTGGAAAGAGAGTTAAAAAGCACGTGAAATTGTTGAAAGGGAAGGGTTTGCAACCAGACTTGCTCGCGGTGTTCCGCCGGTCTTCTGACCGGTCTACTCGCCGCGCTGCAGGCCAGCATCGTCTGGGGCCGCCGGAT-AAGACTTTAGGAATGTAGCTCCCT----CGGGAGTGTTATAGCCTATTG--TGATGCGGCGCGTCCCGGGCGAGGTCCGCGCTTCGGCTAGGATGCTGGCGTAATGGTTGTAAACCGCCCGTCTTGAAACACGGACCAAGGAGTCTAGCATCTATGCGAGTGTTCGGGTGTCAAACCCCTACGCGTAATGAAAGTGAACGGAGGTGGGAACTTT-TTGTGCACCATCGACCGATCCTGATGTCTTCGGATGGATTTGAGTAAGAGCATAGCTGTTGGGACCCGAAAGATGGTGAACTATGCCTGAATAGGGTGAAGCCAGAGGAAACTCTGGTGGAGGCTCGCAG---------------------------------------------------------------TTGGCCGTGAAGAGCAATATCCTTACGTCAGGATTGAGATATTGTTTGGCAACGGGAAATTGGGGTGATCAGAAGAAGGCCGCGTCGGCAAAGGCTGGTGTGAGTCAAGTGCTAAATCGTTACACATACGCCTCGACACTGTCACATTTGCGCCGTACGAACACGCCAATTGGCAGAGACGGCAAGATCGCTAAGCCGCGTCAATTGCACAACACGCATTGGGGTCTCGTTTGCCCGGCAGAAACGCCCGAAGGTCAGGCTTGTGGTCTCGTCAAGAACTTGAGTTTGATGTGCTTCGTTTCTGTCGGTACCCCAGGAGGACCTCTTACGGACTTCATGCGCCAACGAGACATGGAGCTCCTCGAGGAGTACGATCCAGTACTAAACCCGAATGCTACGAAGGTGTTTGTCAACGGCACCTGGGTTGGTGTGCACAAAAATCCTGGGCAGCTGATGGAGGTGTTACTGGATATCAGGAGAAAAGGCTTGATCAGTTTCGAGAACACCATCATAAGAGACGTGCGTGATCGAGAGATTAAGGTCTTTACTGATGCGGGCCGTGTGATGCGGCCGCTGTTTGTCGTAGACAACAATACACGCAGTGCAACTCGAGGGATGTTGGTGTTGAAGCAGGAACATGTGCAGTCACTCAGGGACGACC-TTGCGTACCTGGCCAACAACGAGCCTGACCCAGAGGAGAGCGAAGAGCAGCGCGATGCTCATCTGTTTGGCTGGAAGGGCTTGGTGAAGAACGGAATCGTCGAGTATCTCGATGCCGAAGAAGAGGAGACGGCGATGATCATCATGTCGCCAGACGATCTTGACGAACACCGCATGGTCCGGGATGGCGTGGCCTACGAGGAGCCAAAAGAAGACCCGCATCGCCGTATCAAGCCGAAGCCCAACCCAGCTATCCACAGATGGACGCACTGCGAGATCCAC-CCGGCGATGAT-TCTGGGTATTTGCGCGTCCA
>NR_111765_Toxicocladosporium_strelitziaeCBS_132535
-GTAACAAGGTCTCCGTAGGTGAACCTGCGGAGGGATCATTAC------------------------------CAAGTAC-------------------AACCCG------------------------------------------------------------------------------------TCTCCGGAC---------GGGCTGCTA-----------------------------------------------------------------------------------------------------------------------------CC------AACCCTTTG-TTGTCCGA--CCGCGTTGCCTCCGGG-GCGACCCTGACCT------------TCGGGTCATGGGGGACCCCGGGTGGACAC-------CTAAACTC-T-GCGTAAC-TTTGTAGTCTGAGTAAAA-T--TTTTAATAAATTAAAACTTTCAACAACGGATCTCTTGGTTCTGGCATCGATGAAGAACGCAGCGAAATGCGATAAGTAATGTGAATTGCAGAATTCAGTGAATCATCGAATCTTTGAACGCACATTGCGCCCCGTGGTATTCCGCGGGGCATGCCTGTTCGAGCGTCATTTCACCACTCAAGCCTCGCTTGGTATTGGGCGACGCGGTCCG-CCGCGCGCCTCAAATCGACCGGCT-GGGTCGATCGCACCCTCAGCGTTGTGG--AAAC--TATTCGC-TAAAGGAGTCGTGGTCGGTCACGCCGTGAAAC-AAACCAA-T-TTTCAATGGTTGACCAAAGAAACCAACAGGGATTGCCCTAGTAACGGCGAGTGAAGCGGCAACAGCTCAAATTTGAAATCTGGCGCTTCCGGCGTCCGAGTTGTAATTTGTAGAGGATGCTTCTGGGCAGCCACCGGTCTAAGTTCCTTGGAACAGGACGTCATAGAGGGTGAGAATCCCGTATGCGACCGGAGAGGCGCCCTATACGTAGCTCCTTCGACGAGTCGAGTTGTTTGGGAATGCAGCTCTAAATGGGAGGTAAATTTCTTCTAAAGCTAAATATTGGCCAGAGACCGATAGCGCACAAGTAGAGTGATCGAAAGATGAAAAGCACTTTGGAAAGAGAGTTAAAAAGCACGTGAAATTGTTGAAAGGGAAGGGATTGCAACCAGACTTGCTCGCGGTGTTCCGCCGGTCTTCTGACCGGTCTACTCGCCGCGTTGCAGGCCAGCATCGTCTGGGGCCGCCGGAT-AAGACTTTGGGAATGTAGCTCCCT----CGGGAGTGTTATAGCCCTTTG--TGATGCGGCGCGTCCCGGGCGAGGTCCGCGCTTCGGCTAGGATGCTGGCGTAATGGTCGTAATCCGCCCGTCTTGAAACACGGACCAAGGAGTCTAACATCTATGCGAGTGTTCGGGTGTCAAACCCCTACGCGTAATGAAAGTGAACGGAGGTGGGAACCGCAAGGTGCACCATCGACCGATCCTGATGTCTTCGGATGGATTTGAGTAAGAGCATAGCTGTTGGGACCCGAAAGATGGTGAACTATGCCTGAATAGGGTGAAGCCAGAGGAAACTCTGGTGGAGGCTCGCAGCGGTTCTGACGTGCAAATCGATCGTCAAATTTGGGTATAGGGGCGAAAGACTAATCGAACCAT----------------------------------------ACTGTCTGGCGACGGGTAATTGGGGTGATCAGAAGAAGGCCGCATCAGCGAAAGCTGGTGTCAGTCAAGTGCTGAACCGATATACTTACGCCTCAACACTATCACATTTGCGCCGGACGAACACTCCAATTGGCAGAGATGGCAAGATCGCCAAGCCTCGTCAACTGCACAACACTCACTGGGGTCTGGTGTGTCCTGCAGAAACGCCAGAAGGTCAAGCTTGTGGTCTCGTCAAGAACCTGAGCTTGATGTGTTTCGTCTCTGTCGGGACTCCTGGACAGCCTTTAACAGAGTTCATGCGCTCGCGTGACATGGAGCTGCTCGAAGAGTATGATCCAGTCATCAATCCTAACGCCACCAAGGTCTTCGTCAACGGCACGTGGGTAGGTGTACACAAGAATGCCTCACAGCTCATGGATGTGCTGCTCGACATCAGGCGGAAAGGCTTGATCAGCTTCGAGTGCACGATCATAAGAGATGTGCGTGATCGGGAGATCAAGATCTTCACTGATGCCGGTCGTGTGATGAGACCACTCTTCGTCGTCGACAACGAGCCGCGCAGCCAGACCAAGGGCACGCTGGTCCTGAAGCAGGAGCACATCCAGAAACTGAGAGAGGACC-TTGTACACCTTTCCAGCAACATC------GTCCCTCAGAGCGAAGCAGAACGCGATGACCAACTCTTCGGCTGGAAGGGTCTCGTCAAGCACGGTGTTGTCGAGTACCTCGACGCCGAGGAAGAGGAGACTGCTATGATCATCATGTCACCGGATGACCTGGATGAGCACCGCCTGGTCAAGGAGGGCATGGTCTATGAGGAGCCAAAGGATGATCCGCATAGGCGTATCAAGCCTAAGCCGAATCCTGCGATTCACAAGTGGACTCATTGCGAGATTCAC-CCTGCCATGAT-TCTCGGTATTTGCGCTTCTA
>NR_121555_Toxicocladosporium_posoqueriae_CPC19305
CGTAACAAGGTCTCCGTAGGTGAACCTGCGGAGGGATCATTAC------------------------------CAAAAAGTA----------------CAACCCG------------------------------------------------------------------------------------CCTCCGGGC--------GGGCTTGCTA-----------------------------------------------------------------------------------------------------------------------------CC------AACCCTTTG-TTTTCTGA--CCGCGTTGCCTCCGGG-GCGACCCTGACCT------------TCAGG-TCTCGGTGACCCCGGGCGGACCA-------CCAAACTC-T-GCGTAACATTTGCAGTCTGAGTAAAA-A--AGTTAATAAACTAAAACTTTCAACAACGGATCTCTTGGTTCTGGCATCGATGAAGAACGCAGCGAAATGCGATAAGTAATGTGAATTGCAGAATTCAGTGAATCATCGAATCTTTGAACGCACATTGCGCCCCGTGGTATTCCGCGGGGCATGCCTGTTCGAGCGTCATTTCACCACTCAAGCCTCGCTTGGTATTGGGCGACGCGGTCCG-CCGCGCGCCTCGAATCGACCGGCT-GGGTCGATCGCACCCTCAGCGTTGTGG--AAAC--TATTCGCGGAAGGGAACAGCGGTCGGTCACGCCGTGAAAC-AAACCAA-TTTTTCAATGGTTGACCAAAGAAACCAACAGGGATTGCCCTAGTAACGGCGAGTGAAGCGGCAATAGCTCAAATTTGAAATCTGGCGTCTCCGGCGTCCGAGTTGTAATTTGTAGAGGATGCTTCTGGGCAGCCTCCGGTCTAAGTTCCTTGGAACAGGACGTCATAGAGGGTGAGAATCCCGTATGCGACCGGAAAGGCGCCCTATACGTAGCTCCTTCGACGAGTCGAGTTGTTTGGGAATGCAGCTCTAAATGGGAGGTAAATTTCTTCTAAAGCTAAATATTGGCCAGAGACCGATAGCGCACAAGTAGAGTGATCGAAAGATGAAAAGCACTTTGGAAAGAGAGTTAAAAAGCACGTGAAATTGTTGAAAGGGAAGGGATTGCAACCAGACTTGCTCGCGGTGTTCCGCCGGTCTTCTGACCGGTCTATTCGCCGCGTTGCAGGCCAGCATCGTCTGGCGCCGCTGGAT-AAGACTTTGGGAATGTGGCTCCCC----CGGGAGTGTTATAGCCCATTG--TGATGCAGCGCGCGCCGGGCGAGGTCCGCGCTTCGGCTAGGATGCTGGCGTAATGGTCGTAATCCGCCCGTCTTGAAACACGGACCAAGGAGTCTAACATCTATGCGAGTGTTCGGGTGTCAAACCCCTACGCGTAATGAAAGTGAACGGAGGTGGGAAGCGCAAGCTGCACCATCGACCGATCCTGATGTCTTCGGATGGATTTGAGTAAGAGCATAGCTGTTGGGACCCGAAAGATGGTGAACTATGCCTGAATAGGGTGAAGCCAGAGGAAACTCTGGTGGAGGCTCGCAGCGGTTCTGACGTGCAAATCGATCGTCAAATTTGGGTATAGGGGCGAAAGACTAATCGAACCAT------------------------ACGGCAGGTCTGCGATATTGTCTGGCAACAGGTAATTGGGGCGATCAAAAGAAGGCTGCATCTGCGAAGGCTGGTGTCAGTCAGGTGTTGAATCGCTACACCTATGCCTCGACGCTGTCACATTTGCGCCGCACGAACACGCCTATCGGCAGAGATGGCAAGATTGCGAAGCCCCGACAGCTGCACAATACACATTGGGGCCTCGTATGCCCTGCCGAGACTCCAGAGGGACAAGCTTGTGGTCTTGTCAAGAACTTGAGCTTGATGTGCTTCGTGTCTGTCGGCACACCAGGCCAGCCTCTGACGGAGTTCATGCGCTCGCGTGACATGGAGCTCCTTGAGGAGTACGATCCTGTGATCAATCCTAATGCCACCAAGGTCTTCGTCAATGGCACATGGGTAGGCGTGCATAAGAATGCTTCGCAGCTCATGGATGTCCTGCTCGAAATTAGGCGGAAAGGCTTGATCAGCTTTGAATGTACGATCATAAGAGACGTGCGTGATAGGGAGATCAAAATTTTCACCGACGCAGGCCGTGTCATGAGACCGCTGTTTGTGGTAGACAATGAAGCAGGCAGCCAGACCAAGGGTACCTTGGTACTGAAGCAGGAACACATTGAGCGGCTCAGGGAAGATC-TCCAGCACCTCTCCAATATTGCA------GCGCCTGAGAGCGAGGCTGAGCGCGACGAGAAATTGTTTGGATGGAAAGGCCTCGTTAAGCACGGCGTCGTCGAATATCTGGATGCTGAGGAAGAAGAGACCGCCATGATCATCATGTCGCCTGACGATCTGGATGAGCACCGTATGGTACTTCAAGGCGTGCCATATGAGGAACCGAAGGACGATCCGCACAGGCGTATCAAGCCTAAGCCGAATCCTGCAATCCACAAGTGGACTCATTGCGAGATCCAT-CCAGCCATGAT---------------------
>Rachicladosporium_africanum_CMW39100T
---------------------------------------------------------------------------------------------------------------------------------------------------------------------------------------------------GGCGCGTC-A----------------------------------------------------------------------------------------------------------------------------------------CA------AACCCTTTG-TCGTCCGA--CTATGTTGCCTCGGGG-GAGACCCTGCCTC-------------CGGG--CGGGTGGCACCCCGGTGGACCAA-----ACCAAACTCTT-GCGTAAC--GTGTCGTCTGAGTAGATTT--ACAAAATAAATCAAAACTTTCAACAACGGATCTCTTGGTTCTGGCATCGATGAAGAACGCAGCGAAATGCGATAAGTAATGTGAATTGCAGAATTCAGTGAATCATCGAATCTTTGAACGCACATTGCGCCCCGTGGCATTCCGCGGGGCATGCCTGTTCGAGCGTCATCACACCACTCAAGCCTCGCTTGGTATTGGGCGACGC-------------------------------------------------------------------------------------------------------------------------------------------------------------------------------------------------------------------------------------------------------------------------------------------------------------------------------------------------------------------------------------------------------------------------------------------------------------------------------------------------------------------------------------------------------------------------------------------------------------------------------------------------------------------------------------------------------------------------------------------------------------------------------------------------------------------------------------------------------------------------------------------------------------------------------------------------------------------------------------------------------------------------------------------------------------------------------------------------------------------------------------------------------------------------------------------------------------------------------------------------------------------------------------------------------------------------------------------------------------------------------------------------------------------------------------------------------------------------------------------------------------------------------------------------------------------------------------------------------------------------------------------------------------------------------------------------------------------------------------------------------------------------------------------------------------------------------------------------------------------------------------------------------------------------------------------------------------------------------------------------------------------------------------------------------
>Rachicladosporium_alpinum_CBS136040T
-----------------------------------ATCATTAA------------------------------ACGAAACAAAC---------------CCTCCCCCCGG----------------------------------------------------------------------------------------------GGAGGGCCAGTC----------------------------------------------------------------------------------------------------------------------------TCA------AACCCTTTG-TCGTCCGA--CTATGTTGCCTCGGGG-GAGACCCTGCCTT-------------CGGG--CGGGTGGCACCCCGGTGGACCAA-----ACCAAACTCTT-GCGTAAC--ATGTCGTCTGAGTCGATTT---AAAAATAAATCAAAACTTTCAACAACGGATCTCTTGGTTCTGGCATCGATGAAGAACGCAGCGAAATGCGATAAGTAATGTGAATTGCAGAATTCAGTGAATCATCGAATCTTTGAACGCACATTGCGCCCCGTGGTATTCCGCGGGGCATGCCTGTTCGAGCGTCATTACACCACTCAAGCCTCGCTTGGTATTGGGCGACGCGGTTTT-CCGCGCGCCTCAAATCTCCCGGCT-GGTTCGAATCGTCCCTCAGCGTTGTGG--AAAC--TATTCGC-TAAAGGTGCGCGCTTCGGTCACGCCGTTAAAC-AAGCCAA-CTCATTAAAGGTTGACC----------------------------------------------------------------------------------------------GTAGAGGATGCTTCTGGGCAGCCCCTGTAAAAAGTTCCTTGGAACAGGACGTCATAGAGGGTGAGAATCCCGTATGCGACCGGAAGGGCACCCTCCACGTAGCTCCTTCGACGAGTCGAGTTGTTTGGGAATGCAGCTCTAAATGGGAGGTAAATTTCTTCTAAAGCTAAATACTGGCCAGAGACCGATAGCGCACAAGTAGAGTGATCGAAAGATGAAAAGCACTTTGGAAAGAGAGTTAAAAAGCACGTGAAATTGTTGAAAGGGAAGCGTTTGCAACCAGACTTGCTCGCGGTGTTCCGCCGGTCTTCTGACCGGTTCACTCGCCGCGTTGCAGGCCAGCATCGTCTGGGGCCGCCGGAT-AAGACCTTGGTAATGTAGCTCCCCCTCGGGGGAGTGTTATAGACCATGT--TGATGCGGCGCGTCCCGGGCGAGGTCCGCGCTTCGGCTAGGATGCTGGCGTAATGGTTGTAAACGGCCCGTCTTGAAACACGGACCAAGGAGTCTAACATCTATGCGAGTGTTCGGGTGTCAAACCCCTACGCGTAATGAAAGTGAACGGAGGTGGGAACTTTATTGTGCACCATCGACCGATCCTGATGTCTTCGGATGGATTTGAGTAAGAGCATAGCTGTTGGGACCCGAAAGATGGTGAACTATGCCTGAATAGGGTGAAG------------------------------------------------------------------------------------------------------------------------------------------------------------------------------------------------------------------------------------------------------------------------------------------------------------------------------------------------------------------------------------------------------------------------------------------------------------------------------------------------------------------------------------------------------------------------------------------------------------------------------------------------------------------------------------------------------------------------------------------------------------------------------------------------------------------------------------------------------------------------------------------------------------------------------------------------------------------------------------------------------------------------------------------------------------------------------------------------------------
>Rachicladosporium_americanum_CBS124774
CGTAACAAGGTCTCCGTAGGTGAACCTGCGGAGGGATCATTAA------------------------------CTGAAACAAAA---------------CCC--------------------------------------------------------------------------GAGGG---------CTCCGGTC------CTCGGGCGCGTC----------------------------------------------------------------------------------------------------------------------------TCA------AACCCTATG-CCGTCCGA--CTATGTTGCCTCGGGG-GAGACCCTGCCCT-------------CGGG--CGGGTGGCACCCCGGTGGACCAA-----ACCAAACTCTTCGCGTAAC--CAGTCGTCTGAGTAGATAT--AAAGAATAAATCAAAACTTTCAACAACGGATCTCTTGGTTCTGGCATCGATGAAGAACGCAGCGAAATGCGATAAGTAATGTGAATTGCAGAATTCAGTGAATCATCGAATCTTTGAACGCACATTGCGCCCCGTGGTATTCCGCGGGGCATGCCTGTTCGAGCGTCATTACACCACTCAAGCCTCGCTTGGTATTGGGCGACGCGGTACG-CCGCGCGCCTCAAATCTCTCGGCTGGGTCTGAATCGTCCCTCAGCGTTGTGG--AAAC--TATTCGC-TAAAGGTGCGCGTTTCGGTCACGCCGTTAAAC-AAACCAA-CCCATTAAAGG-TGACCAAAGAAACCAACAGGGATTGCCCTAGTAACGGCGAGTGAAGCGGCAATAGCTCAAATTTGAAATCTGACGTCTTCGGCGTCCGAGTTGTAATTTGTAGAGGATGCTTCTGGGCAGCCACCGGTCTAAGTTCCTTGGAACAGGACGTCATAGAGGGTGAGAATCCCGTATGCGACCGGAAAGGCACCCTCCACGTAGCTCCTTCGACGAGTCGAGTTGTTTGGGAATGCAGCTCTAAATGGGAGGTAAATTTCTTCTAAAGCTAAATACTGGCCAGAGACCGATAGCGCACAAGTAGAGTGATCGAAAGATGAAAAGCACTTTGGAAAGAGAGTTAAAAAGCACGTGAAATTGTTGAAAGGGAAGCGTTTGCAACCAGACTTGCTCGCGGTGTTCCGCCGGTCTTCTGACCGGTTCATTCGCCGCGTTGCAGGCCAGCATCGTCTGGGGCCGCCGGAT-AATACCTTGGTAATGTAGCTCCCCTC--GGGGAGTGTTATAGACCATTG--TGATGCGGCGCGTCCCGGGCGAGGTCCGCGCTTCGGCTAGGATGTTGGCGTAATGGTTGTAAACGGCCCGTCTTGAAACACGGACCAAGGAGTCTAACGTCTATGCGAGTGTTCGGGTGTCAAACCCCTACGCGTAATGAAAGTGAACGGAGGTGGGAACTTTATTGTGCACCATCGACCGATCCTGATGTCTTCGGATGGATTTGAGTAAGAGCATAGCCGTTGGGACCCGAAAGATGGTGAACTATGCCTGAATAGGGTGAAGCCAGAGGAAACTCTGGTGGAGGCTCGCAGCGGTTCTGACGTGCAAATCGATCGTCAAATTTGGGTATAGGGGCGAAAGACTAATCGAACC--CTTGCGGTGAAGAGCAATATCATTACCGCTGGTTTGCGGTATTGTCTAGCCACGGGCAATTGGGGCGATCAGAAGAAGGCTGCAAGCGCCAAAGCTGGTGTCAGTCAAGTGCTCAATCGGTACACCTACGCTTCGACATTGTCACATTTGCGACGCACGAACACGCCAATCGGCAGAGACGGTAAGATTGCAAAGCCTCGACAATTGCACAACACGCATTGGGGTCTTGTGTGTCCTGCCGAGACGCCCGAAGGACAGGCTTGTGGTCTGGTCAAGAATTTGAGTTTGATGTGTTTCGTTTCTGTCGGTACGCCGGGTCACCCGCTCGTCGACTTCATGCGTCAACGAGACATGGAGCTGCTTGAGGAGTACGACCCGGTCATTAACCCCAACGCTACCAAGGTGTTTGTGAACGGTGTTTGGGTGGGTGTGCACAAGAACTCTTCTCAATTAATGGAGGTGCTGCACGATATCCGTCGTAAGGGTTTGATTTCGTTCGAGTGCACGATCATAAGAGATGTGCGTGATCGCGAGATCAAGATCTTCACTGATGCTGGGCGTGTCATGAGACCACTCTTTGTTGTCGACAATGATGCGAGAAGTGCAACTCGTGGGAATCTGGTCCTCAAGCAAGAACACGTGCAGAGGCTGAAGGAGGATC-TTGTCATCCTTGCAAGCGGCGAGACA---GAGCACACGAGTGAGGCTGAGCGCGATGACAAGCTCTTTGGCTGGAAAGGTCTTGTCAAGAACGGTATTGTGGAGTACCTCGATGCCGAGGAAGAGGAGACGGCTATGATCATCATGTCTCCCGACGACCTGGACGAGCACAATATGGTTCGCGATGGCATTCCTGTTTACGATGATGGTCTCGACCCGCACAGACGCATCAAGCCCAAGCCTAACCCTGCGATTAGGCTGTGGACACACTGCGAGATCCAT-CCGGCTATGAT-TCTGGGTATTTGCGCATCCA
>Rachicladosporium_cboliae_CBS125424
CGTAACAAGGTCTCCGTAGGTGAACCTGCGGAGGGATCATTAA------------------------------ACGAAACAAAG---------------CCCGTGGCGAGC-------------------------------------------------------------------------------CTCCGGGCGCGCC-ACGGGCCCAGTC----------------------------------------------------------------------------------------------------------------------------TCA------AACCCTTTG-TCGTCCGA--CTATGTTGCCTCGGGG-GAGACCCTGCCTC-------------CGGG--CGGGTGGCACCCCGGTGGACCAA-----ACCAAACTCTT-GCGTAAC--CAGTCGTCTGAGTAGATTT--ACAAAATAAATCAAAACTTTCAACAACGGATCTCTTGGTTCTGGCATCGATGAAGAACGCAGCGAAATGCGATAAGTAATGTGAATTGCAGAATTCAGTGAATCATCGAATCTTTGAACGCACATTGCGCCCCGTGGTATTCCGCGGGGCATGCCTGTTCGAGCGTCATTACACCACTCAAGCCTCGCTTGGTATTGGGCGACGCGGTACG-CCGCGCGCCTCAAATCTTTCGGCTGGGTCTGAATCGTCCCTCAGCGTTGTGG--AAAC--TATTCGC-TAAAGGGTTCGCGTTCGGTCACGCCGTTAAACAAAACCATTTTCATTAAAGGTTGACCAAAGAAACCAACAGGGATTGCCCTAGTAACGGCGAGTGAAGCGGCAACAGCTCAAATTTGAAATCTGGCGTCTTCGGCGTCCGAGTTGTAATTTGTAGAGGATGCTTCTGGGCAGCCACCGGTCTAAGTTCCTTGGAACAGGACGTCATAGAGGGTGAGAATCCCGTATGCGACCGGAAAGGCACCCTCCACGTAGCTCCTTCGACGAGTCGAGTTGTTTGGGAATGCAGCTCTAAATGGGAGGTAAATTTCTTCTAAAGCTAAATACCGGCCAGAGACCGATAGCGCACAAGTAGAGTGATCGAAAGATGAAAAGCACTTTGGAAAGAGAGTTAAAAAGCACGTGAAATTGTTGAAAGGGAAGCGTTTGCAACCAGACTTGCTCGCGGTGTTCCGCCGGTCTTCTGACCGGTTCACTCGCCGCGTTGCAGGCCAGCATCGTCTGGGGCCGCCGGAT-AATACCTTGGTAACGTAGCTCCCCTC--GGGGAGTGTTATAGACCATTG--TGATGCGGCGCGTCCCGGGCGAGGTCCGCGCTTCGGCTAGGATGCTGGCGTAATGGTTGTAAACGGCCCGTCTTGAAACACGGACCAAGGAGTCTAACGTCTATGCGAGTGTTCGGGTGTCAAACCCCTACGCGTAATGAAAGTGAACGGAGGTGGGAACTTTATTGTGCACCATCGACCGATCCTGATGTCTTCGGATGGATTTGAGTAAGAGCATAGCCGTTGGGACCCGAAAGATGGTGAACTATGCCTGAATAGGGTGAAGCCAGAGGAAACTCTGGTGGAGGCTCGCAGCGGTTCTGACGTGCAAATCGATCGTCAAATTTGGGTATAGGGGCGAAAGACTAATCGAACCATCTGGCGGTGAAGAGCAATATCCTCACGGCTGGTCTACGGTACTGCTTGGCTACTGGAAACTGGGGTGACCAGAAGAAGGCTGCCAGCGCGAAAGCCGGCGTCAGTCAAGTGCTCAACCGATATACTTACGCTTCGACTTTGTCACATTTGCGACGCACAAACACACCTATCGGCAGAGATGGCAAGATTGCAAAGCCTCGACAACTGCACAATACGCACTGGGGTCTCGTGTGCCCTGCCGAGACGCCGGAAGGACAGGCTTGTGGTTTGGTCAAGAATTTGAGTTTGATGTGCTTCGTCTCTGTTGGTACGCCTGGCCACCCGCTTGTCGATTTCATGCGGCAGCGCGACATGGAGTTGCTCGAAGAGTACGATCCAGTCATCAATCCGAATGCTACGAAGGTCTTCGTGAACGGTGTCTGGGTGGGTGTGCACAAGAACTCTTCGCAACTAATGGAAGTTCTACATGATATCCGCCGCAAGGGTTTGATCTCTTTCGAGTGCACGATCATAAGAGACGTGCGTGATCGCGAGATCAAGATCTTCACCGATGCTGGCCGTGTCATGAGACCGCTGTTCGTCGTCGACAACGACGCGAGAAGTGCGACCCGTGGCAACTTGGTTCTCAAGCAGGAGCACGTGCAGAGGCTGAAGGAGGATC-TTGTCATCCTTGCGAGCGGCGAGACG---GAGCACACGAGCGAAGCTGAGCGCGACGACAAGCTCTTCGGCTGGAAAGGTCTGGTCAAGAACGGTATCGTCGAGTACCTCGACGCCGAGGAAGAGGAGACGGCCATGATCATCATGTCGCCTGATGATCTGGACGAGCACAACATGGTCCGCGACGGCATTCCAGTATATGATGATGGACTCGACCCTCACAGACGTATCAAGCCCAAGCCGAACCCTGCGATCAGACTGTGGACCCACTGCGAGATTCAC-CCGGCCATGAT-TCTGGG--------------
>Rachicladosporium_corymbiae_CBS145087
----ACAAGGTCTCCGTAGGTGAACCTGCGGAGGGATCATTAA------------------------------ACGAAACAAAC---------------CCTCCCGGCGCG-------------------------------------------------------------------------------CTCCGGCGCGTGG-GGAGGGCCAGTC----------------------------------------------------------------------------------------------------------------------------TCA------AACCCTTTG-TTGTCCGA--CTATGTTGCCTCGGGG-GAGACCCTGCCCTT---------C-GCGGG--CGGGTGGCACCCCGGTGGACCGA-----ATCAAACTCTT-GCGTAAC-TTTGTCGTCCGAGTCGATTT-TAAAGAATAAATCAAAACTTTCAACAACGGATCTCTTGGTTCTGGCATCGATGAAGAACGCAGCGAAATGCGATAAGTAATGTGAATTGCAGAATTCAGTGAATCATCGAATCTTTGAACGCACATTGCGCCCCGTGGTATTCCGCGGGGCATGCCTGTTCGAGCGTCATTACACCACTCAAGCCTCGCTTGGTATTGGGCGACGCGGTACG-CCGCGCGCCTCAAATCCCCCGGCTGGGTCAGGATCGTCCCTCAGCGTTGTGG--AAAC--TATTCGC-TAGAGGCGCTCGCTCCGGTCCCGCCGTTAAACAAAACCAATTTCATTAAAGGTTGACC----------ACAGGGATTGCCCTAGTAACGGCGAGTGAAGCGGCAACAGCTCAAATTTGAAATCTGGCGTCTTCGGCGTCCGAGTTGTAATTTGTAGAGGATGCTTCTGGGCAGCCACCGGTCTAAGTTCCTTGGAACAGGACGTCATAGAGGGTGAGAATCCCGTATGCGACCGGAAAGGCACCCTCCACGTAGCTCCTTCGACGAGTCGAGTTGTTTGGGAATGCAGCTCTAAATGGGAGGTAAATTTCTTCTAAAGCTAAATACTGGCCAGAGACCGATAGCGCACAAGTAGAGTGATCGAAAGATGAAAAGCACTTTGGAAAGAGAGTTAAAAAGCACGTGAAATTGTTGAAAGGGAAGCGTTTGCAACCAGACTTGCTCGCGGTGTTCCGCCGGTCTTCTGACCGGTTCACTCGCCGCGTTGCAGGCCAGCATCGTCTGGGGCCGCCGGAT-AAGACCTTGGTAATGTAGCTCCCCTC--GGGGAGTGTTATAGACCATGT--TGATGCGGCGCGTCCCGGGCGAGGTCCGCGCTTCGGCTAGGATGCTGGCGTAATGGTTGTAAACGGCCCGTCTTGAAACACGGACCAAGGAGTCTAACATCTATGCGAGTGTTCGGGTGTCAAACCCCTACGCGTAATGAAAGTGAACGGAGGTGGGAACTTTACTGTGCACCATCGACCGATCCTGATGTCTTCGGATGGATTTGAGTAAGAGCATAGCTGTTGGGACCCGAAAGATGGTGAACTATGCCTGAATAGGGTGAAGCCAGAGGAAACTCTGGTGGAGGCTCGCAGCGGTTCTGACGTGCAAATCGATCGTCAAATTTGGGTATAGGGGCGAAAGACTAATCG----------------------------------------------------------------------------------------------------------------------------------------------------------------------------------------------------------------------------------------------------------------------------------------------------------------------------------------------------------------------------------------------------------------------------------------------------------------------------------------------------------------------------------------------------------------------------------------------------------------------------------------------------------------------------------------------------------------------------------------------------------------------------------------------------------------------------------------------------------------------------------------------------------------------------------------------------------------------------------------------------------------------
>Rachicladosporium_eucalypti_CBS138900T
CGTAACAAGGTCTCCGTAGGTGAACCTGCGGAGGGATCATTAA------------------------------ACGAAACAAAC---------------CCTCCCGGTGGG-------------------------------------------------------------------------------CTCCGGCCCGCCG-GGAGGGCCAGTC----------------------------------------------------------------------------------------------------------------------------TCA------AACCCTTTG-TCGTCCGA--CTATGTTGCCTCGGGG-GAGACCCTGCCTT-------------TGGG--CGGGTGGCACCCCGGTGGACCAA-----ACCAAACTCTT-GCGTAAC-TTTGTCGTCTGAGTCGATTT-TTTAAAATAAATCAAAACTTTCAACAACGGATCTCTTGGTTCTGGCATCGATGAAGAACGCAGCGAAATGCGATAAGTAATGTGAATTGCAGAATTCAGTGAATCATCGAATCTTTGAACGCACATTGCGCCCCGTGGTATTCCGCGGGGCATGCCTGTTCGAGCGTCATTACACCACTCAAGCCTCGCTTGGTATTGGGCGACGCGGTACG-CCGCGCGCCTCAAATCTTCCGGCT-GGTTCGAATCGTCCCTCAGCGTTGTGG--AAAC--TATTCGC-TAAAGGTGCGCGTTTCGGTCACGCCGTTAAAC-AAACCAA-CTCATTAAAGGTTGACC------------------------------------------GGCAACAGCTCAAATTTGAAATCTGGCGTCCTCGGCGTCCGAGTTGTAATTTGTAGAGGATGCTTCTGGGCAGCCACCGGTCTAAGTTCCTTGGAACAGGACGTCATAGAGGGTGAGAATCCCGTATGCGACCGGAAAGGCACCCTCCACGTAGCTCCTTCGACGAGTCGAGTTGTTTGGGAATGCAGCTCTAAATGGGAGGTAAATTTCTTCTAAAGCTAAATACTGGCCAGAGACCGATAGCGCACAAGTAGAGTGATCGAAAGATGAAAAGCACTTTGGAAAGAGAGTTAAAAAGCACGTGAAATTGTTGAAAGGGAAGCGTTTGCAACCAGACTTGCTCGCGGTGTTCCGCCGGTCTTCTGACCGGTTCACTCGCCGTGTTGCAGGCCAGCATCGTCTGGGGCCGCCGGAT-AAGACCTTGGTAATGTAGCTCCCCCTCGGGGGAGTGTTATAGACCATGT--TGATGCGGCGCGTCCCGGGCGAGGTCCGCGCTTCGGCTAGGATGCTGGCGTAATGGTTGTAAACGGCCCGTCTTGAAACACGGACCAAGGAGTCTAACATCTATGCGAGTGTTCGGGTGTCAAACCCCTACGCGTAATGAAAGTGAACGGAGGTGGGAACTTTATTGTGCACCATCGACCGATCCTGATGTCTTCGGATGGATTTGAGTAAGAGCATAGCTGTTGGGACCCGAAAGATGGTGAACTATGCCTGAATAGGGTGAAGCCAGAGGAAACTCTGGTGGAGGCTCGCAGC------------------------------------------------------------------------------------------------------------------------------------------------------------------------------------------------------------------------------------------------------------------------------------------------------------------------------------------------------------------------------------------------------------------------------------------------------------------------------------------------------------------------------------------------------------------------------------------------------------------------------------------------------------------------------------------------------------------------------------------------------------------------------------------------------------------------------------------------------------------------------------------------------------------------------------------------------------------------------------------------------------------------------------------------------------------------------
>Rachicladosporium_europaeum_G231
----------------------------CGGAGGGATCATTAACA--------------------GTTCTGAGTCAGAACAAAC---------------TCTCCCACCCGAGAGTCCGGTGAGGAAAGAGACCCCCTTTGGGAGGGGCTCGAGTACGCCTGTCCAGCTCAAGGGCTGGGGGTAACGACGCCGTCGACCAGGTGGGAGAGGGTGCTG----------------------------------------------------------------------------------------------------------------------------TCACTAAACAACCCTTTG-TCGTCCGA--CCATGTTGCCTCGGGG-GAGACCCTGCCTT-------------CGGG--CGGGTGGCACCCCGGTGGACCAA-----TTCAAACTCTT-GCGTTAA-CCAGTCGTCTGAGTAGATTT--ACAAAATAAATCAAAACTTTCAACAACGGATCTCTTGGTTCTGGCATCGATGAAGAACGCAGCGAAATGCGATAAGTAATGTGAATTGCAGAATTCAGTGAATCATCGAATCTTTGAACGCACATTGCGCCCCGTGGTATTCCGCGGGGCATGCCTGTTCGAGCGTCATTACACCACTCAAGCCTCGCTTGGTATTGGGCGACGCGGTACGTCCGCGCGCCTCAAATCTTCCGGCT-GGTTCGAATCGTCCCTCAGCGTTGTGG--AAAC--TATTCGC-TAAAGGTGCGCGTTTCGGTCACGCCGTTAAAC-AAGCCAATTTCATTAAAGGTTGACCAAAGAAACCAACAGGGATTGCCCTAGTAACGGCGAGTGAAGCGGCAACAGCTCAAATTTGAAATCTGGCGTCTTCGGCGTCCGAGTTGTAATTTGTAGAGGATGATTCTGGGCAGCCACCGGTCTAAGTTCCTTGGAACAGGACGTCATAGAGGGTGAGAATCCCGTATGCGACCGGAAAGGCACCCTCCACGTATCTCCTTCGACGAGTCGAGTTGTTTGGGAATGCAGCTCTAAATGGGAGGTAAATTTCTTCTAAAGCTAAATACTGGCCAGAGACCGATAGCGCACAAGTAGAGTGATCGAAAGATGAAAAGCACTTTGGAAAGAGAGTTAAAAAGCACGTGAAATTGTTGAAAGGGAAGCGTTTGCAACCAGACTTGCTCGCGGTGTTCCGCCGGTCTTCTGACCGGTTCACTCGCCGCGTTGCAGGCCAGCATCGTCTGGGGCCGCCGGAT-AATACCTAGGTAATGTAGCTCCCCTC--GGGGAGTGTTATAGACCGTGG--TGATGCGGCGCGTCCCGGGCGAGGTCCGCGCTTCGGCTAGGATGCTGGCGTAATGGTTGTAAACGGCCCGTCTTGAAACACGGACCAAGGAGTCTAACGTCTATGCGAGTGTTCGGGTGTCAAACCCCTACGCGTAATGAAAGTGAACGGAGGTGGGAACTTTATTGTGCACCATCGACCGATCCTGATGTCTTCGGATGGATTTGAGTAAGAGCATAGCCGTTGGGACCCGAAAGATGGTGAACTATGCCTGAATAGGGTGAAGCCAGAGGAAACTCTGGTGGAGGCTCGCAGCGGTTCTGACGTGCAAATCGATCGTCAAATTTGGGTATAGGGGCGAAAGACTAATCGAA----TTAGCGGTGAAGAGCAATATCATCACCGCTGGTCTGCGATATTGCTTGGCAACAGGAAATTGGGGCGATCAGAAAAAGGCTGCGAGCGCCAAAGCTGGTGTGAGTCAAGTGCTGAACAGGTACACCTACGCTTCGACCTTGTCACATTTGCGGCGCACGAACACGCCCATTGGCAGAGATGGCAAGATTGCGAAGCCTCGACAACTGCACAAC-------------------------------------------------------------------------------------------------------------------------------------------------------------------------------------------------------------------------------------------------------------------------------------------------------------------------------------------------------------------------------------------------------------------------------------------------------------------------------------------------------------------------------------------------------------------------------------------------------------------------------------------------------------------------------------------------------------------------------------------------------------------------------------------
>Rachicladosporium_ignacyi_F95
-------------------------------AGGGATCATTAA------------------------------ACGAAACAAAC---------------CCTCCCGTCCGG-------------------------------------------------------------------------------CTCCGGTCAGGCG-GGGGGGCCAGTC----------------------------------------------------------------------------------------------------------------------------TCA------AACCCTTTG-TCGTCCGA--CCATGTTGCCTCGGGG-GAGACCCTGCCTT-------------CGGG--CGGGTGGCACCCCGGTGGACCAA-----ACCAAACTCTT-GCTTAAT-TTTGTAGTCTGAGTCGATTT---AAAAATAAATCAAAACTTTCAACAACGGATCTCTTGGTTCTGGCATCGATGAAGAACGCAGCGAAATGCGATAAGTAATGTGAATTGCAGAATTCAGTGAATCATCGAATCTTTGAACGCACATTGCGCCCCGTGGTATTCCGCGGGGCATGCCTGTTCGAGCGTCATTACACCACTCAAGCCTCGCTTGGTATTGGGCGACGCGGTTAG-CCGCGCGCCTCAAATCTTCCGGCT-GGTTTGAATCGTCCCTCAGCGTTGTGG--AAAC--CATTCGC-TAAAGGTGCTCGTTTCGGTCACGCCGTTAAAC-AAACCAA-TTCATTAAAGGTTGACC------------------------------------------GGCAATAGCTCAAATTTGAAATCTGGCGTCTTCGGCGTCCGAGTTGTAATTTGTAGAGGATGCTTCTGGGCAGCCACCGGTCTAAGTTCCTTGGAACAGGACGTCATAGAGGGTGAGAATCCCGTATGCGACCGGAAAGGCACCCTCCACGTAGCTCCTTCGACGAGTCGAGTTGTTTGGGAATGCAGCTCTAAATGGGAGGTAAATTTCTTCTAAAGCTAAATACTGGCCAGAGACCGATAGCGCACAAGTAGAGTGATCGAAAGATGAAAAGCACTTTGGAAAGAGAGTTAAAAAGCACGTGAAATTGTTGAAAGGGAAGCGTTTGCAACCAGACTTGCTCGCGGTGTTCCGCCGGTCTTCTGACCGGTTCACTCGCCGCGTTGCAGGCCAGCATCGTCTGGGGCCGCCGGAT-AAGACCTTGGTAATGTAGCTCACCCTCGGGTGAGTGTTATAGACCATGT--TGATGCGGCGCGTCCCGGGCGAGGTCCGCGCTTCGGCTAGGATGCTGGCGTAATGGTTGTAAACGGCCCGTCTTGAAACACGGACCAAGGAGTCTAACATCTATGCGAGTGTTCGGGTGTCAAACCCCTACGCGTAATGAAAGTGAACGGAGGTGGGAACTTTATTGTGCACCATCGACCGATCCTGATGTCTTCGGATGGATTTGAGTAAGAGCATAGCTGTTGGGACCCGAAAGATGGTGAACTATGCCTGAATAGGGTGAAGCCAGAGGAAACTCTGGTGGAGGCTCGCAGCGGTTCTGACGTGCAAATCGATCGTCAAATTTGGGTATAGGGGCGAAAGACTAATCGAACCATCTTGCGGTGAAGAGCAATATCATCACTGCTGGTCTGCGATATTGTTTAGCTACGGGCAATTGGGGAGATCAGAAGAAGGCTGCAAGCGCCAAAGCGGGTGTCAGTCAAGTGCTGAACAGGTACACCTACGCGTCGACACTGTCGCATTTGCGACGCACGAACACGCCCATCGGAAGAGACGGCAAAATCGCGAAGCCTCGACAACTGCACAAC-------------------------------------------------------------------------------------------------------------------------------------------------------------------------------------------------------------------------------------------------------------------------------------------------------------------------------------------------------------------------------------------------------------------------------------------------------------------------------------------------------------------------------------------------------------------------------------------------------------------------------------------------------------------------------------------------------------------------------------------------------------------------------------------
>Rachicladosporium_ignacyi_G24
--------------------------TGCGGAGGGATCATTAA------------------------------ACGAAACAAAC---------------CCTCCCGTCCGG-------------------------------------------------------------------------------CTCCGGTCAGGCG-GGGGGGCCAGTC----------------------------------------------------------------------------------------------------------------------------TCA------AACCCTTTG-TCGTCCGA--CCATGTTGCCTCGGGG-GAGACCCTGCCTT-------------CGGG--CGGGTGGCACCCCGGTGGACCAA-----ACCAAACTCTT-GCTTAAT-TTTGTAGTCTGAGTCGATTT---AAAAATAAATCAAAACTTTCAACAACGGATCTCTTGGTTCTGGCATCGATGAAGAACGCAGCGAAATGCGATAAGTAATGTGAATTGCAGAATTCAGTGAATCATCGAATCTTTGAACGCACATTGCGCCCCGTGGTATTCCGCGGGGCATGCCTGTTCGAGCGTCATTACACCACTCAAGCCTCGCTTGGTATTGGGCGACGCGGTTAG-CCGCGCGCCTCAAATCTTCCGGCT-GGTTTGAATCGTCCCTCAGCGTTGTGG--AAAC--TATTCGC-TAAAGGTGCTCGTTTCGGTCACGCCGTTAAAC-AAACCAA-TTCATTAAAGGTTGACCAAAGAAACCAACAGGGATTGCCCTAGTAACGGCGAGTGAAGCGGCAATAGCTCAAATTTGAAATCTGGCGTCTTCGGCGTCCGAGTTGTAATTTGTAGAGGATGCTTCTGGGCAGCCACCGGTCTAAGTTCCTTGGAACAGGACGTCATAGAGGGTGAGAATCCCGTATGCGACCGGAAAGGCACCCTCCACGTAGCTCCTTCGACGAGTCGAGTTGTTTGGGAATGCAGCTCTAAATGGGAGGTAAATTTCTTCTAAAGCTAAATACTGGCCAGAGACCGATAGCGCACAAGTAGAGTGATCGAAAGATGAAAAGCACTTTGGAAAGAGAGTTAAAAAGCACGTGAAATTGTTGAAAGGGAAGCGTTTGCAACCAGACTTGCTCGCGGTGTTCCGCCGGTCTTCTGACCGGTTCACTCGCCGCGTTGCAGGCCAGCATCGTCTGGGGCCGCCGGAT-AAGACCTTGGTAATGTAGCTCACCCTCGGGTGAGTGTTATAGACCATGT--TGATGCGGCGCGTCCCGGGCGAGGTCCGCGCTTCGGCTAGGATGCTGGCGTAATGGTTGTAAACGGCCCGTCTTGAAACACGGACCAAGGAGTCTAACATCTATGCGAGTGTTCGGGTGTCAAACCCCTACGCGTAATGAAAGTGAACGGAGGTGGGAACTTTATTGTGCACCATCGACCGATCCTGATGTCTTCGGATGGATTTGAGTAAGAGCATAGCTGTTGGGACCCGAAAGATGGTGAACTATGCCTGAATAGGGTGAAGCCAGAGGAAACTCTGGTGGAGGCTCGCAGCGGTTCTGACGTGCAAATCGATCGTCAAATTTGGGTA--------------------------CTTGCGGTGAAGAGCAATATCATCACTGCTGGTCTGCGATATTGTTTAGCTACGGGCAATTGGGGAGATCAGAAGAAGGCTGCAAGCGCCAAAGCGGGTGTCAGTCAAGTGCTGAACAGGTACACCTACGCGTCGACACTGTCGCATTTGCGACGCACGAACACGCCCATCGGAAGAGACGGCAAAATCGCGAAGCCTCGACAACTGCACAACAC-----------------------------------------------------------------------------------------------------------------------------------------------------------------------------------------------------------------------------------------------------------------------------------------------------------------------------------------------------------------------------------------------------------------------------------------------------------------------------------------------------------------------------------------------------------------------------------------------------------------------------------------------------------------------------------------------------------------------------------------------------------------------------------------
>Rachicladosporium_inconspicuum_CBS_136043
--------------------------------G---------------------------------------------------------------------------------------------------------------------------------------------CTGGGGGTAACGACGCCGTCGACCAGGTGGGAGAGGGTGCTG----------------------------------------------------------------------------------------------------------------------------TCACTAAACAACCCTTTG-TCGTCCGA--CCATGTTGCCTCGGGG-GAGACCCTGCCTT-------------CGGG--CGGGTGGCACCCCGGTGGACCAA-----TTCAAACTCTT-GCGTTAA-CCAGTCGTCTGAGTAGATTT--ACAAAATAAATCAAAACTTTCAACAACGGATCTCTTGGTTCTGGCATCGATGAAGAACGCAGCGAAATGCGATAAGTAATGTGAATTGCAGAATTCAGTGAATCATCGAATCTTTGAACGCACATTGCGCCCCGTGGTATTCCGCGGGGCATGCCTGTTCGAGCGTCATTACACCACTCAAGCCTCGCTTGGTATTGGGCGACGCGGTACGTCCGCGCGCCTCAAATCTTCCGGCT-GGTTCGAATCGTCCCTCAGCGTTGTGG--AAAC--TATTCGC-TAAAGGTGCGCGTTTCGGTCACGCCATTAAAC-AAGCCAATTTCATTAAAGG-TGACCGAAAGAACCAACAGGGATTGCCCTAGTAACGGCGAGTGAAGCGGCAACAGCTCAAATTTGAAATCTGGCGTCTTCGGCGTCCGAGTTGTAATTTGTAGAGGATGATTCTGGGCAGCCACCGGTCTAAGTTCCTTGGAACAGGACGTCATAGAGGGTGAGAATCCCGTATGCGACCGGAAAGGCACCCTCCACGTATCTCCTTCGACGAGTCGAGTTGTTTGGGAATGCAGCTCTAAATGGGAGGTAAATTTCTTCTAAAGCTAAATACTGGCCAGAGACCGATAGCGCACAAGTAGAGTGATCGAAAGATGAAAAGCACTTTGGAAAGAGAGTTAAAAAGCACGTGAAATTGTTGAAAGGGAAGCGTTTGCAACCAGACTTGCTCGCGGTGTTCCGCCGGTCTTCTGACCGGTTCACTCGCCGCGTTGCAGGCCAGCATCGTCTGGGGCCGCCGGAT-AATACCTAGGTAATGTAGCTCCCCTC--GGGGAGTGTTATAGACCGTGG--TGATGCGGCGCGTCCCGGGCGAGGTCCGCGCTTCGGCTAGGATGCTGGCGTAATGGTTGTAAACGGCCCGTCTTGAAACACGGACCAAGGAGTCTAACGTCTATGCGAGTGTTCGGGTGTCAAACCCCTACGCGTAATGAAAGTGAACGGAGGTGGGAACTTTATTGTGCACCATCGACCGATCCTGATGTCTTCGGATGGATTTGAGTAAGAGCATAGCCGTTGGGACCCGAAAGATGGTGAACTATGCCTGAATAGGGTGAAGCCAGAGGAAACTCTGGTGGAGGCTCGCAGCGGTTCTGACGTGCAAATCGATCGTCAAATTTGGGTATAGGGGCGAAAGACTAATCGAACCATCTTGCGGTGAAGAGTAACATCATTACTGCTGGTTTGCGGTATTGTTTAGCTACGGGCAATTGGGGAGACCAGAAGAAGGCTGCAAGCGCGAAAGCAGGTGTCAGTCAAGTGCTGAACAGATACACCTATGCTTCGACCTTGTCGCATTTGCGACGCACGAACACGCCAAT--------------------------------------------------------------------------------------------------------------------------------------------------------------------------------------------------------------------------------------------------------------------------------------------------------------------------------------------------------------------------------------------------------------------------------------------------------------------------------------------------------------------------------------------------------------------------------------------------------------------------------------------------------------------------------------------------------------------------------------------------------------------------------------------------------------------------------------
>Rachicladosporium_iridis_CBS_282_49
CGTAACAAGGTCTCCGTAGGTGAACCTGCGGAGGGATCATTAA------------------------------CCGTAACACAG---------------ACTCGGCGCGGA-------------------------------------------------------------------------------CTCCGGTC------CCCGAGGAAATG----------------------------------------------------------------------------------------------------------------------------TCA------CACCCTTTG-TTGTCCGA--CCACGTTGCCTCGGGG-GTGACCCTGCCTT-------------CGGG--CTCG-GTCCCCCCGGTGGACCAA-----ACCAAACTCTT-GCGTAAC-TTTGCAGTCTGAGTGATTTT---ATAAATAAATCAAAACTTTCAACAACGGATCTCTTGGTTCTGGCATCGATGAAGAACGCAGCGAAATGCGATAAGTAATGTGAATTGCAGAATTCAGTGAATCATCGAATCTTTGAACGCACATTGCGCCCCGTGGTATTCCGCGGGGCATGCCTGTTCGAGCGTCATTACACCACTCAAGCCTCGCTTGGTATTGGGCGACGCGGTCCG-CCGCGCGCCTCAAATCTTCCGACT-GGGTTCGATCGTCCCTCAGCGTTGTGG--AAAC--TATTCGC-TAAAGGTGCACTTTCGGGTCACGCCGTTAAAC-AAACC---CCATTCAAAGGTTGACCAAAGAAACCAACAGGGATTGCCCTAGTAACGGCGAGTGAAGCGGCAAAAGCTCAAATTTGAAATCTGGCGCCTTTGGCGTCCGAGTTGTAATTTGTAGAGGATGCTTCTGGGCGGGCGCCGGTCTAAGTTCCTTGGAACAGGACGTCATAGAGGGTGAGAATCCCGTATGTGACCGGAAAGCCACCCTCCACGTAGCTCCTTCGACGAGTCGAGTTGTTTGGGAATGCAGCTCTAAATGGGAGGTAAATTTCTTCTAAAGCTAAATACTGGCCAGAGACCGATAGCGCACAAGTAGAGTGATCGAAAGATGAAAAGCACTTTGGAAAGAGAGTTAAAAAGCACGTGAAATTGTTGAAAGGGAAGCGTTTGCAACCAGACTTGCTCGCGGTGTTCCGCCGGTCTTCTGACCGGTTCACTCGCCGCGTTGCAGGCCAGCATCGTCTGGGGCCGCCGGAT-AAGACTTTGGGAATGTAGCTCCTCTC--GGGGAGTGTTATAGCCCATTG--TGATGCGGCGCGTCCCGGGCGAGGTCCGCGCTTCGGCTAGGATGCTGGCGTAATGGTTGTAAACGGCCCGTCTTGAAACACGGACCAAGGAGTCTAACATCTATGCGAGTGTTCGGGTGTCAAACCCCTACGCGTAATGAAAGTGAACGGAGGTGGGAACTTTATTGTGCACCATCGACCGATCCTGATGTCTTCGGATGGATTTGAGTAAGAGCATAGCTGTTGGGACCCGAAAGATGGTGAACTATGCCTGAATAGGGTGAAGCCAGAGGAAACTCTGGTGGAGGCTCGCAGCGGTTCTGACGTGCAAATCGATCGTCAAATTT-----------------------------------------------------------------------------------------------------------------------------------------------------------------------------------------------------------------------------------------------------------------------------------------------------------------------------------------------------------------------------------------------------------------------------------------------------------------------------------------------------------------------------------------------------------------------------------------------------------------------------------------------------------------------------------------------------------------------------------------------------------------------------------------------------------------------------------------------------------------------------------------------------------------------------------------------------------------------------------------------------------------------------------------------
>Rachicladosporium_kajetanii_G42
--------------------------TGCGGAGGGATCATTAA------------------------------ACGAAACAAAC---------------CCTCCCCGTGGG-------------------------------------------------------------------------------CTCCGGCTCGCTG-GGAGGGCCAGTC----------------------------------------------------------------------------------------------------------------------------TCA------AACCCTTTG-TCGTCCGA--CTATGTTGCCTCGGGG-GAGACCCTGCCTT-------------CGGG--CGGGTGGCACCCCGGTGGACCAA-----ACCAAACTCTT-GCGTAAC-TTTGTCGTCTGAGTCGATTT--TAAAAATAAATCAAAACTTTCAACAACGGATCTCTTGGTTCTGGCATCGATGAAGAACGCAGCGAAATGCGATAAGTAATGTGAATTGCAGAATTCAGTGAATCATCGAATCTTTGAACGCACATTGCGCCCCGTGGTATTCCGCGGGGCATGCCTGTTCGAGCGTCATTACACCACTCAAGCCTCGCTTGGTATTGGGCGACGCGGTACG-CCGCGCGCCTCAAATCTCCCGGCT-GGTTCGAATCGTCCCTCAGCGTTGTGG--AAAC--TATTCGC-TAGAGGTGCGCGTTTCGGTCACGCCGTTAAAC-AAACCAA-CTCGTTAAAGGTTGACCAAAGAAACCAACAGGGATTGCCCTAGTAACGGCGAGTGAAGCGGCAACAGCTCAAATTTGAAATCTGGCGTCTTCGGCGTCCGAGTTGTAATTTGTAGAGGATGCTTCTGGGCAGCCACCGGTCTAAGTTCCTTGGAACAGGACGTCATAGAGGGTGAGAATCCCGTATGCGACCGGAAAGGCACCCTCCACGTAGCTCCTTCGACGAGTCGAGTTGTTTGGGAATGCAGCTCTAAATGGGAGGTAAATTTCTTCTAAAGCTAAATACTGGCCAGAGACCGATAGCGCACAAGTAGAGTGATCGAAAGATGAAAAGCACTTTGGAAAGAGAGTTAAAAAGCACGTGAAATTGTTGAAAGGGAAGCGTTTGCAACCAGACTTGCTCGCGGTGTTCCGCCGGTCTTCTGACCGGTTCACTCGCCGCGTTGCAGGCCAGCATCGTCTGGGGCCGCCGGAT-AAGACCTTGGTAATGTAGCTCCCCCTCGGGGGAGTGTTATAGACCATGT--TGATGCGGCGCGTCCCGGGCGAGGTCCGCGCTTCGGCTAGGATGCTGGCGTAATGGTTGTAAACGGCCCGTCTTGAAACACGGACCAAGGAGTCTAACATCTATGCGAGTGTTCGGGTGTCAAACCCCTACGCGTAATGAAAGTGAACGGAGGTGGGAACTTTATTGTGCACCATCGACCGATCCTGATGTCTTCGGATGGATTTGAGTAAGAGCATAGCTGTTGGGACCCGAAAGATGGTGAACTATGCCTGAATAGGGTGAAGCCAGAGGAAACTCTGGTGGAGGCTCGCAGCGGTTCTGACGTGCAAATCGATCGTCAAA----------------------------------CTTGCTGTAAAGAGCAATATCATTACTGCTGGTCTGCGGTATTGTTTAGCCACGGGCAATTGGGGTGATCAGAAGAAGGCAGCGAGCGCGAAAGCAGGTGTGAGTCAAGTGCTGAACAGGTACACCTACGCTTCGACTCTGTCGCATYTGCGTCGCACAAACACGCCCATCGGCAGAGACGGCAAGATCGCAAAGCCTCGACAACTGCACAA--------------------------------------------------------------------------------------------------------------------------------------------------------------------------------------------------------------------------------------------------------------------------------------------------------------------------------------------------------------------------------------------------------------------------------------------------------------------------------------------------------------------------------------------------------------------------------------------------------------------------------------------------------------------------------------------------------------------------------------------------------------------------------------------
>Rachicladosporium_luculiae_CBS121620
CGTAACAAGGTCTCCGTAGGTGAACCTGCGGAGGGGTCATTAA------------------------------ACGAAACCAAC---------------CCCCCCGACAGG-------------------------------------------------------------------------------CTCCGGCTCGCTCGGGGGGGCCAGTC----------------------------------------------------------------------------------------------------------------------------TCA------AACCCTTTG-TCGTCCGA--CTATGTTGCCTCGGGG-GAGACCCTGCCTC-------------CGGG--CGGGTGGCACCCCGGTGGACCAA-----ACCAAACTCTT-GCGTAAC--ATGTCGTCTGAGTCGATTTAAAAAAAATAAATCAAAACTTTCAACAACGGATCTCTTGGTTCTGGCATCGATGAAGAACGCAGCGAAATGCGATAAGTAATGTGAATTGCAGAATTCAGTGAATCATCGAATCTTTGAACGCACATTGCGCCCCGTGGTATTCCGCGGGGCATGCCTGTTCGAGCGTCATTACACCACTCAAGCCTCGCTTGGTATTGGGCGACGCGGTACG-CCGCGCGCCTCAAATCTCTCGGCCGGGTCTGAATCGTCCCTCAGCGTTGTGG--AAAC--TATTCGC-TAAAGGTGCGCGTTTCGGTCACGCCGTTAAAC-AAACCAAATTTATCAAAGGTTGACCAAAGAAACCAACAGGGATTGCCCTAGTAACGGCGAGTGAAGCGGCAACAGCTCAAATTTGAAATCTGGCGTCTTCGGCGTCCGAGTTGTAATTTGTAGAGGATGCTTCTGGGCAGCCACCGGTCTAAGTTCCTTGGAACAGGACGTCATAGAGGGTGAGAATCCCGTATGCGACCGGAAAGGCACCCTCCACGTAGCTCCTTCGACGAGTCGAGTTGTTTGGGAATGCAGCTCTAAATGGGAGGTAAATTTCTTCTAAAGCTAAATACTGGCCAGAGACCGATAGCGCACAAGTAGAGTGATCGAAAGATGAAAAGCACTTTGGAAAGAGAGTTAAAAAGCACGTGAAATTGTTGAAAGGGAAGCGTTTGCAACCAGACTTGCTCGCGGTGTTCCGCCGGTCTTCTGACCGGTTCACTCGCCGCGTTGCAGGCCAGCATCGTCTGGGGCCGCCGGAT-AAGACCTTGGTAATGTAGCTCCTCCTCGGGGGAGTGTTATAGACCATGT--TGATGCGGCGCGTCCCGGGCGAGGTCCGCGCTTCGGCTAGGATGCTGGCGTAATGGTTGTAAACGGCCCGTCTTGAAACACGGACCAAGGAGTCTAACATCTATGCGAGTGTTCGGGTGTCAAACCCCTACGCGTAATGAAAGTGAACGGAGGTGGGAACTTTATTGTGCACCATCGACCGATCCTGATGTCTTCGGATGGATTTGAGTAAGAGCATAGCTGTTGGGACCCGAAAGATGGTGAACTATGCCTGAATAGGGTGAAGCCAGAGGAAACTCTG-TGGAGGCTCGCAGCGGTTCTGACGTGCAAATCGATCGTCAAATTTGGGTATAGGGGCGAAAGACTAATCGAACCAT----------------------------------------------------------------------------------------------------------------------------------------------------------------------------------------------------------------------------------------------------------------------------------------------------------------------------------------------------------------------------------------------------------------------------------------------------------------------------------------------------------------------------------------------------------------------------------------------------------------------------------------------------------------------------------------------------------------------------------------------------------------------------------------------------------------------------------------------------------------------------------------------------------------------------------------------------------------------------------------------------------------
>Rachicladosporium_paucitum_CBS136041
-----------------------------------ATCATTAA------------------------------ACGAAACAAAC---------------CCTCCCCCCGG----------------------------------------------------------------------------------------------GGAGGGCCAGTC----------------------------------------------------------------------------------------------------------------------------TCA------AACCCTTTG-TCGTCCGA--CTATGTTGCCTCGGGG-GAGACCCTGCCTT-------------CGGG--CGGGTGGCACCCCGGTGGACCAA-----ACCAAACTCTT-GCGTAAC--ATGTCGTCTGAGTCGATTT---AAAAATAAATCAAAACTTTCAACAACGGATCTCTTGGTTCTGGCATCGATGAAGAACGCAGCGAAATGCGATAAGTAATGTGAATTGCAGAATTCAGTGAATCATCGAATCTTTGAACGCACATTGCGCCCCGTGGTATTCCGCGGGGCATGCCTGTTCGAGCGTCATTACACCACTCAAGCCTCGCTTGGTATTGGGCGACGCGGTTTT-CCGCGCGCCTCAAATCTCCCGGCT-GGTTCGAATCGTCCCTCAGCGTTGTGG--AAAC--TATTCGC-TAAAGGTGCGCGTTTCGGTCACGCCGTTAAAC-AAGCCAA-CTCATTAAAGGTTGACC----------------------------------------------------------------------------------------------GTAGAGGATGCTTCTGGGCAGCCACCGGTCTAAGTTCCTTGGAACAGGACGTCATAGAGGGTGAGAATCCCGTATGCGACCGGAAGGGCACCCTCCACGTAGCTCCTTCGACGAGTCGAGTTGTTTGGGAATGCAGCTCTAAATGGGAGGTAAATTTCTTCTAAAGCTAAATACTGGCCAGAGACCGATAGCGCACAAGTAGAGTGATCGAAAGATGAAAAGCACTTTGGAAAGAGAGTTAAAAAGCACGTGAAATTGTTGAAAGGGAAGCGTTTGCAACCAGACTTGCTCGCGGTGTTCCGCCGGTCTTCTGACCGGTTCACTCGCCGCGTTGCAGGCCAGCATCGTCTGGGGCCGCCGGAT-AAGACCTTGGTAATGTAGCTCCCCCTCGGGGGAGTGTTATAGACCATGT--TGATGCGGCGCGTCCCGGGCGAGGTCCGCGCTTCGGCTAGGATGCTGGCGTAATGGTTGTAAACGGCCCGTCTTGAAACACGGACCAAGGAGTCTAACATCTATGCGAGTGTTCGGGTGTCAAACCCCTACGCGTAATGAAAGTGAACGGAGGTGGGAACTTTATTGTGCACCATCGACCGATCCTGATGTCTTCGGATGGATTTGAGTAAGAGCATAGCTGTTGGGACCCGAAAGATGGTGAACTATGCCTGAATAGGGTGAAGCCAGAGGAAACTCTGGTGGAGGCTCGCAGCGGTTCTGACGTGCAAATCGATCGTCAAATTTGGGTATAGGGGCGAAAGACTAATCGAACCAT----------------------------------------------------------------------------------------------------------------------------------------------------------------------------------------------------------------------------------------------------------------------------------------------------------------------------------------------------------------------------------------------------------------------------------------------------------------------------------------------------------------------------------------------------------------------------------------------------------------------------------------------------------------------------------------------------------------------------------------------------------------------------------------------------------------------------------------------------------------------------------------------------------------------------------------------------------------------------------------------------------------
>Rachicladosporium_pini_CBS129525
CGTAACAAGGTCTCCGTAGGTGAACCTGCGGAGGGATCATTAA------------------------------ACGAAACAAAC---------------CCTCCCCTCGGG-------------------------------------------------------------------------------CTCCGGCTCGGGT-GGAGGGCCAGTC----------------------------------------------------------------------------------------------------------------------------TCA------AACCCTTTG-TCGTCCGA--CTATGTTGCCTCGGGG-GAGACCCTGCCCT-------------CGGG--CGGGTGGCACCCCGGTGGACCAA-----ACCAAACTCTT-GCGTAAC--TTGCAGTCTGAGTCGATTT-AAAAAAATAAATCAAAACTTTCAACAACGGATCTCTTGGTTCTGGCATCGATGAAGAACGCAGCGAAATGCGATAAGTAATGTGAATTGCAGAATTCAGTGAATCATCGAATCTTTGAACGCACATTGCGCCCCGTGGTATTCCGCGGGGCATGCCTGTTCGAGCGTCATTACACCACTCAAGCCTCGCTTGGTATTGGGCGACGCGGTACG-CCGCGCGCCTCAAATCTTTCGGCTGGGTCTGAATCGTCCCTCAGCGTTGTGG--AAAC--TATTCGC-TAAAGGTGCGCGTTTCGGTCACGCCGTTAAAC-AAACCAATTTCATTAAAGGTTGACCAAAGAAACCAACAGGGATTGCCCTAGTAACGGCGAGTGAAGCGGCAACAGCTCAAATTTGAAATCTGGCGTCTTCGGCGTCCGAGTTGTAATTTGTAGAGGATGCTTCTGGGCAGCCACCGGTCTAAGTTCCTTGGAACAGGACGTCATAGAGGGTGAGAATCCCGTATGCGACCGGAAAGGCACCCTCCACGTAGCTCCTTCGACGAGTCGAGTTGTTTGGGAATGCAGCTCTAAATGGGAGGTAAATTTCTTCTAAAGCTAAATACTGGCCAGAGACCGATAGCGCACAAGTAGAGTGATCGAAAGATGAAAAGCACTTTGGAAAGAGAGTTAAAAAGCACGTGAAATTGTTGAAAGGGAAGCGTTTGCAACCAGACTTGCTCGCGGTGTTCCGCCGGTCTTCTGACCGGTTCACTCGCCGCGTTGCAGGCCAGCATCGTCTGGGGCCGCCGGAC-AAGACCTTGGTAATGTAGCTCCCCCTCGGGGGAGTGTTATAGACCATGT--TGATGCGGCGCGTCCCGGGCGAGGTCCGCGCTTCGGCTAGGATGCTGGCGTAATGGTTGTAAACGGCCCGTCTTGAAACACGGACCAAGGAGTCTAACATCTATGCGAGTGTTCGGGTGTCAAACCCCTACGCGTAATGAAAGTGAACGGAGGTGGGAACTTTATTGTGCACCATCGACCGATCCTGATGTCTTCGGATGGATTTGAGTAAGAGCATAGCTGTTGGGACCCGAAAGATGGTGAACTATGCCTGAATAGGGTGAAGCCAGAGGAAACTCTGGTGGAGGCTCGCAGCGGTTCTGACGTGCAAATCGATCGTCAAATTTGGGTATAGGGGCGAAAGACTAATCGAACCATCTTGCGGTCAAGAGCAACATCATCACCGCCGGTCTGCGGTATTGTTTGGCTACGGGTAATTGGGGTGATCAAAAGAAAGCCGCGAGCGCCAAAGCGGGTGTCAGTCAAGTGCTGAACAGATATACTTACGCTTCGACCTTGTCACATTTGCGACGCACGAACACGCCTATCGGTCGAGACGGCAAGATCGCAAAGCCTCGACAATTGCACAACACGCACTGGGGTCTGGTTTGCCCTGCCGAGACGCCCGAAGGGCAGGCTTGCGGTCTCGTCAAGAACTTGAGTCTGATGTGTTTCGTATCCGTCGGTACGCCGGGTCACCCACTTGTCGACTTCATGCGGCAGCGAGACATGGAGCTGCTTGAGGAATACGACACCGTCATCAACCCGAACGCCACGAAAGTGTTCGTGAACGGTGTCTGGGTCGGCGTGCACAAGAACTCTTCTCAGCTGATGGAGGTGCTGCATGATATCCGCCGCAAGGGTTTGATCTCGTTCGAGTGCACGATCATAAGAGACGTGCGTGACCGCGAGATCAAGATTTTCACCGATGCTGGGCGTGTCATGAGACCGCTGTTTGTCGTTGACAACGACGCAAGGAGCGCGAACAAGGGAAATTTGGTCCTCAAGCAGGAGCACGTTCAGAGGTTGAAGGAGGACC-TTGTTATCCTTGCGAGCGGCGAGACG---GAGCACACGAGCGAAGCCGAGCGTGACGAGAAGCTCTTTGGCTGGAAGGGCCTGGTCAAGAACGGTATCGTCGAGTACCTCGATGCTGAGGAAGAGGAGACGGCCATGATTATCATGTCTCCTGACGACCTGGACGAGCATAACCAGGTCCGCGATGGTATTCCCGTCTACGACGACGGCCTCGATCCGCACAGACGCCTCAAGCCGAAGCCAAATCCTGCGATCAGGCTGTGGACGC-----------------------------------------------
>Rachicladosporium_silesianum_G232
----------------------------CGGAGGGATCATTAA------------------------------ACGAAACAAAG---------------CCCGCGTGCGGT-------------------------------------------------------------------------------CTCCGGACCGCCC-GCGGGCCCAGTC----------------------------------------------------------------------------------------------------------------------------TCA------AACCCTTTG-TCGTCCGA--CTATGTTGCCTCGGGG-GAGACCCTGCCTC-------------CGGG--CGGGCGGCACCCCGGTGGACCAA-----ACCAAACTCTT-GCGTAAC--CAGTCGTCTGAGTAGATTT--ACAAAATAAATCAAAACTTTCAACAACGGATCTCTTGGTTCTGGCATCGATGAAGAACGCAGCGAAATGCGATAAGTAATGTGAATTGCAGAATTCAGTGAATCATCGAATCTTTGAACGCACATTGCGCCCCGTGGTATTCCGCGGGGCATGCCTGTTCGAGCGTCATTACACCACTCAAGCCTCGCTTGGTATTGGGCGACGCGGTACG-CCGCGCGCCTCAAATCTTTCGGCTGGGTCTGAATCGTCCCTCAGCGTTGTGG--AAAC--TATTCGC-TAAAGGGCACGCTTTCGGTCACGCCGTAAAACAAAACCATTTTCATTAAAGGTTGACCAAAGAAACCAACAGGGATTGCCCTAGTAACGGCGAGTGAAGCGGCAACAGCTCAAATTTGAAATCTGGCGTCTTTGGCGTCCGAGTTGTAATTTGTAGAGGATGCTTCTGGGCAACCACCGGTCTAAGTTCCTTGGAACAGGACGTCATAGAGGGTGAGAATCCCGTATGTGACCGGAAAGGTACCCTCCACGTAGCTCCTTCGACGAGTCGAGTTGTTTGGGAATGCAGCTCTAAATGGGAGGTAAATTTCTTCTAAAGCTAAATACCGGCCAGAGACCGATAGCGCACAAGTAGAGTGATCGAAAGATGAAAAGCACTTTGGAAAGAGAGTTAAAAAGCACGTGAAATTGTTGAAAGGGAAGCGTTTGCAACCAGACTTGCTCGCGGTGTTCCGCCGGTCTTCTGACCGGTTCACTCGCCGCGTTGCAGGCCAGCATCGTCTGGGGCCGCCGGAT-AATACCTTGGTAATGTAGCTCCCCTC--GGGGAGTGTTATAGACCATTG--TGATGCGGCGCGTCCCGGGCGAGGTCCGCGCTTCGGCTAGGATGCTGGCGTAATGGTTGTAAACGGCCCGTCTTGAAACACGGACCAAGGAGTCTAACGTCTATGCGAGTGTTCGGGTGTCAAACCCCTACGCGTAATGAAAGTGAACGGAGGTGGGAACTTTATTGTGCACCATCGACCGATCCTGATGTCTTCGGATGGATTTGAGTAAGAGCATAGCCGTTGGGACCCGAAAGATGGTGAACTATGCCTGAATAGGGTGAAGCCAGAGGAAACTCTGGTGGAGGCTCGCAGCGGTTCTGACGTGCAAATCGATCGTCAAATTTGGGTATAGGGGCGAAAGACTAATCGAACCATCTGGCGGTGAAGAGCAATATCCTTACGGCTGGTCTGCGATACTGTTTAGCTACAGGAAATTGGGGCGATCAGAAGAAGGCGGCGAGCGCAAAGGCTGGCGTCAGTCAGGTGCTCAACCGATATACTTACGCTTCGACTTTGTCACATTTGCGACGCACGAACACGCCTATTGGCAGAGATGGCAAGATTGCGAAGCCTCGACAACTGCACAAC-------------------------------------------------------------------------------------------------------------------------------------------------------------------------------------------------------------------------------------------------------------------------------------------------------------------------------------------------------------------------------------------------------------------------------------------------------------------------------------------------------------------------------------------------------------------------------------------------------------------------------------------------------------------------------------------------------------------------------------------------------------------------------------------
>Rachicladosporium_silesianum_G395
-----------------------------GGAGGGATCATTAA------------------------------ACGAAACAAAG---------------CCCGCGTGCGGT-------------------------------------------------------------------------------CTCCGGACCGCCC-GCGGGCCCAGTC----------------------------------------------------------------------------------------------------------------------------TCA------AACCCTTTG-TCGTCCGA--CTATGTTGCCTCGGGG-GAGACCCTGCCTC-------------CGGG--CGGGCGGCACCCCGGTGGACCAA-----ACCAAACTCTT-GCGTAAC--CAGTCGTCTGAGTAGATTT--ACAAAATAAATCAAAACTTTCAACAACGGATCTCTTGGTTCTGGCATCGATGAAGAACGCAGCGAAATGCGATAAGTAATGTGAATTGCAGAATTCAGTGAATCATCGAATCTTTGAACGCACATTGCGCCCCGTGGTATTCCGCGGGGCATGCCTGTTCGAGCGTCATTACACCACTCAAGCCTCGCTTGGTATTGGGCGACGCGGTACG-CCGCGCGCCTCAAATCTTTCGGCTGGGTCTGAATCGTCCCTCAGCGTTGTGG--AAAC--TATTCGC-TAAAGGGCACGCTTTCGGTCACGCCGTAAAACAAAACCATTTTCATTAAAGGTTGACC-----------CAGGGATTGCCCTAGTAACGGCGAGTGAAGCGGCAACAGCTCAAATTTGAAATCTGGCGTCTTTGGCGTCCGAGTTGTAATTTGTAGAGGATGCTTCTGGGCAACCACCGGTCTAAGTTCCTTGGAACAGGACGTCATAGAGGGTGAGAATCCCGTATGTGACCGGAAAGGTACCCTCCACGTAGCTCCTTCGACGAGTCGAGTTGTTTGGGAATGCAGCTCTAAATGGGAGGTAAATTTCTTCTAAAGCTAAATACCGGCCAGAGACCGATAGCGCACAAGTAGAGTGATCGAAAGATGAAAAGCACTTTGGAAAGAGAGTTAAAAAGCACGTGAAATTGTTGAAAGGGAAGCGTTTGCAACCAGACTTGCTCGCGGTGTTCCGCCGGTCTTCTGACCGGTTCACTCGCCGCGTTGCAGGCCAGCATCGTCTGGGGCCGCCGGAT-AATACCTTGGTAATGTAGCTCCCCTC--GGGGAGTGTTATAGACCATTG--TGATGCGGCGCGTCCCGGGCGAGGTCCGCGCTTCGGCTAGGATGCTGGCGTAATGGTTGTAAACGGCCCGTCTTGAAACACGGACCAAGGAGTCTAACGTCTATGCGAGTGTTCGGGTGTCAAACCCCTACGCGTAATGAAAGTGAACGGAGGTGGGAACTTTATTGTGCACCATCGACCGATCCTGATGTCTTCGGATGGATTTGAGTAAGAGCATAGCCGTTGGGACCCGAAAGATGGTGAACTATGCCTGAATAGGGTGAAGCCAGAGGAAACTCTGGTGGAGGCTCGCAGCGGTTCTGACGTGCAAATCGATCGTCAAATTTGGGTA--------------------------CTGGCGGTGAAGAGCAATATCCTTACGGCTGGTCTGCGATACTGTTTAGCTACAGGAAATTGGGGCGATCAGAAGAAGGCGGCGAGCGCAAAGGCTGGCGTCAGTCAGGTGCTCAACCGATATACTTACGCTTCGACTTTGTCACATTTGCGACGCACGAACACGCCTATTGGCAGAGATGGCAAGATTGCGAAGCCTCGACAACTGCACAAC-------------------------------------------------------------------------------------------------------------------------------------------------------------------------------------------------------------------------------------------------------------------------------------------------------------------------------------------------------------------------------------------------------------------------------------------------------------------------------------------------------------------------------------------------------------------------------------------------------------------------------------------------------------------------------------------------------------------------------------------------------------------------------------------
