# Supplementary material for: ﻿Novel endophytic fungi from Pinus: introducing three new genera and six new species within Capnodiales (Ascomycota, Dothideomycetes) sensu lato
Source: IMA Fungus. 2025 Dec 11;16:e175931. doi: 10.3897/imafungus.16.175931 (PMC12715516; doi:10.3897/imafungus.16.175931)
Supplement: Supplementary material 8 — SphaerulinaITS-LSU-RPB2-TUB-TEF alignment [file imafungus-16-e175931-s008.fas]

>NF651
gcggagggatcattactgagtga-------------------ggg----------------------------------------------ccttc--------gggctcg-----acctccaaccc-tttgtgaacac-aacttgttgcttcgggggcgaccctgccgtttcg---atggcg-agcgcccccggaggcc--------------------------ttcaaacactgcatctttgcgtcggagtttaagtaaa-ttaaacaaaactttcaacaacggatctcttggttctggcatcgatgaagaacgcagcgaaatgcgataagtaatgtgaattgcagaattcagtgaatcatcgaatctttgaacgcacattgcgccctctggtattccggagggcatgcctgttcgagcgtcatttc-accactcaagcctggcttggtattgggcgccgcggt-gtt-ccgcgcgcctcaaagtc-tccggctgagctgtccgtctccaagcgttgtga-tttcattaatcgcttcggagtgcgggtggccgcggccgttaaatc---tttcacaaggttgacctcggatcaggtactaaacgtgcagtcttggcgacgctcgga-ggtggtctcaaagga--gaccgaagtgggataagtccgtatcaagtggtagaaagcccagggttgtcgatacgagaatgagtttaggtaggctcctgtagtcctagccagctaccacgtggaacgccaagggtggaggcaagtgaaagtaatgcgcatccccaaactgtgggcttgtgagcgtatctacaatctgaggaaccaggcacaaagttctgcccggcggctgttggt-aatgcggtagtaggaacggcttcgcgcctggagcggggtcggagcgacgtagtggtactcgatattgtgagggggcttccactcgatgtaagggttccagaataggtcgcccggctctgctactaccggagcgctgtctcttatttggccagtcttctggccgccttgtgacggcgcttcagactaacgtccgcgaagggaaagttgttaaagtgcacgaaaaattgagagaaaggtttcatgaaaagtagaaagctagtgagatgaacacgcgatagccagagaccggccataaatcgaaatcttctttaaatggagggtaaatctcgacgtaagggtttgttgagctgagcagcttcctcgatgcatttcccacgcccggccagtgtatgccctaagagtgggagatactgcaggacaaggttccttgaatctggccagcgatgggtcttcgtaggagatgtttaatgttga-gcccgaacgcggtctaaagtttaaactcgacaacggcgaagtgagcggcaatgatcccgttagggacgtcaactgcgccgaaccgttagaacggcagtgctggttacccacataaacaagaggcgtttaccgactcacaactacgtatacatatagacaactcgtgaactgactgtggtc----gaaagctgcttctgcgaaagaagaccagaggggtcaatggccaccggtctgtcatcgcgtctggtctacactaatacaaccaaaactgacggttacactacaacttgagtgcaggtcagagatgcgtcgccacttctatgacgaagtagagaaaatgctcgacgaccttaaagtccgccttctggacgcggtactcgcctggacggtccagttccgcgaagaatggttttgtgtacgtatacgcgcagctc-----cgacccaaatcgagtggaaattgactt--cgcaaagggcaaccaaataggtgctgcattctggcagaccatctccggcgagcatggcctcgacggctccggcgtgtatgt---gaaagatgcagatatgggcatgg--aagggcacaactgacgaggcacagctacaatggcacgtctgatctccagctcgagcgcatgaacgtctacttcaacgaggtacggac-------cattgca---actgctgcctaaggcacgattg---gcgccgaaagctaatgtagc--acgtctaggcttctggcaacaagtagagaaggttagtcgccg--ccatcacattcacacacactcg-------atcacacgaattt-tcgctgcttatcgcctct-gcg--ctgg-tgcccctccagatttggtggggtgc--gagaaattcggcgcttggg---cagccatgatctcatccgcgatgactcttcctc--------------------ccaccgccagacgctt-------tgggtaca-ccgatagcagcgaac-cacactttg--------------------------cacaacatctccttcg-aatgcaaggcatgccatactgaca-atgttgcc---tcacaggaagctgccgaactcggcaagggttccttcaagtatgcctgggtgctcgacaagctgaaggccgagcgtgagcgtggtatcacgattgatatcgctctctggaagttcgaaactcctaagt
>NF851
gcggagggatcattactgagtga-------------------ggg----------------------------------------------ccttc--------gggctcg-----acctccaaccc-tttgtgaacac-aacttgttgcttcgggggcgaccctgccgtttcg---atggcg-agcgcccccggaggcc--------------------------ttcaaacactgcatctttgcgtcggagtttaagtaaa-ttaaacaaaactttcaacaacggatctcttggttctggcatcgatgaagaacgcagcgaaatgcgataagtaatgtgaattgcagaattcagtgaatcatcgaatctttgaacgcacattgcgccctctggtattccggagggcatgcctgttcgagcgtcatttc-accactcaagcctggcttggtattgggcgccgcggt-gtt-ccgcgcgcctcaaagtc-tccggctgagctgtccgtctccaagcgttgtga-tttcattaatcgcttcggagtgcgggtggccgcggccgttaaatc---tttcacaaggttgacctcggatcaggtactaaacgtgcagtcttggcgacgctcgga-ggtggtctcaaagga--gaccgaagtgggataagtccgtatcaagtggtagaaagcccagggttgtcgatacgagaatgagtttaggtaggctcctgtagtcctagccagctaccacgtggaacgccaagggtggaggcaagtgaaagtaatgcgcatccccaaactgtgggcttgtgagcgtatctacaatctgaggaaccaggcacaaagttctgcccggcggctgttggt-aatgcggtagtaggaacggcttcgcgcctggagcggggtcggagcgacgtagtggtactcgatattgtgagggggcttccactcgatgtaagggttccagaataggtcgcccggctctgctactaccggagcgctgtctcttatttggccagtcttctggccgccttgtgacggcgcttcagactaacgtccgcgaagggaaagttgttaaagtgcacgaaaaattgagagaaaggtttcatgaaaagtagaaagctagtgagatgaacacgcgatagccagagaccggccataaatcgaaatcttctttaaatggagggtaaatctcgacgtaagggtttgttgagctgagcagcttcctcgatgcatttcccacgcccggccagtgtatgccctaagagtgggagatactgcaggacaaggttccttgaatctggccagcgatgggtcttcgtaggagatgtttaatgttga-gcccgaacgcggtctaaagtttaaactcgacaacggcgaagtgagcggcaatgatcccgttagggacgtcaactgcgccgaaccgttagaacggcagtgctggttacccacataaacaagaggcgtttaccgactcacaactacgtatacatatagacaactcgtgaactgactgtggtc----gaaagctgcttctgcgaaagaagaccagaggggtcaatggccaccggtctgtcatcgcgtctggtctacactaatacaaccaaaactgacggttacactacaacttgagtgcaggtcagagatgcgtcgccacttctatgacgaagtagagaaaatgctcgacgaccttaaagtccgccttctggacgcggtactcgcctggacggtccagttccgcgaagaatggttttgtgtacgtatacgcgcagctc-----cgacccaaatcgagtggaaattgactt--cgcaaagggcaaccaaataggtgctgcattctggcagaccatctccggcgagcatggcctcgacggctccggcgtgtatgt---gaaagatgcagatatgggcatgg--aagggcacaactgacgaggcacagctacaatggcacgtctgatctccagctcgagcgcatgaacgtctacttcaacgaggtacggac-------cattgca---actgctgcctaaggcacgattg---gcgccgaaagctaatgtagc--acgtctaggcttctggcaacaagtagagaaggttagtcgccg--ccatcacattcacacacactcg-------atcacacgaattt-tcgctgcttatcgcctct-gcg--ctgg-tgcccctccagatttggtggggtgc--gagaaattcggcgcttggg---cagccatgatctcatccgcgatgactcttcctc--------------------ccaccgccagacgctt-------tgggtaca-ccgatagcagcgaac-cacactttg--------------------------cacaacatctccttcg-aatgcaaggcatgccatactgaca-atgttgcc---tcacaggaagctgccgaactcggcaagggttccttcaagtatgcctgggtgctcgacaagctgaaggccgagcgtgagcgtggtatcacgattgatatcgctctctggaagttcgaaactcctaagt
>Sphaerulina_chaenomelis_MUCC_1510
gcggagggatcattactgagtga-------------------ggg----------------------------------------------ccttc--------gggctcg-----acctccaaccc-tttgtgaacac-aacttgttgcttcgggggcgaccctgccgtttcg---acggcg-agcgcccccggaggcc--------------------------ttcaaacactgcatctttgcgtcggagtttaagtaaa-ttaaacaaaactttcaacaacggatctcttggttctggcatcgatgaagaacgcagcgaaatgcgataagtaatgtgaattgcagaattcagtgaatcatcgaatctttgaacgcacattgcgccctctggtattccggagggcatgcctgttcgagcgtcatttc-accactcaagcctggcttggtattgggcgccgcggt-gtt-ccgcgcgcctcaaagtc-tccggctgagctgtccgtctccaagcgttgtga-tttcattaatcgcttcggagtgcgggtggccgcggccgttaaatc---tttcacaaggttgacctcggatcaggtactaaacgtgcagtcatggcgacgctcgga-ggtggtctcaaagga--gaccgaagtgggataagtccgtatcaagtggtagaaagcccagggttgtcgatacgagaatgagtttaggtaggctcctgtagtcctagccagctaccacgtggaacgccaagggtggaggcaagtgaaagtaatgcgcatccccaaactgtgggcttgtgagcgtatctacaatctgaggaaccaggcacaaagttctgcccggcggctgttggt-aatgcggtagtaggaacggcttcgcgcctggagcggggtcggagcgacgtagtggtactcgatattgtgagggggcttccactcgatgtaagggttccagaataggtcgcccggctctgctactaccggagcgctgtctcttatttggccagtcttctggccgccttgtgacggcgcttcagactaacgtccgcgaagggaaagttgttaaagtgcacgaaaaattgagagaaaggtttcatgaaaagtagaaagctagtgagatgaacacgcgatagccagagaccggccataaatcgaaatcttctttaaatggagggtaaatctcgacgtaagggtttgttgagctgagcagcttcctcgatgcatttcccacgcccggccagtgtatgccctaagagtgggagatactgcaggacaaggttccttgaatctggccagcgatgggtcttcgtaggagatgtttaatgttga-gcccgaacgcggtctaaagtttaaactcgacaacggcgaagtgagcggcaatgatcccgttagggacgttaacggcaccgaaacgctagaacggcagtgctggttacccacataaacaagaggcgtttaccgactcgcacctacgtatacacatagccaactcgtgaactgactgtggtc----gaaagctgcttctgcgaaagaagaccagaggggtcaatggccaccggtctgtcatggcgtctggtctacactaatacaagcaaaactgacggttacactacaacttgagtgcaggtcagagatgcgtagccacttctatgacgaagtagagaaagtgctcgacgaccttaaagtccgccttctggacgcggtactcgcctggacggtccagttccgcgaagaatggttntgtgtacgtatacgcgcagctc-----cgacccatatcgagtggaaattgactt--cgcgaagggcaaccaaataggtgctgcattctggcagaccatctccggcgagcatggcctcgacggctctggcgtgtatgt---gaaagatgcagatatgggcatgg--aagggcacaactgacgaggcacagctacaatggcacgtctgatctccagctcgagcgcatgaacgtctacttcaacgaggtacggac-------cattgca---actgctgcctaaggcacgactg---gcgccgaaagctaatgcagc--acgtataggcttctggcaacaagtagagaaggttagtcgccg--ccaacacatacacacacactcg-------atcgcacgaattt-tcgctgcttatcgcctct-gcg--ctgg-tgcccctccagatttggtggggtgc--gagaaattcggcgctgggg---cagccatgatctcatccgcgatgactcttcctc--------------------ccaccgccagacgctt-------tgggtaca-ccgatagcagcgaac-cacactttg--------------------------cacaacatctccttcg-aatgcaaggcatgccatactgacg-atgtggcc---ctataggaagctgccgaactcggcaagggttccttcaagtatgcctgggtgctcgacaagctgaaggccgagcgtgagcgtggtatcactattgatatcgctctctggaagttcgagacgccaaagt
>Sphaerulina_amelanchier_CBS_135110
gcggagggatcattaccgagtga-------------------ggg----------------------------------------------ccttc--------gggctcg-----acctccaaccc-tttgtgaacac-atcttgttgcttcgggggcgaccctgccgttccg---acggcg-agcgcccccggaggcc--------------------------ttcaaacactgcatctttgcgtcggagtttaagtaaatttaaacaaaactttcaacaacggatctcttggttctggcatcgatgaagaacgcagcgaaatgcgataagtaatgtgaattgcagaattcagtgaatcatcgaatctttgaacgcacattgcgccctctggtattccggagggcatgcctgttcgagcgtcatttc-accactcaagcctggcttggtattgggcgccgcggt-gtt-ccgcgcgcctcaaagtc-tccggctgagctgtccgtctccaagcgttgtga-tttcattaatcgcttcggggtgcgggcggccgcggccgttaaatc---tttcacaaggttgacctcggatcaggtactaaacgtgcagtcttggcgacgctcgga-ggtggtctcaaagga--gaccgaagtgggataagtccgtatcaagtggtagaaagcccagggttgtcgatacgagaatgagtttaggtaggctcctgtagtcctagccagctaccacgtggaacgccaagggtggaggcaagtgaaagtaatgcgcatccccaaactgtgggcttgtgagcgtatctacaatctgaggaaccaggcacaaagttctgcccggcggctgttggt-aatgcggtagtaggaacggcttcgcgcctggagcggggtcggagcgacgtagtggtactcgatattgtgagggggcttccactcgatgtaagggttccagaataggtcgcccggctctgctactaccggagcgctgtctcttacttggccggtcttccggccgccttgtgacggcgcttcagactaacgtccgcgaagggaaagttgttaaagtgcacgaaaaattgagagaaaggtttcatgaaaagtagaaagctagtgagatgaacacgcgatagccagagaccggccataaatcgaaatcttctttaaatggagggtaaatctcgacgtaagggtttgttgagctgagcagcttcctcgatgcatttcccacgcccggccagtgtatgccctaagagtgggagatactgcaggacaaggttccttgaatctggccagcgatgggtcttcgtaggagatgtttaatgttga-gcccgaacgcggtctaaagtttaaactcgacaacggcgaagtgagcggcaatgatcccgttagggacgttgactgcgccaaaccgttagaatggtagtgctggttacccacataaacaagaggcgtttaccgactcgcacctacgtatacacatagccaactcgtgaactgactgtggtc----gaaagctgcttctgcgaaagaagaccagaggggtcaatggtcaccggtctgtcatggcgtctggtctacactaatacaaccaaaactgacggttacactacaacttgagtgcaggtcagagatgcgtcgccacttctatgacgaagtagagaaagtgctcgacgaccttaaagtccgccttctggacgcggtactcgcctggacggtccagttccgcaaagaatggttttgtgtacgtatacgcgcagctc-----cgacccaattcgagtggaaattgactt--cgcaaagggcaaccaaattggtgctgcattctggcagaccatctccggcgagcatggcctcgatggctctggcgtgtacgt---ggaagaagcagcaatggatactg--aaggacacaactgacgaggcacagctacaatggcacgtctgatctccagctcgagcgcatgaacgtgtacttcaacgaggtatgaa--------cattgga---gctgctgcctaaggcacgattg---gcgccgaaagctaatgcggt--ctgtacaggcttccggcaacaagtngagaaggttagttgtcg--ccatcacacacacgcacactcc-------atcgcacgaattt-tcgctgcttatcgcctct-gcg--ctgg-tgcccctccagatttggtggggtgc--gagaaattcggcgcttggg---cagccatgatctcatccgcgatgactcttcctc--------------------ccaccgccagacgctt-------tgggtaca-ccgatagcagcgaac-cacactttg--------------------------cacaacatctccttcg-tgtgcaaggcatgccatactgaca-atgttgcc---tcacaggaagctgccgaactcggcaagggttccttcaagtacgcctgggtgctcgacaagctgaaggccgagcgtgagcgtggtatcacgattgatatcgctctctggaagttcgaaactcctaagt
>Sphaerulina_rumicis_CCTU_1
gcggagggatcattaccgagtga-------------------ggg----------------------------------------------ccttc--------gggctcg-----acctccaaccc-tttgtgaacac-atcttgttgcttcgggggcgaccctgccgttccg---acggcg-agcgcccccggaggcc--------------------------ttcaaacactgcatctttgcgtcggagtttaagtaaatttaaacaaaactttcaacaacggatctcttggttctggcatcgatgaagaacgcagcgaaatgcgataagtaatgtgaattgcagaattcagtgaatcatcgaatctttgaacgcacattgcgccctctggtattccggagggcatgcctgttcgagcgtcatttc-accactcaagcctggcttggtattgggcgccgcggt-gtt-ccgcgcgcctcaaagtc-tccggctgagctgtccgtctccaagcgttgtga-tttcattaatcgcttcggggtgcgggcggccgcggccgttaaatc---tttcacaaggttgacctcggatcaggtactaaacgtgcagtcttggcgacgctcgga-ggtggtctcaaagga--gaccgaagtgggataagtccgtatcaagtggnagaaagcccagggttgtcgatacnagaatgagtttaggtaggctcctgtagtcctagccagctaccacgtggaacgccaagggtggaggcaagtgaaagtaatgcgcatccccaaactgtgggcttgtgagcgtatctacaatctgaggaaccaggcacaaagttctgcccggcggctgttggt-aatgcggtagtaggaacggcttcgcgcctggagcggggtcggagcgacgtagtggtactcgatattgtgagggggcttccactcgatgtaagggttccagaataggtcgcccggctctgctactaccggagcgctgtctcttacttggccggtcttccggccgccttgtgacggcgcttcagactaacgtccgcgaagggaaagttgttaaagtgcacgaaaaattgagagaaaggtttcatgaaaagtagaaagctagtgagatgaacacgcgatagccagagaccggccataaatcgaaatcttctttaaatggagggtaaatctcgacgtaagggtttgttgagctgagcagcttcctcgatgcatttcccacgcccggccagtgtatgccctaagagtgggagatactgcaggacaaggttccttgaatctggccagcgatgggtcttcgtaggagatgtttaatgttga-gcccgaacgcggtctaaagtttaaactcgacaacggcgaagtgagcggcaatgatcccgtnnnnnnnnnnnnnnnnnnnnnnnnnnnnnnnnnnnnnnnnnnnnnnnnnnnnnnnnnnnnnnnnnnnnnnnnnnnnnnnnnnnnnnnnnnnnnnnnnnnnnnnnnnnnnnnnnnnnnnnn----nnnnnnnnnnnnnnnnnnnnnnnnnnnnnnnnnnnnnnnnnnnnnnnnnnnnnnnnnnnnnnnnnnnnnnnnnnnnnnnnnnnnnnnnnnnnnnnnnnnnnnnnnnnnnnnnnnnnnnnnnnnnnnnnnnnnnnnnnnnnnnnnnnnnnnnnnnnnnnnnnnnnnnnnnnnnnnnnnnnnnnnnnnnnnnnnnnnnnnnnnnnnnnnnnnnnnnnnnnnnnnnnnnnnnnnnnnnnnnnnnnnnnnnnnnn-----nnnnnnnnnnnnnnnnnnnnnnnnnnn--nnnnnnnnnnnnnnnnnnnnnnnnnnnnnnnnnnnnnnnnnnnnnnnnnnnnnnnnnnnnnnnnnnnnnnnnnnnnnnnnn---nnnnnnnnnnnnnnnnnnnnnnn--nnnnnnnnnnnnnnnnnnnnnnnnnnnnnnnnnnnnnnnnnnnnnnnnnnnnnnnnnnnnnnnnnnnnnnnnnnnnnnnnnnnnnn--------nnnnnnn---nnnnnnnnnnnnnnnnnnnnnn---nnnnnnnnnnnnnnnnnnnn--nnnnnnnnnnnnnnnnnnnnnnnnnnnnnnnnnnnnnnnnnn--nnnnnnnnnnnnnnnnnnnnnn-------nnnnnnnnnnnnn-nnnnnnnnnnnnnnnnnn-nnn--nnnn-nnnnnnnnnnnnnnnnnnnnnnnnn--nnnnnnnnnnnnnnnnnnn---nnnnnnnnnnnnnnnnnnnnnnnnnnnnnnnnn--------------------nnnnnnnnnnnnnnnn-------nnnnnnnn-nnnnnnnnnnnnnnn-nnnnnnnnn--------------------------nnnnnnnnnnnnnnnn-nnnnnnnnnnnnnnnnnnnnnnnn-nnnnnnnn---nnnnnnnnnnnnnnnnnnnnnnnnnnnnnnnnnnnnnnnnnnnnnnnnnnnnnnnnnnnnnnnnnnnnnnnnnnnnnnnnnnnnnnnnnnnnnnnnnnnnnnnnnnnnnnnnnnnnnnnnnnnnnnn
>Sphaerulina_rhabdoclinis_CBS_102195
gcggagggatcattaccgagtga-------------------ggg----------------------------------------------ccttc--------gggctcg-----acctccaaccc-tttgtgaacac-atcttgttgcttcgggggcgaccctgccgttccg---acggcg-agcgcccccggaggcc--------------------------ttcaaacactgcatctttgcgtcggagtttaagtaaatttaaacaaaactttcaacaacggatctcttggttctggcatcgatgaagaacgcagcgaaatgcgataagtaatgtgaattgcagaattcagtgaatcatcgaatctttgaacgcacattgcgccctctggtattccggagggcatgcctgttcgagcgtcatttc-accactcaagcctggcttggtattgggcgccgcggt-gtt-ccgcgcgcctcaaagtc-tccggctgagctgtccgtctccaagcgttgtga-tttcattaatcgcttcggggtgcgggcggccgcggccgttaaatc---tttcacaaggttgacctcggatcaggtactaaacgtgcagtcttggcgacgctcgga-ggtggtctcaaagga--gaccgaagtgggataagtccgtatcaagtggtagaaagcccagggttgtcgatacgagaatgagtttaggtaggctcctgtagtcctagccagctaccacgtggaacgccaagggtggaggcaagtgaaagtaatgcgcatccccaaactgtgggcttgtgagcgtatctacaatctgaggaaccaggcacaaagttctgcccggcggctgttggt-aatgcggtagtaggaacggcttcgcgcctggagcggggtcggagcgacgtagtggtactcgatattgtgagggggcttccactcgatgtaagggttccagaataggtcgcccggctctgctactaccggagcgctgtctcttacttggccggtcttccggccgccttgtgacggcgcttcagactaacgtccgcgaagggaaagttgttaaagtgcacgaaaaattgagagaaaggtttcatgaaaagtagaaagctagtgagatgaacacgcgatagccagagaccggccataaatcgaaatcttctttaaatggagggtaaatctcgacgtaagggtttgttgagctgagcagcttcctcgatgcatttcccacgcccggccagtgtatgccctaagagtgggagatactgcaggacaaggttccttgaatctggccagcgatgggtcttcgtaggagatgtttaatgttga-gcccgaacgcggtctaaagtttaaactcgacaacggcgaagtgagcggcaatgatcccgttagggacgttgactgcgccaaaccgttagaatggtagtgctggttacccacataaacaagaggcgtttaccgactcgcacctacgtatacacatagccaactcgtgaactgactgtggtc----gaaagctgcttctgcgaaagaagaccagaggggtcaatggtcaccggtctgtcatggcgtctggtctacactaatacaaccaaaactgacggttacactacaacttgagtgcaggtcagagatgcgtcgccacttctatgacgaagtagagaaagtgctcgacgaccttaaagtccgccttctggacgcggtactcgcctggacggtccagttccgcaaagaatggctttgtgtacgtatacgcgcagctc-----cgacccaattcgagtggaaattgactt--cgcaaagggcaaccaaattggtgctgcattctggcagaccatctccggcgagcatggcctcgatggctctggcgtgtacgt---ggaagaagcagcaatggatactg--aaggacacaactgacgaggcacagctacaatggcacgtctgatctccagctcgagcgcatgaacgtgtacttcaacgaggtatgaa--------cattgga---gctgctgcctaaggcacgattg---gcgccgaaagctaatgcggt--ctgtacaggcttccggcaacaagtagagaaggttagtcgccg--ccatcacccacacgcacactcc-------atcgcacgaattt-tcgctgcttatcgcctct-gcg--ctgg-tgcccctccagatttggtggggtgc--gagaaattcggcgcttggg---cagccatgatctcatccgcgatgactcttcctc--------------------ccaccgccagacgctt-------tgggtaca-ccgatagcagcgaac-cacactttg--------------------------cacaacatctccttcg-tatgcaagacatgccttactgacc-atgttgct---tcacaggaagctgccgaactcggcaagggttccttcaagtatgcctgggtgctcgacaagctgaaggccgagcgtgagcgtggtatcacgatcgatatcgctctctggaagttcgagacaccaaagn
>Sphaerulina_menispermi_CBS_128761
gcggagggatcattactgagtga-------------------ggg----------------------------------------------ccttc--------gggctcg-----acctccgaccc-tttgtgaacac-aacttgttgcttcgggggcgaccctgccgtttcg---acggcg-agcgcccccggaggcc--------------------------ttcaaacactgcatctttgcgtcggagtttaagtaaatttaaacaaaactttcaacaacggatctcttggttctggcatcgatgaagaacgcagcgaaatgcgataagtaatgtgaattgcagaattcagtgaatcatcgaatctttgaacgcacattgcgccctctggtattccggagggcatgcctgttcgagcgtcatttc-accactcaagcctggcttggtattgggcgccgcggt-gtt-ccgcgcgcctcaaagtc-tccggctgagctgtccgtctccaagcgttgtga-tttcattaatcgctttggggtgcgggcggccgcggccgttaaatc---tttcacaaggttgacctcggatcaggtactaaacgtgcagtcttggcgacgctcgga-ggtggtctcaaagga--gaccgaagtgggataagtccgtatcaagtggtagaaagcccagggttgtcgatacgagaatgagtttaggtaggctcctgtagtcctagccagctaccacgtggaacgccaagggtggaggcaagtgaaagtaatgcgcatccccaaactgtgggcttgtgagcgtatctacaatctgaggaaccaggcacaaagttctgcccggcggctgttggt-aatgcggtagtaggaacggcttcgcgcctggagcggggtcggagcgacgtagtggtactcgatattgtgagggggcttccactcgatgtaagggttccagaataggtcgcccggctctgctactaccggagcgctgtctcttacttggccagtcttctggccgccttgtgacggcgcttcagactaacgtccgcgaagggaaagttgttaaagtgcacgaaaaattgagagaaaggtttcatgaaaagtagaaagctagtgagatgaacacgcgatagccagagaccggccataaatcgaaatcttctttaaatggagggtaaatctcgacgtaagggtttgttgagctgagcagcttcctcgatgcatttcccacgcccggccagtgtatgccctaagagtgggagatactgcaggacaaggttccttgaatctggccagcgatgggtcttcgtaggagatgtttaatgttga-gcccgaacgcggtctaaagtttaaactcgacaacggcgaagtgagcggcaatgatcccgttagggacgttaactgcaccgaaccgttagaacggcagtgctggttacccacataaacaagaggcgtttactgactcacaactacgtatacacatagccaactcgtgaactgagtgtggtc----gaaagctgcttctgcgaaagaagaccaggggggtcaacggccaccggtctgtcatggcgtctggtctacactaatacaaccaaaactgacgttcacattacaacttgagtgcaggtcagagatgcgtcgccacttctatgacgaagtagagaaagtgctcgacgaccttaaagtccgccttctggacgcggtactcgcctggccggtccagctccgcgaagaatggctttgtgtacgtatacgcgcagctc-----cgacccagatcgagtggaaattgactt--cgcaaagggcaaccaaataggtgctgcattctggcagaccatctccggcgagcatggcctcgatggctctggcgtgtatgt---gaaagaagcagcaatggatacgg--aagggcacaactgacgaggcacagctacaatggcacgtctgatctccagctcgagcgcatgaacgtgtacttcaacgaggtatgga--------cattgga---gctgctgcctaaggcacgattg---gcgccgaaagctaatgcgat--ctgtacaggcttctggcaacaagtagagaaggttagtcgccg--ccatcacacatacgcacaccac-------atcgcacgaattt-tcgctgcttatcgcctct-gcg--ctgg-tgcccctccagatttggtggggtgc--gagaaattcggcgcttggg---cagccatgatctcatccgcgatgactcttcctc--------------------ccaccgccagacgctt-------tgggcaca-ccgatagcagcgaac-cacactacg--------------------------cacaacatacccttcg-tatgcaaggcatgccatactgaca-atgttgcc---tcacaggaagctgccgaactcggcaagggttccttcaagtacgcctgggtgctcgacaagctgaaggccgagcgtgagcgtggtatcacgatcgatatcgctctctggaagttcgaaacccccaaat
>Sphaerulina_azaleae_CBS_128605
gcggagggatcattactgagtga-------------------ggg----------------------------------------------ccttc--------gggctcg-----acctccaaccc-tttgtgaacac-aacttgttgcttcgggggcgaccctgccgtttcg---acggcg-agcgcccccggaggcc--------------------------ttcaaacactgcatctttgcgtcggagtttaagtaaa-ttaaacaaaactttcaacaacggatctcttggttctggcatcgatgaagaacgcagcgaaatgcgataagtaatgtgaattgcagaattcagtgaatcatcgaatctttgaacgcacattgcgccctctggtattccggagggcatgcctgttcgagcgtcatttc-accactcaagcctggcttggtattgggcgccgcggt-gtt-ccgcgcgcctcaaagtc-tccggctgagctgtccgtctccaagcgttgtga-tttcattaatcgcttcggggtgcgggcggccgcggccgttaaatc---tttcacaaggttgacctcggatcaggtactaaacgtgcagtcttggcgacgctcgga-ggtggtctcaaagga--gaccgaagtgggataagtccgtatcaagtggtagaaagcccagggttgtcgatacgagaatgagtttaggtaggctcctgtagtcctagccagctaccacgtggaacgccaagggtggaggcaagtgaaagtaatgcgcatccccaaactgtgggcttgtgagcgtatctacaatctgaggaaccaggcacaaagttctgcccggcggctgttggt-aatgcggtagtaggaacggcttcgcgcctggagcggggtcggagcgacgtagtggtactcgatattgtgagggggcttccactcgatgtaagggttccagaataggtcgcccggctctgctactaccggagcgctgtctcttatttggccagtcttctggccgccttgtgacggcgcttcagactaacgtccgcgaagggaaagttgttaaagtgcacgaaaaattgagagaaaggtttcatgaaaagtagaaagctagtgagatgaacacgcgatagccagagaccggccataaatcgaaatcttctttaaatggagggtaaatctcgacgtaagggtttgttgagctgagcagcttcctcgatgcatttcccacgcccggccagtgtatgccctaagagtgggagatactgcaggacaaggttccttgaatctggccagcgatgggtcttcgtaggagatgtttaatgttga-gcccgaacgcggtctaaagtttaaactcgacaacggcgaagtgagcggcaatgatcccgttagggacgttaactgcgccgaaccgttagaacggcagtgctggttacccacataaacaagaggcgtttaccgactcacaactacgtatgcacatagccaactcgtgaactgactgtggtc----gaaagctgcttctgcgaaagaagaccagaggggtcaatggccaccggtctgtcatggcgtctggtctacactaatacaaccaaaactgacggttacactacaacttaagtgcaggtcagagatgcgtcgccacttctatgacgaagtagagaaagtgctcgacgaccttaaagtccgccttctggacgcggtactcgcctggacggtccagttccgcgaagaatggctttgtgtacgtatacgcgcagctc-----cgactcaaatcgagtggaaattgactt--cgcaaagggcaaccaaataggtgctgcattctggcagaccatctccggcgagcatggcctcgatggctctggcgtgtatgt---ggaagaagcagcaatggatacgg--aaggacacaactgacgaggcgcagctacaatggcacgtctgatctccagctcgagcgcatgaacgtgtacttcaacgaggtatgaa--------cattgga---gctgctgcctaaggcacgattg---gcgccgaaagctaatgcgat--ctgtacaggcttctggcaacaagtagagaaggttagtcgccg--ccattacatacacgcacaccac-------atcgcacgaattt-tcactgcttatcgcctct-gcg--ctgg-tgcccctccagatgtggtggggtgc--gagaaattcggcgcttggg---cagccatgatctcatccgcgatgactcttcctc--------------------ccaccgccagacgctt-------tgggtaca-ccgatagcagcgaac-cacactttg--------------------------cacaatatctccttcg-tatgcaaggcatgccttactgacg-atgttgcc---tcacaggaagctgccgaactcggcaagggttctttcaagtatgcctgggtgctcgacaagctgaaggccgagcgcgagcgtggtatcacgattgatatcgctctctggaagttcgaaactccaaaat
>Sphaerulina_rhododendricola_CBS136435
gcggagggatcattactgagtga-------------------ggg----------------------------------------------ccttc--------gggctcg-----acctccaaccc-tttgtgaacac-aacttgttgcttcgggggcgaccctgccgtttcg---acggcg-agcgcccccggaggcc--------------------------ttcaaacactgcatctttgcgtcggagtttaagtaaa-ttaaacaaaactttcaacaacggatctcttggttctggcatcgatgaagaacgcagcgaaatgcgataagtaatgtgaattgcagaattcagtgaatcatcgaatctttgaacgcacattgcgccctctggtattccggagggcatgcctgttcgagcgtcatttc-accactcaagcctggcttggtattgggcgccgcggt-gtt-ccgcgcgcctcaaagtc-tccggctgagctgtccgtctccaagcgttgtga-tttcattaatcgcttcggggtgcgggcggccgcggccgttaaatc---tttcacaaggttgacctcggatcaggtactaaacgtgcagtcttggcgacgctcgga-ggtggtctcaaagga--gaccgaagtgggataagtccgtatcaagtggtagaaagcccagggttgtcgatacgagaatgagtttaggtaggctcctgtagtcctagccagctaccacgtggaacgccaagggtggaggcaagtgaaagtaatgcgcatccccaaactgtgggcttgtgagcgtatctacaatctgaggaaccaggcacaaagttctgcccggcggctgttggt-aatgcggtagtaggaacggcttcgcgcctggagcggggtcggagcgacgtagtggtactcgatattgtgagggggcttccactcgatgtaagggttccagaataggtcgcccggctctgctactaccggagcgctgtctcttatttggccagtcttctggccgccttgtgacggcgcttcagactaacgtccgcgaagggaaagttgttaaagtgcacgaaaaattgagagaaaggtttcatgaaaagtagaaagctagtgagatgaacacgcgatagccagagaccggccataaatcgaaatcttctttaaatggagggtaaatctcgacgtaagggtttgttgagctgagcagcttcctcgatgcatttcccacgcccggccagtgtatgccctaagagtgggagatactgcaggacaaggttccttgaatctggccagcgatgggtcttcgtaggagatgtttaatgttga-gcccgaacgcggtctaaagtttaaactcgacaacggcgaagtgagcggcaatgatcccgttaggnnnnnnnnnnnnnnnnnnnnnnnnnnnnnnnnnnnnnnnnnnnnnnnnnnnnnnnnnnnnnnnnnnnnnnnnnnnnnnnnnnnnnnnnnnnnnnnnnnnnnnnnnnnnnnnnnnnn----nnnnnnnnnnnnnnnnnnnnnnnnnnnnnnnnnnnnnnnnnnnnnnnnnnnnnnnnnnnnnnnnnnnnnnnnnnnnnnnnnnnnnnnnnnnnnnnnnnnnnnnnnnnnnnnnnnnnnnnnnnnnnnnnnnnnnnnnnnnnnnnnnnnnnnnnnnnnnnnnnnnnnnnnnnnnnnnnnnnnnnnnnnnnnnnnnnnnnnnnnnnnnnnnnnnnnnnnnnnnnnnnnnnnnnnnnnnnnnnnnnnnnnnnnnn-----nnnnnnnnnnnnnnnnnnnnnnnnnnn--nnnnnnnnnnnnnnnnnnnnnnnnnnnnnnnnnnnnnnnnnnnnnnnnnnnnnnnnnnnnnnnnnnnnnnnnnnnnnnnnn---nnnnnnnnnnnnnnnnnnnnnnn--nnnnnnnnnnnnnnnnnnnnnnnnnnnnnnnnnnnnnnnnnnnnnnnnnnnnnnnnnnnnnnnnnnnnnnnnnnnnnnnnnnnnnn--------nnnnnnn---nnnnnnnnnnnnnnnnnnnnnn---nnnnnnnnnnnnnnnnnnnn--nnnnnnnnnnnnnnnnnnnnnnnnnnnnnnnnnnnnnnnnnn--nnnnnnnnnnnnnnnnnnnnnn-------nnnnnnnnnnnnn-nnnnnnnnnnnnnnnnnn-nnn--nnnn-nnnnnnnnnnnnnnnnnnnnnnnnn--nnnnnnnnnnnnnnnnnnn---nnnnnnnnnnnnnnnnnnnnnnnnnnnnnnnnn--------------------nnnnnnnnnnnnnnnn-------nnnnnnnn-nnnnnnnnnnnnnnn-nnnnnnnnn--------------------------nnnnnnnnnnnnnnnn-nnnnnnnnnnnnnnnnnnnnnnnn-nnnnnnnn---nnnnnnnnnnnnnnnnnnnnnnnnnnnnnnnnnnnnnnnnnnnnnnnnnnnnnnnnnnnnnnnnnnnnnnnnnnnnnnnnnnnnnnnnnnnnnnnnnnnnnnnnnnnnnnnnnnnnnnnnnnnnnnn
>Sphaerulina_cercidis_CBS_118910
gcggagggatcattactgagtga-------------------ggg----------------------------------------------ccttc--------gggctcg-----acctccaaccc-tttgtgaacac-aacttgttgcttcgggggcgaccctgccgtttcg---acggcg-agcgcccccggaggcc--------------------------ttcaaacactgcatctttgcgtcggagtttaagtaaa-ttaaacaaaactttcaacaacggatctcttggttctggcatcgatgaagaacgcagcgaaatgcgataagtaatgtgaattgcagaattcagtgaatcatcgaatctttgaacgcacattgcgccctctggtattccggagggcatgcctgttcgagcgtcatttc-accactcaagcctggcttggtattgggcgccgcggt-gtt-ccgcgcgcctcaaagtc-tccggctgagctgtccgtctccaagcgttgtga-tttcattaatcgcttcggagtgcgggtggccgcggccgttaaatc---tttcacaaggttgacctcggatcaggtactaaacgtgcagtcttggcgacgctcgga-ggtggtctcaaagga--gaccgaagtgggataagtccgtatcaagtggtagaaagcccagggttgtcgatacgagaatgagtttaggtaggctcctgtagtcctagccagctaccacgtggaacgccaagggtggaggcaagtgaaagtaatgcgcatccccaaactgtgggcttgtgagcgtatctacaatctgaggaaccaggcacaaagttctgcccggcggctgttggt-aatgcggtagtaggaacggcttcgcgcctggagcggggtcggagcgacgtagtggtactcgatattgtgagggggcttccactcgatgtaagggttccagaataggtcgcccggctctgctactaccggagcgctgtctcttatttggccagtcttctggccgccttgtgacggcgcttcagactaacgtccgcgaagggaaagttgttaaagtgcacgaaaaattgagagaaaggtttcatgaaaagtagaaagctagtgagatgaacacgcgatagccagagaccggccataaatcgaaatcttctttaaatggagggtaaatctcgacgtaagggtttgttgagctgagcagcttcctcgatgcatttcccacgcccggccagtgtatgccctaagagtgggagatactgcaggacaaggttccttgaatctggccagcgatgggtcttcgtaggagatgtttaatgttga-gcccgaacgcggtctaaagtttaaactcgacaacggcgaagtgagcggcaatgatcccgttagggacgttaactgcaccgaaccgttagaacggtagtgctggttacccacataaacaagaggcgtttaccgactcgcacctacgtatacacatagccaactcgtgaactgactgtggtc----gaaagctgcttctgcgaaagaagaccagaggggtcaatggtcaccggtctgtcatggcgtctggtctacactaatacaaccaaaactgacggttacactacaacttgagtgcaggtcagagatgcgtcgccacttctatgacgaagtagagaaagtgctcgacgaccttaaagtccgctttctggacgcggtactcgcctggacggtccagttccgcgaagaatggctttgtgtacgtatacgcgcagctc-----cgacccaaatcaagtggaaattgactg--cgcaaagggcaaccaaataggtgctgcattctggcagaccatctccggcgagcatggcctcgacggctctggcgtgtatgt---gaaagatgctgatatggacgtgg--aaggacacaactgacgaggcacagctacaatggcacgtctgatctccagctcgagcgcatgaacgtgtacttcaacgaggtatgaa--------cattgga---gctgctgcctaaggcacgattg---gcaccgaaagctaatgcgat--ctgtacaggcttctggcaacaagtagagaaggttagtcgccg--ccatcacacacacgcacactcc-------atcgcacgaattt-tcgctgcttatcgcctct-gcg--ctgg-tgcccctccagatttggtggggtgc--gagaaattcggcgcttggg---cagccatgatctcatccgcgatgactcttcctc--------------------ctaccgccagacgctt-----gaggggtaca-ccgatagcagcgaac-cacacttcg--------------------------cacaacatctccttcg-tatgcaaggcatgccttactgaca-atgttgcc---tcacaggaagctgccgaactcggcaagggttccttcaagtatgcctgggtgctcgacaagctgaaggccgagcgtgagcgtggtatcacgattgatatcgctctctggaagttcgaaactccgaaat
>Sphaerulina_berberidis_CBS_324.52
gcggagggatcattaccgagtga-------------------ggg----------------------------------------------ccttc--------gggctcg-----acctccaaccc-tttgtgaacac-aacttgttgcttcgggggcgaccctgccgtttcg---acggcg-agcgcccccggaggcc--------------------------ttcaaacactgcatctctgcgtcggagtttaagtaaa-ttaaacaaaactttcaacaacggatctcttggttctggcatcgatgaagaacgcagcgaaatgcgataagtaatgtgaattgcagaattcagtgaatcatcgaatctttgaacgcacattgcgccctctggtattccggagggcatgcctgttcgagcgtcatttc-accactcaagcctggcttggtattgggcgccgcggt-gtt-ccgcgcgcctcaaagtc-tccggctgagctgtccgtctccaagcgttgtga-tttcattaatcgcttcggagtgcgggcggccgcggccgttaaata---tttcacaaggttgacctcggatcaggtactaaacgtgcagtcttggcgacgctcgga-ggtggtctcaaagga--gaccgaagtgggataagtccgtatcaagtggtagaaagcccagggttgtcgatacgagaatgagtttaggtaggctcctgtagtcctagccagctaccacgtggaacgccaagggtggaggcaagtgaaagtaatgcgcatccccaaactgtgggcttgtgagcgtatctacaatctgaggaaccaggcacaaagttctgcccggcggctgttggt-aatgcggtagtaggaacggcttcgcgcctggagcggggtcggagcgacgtagtggtactcgatattgtgagggggcttccactcgatgtaagggttccagaataggtcgcccggctctgctactaccggagcgctgtctcttatttggccagtcttctggccgccttgtgacggcgcttcagactaacgtccgcgaagggaaagttgttaaagtgcacgaaaaattgagagaaaggtttcatgaaaagtagaaagctagtgagatgaacacgcgatagccagagaccggccataaatcgaaatcttctttaaatggagggtaaatctcgacgtaagggtttgttgagctgagcagcttcctcgatgcatttcccacgcccggccagtgtatgccctaagagtgggagatactgcaggacaaggttccttgaatctggccagcgatgggtcttcgtaggagatgtttaatgttga-gcccgaacgcggtctaaagtttaaactcgacaacggcgaagtgagcggcaatgatcccgttagggacgttaactgcgccgaaccgttagaacggcagtgctggttacccacataaacaagaggcgtttaccgactcccaactacgtatacacatagccaactcgtgaactgactgtggtc----gaaagctgcttctgcgaaagaagaccaggggggtcaatggccaccggtctgtcatggcgtctggtctacactaatacaaccaaaactgacggttacactacaacttgagtgcaggtcagagatgcgtcgccacttctatgacgaagtagagaaagtgctcgacgaccttaaagtccgccttctggacgcggtactcgcctggacggtccagttccgcgaagaatggttttgtgtacgtatacgcgcagctc-----cgacacgattcgagtggaaattgactt--cgcaaagggcaaccaaataggtgctgcattctggcagaccatctccggcgagcatggcctcgatggctctggcgtgtatgt---ggaagaagcagcaatggatacgg--aaggccacaactgacgaggcgcagctacaatggcacgtctgatctccagctcgagcgcatgaacgtgtacttcaacgaggtatgaa---------------------gctgcctaaggcacgattg---gcgccgaaagctaatgcgat--ctgtacaggcttctggcaacaagtagagaaggttagtcgccg--ccatcacatacacgcacactcc-------atcgcacgaattt-tcgctgcttatcgcctct-gcg--ctgg-tgcccctccagagttagtggggtgc--gagaaattcggcgcttggg---cagccatgatctcatccgcgatgactct---tc--------------------ccaccgccagacgctt-------tgggtcaa-ccgatagcagcgaac-caccccttg--------------------------cacaacatctccttcg-tatgtaaggcatgccttactgaca-atgttgcc---tcacaggaagctgccgaacttggcaagggttccttcaagtacgcctgggtgctcgacaagctgaaggccgagcgtgagcgtggtatcacgattgatatcgctctctggaagttcgaaacgcccaaat
>Sphaerulina_gei_CBS_128632
gcggagggatcattaccgagcga-------------------gag----------------------------------------------ccttc--------gggctcg-----acctccaaccc-tttgtgaacac-aacttgttgcttcgggggcgaccctgccgtttcg---acggcg-agcgcccccggaggcc--------------------------ttcaaacactgcatctttgcgtcggagtttaagtaaa-ttaaacaaaactttcaacaacggatctcttggttctggcatcgatgaagaacgcagcgaaatgcgataagtaatgtgaattgcagaattcagtgaatcatcgaatctttgaacgcacattgcgccctctggtattccggagggcatgcctgttcgagcgtcatttc-accactcaagcctggcttggtattgggcgccgcgat-gtt-ccgcgcgcctcaaagtc-tccggctaagctgtccgtctccaagcgttgtga-tttcattaatcgcttcggagtgcgggcggccgcggccgttaaatc---tttcacaaggttgacctcggatcaggtactaaacgtgcagtcttggcgacgctcgga-ggtggtctcaaagga--gaccgaagtgggataagtccgtatcaagtggtagaaagcccagggttgtcgatacgagaatgagtttaggtaggctcctgtagtcctagccagctaccacgtggaacgccaagggtggaggcaagtgaaagtaatgcgcatccccaaactgtgggcttgtgagcgtatctacaatctgaggaaccaggcacaaagttctgcccggcggctgttggt-aatgcggtagtaggaacggcttcgcgcctggagcggggtcggagcgacgtagtggtactcgatattgtgagggggcttccactcgatgtaagggttccagaataggtcgcccggctctgctactaccggagcgctgtctcttacttggccggtcttccggccgccttgtgacggcgcttcagactaacgtccgcgaagggaaagttgttaaagtgcacgaaaaattgagagaaaggtttcatgaaaagtagaaagctagtgagatgaacacgcgatagccagagaccggccataaatcgaaatcttctttaaatggagggtaaatctcgacgtaagggtttgttgagctgagcagcttcctcgatgcatttcccacgcccggccagtgtatgccctaagagtgggagatactgcaggacaaggttccttgaatctggccagcgatgggtcttcgtaggagatgtttaatgttga-gcccgaacgcggtctaaagtttaaactcgacaacggcgaagtgagcggcaatgatcccgttagggacgttaactgcgccaaaccgttagaacggcagtgctggatacccacataaacaagaggcgtttaccgactcgcacctacgtatacacatagccaactcgtgaactgactgtggtc----gaaagctgcttctgcgaaagaagaccagaggggtcaatggccaccggtctgtcatggcgtctggtctacactaatacaaccaaaactgacggttacactacaacttgagtgcagggcagagatgcgtcgccacttctatgacgaagtagagaaagtgctcgacgaccttgaagtccgccttctggacgcggtactcgcctggacggtccagttccgcgaagaatggttttgtgtacgtatacgcgcagctc-----cgacccgactcgagtgggaattgactt--cgcaaagggcaaccaaataggtgctgcattctggcagaccatctccggcgagcatggcctcgacggctctggcgtgtatgt---gaaagacgcagaaatggatatgg--aaggacacaactgacgaggcacagctacaatggcacgtctgatctccagctcgagcgcatgaacgtgtacttcaacgaggtatgga--------cattgga---gctgctgcctaaggcacgattg---gcgccgaaagctaatgcgat--ctatacaggcttctggcaacaagtagagaaggttagtcgccg--ccatcacacacacgcacactcc-------atcgcacgaattt-tcgctgcttatcggctct-gcg--ctgg-tacccctccagatttggtggggtgc--gagaaattcggcgcttggg---cagccatgatctcatccacgatgactcttccct--------------------ccaccgccagacgctt-------tgggtaca-ccgatagcagcgaac-cacactttg--------------------------cacaacatctccttcg-tatgcaaggcatgccttactgaca-atgttgcc---tcacaggaagctgccgaactcggcaagggttccttcaagtatgcctgggtgctcgacaagctgaaggccgagcgtgagcgtggtatcacgattgatatcgctctctggaagttcgaaactcccaagt
>Sphaerulina_tirolensis_CBS_109018
gcggagggatcattactgagtga-------------------ggg----------------------------------------------cctcc--------gggctcg-----acctccaaccc-tttgtgaacac-aactcgttgcttcgggggcgaccctgccgttttc---acggcg-agcgcctccggaggcc--------------------------ttcaaacactgcatctttgcgtcggagtttaagtaaa-ttaaacaaaactttcaacaacggatctcttggttctggcatcgatgaagaacgcagcgaaatgcgataagtaatgtgaattgcagaattcagtgaatcatcgaatctttgaacgcacattgcgccctctggtattccggagggcatgcctgttcgagcgtcatttc-accactcaagcctggcttggtattgggtgccgcggt-ttt-ccgcgcgccttgaagtc-tccggctgagctgtccgtctccaagcgttgtga-tttcattaatcgcttcggggtgcgggcggccgcggccgttaaatc---tttcacaaggttgacctcggatcaggtactaaacgtgcagtcttggcgacgctcgga-ggtggtctcaaagga--gaccgaagtgggataagtccgtatcaagtggtagaaagcccagggttgtcgatacgagaatgagtttaggtaggctcctgtagtcctagccagctaccacgtggaacgccaagggtggaggcaagtgaaagtaatgcgcatccccaaactgtgggcttgtgagcgtatctacaatctgaggaaccaggcacaaagttctgcccggcggctgttggt-aatgcggtagtaggaacggcttcgcgcctggagcggggtcggagcgacgtagtggtactcgatattgtgagggggcttccactcgatgtaagggttccagaataggtcgcccggctctgctactaccggagcgctgtctcttacttggccagtcttctggccgccttgtgacggcgcttcagactaacgtccgcgaagggaaagttgttaaagtgcacgaaaaattgagagaaaggtttcatgaaaagtagaaagctagtgagatgaacacgcgatagccagagaccggccataaatcgaaatcttctttaaatggagggtaaatctcgacgtaagggtttgttgagctgagcagcttcctcgatgcatttcccacgcccggccagtgtatgccctaagagtgggagatactgcaggacaaggttccttgaatctggccagcgatgggtcttcgtaggagatgtttaatgttga-gcccgaacgcggtctaaagtttaaactcgacaacggcgaagtgagcggcaatgatcccgttagggacgttaaccgcgccgaaccgttagaacggcagcgctggttacccacacaaacaagaggcgtttaccgactcacaactacgtatacacatagctaactcgtgaactgactgtggtc----gaaagctgcttctgcgaaagaagaccagaggggtcaatggccaccgatctgtcatggcgtctggtctacactaatacaaccaaaaatgacggttacactacaacttgagcgcaggtcagagatgcgtcgccacttctatgacgaagtagagaaagtgctcgacgaccttgaattccgccttctggacgcggtactcgcctgggcggtccagttccgcgaagaatggtnntgtgtacgtatacgcgcagctt-----cgacccagatcgagtgggaattgactt--cgcaaagggcaaccaaataggtgctgcattctggcagaccatctccggcgagcatggcctcgacggctctggcgtgtatgt---agaagatgcagatatcgatgtgg--acggacacaactgacgaggcgcagctacaacggcacgtctgatctccagctcgagcgcatgaacgtgtactttaacgaggtatgga--------cattgta---actgctgcctaaggcctgattg---ctgcggaaagctaatgcgac--atgtacaggcttctggcaacaagtagagaaggttagtcgccg--tca--acacacacgcacactac-------atcgcacgaattt-tcgttgcttatcgccttt-gcg--ctgg-tgcccctccagatttggtggggtgc--gagaaattcggcgcttggg---cagccatgatctcatcctcgatgactcttcctc--------------------caaccgccagacgctc-------tgggtaca-cccacagcagcaaac-cacactttg--------------------------cacagcacatccttca-catgcgaggcatgccttactgaca-atgttgcc---ttacaggaagctgccgaactcggcaagggttccttcaagtacgcctgggtgctcgacaagctgaaggccgagcgtgagcgtggtatcacgattgatatcgctctctggaagttcgagacccccaaat
>Sphaerulina_vaccinii_DAOMC_252344
nnnnnnnnnnnnnnnnnnnnnnn-------------------nnn----------------------------------------------nnnnn--------nnnnnnn-----nnnnnnnnccc-tttgtgaacac-aacttgttgcttcgggggcgaccctgccgttccg---acggcg-agcgcccccggaggcc--------------------------ttcaaacactgcatctttgcgtcggagtttaagtaaatttaaacaaaactttcaacaacggatctcttggttctggcatcgatgaagaacgcagcgaaatgcgataagtaatgtgaattgcagaattcagtgaatcatcgaatctttgaacgcacattgcgccctctggtattccggagggcatgcctgttcgagcgtcatttc-accactcaagcctggcttggtattgggcgccgcggt-gtt-ccgcgcgcctcaaagtc-tccggctgagctgtccgtctccaagcgttgtga-tttcattaatcgcttcggggtgcgggcggccgcggccgttaaatc---tttcaccaggttgacctcggatcaggtannnnnnnnnnnnnnnnnnnnnnnnnnnnn-ggtggtctcaaagga--gaccgaagtgggataagtccgtatcaagtggtagaaagcccagggttgtcgatacgagaatgagtttaggtaggctcctgtagtcctagccagctaccacgtggaacgccaagggtggaggcaagtgaaagtaatgcgcatccccaaactgtgggcttgtgagcgtatctacaatctgaggaaccaggcacaaagttctgcccggcggctgttggt-aatgcggtagtaggaacggcttcgcgcctggagcggggtcggagcgacgtagtggtactcgatattgtgagggggcttccactcgatgtaagggttccagaataggtcgcccggctctgctactaccggagcgctgtctcttacttggccggtcttccggccgccttgtgacggcgcttcagactaacgtccgcgaagggaaagttgttaaagtgcacgaaaaattgagagaaaggtttcatgaaaagtagaaagctagtgagatgaacacgcgatagccagagaccggccataaatcgaaatcttctttaaatggagggtaaatctcgacgtaagggtttgttgagctgagcagcttcctcgatgcatttcccacgcccggccagtgtatgccctaagagtgggagatactgcaggacaaggttccttgaatctggccagcgatgggtcttcgtaggagatgtttaatgttga-gcccgaacgcggtcnnnnnnnnnnnnnnnnnnnnnnnnnnnnnnnnnnnnnnnnnnnnnnnnnnnacgttgactgcgccaaaccgttagaacggtagtgctggttacccacataaacaagaggcgtttaccgactcgcacctacgtatacacatagccaactcgtgaactgactgtggtc----gaaagctgcttctgcgaaagaagaccagaggggtcaatggccaccggtctgtcatggcgtctggtctacactaatacaaccaaaactgacggttacactacaacttgagtgcagggcagaggtgcgtcgccacttctatnnnnnnnnnnnnnnnnnnnnnnnnnnnnnnnnnnnnnnnnnnnnnnnnnnnnnnnnnnnnnnnnnnnnnnnnnnnnnnnnnnnnnnnnnntgtgtacgtatacgcgcagctc-----cgacccaaatcgagtggaaattgactt--cgcaaagggcaaccaaataggtgctgcattctggcagaccatctccggcgagcatggcctcgacggctctggcgtgtatgt---gaaagacgcagaaatggatatgg--aaggacacaactgacgaggcacagctacaatggcacgtctgatctccagctcgagcgcatgaacgtgtacttcaacgaggtatgaa--------cattgga---gctgctgcctaaggcatgactg---gcgccgaaagctaatgcgat--ccgtacaggcttctggcaacaagnngagaaggttagtcgccg--ccatcacccacacgcacactcc-------atcgcacgaattt-tcgctgcttatcgcctct-gcg--ctgg-tgcccctccagatttggtggggtgc--gagaaattcggcgcttggg---cagccatgatctcatccgcgatgactcttcctc--------------------ccaccgccagacgctt-------tgggtaca-ccgatagcagcgaac-cacactttg--------------------------cacaacatctccttcg-tatgcaagacatgccttactgaca-atgttgcc---tcacaggaagctgccgaactcggcaagggttccttcaagtacgcctgggtgctcgacaagctgaaggccgagcgtgagcgtggtatcacgattgatatcgctctctggaagttcgagacgcctaagt
>Sphaerulina_hyperici_CBS_102313
gcggagggatcattaccgagtgc-------------------ggg----------------------------------------------c--tc--------cggcccg-----ccctccaaccc-tttgtgaacac-aacttgttgcttcgggggcgaccctgccgttccg---acggcg-agcgcccccggaggcc--------------------------ttcaaacactgcatctttgcgtcggagtttaagtaaatttaaacaaaactttcaacaacggatctcttggttctggcatcgatgaagaacgcagcgaaatgcgataagtaatgtgaattgcagaattcagtgaatcatcgaatctttgaacgcacattgcgccctctggtattccggagggcatgcctgttcgagcgtcatttc-accactcaagcctggcttggtattgggcgccgcggt-gtt-ccgcgcgcctcaaagtc-tccggctgagctgtccgtctccaagcgttgtga-tttcattaatcgcttcggggcgcgggcggccgcggccgttaaatc---tttcacaaggttgacctcggatcaggtactaaacgtgcagtcttggcgacgctcgga-ggtggtctcaaagga--gaccgaagtgggataagtccgtatcaagtggtagaaagcccagggttgtcgatacgagaatgagtttaggtaggctcctgtagtcctagccagctaccacgtggaacgccaagggtggaggcaagtgaaagtaatgcgcatccccaaactgtgggcttgtgagcgtatctacaatctgaggaaccaggcacaaagttctgcccggcggctgttggt-aatgcggtagtaggaacggcttcgcgcctggagcggggtcggagcgacgtagtggtactcgatattgtgagggggcttccactcgatgtaagggttccagaataggtcgcccggctctgctactaccggagcgctgtctcttacttggccggtcttccggccgccttgtgacggcgcttcagactaacgtccgcgaagggaaagttgttaaagtgcacgaaaaattgagagaaaggtttcatgaaaagtagaaagctagtgagatgaacacgcgatagccagagaccggccataaatcgaaatcttctttaaatggagggtaaatctcgacgtaagggtttgttgagctgagcagcttcctcgatgcatttcccacgcccggccagtgtatgccctaagagtgggagatactgcaggacaaggttccttgaatctggccagcgatgggtcttcgtaggagatgtttaatgttga-gcccgaatgcggtctaaagtttaaactcgacaacggcgaagtgagcggcaatgatcccgttagnnacgttaactgcaccgaaccgttagaacggcagtgctggttacccacataaacaagaggcgtttactgactcacaactacgtatacacatagccaactcgtgaactgagtgtggtc----gaaagctgcttctgcgaaagaagaccagaggggtcaatggccaccggtctgtcatggcgtctggtctacactaatacaaccaaaactgacgttcacactacaacttgagtgcaggtcagagatgcgtcgccacttctatgacgaagtagagaaagtgctcgacgaccttaaagtccgccttctggacgcggtactcacctggacggtccagctccgcgaagaatggctttgtgtacgtatacgcgcagctc-----cgacccaaatcgagtggaaattgactt--cgcaaagggcaaccaaataggtgctgcattctggcagaccatctccggcgagcatggcctcgatggctctggcgtgtatgt---aaaagatgcagaaatggatgtgg--aaggacacaactgaccaggcacagctacaatggcacgtctgatctccagctcgagcgcatgaacgtgtacttcaacgaggtatgaa--------cattggaactgctgctgcttaaggcacgattg---gcgccgaaagctaatgcgat--ctgtacaggcttccggcaacaagtagagaaggttagtcgccg--ccatcacatacacgcatcccac-------atcgcacgaattt-tcgctgcttatcgcctct-gcg--ctgg-tgcccctccagatttggtggggtgc--gagaaattcggcgcttggg---cagccatgatctcatccgcgatgactcttcctc--------------------ccaccgccagacgctt-------tgggtaca-ccgatagcagcgaac-cacactcta--------------------------cacaacatctccttcg-tatgcgaggcatgccttactgaca-atgttgcc---tcacaggaagctgccgaactcggcaagggttccttcaagtacgcctgggtgctcgacaagctgaaggccgagcgtgagcgtggtatcacgatcgatatcgctctctggaagttcgagacgcccaaat
>Sphaerulina_patrinia_CBS_128653
gcggagggatcattactgagtga-------------------ggg----------------------------------------------ccttc--------gggctcg-----acctccaaccc-tttgtgaacac-aacttgttgcttcgggggcgaccctgccgtttcg---acggcg-agcgcccccggagacc--------------------------atcaaacactgcatctttgcgtcggagtttaagtaaa-ttaaacaaaactttcaacaacggatctcttggttctggcatcgatgaagaacgcagcgaaatgcgataagtaatgtgaattgcagaattcagtgaatcatcgaatctttgaacgcacattgcgccctttggtattccgaagggcatgcctgttcgagcgtcatttc-accactcaagcctggcttggtattgggcgccgcggtcaat-ccgcgcgcctcaaagtc-tccggttgagctgtccgtctctaagcgttgtga-tttcattaatcgcttcggagtgcgggcggccgcggccgttaaatc---tttcaccaggttgacctcggatcaggtactaaacgtgcagtcttggcgacgctcgga-ggtggtctcaaagga--gaccgaagtgggataagtccgtatcaagtggtagaaagcccagggttgtcgatacgagaatgagtttaggtaggctcctgtagtcctagccagctaccacgtggaacgccaagggtggaggcaagtgaaagtaatgcgcatccccaaactgtgggcttgtgagcgtatctacaatctgaggaaccaggcacaaagttctgcccggcggctgttggt-aatgcggtagtaggaacggcttcgcgcctggagcggggtcggagcgacgtagtggtactcgatattgtgagggggcttccactcgatgtaagggttccagaataggycgcccggctctgctactaccggagcgctgtctcttacttggccagtcttctggccgccttgtgacggcgcttcagactaacgtccgcgaagggaaagttgttaaagtgcacgaaaaattgagagaaaggtttcatgaaaagtagaaagctagtgagatgaacacgcgatagccagagaccggccataaatcgaaatcttctttaaatggagggtaaatctcgacgtaagggtttgttgagctgagcagcttcctcgatgcatttcccacgcccggccagtgtatgccctaagagtgggagatactgcaggacaaggttccttgaatctggccagcgatgggtcttcgtaggagatgtttaatgttga-gcccgaacgcggtctaaagtttaaactcgacaacggcgaagtgagcggcaatgatcccgttaggnacgttaactgcgccaaaccgttagaacggcagtgctggttacccacataaacaagaggcgtttactgactcgcacctacgtatacacatagccaactcgtgaactgactgtggtc----gaaagctgcttctgcgaaagaagaccagaggggttatcggccaccggtctgtcatagcgtctggtctacactaatacaaccaaaactgacggttacactacaacttgagtgcagggcagaggtgcgtcgccacttctatgacgaattagagaaagtgctcgacgaccttaaagtccgctttctggacgcggtactcgcctggacggtccagttccgcgaagaatggttttgtgtacgtatacgcgcagctc-----cgacccgattcgagtggaaattgactt--cgcaaagggcaaccaaataggtgctgcattctggcagaccatctccggcgagcatggcctcgacggctctggcgtgtatgt---gaaagacgcagaaatggatatgg--aaggacacaactgacgagacatagctacaatggcacgtctgatctccagctcgagcgcatgaacgtgtacttcaacgaggtatgaa--------cattgga---gctgctgcctaaggcacgattg---gcgccgaaagctaatgcgat--ctacacaggcttcgggcaacaagtagagaangttagtcgccg--ccatcacacacacgcacactcc-------atcgcacgaattt-tcgctgcttatcgcttct-gcg--ctgg-tgcccctccagatttggtggggtgc--gagaaattcggcgcttggg---cagccatgatctcatctacgatgactcttcctc--------------------ccaccgccagacgctt-------tggacaca-ccgatagcagcgatc-cacactttg--------------------------cacaacacctccttcg-tatgcaaggcatgccttactgaca-atgctgcc---tcacaggaagctgccgaactcggcaagggttccttcaagtacgcctgggtgctcgacaagctgaaggccgagcgtgagcgtggtatcacgatcgatatcgctctctggaagttcgagacccccaaat
>Sphaerulina_viciae_CBS_131898
gcggagggatcattaccgagtga-------------------ggg----------------------------------------------ccttc--------gggctcg-----acctccaaccc-tttgtgaacac-aacttgttgcttcgggggcgaccctgccgtttcg---acggcg-agcgcccccggaggcc--------------------------ttcaaacactgcatctttgcgtcggagtttaagcaaa-ttaaacaaaactttcaacaacggatctcttggttctggcatcgatgaagaacgcagcgaaatgcgataagtaatgtgaattgcagaattcagtgaatcatcgaatctttgaacgcacattgcgccctctggtattccggagggcatgcctgttcgagcgtcatttc-accactcaagcctggcttggtattgggcgccgcggt-gtt-ccgcgcgcctcaaagtc-tccggctgagctgtccgtctccaagcgttgtga-tttcattaatcgctccggggtgcgggcggccgcggccgttaaatc---ttccacaaggttgacctcggatcaggtactaaacgtgcagtcttggcgacgctcgga-ggtggtctcaaagga--gaccgaagtgggataagtccgtatcaagtggtagaaagcccagggttgtcgatacgagaatgagtttaggtaggctcctgtagtcctagccagctaccacgtggaacgccaagggtggaggcaagtgaaagtaatgcgcatccccaaactgtgggcttgtgagcgtatctacaatctgaggaaccaggcacaaagttctgcccggcggctgttggt-aatgcggtagtaggaacggcttcgcgcctggagcggggtcggagcgacgtagtggcactcgatattgtgagggggcttccactcgatgtaagggttccagaataggtcgcccggctctgctactaccggagcgctgtctcttacttggccggttttccggccgccttgtgacggcgcttcagactaacgtccgcgaagggaaagttgttaaagtgcacgaaaaattgagagaaaggtttcatgaaaagtagaaagctagtgagatgaacacgcgatagccagagaccggccataaatcgaaatcttctttaaatggagggtaaatctcgacgtaagggtttgttgagctgagcagcttcctcgatgcaggtcccacgcccggccagtgtatgccctaagagtgggagagactgcaggacaaggttccttgaatctggccagcgatgggtcttcgtaggagatgtttaatgttgatgcccgcacgcggtctaaagtttaaactcgacaacggcgaagtgagcggcaatgatcccgttagggacgttaactgcgccgaaccgttagaacggcagtgctggttacccacataaacaagaggcgtttaccgactcgcacctacgtatacacatagccaactcgtgaactgactgtggtc----gaaagctgcttctgcgaaagaagaccagaggggtcaatggtcaccggtctgtcatagcgtctggtctacactaatacaaccagaactgacggttacactacaacttgagtgcaggacagagatgcgtcgccacttctatgacgaagtagagaaagtgctcgacgaccttaaagtccgccttctggacgcggtactcgcctggacggtccagttccgcgaagaatggttttgtgtacgtatacgcgcagctc-----cgacccaaatcgagtggaaattgactt--cgcaaagggcaaccaaataggtgctgcattctggcagaccatctccggcgagcatggcctcgatggctctggcgtgtatgt---gaaagacgcagaaatggatatgg--aacgacacaactgacgaggcacagctacaatggcacgtctgatctccagctcgagcgcatgaacgtgtacttcaacgaggtatgaa--------cattgga---gctgctgcctaaggcatgattg---gcgccgaaagctaatgcgat--ctgtacaggcttctggcaacaagtagagaaggttagtcgccg--ccatcacatacacgcacaccac-------atcgcacgaattt-tcgctgcttatcgcctct-gcc--ctgg-tgcccctccagatttggtggggtgc--gagaaattcggcgcttggg---cagccatgatctcatccgcgatgactcttcctc--------------------cc-ccgccagacgctt-------tgggtaca-ccgttagcagcgaac-cacactttg--------------------------cacaacatctccttcg-tatgcaaggcatgcctcactgaca-ttgtcgcc---tcacaggaagctgccgaactcggcaagggttccttcaagtatgcctgggtgctcgacaagctgaaggccgagcgtgagcgtggtatcacgattgatatcgctctctggaagttcgaaactcccaagt
>Sphaerulina_pseudovirgaureae_CBS_135109
gcggagggatcattaccgagtga-------------------ggg----------------------------------------------ccttc--------gggctcg----cacctccaaccc-tttgtgaacac-atcttgttgcttcgggggcgaccctgccgttccg---acggcg-agcgcccccggaggcc--------------------------ttcaaacactgcatctttgcgtcggagtttaagtaaatttaaacaaaactttcaacaacggatctcttggttctggcatcgatgaagaacgcagcgaaatgcgataagtaatgtgaattgcagaattcagtgaatcatcgaatctttgaacgcacattgcgccctctggtattccggagggcatgcctgttcgagcgtcatttc-accactcaagcctggcttggtattgggcgccgcggt-gtt-ccgcgcgcctcgaagtc-tccggctgagctgtccgtctccaagcgttgtga-tttcattaatcgcttcggggtgcgggcggccgcggccgttaaatc---tttcacaaggttgacctcggatcaggtactaaacgtgcagtcttggcgacgctcggagggtggtctcaaagga--gaccgaagtgggataagtccgtatcaagtggtagaaagcccagggttgtcgatacgagaatgagtttaggtaggctcctgtagtcctagccagctaccacgtggaacgccaagggtggaggcaagtgaaagtaatgcgcatccccaaactgtgggcttgtgagcgtatctacaatctgaggaaccaggcacaaagttctgcccggcggctgttggt-aatgcggtagtaggaacggcttcgcgcctggagcggggtcggagcgacgtagtggtactcgatattgtgagggggcttccactcgatgtaagggttccagaataggtcgcccggctctgctactaccggagcgctgtctcttacttggccggtcttccggccgccttgtgacggcgcttcagactaacgtccgcgaagggaaagttgttaaagtgcacgaaaaattgagagaaaggtttcatgaaaagtagaaagctagtgagatgaacacgcgatagccagagaccggccataaatcgaaatcttctttaaatggagggtaaatctcgacgtaagggtttgttgagctgagcagcttcctcgatgcatttcccacgcccggccagtgtatgccctaagagtgggagatactgcaggacaaggttccttgaatctggccagcgatgggtcttcgtaggagatgtttaatgttga-gcccgaacgcggtctaaagtttaaactcgacaacggcgaagtgagcggcannnnnnnnnnnnnnnnnnntaactgcgccaaaccgttagaacggcagtgctggttacccacataaacaagaggcgtttaccgactcgcacctacgtatacacatagccaactcgtgaactgactgtggtc----gaaagctgcttctgcgaaagaagaccagaggggtcaatggccaccggtctgtcatggcgtctggtctacactaatacaaccaaaactgacggttacactacaacttgagtgcaggtcagagatgcgtcgccacttctatgacgaagtagagaaagtgctcgacgaccttaaagtccgccttctggacgcggtactcgcctggacggtccagttccgcaaagaatggnnntgtgtacgtatacgcgcagctc-----cgacccaattcgagtggaaattgactt--cgcaaagggcaaccaaattggtgctgcattctggcagaccatctccggcgagcatggcctcgatggctctggcgtgtacgt---ggaagaagcagcaatggatactg--aaggacacaactgacgaggcacagctacaatggcacgtctgatctccagctcgagcgcatgaacgtgtacttcaacgaggtatgaa--------cattgga---gctgctgcctaaggcacgattg---gcgccgaaagctaatgcggt--ctgtacaggcttccggcaacaannnnnnnnnnnnnnnnnnnn--nnnnnnnnnnnnnnnnnnnnnn-------nnnnnnnnnnnnn-nnnnnnnnnnnnnnnnnn-nnn--nnnn-nnnnnnnnnnnnnnnnnnnnnnnnn--nnnnnnnnnnnnnnnnnnn---nnnnnnnnnnnnnnnnnnnnnnnnnnnnnnnnn--------------------nnnnngccagacgctt-------tgggtaca-ccgatagcagcgaac-cacactttg--------------------------cacaacatctccttcg-tatgcaagacatgccttactgacc-atgttgcc---tcacaggaagctgccgaactcggcaagggttccttcaagtatgcctgggtgctcgacaagctgaaggccgagcgtgagcgtggtatcacgatcgatatcgctctctggaagttcgagacgcctaagt
>Sphaerulina_juglandina_MUCC1475
gcggagggatcattactgagtga-------------------ggg----------------------------------------------ccttc--------gggctcg-----acctccaaccc-tttgtgaacac-aacttgttgcttcgggggcgaccctgccgtttcg---acggcg-agcgcccccggaggcc--------------------------ttcaaacactgcatctgtgcgtcggagtttaagtaaa-ttaaacaaaactttcaacaacggatctcttggttctggcatcgatgaagaacgcagcgaaatgcgataagtaatgtgaattgcagaattcagtgaatcatcgaatctttgaacgcacattgcgccctctggtattccggagggcacgcctgttcgagcgtcatttc-accactcaagcctggcttggtattgggcgccgcggt-gtt-ccgcgcgcctcaaagtc-tccggttgagctgtccgtctccaagcgttgtga-tttcattaatcgcttcggggtgcgggcggccgcggccgttaaatc---tttcacaaggttgacctcggatcaggtactaaacgtgcagtcttggcgacgctcgga-ggtggtctcaaagga--gaccgaagtgggataagtccgtatcaagtggtagaaagcccagggttgtcgatacgagaatgagtttaggtaggctcctgtagtcctagccagctaccacgtggaacgccaagggtggaggcaagtgaaagtaatgcgcatccccaaactgtgggcttgtgagcgtatctacaatctgaggaaccaggcacaaagttctgcccggcggctgttggt-aatgcggtagtaggaacggcttcgcgcctggagcggggtcggagcgacgtagtggtactcgatattgtgagggggcttccactcgatgtaagggttccagaataggtcgcccggctctgctactaccggagcgctgtctcttatttggccagtcttctggccgccttgtgacggcgcttcagactaacgtccgcgaagggaaagttgttaaagtgcacgaaaaattgagagaaaggtttcatgaaaagtagaaagctagtgagatgaacacgcgatagccagagaccggccataaatcgaaatcttctttaaatggagggtaaatctcgacgtaagggtttgttgagctgagcagcttcctcgatgcatttcccacgcccggccagtgtatgccctaagagtgggagagactgcaggacaaggttccttgaatctggccagcgatgggtcttcgtaggagatgtttaatgttga-gcccgaacgcggtctaaagtttaaactcgacaacggcgaagtgagcggcaatgatcccgttnnnnacatcgacggcgcctaaacgttagaacggcagtgctggttacccacataaacaagaggcgtttaccgactcacaactacgtatacacatagccaactcgtggactgattgtggtc----gaaagctacttctgcgaaagaagaccagaggggtcaaaggtcaccggtctgtcatggcgtctggtctacactaatacaaccaaaactgacggttacactacaacttgagtgcaggtcagagatgcgtcgccacttctatgacgaagtagagaaagtgctcgacgaccttaaagtccgccttctggacgcggtactcgcctggacggtccagttccgcgaagaatggnnntgtgtacgtatacgcgcagctc-----cgtcccaaatcgagtggaaattgactt--cgcaaagggcaaccaaataggtgctgcattctggcagaccatctccggcgagcatggcctcgacggctctggcgtgtatgt---gaaagacgcagaaatggatatgc--gaggacacaactgacgaggcacagctacaatggcacgtctgacctccagctcgagcgcatgaacgtgtacttcaacgaggtatgaa--------cattgga---gctgctgcctaaggcacgactg---gcgcctcaagctaatgcgat--ctgtataggcttctggcaacaagtagagaaggtgagtcatcg--ccagcacatattttcacggt-g-------atcgcacgacttt-tggctgcttatcgcctct-atg--ccgg-tgcccctccaaatttggtggggtgc--gagaaattcgtcgcttggg---tggccatgacttcatccgcaactactgct------------------------caaccgcagggcctta-------cca-----------aacagcgagc-taccacccc--------------------------cacaacgtcaacctat-tttccaaatagtatgtcactgaca-ttgcggac---ctacaggaagctgccgaactcggcaagggttccttcaagtacgcctgggtgctcgacaagctgaaggctgagcgtgagcgtggtatcacgatcgatatcgccctctggaagttcgagactccaaagt
>Sphaerulina_koreana_CPC_11414
gcggagggatcattaccgagtga-------------------ggg----------------------------------------------ccttc--------gggctcg-----acctccaaccc-tttgtgaacac-aacttgttgcttcgggggcgaccctgccgtttcg---acggcg-agcgcccccggaggcc--------------------------ttcaaacactgcatctttgcgtcggagtttaagcaaa-ttaaacaaaactttcaacaacggatctcttggttctggcatcgatgaagaacgcagcgaaatgcgataagtaatgtgaattgcagaattcagtgaatcatcgaatctttgaacgcacattgcgccctctggtattccggagggcatgcctgttcgagcgtcatttc-accactcaagcctggcttggtattgggcgccgcggt-gtt-ccgcgcgcctcaaagtc-tccggctgagctgtccgtctccaagcgttgtga-tttcattaatcgctccggggtgcgggcggccgcggccgttaaatc---ttccacaaggttgacctcggatcaggtactaaacgtgcagtcttggcgacgctcgga-ggtggtctcaaagga--gaccgaagtgggataagtccgtatcaagtggtagaaagcccagggttgtcgatacgagaatgagtttaggtaggctcctgtagtcctagccagctaccacgtggaacgccaagggtggaggcaagtgaaagtaatgcgcatccccaaactgtgggcttgtgagcgtatctacaatctgaggaaccaggcacaaagttctgcccggcggctgttggt-aatgcggtagtaggaacggcttcgcgcctggagcggggtcggagcgacgtagtggcactcgatattgtgagggggcttccactcgatgtaagggttccagaataggtcgcccggctctgctactaccggagcgctgtctcttacttggccggttttccggccgccttgtgacggcgcttcagactaacgtccgcgaagggaaagttgttaaagtgcacgaaaaattgagagaaaggtttcatgaaaagtagaaagctagtgagatgaacacgcgatagccagagaccggccataaatcgaaatcttctttaaatggagggtaaatctcgacgtaagggtttgttgagctgagcagcttcctcgatgcaggtcccacgcccggccagtgtatgccctaagagtgggagagactgcaggacaaggttccttgaatctggccagcgatgggtcttcgtaggagatgtttaatgttga-gcccgcacgcggtctaaagtttaaactcgacaacggcgaagtgagcggcaatgatcccgttnnnnacgttaactgcgccgaaccgttagaacggcagtgctggttacccacataaacaagaggcgtttaccgactcgcacctacgtatacacatagccaactcgtgaactgactgtggtc----gaaagctgctnnnnnnnnnnnnnnnnnnnnnnnnnnnnnnnnnnnnnnnnnnnnnnnnnnnnnnnnnnnnnnnnnnnnnnnnnnnnnnnnnnnnnnnnnnnnnnnnnnnnnnnnnnnnnnnnnnnnnnnnnnnnnnnnnnnnnnnnnnnnnnnnnnnnnnnnnnnnnnnnnnnnnnnnnnnnnnnnnnnnnnnnnnnnnnnnnnnnnnnnnnnnnnnnnnnnnnnnnnntgtgtacgtatacgcgccaatt-----cgacacgacccgagtggaaattgacat--cgcaaagggcaatcaaataggtgctgccttctggcagaccatctctggcgagcatggcctcgacggctccggcgtgtacgt---gaaggacacagcaatgtagacat--gggggcacaactgacgcggcgcaggtacaatggcacgtctgatttgcagcttgagcgcatgaacgtgtacttcaacgaggtatgag---------ttgctc---cctgctgcgtcaggcacaatagc--gtgcccaaagctaatgtgac--atgcataggcgtctggcaacaagtannnnnnnnnnnnnnnnn--nnnnnnnnnacacgcacaccac-------atcgcaggaattt-tcgctgcttatcgcctct-gcc--ctgg-tgcccctccagatttggtggggtgc--gagaaattcggcgcttggg---cagccatgatctcatccgcgatgactcttcctc--------------------cc-ccgccagacgctt-------tgggtaca-ccgttagcagcgaac-cacactttg--------------------------cacaacatctccttcg-tatgcaaggcatgcctcactgaca-ttgtcgcc---tcacaggaagctgccgaactcggcaagggttccttcaagtannnnnnnnnnnnnnnnnnnnnnnnnnnnnnnnnnnnnnnnnnnnnnnnnnnnnnnnnnnnnnnnnnnnnnnnnnnnnnnnnnnnnn
>Sphaerulina_betulae_CBS_116724
gcggagggatcattactgagtga-------------------ggg----------------------------------------------ccctc--------gggctcg-----acctcccaccc-tttgtgaacac-aacttgttgcttcgggggcgaccctgccgtttgc---gcggcg-agcgcccccggaggcc--------------------------ttcaaacactgcatcattgcgtcggagtttaagcaaa-ttaaacaaaactttcaacaacggatctcttggttctggcatcgatgaagaacgcagcgaaatgcgataagtaatgtgaattgcagaattcagtgaatcatcgaatctttgaacgcacattgcgccctctggtattccggagggcatgcctgttcgagcgtcatttc-accactcaagcctggcttggtattgggcgccgcggt-gtt-ccgcgcgcctcaaagtc-tccggctgagctgtccgtctccaagcgttgtga-tttcattaatcgctctggagcgcgggcggccgcggccgttaaatc---tttcacaaggttgacctcggatcaggtactaaacgtgcagtcttggcgacgctcgga-ggtggtctcaaagga--gaccgaagtgggataagtccgtatcaagtggtagaaagcccagggttgtcgatacgagaatgagtttaggtaggctcctgtagtcctagccagctaccacgtggaacgccaagggtggaggcaagtgaaagtaatgcgcatccccaaactgtgggcttgtgagcgtatctacaatctgaggaaccaggcacaaagttctgcccggcggctgttggt-aatgcggtagtaggaacggcttcgcgcctggagcggggtcggagcgacgtagtggtactcgatattgtgagagggcttccgctcgatgtaagggttccagaataggtcgcccggctctgctactaccggagcgctgtctcttatctggccagtcttctggccgccttgtgacggcgcttcagactaacgtccgcgaagggaaagttgttaaagtgcacgaaaaattgagagaaaggtttcatgaaaagtagaaagctagtgagatgaacacgcgatagccagagaccggccataaatcgaaatcttctttaaatggagggtaaatctcgacgtaagggtttgttgagctgagcagcttcctcgatgcacctcccacgcccggccagtgtatgccctaagagtgggagatactgcaggacaaggttccttgaatctggccagcgatgggtcttcgtaggagatgtttaatgttga-gcccgaacgcggtctaaagtttaaactcgacaacggcgaagtgagcggcaatgatcccgttagggacgttaactgcaccgaatcgctagaacggtagtgctggctaaccacataagcaagaagcatttaccgagtcgcacctgcgtatacacatagacaactcgtggactgactgtggtc----gaaagctacttctacggaagaagaccagaggggtcaagggccaccgctctgtcatagcattcggtctgcactactacaagcagaaatgccggtcacactacaacttgagcgctggtcaaagatgcgtcgccacttctatgacgaagtaaagaaagtggtcgacgaccttgaagttcgccttttgaacgcggtactcgcctggacggtccagttccgcgaagaatggctttgtgtatgtacacgcgcgattc-----cgacacgaatacagcggcaattgactt--cgtaaagggcaaccaaataggtgctgcattctggcagaccatctccggcgagcatggccttgacggctccggcgtgtatgtttgaaaagacacaacaatgcatggag--aaggacgcggctgacaaggcgcaggtacaatggcacgtctgatcttcagctcgagcgcatgaacgtgtacttcaacgaggtatggact------cgctgca---actgctgcctaaggcacga-tg---gtgtagaaagctaatatgag--acacacaggcatctggcaacaagtannnnnnnnnnnnnnnnn--ncatcatacactcgcacaactc-------atcgctcgaattt-tcgctgcttatcgcctct-gcg--ctgg-tgcccct-caaatttggtggggtcc--gagaaatt-ggcgcttggg---cagccatgatctcattcgcgatgactcttcctc--------------------ccaccgccagacgctt-------tgggcaca-ccgataacaccgaac-cacaactca--------------------------taccccatcttctgc---tacacaggagtaccgtactgacg-atgctgtc---ct-taggaagctgccgaactcggcaagggatccttcaagtacgcctgggtgctcgacaagctgaaggccgagcgtgagcgtggtatcacgatcgatatcgctctctggaaattcgaaactccgagat
>Sphaerulina_westendorpii_CBS_117478
gcggagggatcattactgagtgt-------------------agg----------------------------------------------ggcccttcaccgggcccctt-----acctccaaccc-tttgtgaacac-aacttgttgcttcgggggcgaccctgccgttcac---gcggcg-agcgcccccggaggcc--------------------------ttcaaacactgcatctttgcgtcggagtttaagtaaa-ttaaacaaaactttcaacaacggatctcttggttctggcatcgatgaagaacgcagcgaaatgcgataagtaatgtgaattgcagaattcagtgaatcatcgaatctttgaacgcacattgcgccctctggtattccggagggcatgcctgttcgagcgtcatttc-accactcaagcctggcttggtattgggcgccgcggt-gtt-ccgcgcgcctcaaagtc-tccggctgagctgtccgtctccaagcgttgtga-tttcattaatcgcttcggagtgcgggcggccgcggccgttaaatc---tttcacaaggttgacctcggatcaggtactaaacgtgcagtcttggcgacgctcgga-ggtggtctcaaagga--gaccgaagtgggataagtccgtatcaagtggtagaaagcccagggttgtcgatacgagaatgagtttaggtaggctcctgtagtcctagccagctaccacgtggaacgccaagggtggaggcaagtgaaagtaatgcgcatccccaaactgtgggcttgtgagcgtatctacaatctgaggaaccaggcacaaagttctgcccggcggctgttggt-aatgcggtagtaggaacggcttcgcgcctggagcggggtcggagcgacgtagtggtattcgatattgtgagggggcttccactcgatgtaaggattccagaataggtcgcccggctctgctactaccggagcgctgtctcttatttggccagtcttctggccgccttgtgacggcgcttcagactaacgtccgcgaagggaaagttgttaaagtgcacgaaaaattgagagaaaggtttcatgaaaagtagaaagctagtgagatgaacacgcgatagccagagaccggccataaatcgaaatcttctttaaatggagggtaaatctcgacgtaagggtttgttgagctgagcagcttcctcgatgcatttcccacgcccggccagtgtatgccctaagagtgggagatactgcaggacaaggttccttgaatctggccagcgatgggtcttcgtaggagatgtttaatgttga-gcccgaacgcggtctaaagtttaaactcgacaacggcgaagtgagcggcaatgatcccgttagggacgtcaacggcaccgaaacgctagaacggtagtgctggttatccgcacaagcaagaggcgtttaccgagttacaacttcgtatacacatcgccaactcgtgaactgactgcggtc----gaaagctactcctacgaaagaagaccagaggggtcaaaggtcaccgctctgtcatggcgttcggtctacactactacaatcagaaatgtcggtcacactacaacttgagcgcaggtcagagatgcgtcgccacttccatgacgaagtagagaaagtggtcaacgactttgaagtttgccttctggacgcggtactcgcctggacggtccagttccgcgaagaatggctntgtgtacgtatacgcgcgactc-----cgacacgaaacgagcggaaattgactt--cgtaaagggcaaccaaataggcgctgcattctggcagaccatctctggcgagcatggcctcgacggctctggggtgtatgt---gaaagatgtggtaacggacaagg--aaggacaccactgacgacgcgcaggtacaatggcacgtctgatcttcagctcgagcgcatgaacgtgtacttcaacgaggtatggaca-----agctatcc---actgttgcctaaggcacaa-ta---gtgtagaaagctaatgtgaa--acctacaggcgtccggtaacaagtagagaaggttagtcctcg--ccgtcacacatccgcacgcctc-------attgcacgaattt-tcgctgcttatcgcctct-gcg--ctgg-tgcccctccagacctggtggggtgt--gacaaattcggcgcttggg---cagccatgatctcatccgctatgactcttctct--------------------ccaccgccagacactc-------tgagcaca-ccgatagcagcgg---cgcacctca--------------------------taaaacatctccttc---ataccagaggtaccttactgaca-atgctgct---caataggaagctgccgaactcggcaagggttccttcaagtacgcctgggtgctcgacaagctgaaggccgagcgtgagcgtggtatcaccatcgatatcgcactctggaagttcgagacgcctcgtt
>Sphaerulina_pelargonii_CBS_138857
gcggagggatcattactgagtgaagg----------------ggg----------------------------------------------cctcc--------gggccct--cttacctccaaccc-tttgtgaacac-aacttgttgcttcgggggcgaccctgccgttcac---gcggcg-agcgcccccggaggcc--------------------------ttcaaacactgcatctttgcgtcggagtttaagtaaa-ttaaacaaaactttcaacaacggatctcttggttctggcatcgatgaagaacgcagcgaaatgcgataagtaatgtgaattgcagaattcagtgaatcatcgaatctttgaacgcacattgcgccctctggtattccggagggcatgcctgttcgagcgtcatttc-accactcaagcctggcttggtattgggcgtcgcggt-gtt-ccgcgcgcctcaaagtc-tccggctgagctgtccgtctctaagcgttgtga-tttcattaatcgcttcggagtgcgggcggccgcggccgttaaatc---tttcacaaggttgacctcggatcaggtactaaacgtgcagtcttggcgacgctcggaaggtggtctcaaaggaagaaccgaagtgggataagtccgtatcaagtggtagaaagcccagggttgtcgatacgagaatgagtttaggtaggctcctgtagtcctagccagctaccacgtggaacgccaagggtggaggcaagtgaaagtaatgcgcatccccaaactgtgggcttgtgagcgtatctacaatctgaggaaccaggcacaaagttctgcccggcggctgttggtaaatgcggtagtaggaacggcttcgcgcctggagcggggtcggagcgacgtagtggtactcgatattgtgagggggcttccactcgatgtaagggttccagaataggtcgcccggctctgctactaccggagcgctgtctcttatctggccagtcttctggccaccttgtgacggcgcttcagactaacgtccgcgaagggaaagttgttaaagtgcacgaaaaattgagagaaaggtttcatgaaaagtagaaagctagtgagatgaacacgcgatagccagagaccggccataaatcgaaatcttctttaaatggagggtaaatctcgacgtaagggtttgttgagctgagcagcttcctcgatgcatttcccacgcccggccagtgtatgccctaagagtgggagatactgcaggacaaggttccttgaatctggccagcgatgggtcttcgtaggagatgtttaatgttga-gcccgaacgcggtctaaagtttaaactcgacaacggcgaagtgagcggcannnnnnnnnnnnnnnnnnnnnnnnnnnnnnnnnnnnnnnnnnnnnnnnnnnnnnnnnnnnnnnnnnnnnnnnnnnnnnnnnnnnnnnnnnnnnnnnnnnnnnnnnnnnnnnnnnnnnnnnnnnnnnnnnn----nnnnnnnnnnnnnnnnnnnnnnnnnnnnnnnnnnnnnnnnnnnnnnnnnnnnnnnnnnnnnnnnnnnnnnnnnnnnnnnnnnnnnnnnnnnnnnnnnnnnnnnnnnnnnnnnnnnnnnnnnnnnnnnnnnnnnnnnnnnnnnnnnnnnnnnnnnnnnnnnnnnnnnnnnnnnnnnnnnnnnnnnnnnnnnnnnnnnnnnnnnnnnnnnnnnnnnnnnnnnnnnnnnnnnnnnnnnnnnnnnnnnnnnnnnn-----nnnnnnnnnnnnnnnnnnnnnnnnnnn--nnnnnnnnnnnnnnnnnnnnnnnnnnnnnnnnnnnnnnnnnnnnnnnnnnnnnnnnnnnnnnnnnnnnnnnnnnnnnnnnnnn-nnnnnnnnnnnnnnnnnnnnnnn--nnnnnnnnnnnnnnnnnnnnnnnnnnnnnnnnnnnnnnnnnnnnnnnnnnnnnnnnnnnnnnnnnnnnnnnnnnnnnnnnnnnnnn--------nnnnnnn---nnnnnnnnnnnnnnnnnnnnnn---nnnnnnnnnnnnnnnnnnnn--nnnnnnnnnnnnnnnnnnnnnnnnngagaaggttagtcgccg--ccgttacagattcgcacacttc-------atcgcacaaattt-tcgctgcttatcgcctct-gcg--ctgg-tgcccctccaaatttggtggggtgc--gagaaattcggcgcttggg---cagccatgatctcatccgcgatgactgttcgct--------------------ccaccgccagacgctt-------tgggtaca-ccgatagtagcgaag-cacacttca--------------------------tacaacatcccttttaacgtacaaggaatgccttgctgaca-gtatcgct---caataggaagctgccgaactcggcaagggttccttcaagtacgcctgggtgctcgacaagctgaaggctgagcgtgagcgtggtatcacgatcgatatcgcgctctggaagttcgagactccaaagt
>Sphaerulina_socia_CBS_355.58
gcggagggatcattaccgagttc-------------------ggg----------------------------------------------ccttc--------gggtccg-----ccctccaaccc-tctgtgaacac-aacttgttgcttcgggggcgaccctgccgtttgc---gcggcg-agcgcccccggaggcc--------------------------tccaaacactgcatctctgcgtcggagtttaagtaaa-ttaaacaaaactttcaacaacggatctcttggttctggcatcgatgaagaacgcagcgaaatgcgataagtaatgtgaattgcagaattcagtgaatcatcgaatctttgaacgcacattgcgccctctggtattccggagggcatgcctgttcgagcgtcatttc-accactcaagcccggcttggtattgggcgccgcggt-gtt-ccgcgcgcctcaaagtc-tccggctgagctgtccgtctccaagcgttgtgatttttattaatcgcttc-gggtgcgggcggccgcggccgttaaatc---tttcaccaggttgacctcggatcaggtactaaacgtgcagtcttggcgacgctcgga-ggtggtctcaaagga--gaccgaagtgggataagtccgtatcaagtggtagaaagcccagggttgtcgatacgagaatgagtttaggtaggctcctgtagtcctagccagctaccacgtggaacgccaagggtggaggcaagtgaaagtaatgcgcatccccaaactgtgggcttgtgagcgtatctacaatctgaggaaccaggcacaaagttctgcccggcggctgttggt-aatgcggtagtaggaacggcttcgcgcctggagcggggtcggagcgacgtagtggtcttcgatattgtgagggggcttccactcgatgtaaggattccagaataggtcgcccggctctgctactaccggagcgctgtctcttatttggccagtcttctggccgccttgtgacggcgcttcagactaacgtccgcgaagggaaagttgttaaagtgcacgaaaaattgagagaaaggtttcatgaaaagtagaaagctagtgagatgaacacgcgatagccagagaccggccataaatcgaaatcttctttaaatggagggtaaatctcgacgtaagggtttgttgagctgagcagcttcctcgatgcacttcccacgcccggccagtgtatgccctaagagtgggagatactgcaggacaaggttccttgaatctggccagcgatgggtcttcgtaggagatgtttaatgttga-gcccgaacgcggtctaaagtttaaactcgacaacggcgaagtgagcggcaatgatcccgttagggacgtcaacggcaccgaaacgctagaacggcagtgctggttaaccgcataagcaagaggcgtctaccgagtcgcaactacgcatacacatagctaactcgtgaactgagtgtggtc----gaaagctactactacgaaagaagaccagcggggtcaacggccaccgttctgtcattgcgtctggtctgcactaatacaatcagaaatgacggttacactacaatttgagcgcaggtcagagatgcgtcgccacttctatgacgaagtagagaaactggtcaacgactttgaagttcgccttttggacgcggtactcgcctggacggtccagttccgcgaagaatggctntgtgtacgtatacgcgcagctt-----cgatacgaatcgagtggaagttgacttcgcgcaaagggcaaccaaataggtgctgcattctggcagaccatctccggcgagcatggcctcgacggctctggcgtgtatgt---gcaggacacgg--aaggacacgg--aaggacacaactgacgaggcgtaggtacaatggaacgtctgatctccagctcgagcgcatgaatgtgtacttcaacgaggtatggacg------ctgtgcg---actgctgcctaaggcacag-ag---acatggagagctaacgcgag--acgtacaggcctctggcaacaagtagagaaggttagttgccg--tcgcc-------ttcgcctcct-------caagcccgaactt-tcgctgctcatcgcctct-gcg--ctgg-tgcccctccagatttggtggggtgc--gagaaattcggcgcttggg---cagccatgatctcatccccgatgactctcctct--------------------ccaccgccagatgcat-------tgggtaca-ccgacaacagcacac-gagacctca--------------------------cacaacatctatcttc-cacacaaggcatgccatactgaca-ataatgtt---tcataggaagctgccgaactcggcaagggttccttcaagtatgcctgggtgctcgacaagctgaaggccgagcgtgagcgtggtatcacgatcgatatcgcactctggaagttcgagactccaaagt
>Sphaerulina_oxyacanthae_CBS_135098
gcggagggatcattactgagtga-------------------agg------------------------gggcccc---------------tcacc--------gggccct--cttacctccaaccc-tttgtgaacac-aacttgttgcttcgggggcgaccctgccgtttgc---gcggcg-agcgcccccggaggcc--------------------------ttcaaacactgcatctttgcgtcggagtttaagtaaa-ttaaacaaaactttcaacaacggatctcttggttctggcatcgatgaagaacgcagcgaaatgcgataagtaatgtgaattgcagaattcagtgaatcatcgaatctttgaacgcacattgcgccctctggtattccggagggcatgcctgttcgagcgtcatttc-accactcaagcctggcttggtattgggcgccgcggt-gtt-ccgcgcgccttaaagtc-tccggctgagctgtccgtctctaagcgttgtga-tttcattaatcgcttcggagtgcgggcggccgcggccgttaaatc---tttcacaaggttgacctcggatcaggtactaaacgtgcagtcttggcgacgctcgga-ggtggtctcaaagga--gaccgaagtgggataagtccgtatcaagtggtagaaagcccagggttgtcgatacgagaatgagtttaggtaggctcctgtagtcctagccagctaccacgtggaacgccaagggtggaggcaagtgaaagtaatgcgcatccccaaactgtgggcttgtgagcgtatctacaatctgaggaaccaggcacaaagttctgcccggcggctgttggt-aatgcggtagtaggaacggcttcgcgcctggagcggggtcggagcgacgtagtggtactcgatattgtgagggggcttccactcgatgtaagggttccagaataggtcgcccggctctgctactaccggagcgctgtctcttatttggccagtcttctggccgccttgtgacggcgcttcagactaacgtccgcgaagggaaagttgttaaagtgcacgaaaaattgagagaaaggtttcatgaaaagtagaaagctagtgagatgaacacgcgatagccagagaccggccataaatcgaaatcttctttaaatggagggtaaatctcgacgtaagggtttgttgagctgagcagcttcctcgatgcatttcccacgcccggccagtgtatgccctaagagtgggagatactgcaggacaaggttccttgaatctggccagcgatgggtcttcgtaggagatgtttaatgttga-gcccgaacgcggtctaaagtttaaactcgacaacggcgaagtgagcggcaatgatcccgttagggnnnncaacggcaccgaaacgctagaacggtagtgctggctaaccgcacaaccaggaggcgttcactgattcgcaactacgtatacacatcgctaactcgtgaactgactgcggtc----gaaagctactgctacgaaagaagactagaggggtcaatggtcaccgctctgtcatagcgttcggtcttcactactacaaccagaaatgtcggttacactataacttaagggcaggtcagagatgtgtagccacttctataacgaagtagagaaagtggtcgacgaccttgaagtccgccttctggacgcggtactctcctggacggtccagttccgcgaaaaatggnnntgtgtacgtatacgcgcaactc-----cgacgaggatcgagtggagattgactt--cgtaaagggcaaccaaataggtgctgcattctggcagaccatctccggcgagcatggccttgacggctccggcgtgtatgt---gaacaatatggcactgagtaccg--gtggacgaaattgacgagatgcaggtacaatggcacctctgatcttcagctcgagcgcatgaacgtgtacttcaacgaggtatggacacatacactctcca---actgctgcctaaggcacaa-tg---gggctgaaagctaatgcgag--tctgataggcttctggcaacaannnnnnnnnnnnnnnnnnnn--nnnnnnnnnnnnnnnnnnnnnn-------nttccacgaattt-tcgctgcttatcgcccct-gct--gtgg-tgcccctccaaatttggtggggtgc--gagaaatttggcgcttggg---cagccatgatctcattcgcgatgactcttcgct--------------------acatcgccagacgatt-------tgatcata-ccgatggcatcgagc-cacatttca--------------------------cacaacaaccatttcc-acctcaagagatgtcttgctgacc-atgtcgct---cattaggaagctgccgaactcggcaagggttccttcaagtacgcctgggtgctcgataagctgaaggccgagcgtgagcgtggtatcacgatcgatatcgcactatggaagttcgagactccaaagt
>Sphaerulina_salicicola_CPC_36561
gcggagggatcattactgagcga-------------------ggg----------------------------------------------ccttc--------gggctcg-----acctccaaccc-------------------cggctccgggggcgaccctgccgtc-------aggcg-gggggccccggacgcc--------------------------ttccaacactgcatctctgcgtcggagtttaagcaaa-ttaaacaaaactttcaacaacggatctcttggttctggcatcgatgaagaacgcagcgaaatgcgataagtaatgtgaattgcagaattcagtgaatcatcgaatctttgaacgcacattgcgccctctggtattccggagggcatgcctgttcgagcgtcatttc-accactcaagcctggcttggtattgggcgccgcggt-gtt-ccgcgcgcctcaaagtc-tccggctgagctgtccgtctccaagcgttgtga-tttcattaatcgctctggagcgcgggcggccgcggccgttaaatc---tttcaccaggttgacctcggatcaggtactaaacgtgcagtcttggcgacgctcgga-ggtggtctcaaagga--gaccgaagtgggataagtccgtatcaagtggtagaaagcccagggttgtcgatacgagaatgagtttaggtaggctcctgtagtcctagccagctaccacgtggaacgccaagggtggaggcaagtgaaagtaatgcgcatccccaaactgtgggcttgtgagcgtatctacaatctgaggaaccaggcacaaagttctgcccggcggctgttggt-aatgcggtagtaggaacggcttcgcgcctggagcggggtcggcgcgacgtagtgggtcccgatattgtgagggggcttccactcgatgtaagggttccagaataggtcgcccggctctgctactaccggagcgctgtctcttacttggccggtcttccggccgccttgtgacggcgcttcagactaacatccgcgaagggaaagttgttaaagtgcacgacaaattgagagaaaggtttcatgaaaagtagaaagctagtgagatgaacacgcgatagccagagaccggccataaatcgaaatcttctttaaatggagggtaaatctcgacgtaagggtttgttgagctgagcagcttcctcgatgcagttcccacgcccggccagtgtatgccctaagagtgggagatactgcaggacaaggttccttgaatctggccagcgatgggtcttcgtaggagatgtttaatgttga-gcccgaacgcggtctaaagtttaaactcgacaacggcgaagtgagcggcaatgatcccgttagggacgtcgactgcaccgaaacgctagaacggtagtgctggttaaccgcacaaacaagaggcgtttacnnnnnnnnnnnnnnnnnnnnnnnnnnnnnnnnnnnnnnnnnnnnnnnnnn----nnnnnnnnnnnnnnnnnnnnnnnnnnnnnnnnnnnnnnnnnnnnnnnnnnnnnnnnnnnnnnnnnnnnnnnnnnnnnnnnnnnnnnnnnnnnnnnnnnnnnnnnnnnnnnnnnnnnnnnnnnnnnnnnnnnnnnnnnnnnnnnnnnnnnnnnnnnnnnnnnnnnnnnnnnnnnnnnnnnnnnnnnnnnnnnnnnnnnnnnnnnnnnnnnnnnnnnnnnnnnnnnnnnnnnnnnnnnnnnnnnnnnnnnnnn-----nnnnnnnnnnnnnnnnnnnnnnnnnnn--nnnnnnnnnnnnnnnnnnnnnnnnnnnnnnnnnnnnnnnnnnnnnnnnnnnnnnnnnnnnnnnnnnnnnnnnnnnnnnnnn---nnnnnnnnnnnnnnnnnnnnnnn--nnnnnnnnnnnnnnnnnnnnnnnnnnnnnnnnnnnnnnnnnnnnnnnnnnnnnnnnnnnnnnnnnnnnnnnnnnnnnnnnnnnnnn--------nnnnnnn---nnnnnnnnnnnnnnnnnnnnnn---nnnnnnnnnnnnnnnnnnnn--nnnnnnnnnnnnnnnnnnnnnnnnnnagaaggttagtcgtcg--tcattgcacacccgcagaattccatcgtgcacgcacgaattg-gcgctgcttatcgcctct-gcg--ctgg-tgcccctccagagttggtggggcgc--gggaaattcggcgcttggg---cagccatgatttcatccac-----------------------------------------------------------------------------------------------------------------------------cttctcta-cacacga-agatgccttgctgaca-acgtcgtc---ctacaggaagctgccgaacttggcaagggttccttcaagtatgcctgggtgctcgacaagctgaaggctgagcgtgagcgtggtatcactatcgatatcgcgctctggaagttcgagacgcccaagt
>Sphaerulina_abeliceae_MUCC3542
gcggagggatcattactgagtga-------------------ggg----------------------------------------------ccttc------cgggctccg-----acctccaaccc-tctgtgaaccc-aacttgttgcttcgggggcgaccctgccgtctcg---acggcg-agcgcccccggaggcc--------------------------ttccaacactgcatctctgcgtcggagtttaagtaaa-ttaaacaaaactttcaacaacggatctcttggttctggcatcgatgaagaacgcagcgaaatgcgataagtaatgtgaattgcagaattcagtgaatcatcgaatctttgaacgcacattgcgccctctggtattccggagggcatgcctgttcgagcgtcatttc-accactcaagcctggcttggtattgggcgccgcggt-gtt-ccgcgcgcctcaaagtc-tccggctgagctgtccgtctccaagcgttgtga-tttcattaatcgcttcggggtgcgggcggccgcggccgttaaatc---tttcaccaggttgacctcggatcaggtactaaacgtgcagtcttggcgacgctcgga-ggtggtctcaaagga--gaccgaagtgggataagtccgtatcaagtggtagaaagcccagggttgtcgatacgagaatgagtttaggtaggctcctgtagtcctagccagctaccacgtggaacgccaagggtggaggcaagtgaaagtaatgcgcatccccaaactgtgggcttgtgagcgtatctacaatctgaggaaccaggcacaaagttctgcccggcggctgttggt-aatgcggtagtaggaacggcttcgcgcctggagcggggtcggagcgacgtagtggtactcgatattgtgagggggcttccactcgatgtaagggttccagaataggtcgcccggctctgctactaccggagcgctgtctcttatttggccggtcttccggccgccttgtgacggcgcttcagactaacgtccgcgaagggaaagttgttaaagtgcacgaaaaattgagagaaaggtttcatgaaaagtagaaagctagtgagatgaacacgcgatagccagagaccggccataaatcgaaatcttctttaaatggagggtaaatctcgacgtaagggtttgttgagctgagcagcttcctcgatgcatttcccacgcccggccagtgtatgccctaagagtgggagagactgcaggacaaggttccttgaatctggccagcgatgggtcttcgtaggagatgtttaatgttga-gcccgaacgcggtctaaagtttaaactcgacaacggcgaagtgagcggcaatgatcccgttagggacctcgacggcaccgaaacgctagaacggtagcgctggttagccacacaagcaagaggcgtttactgactcacacctacgcatacatatagctaactcgtggactgactgtggtc----gaaacctactactacgaaagaagactagaggggtcaatggtcatcgctctgtcatagcgtctggtctacactactacaaacagaagtgccggttacactacaacttgagggcgggtcagagctgcgtcgccacctctatgacgaagtagaggaactggtcgacgactttaaagtccgccttctggacgcggtattcgcccggacggtccagttccgcaaaaaatggctttgtgtacgtatacgcgccgcac-----cgccaccaattgcgccgaaattgacat--cgcaaagggcaaccaaataggtgctgcgttctggcagaccatctccggcgagcatggcctcgacggctctggcgtgtacgt---ggaggacgcggcaatggaacacatcagggacagaattgacgaggcgcaggtacaatggcacgtctgacctccagctcgagcgcatgaacgtctacttcaatgaggtatgtatgag-agtgctcgca---tctgttgcctcaggcacaa-cg---tcgccgcggactaatgcgat--acgtataggcgtccggcaacaagtagagaaggtgagtcct-------------gccggcacgcctc-------gtcgcacgaatttcttgtcgcttatcgcccct--------------ccctccaaatttggtggg------ggcgatttcggcccttgga---tgac-----ttcatcccgcgatgactcttc------------------------------------------------------------------agcc-ctcactctc--------------------------caccatcccacc-----------------gcttgactgacg-ccgctttt---tcacaggaagctgccgaacttggcaagggttccttcaagtatgcctgggtgctcgacaagctgaaggccgagcgcgagcgtggtatcacgatcgatatcgccctctggaagtttgaaaccgtgaagt
>Sphaerulina_aceris_CBS_652.85
nnnnaggaatcattactgagtga-------------------ggg----------------------------------------------ccctc--------gggcccg-----acctcccacccttttgtgaacac-aacttgttgcttcgggggcgaccctgccgtttcg----cggcg-agcgcccccggaggcc--------------------------ttccaaccctgcatctttgcgtcggagtttaagtaaa-ttaaacaaaactttcaacaacggatctcttggttctggcatcgatgaagaacgcagcgaaatgcgataagtaatgtgaattgcagaattcagtgaatcatcgaatctttgaacgcacattgcgccctctggtattccggagggcatgcctgttcgagcgtcatttc-accactcaagcctggcttggtattgggcgccgcggt-gtt-ccgcgcgcctcaaagtc-tccggctgagctgtccgtctccaagcgtcgtga-tttcattaatcgcttcgggg-gcgggcggccgcggccgttaaatc---tttcaccaggttgaccnnnnnnnnnnnnctaaacgtgcagtcttggcgacgctcgga-ggtggtctcaaagga--gaccgaagtgggataagtccgtatcaagtggtagaaagcccagggttgtcgatacgagaatgagtttaggtaggctcctgtagtcctagccagctaccacgtggaacgccaagggtggaggcaagtgaaagtaatgcgcatccccaaactgtgggcttgtgagcgtatctacaatctgaggaaccaggcacaaagttctgcccggcggctgttggt-aatgcggtagtaggaacggcttcgcgcctggagcggggtcggcgcgacgtagtgggattcgatattgtgagggggcttccactcgatgtaagggttccagaataggtcgcccggctctgctactaccggagcgctgtctcttacttggccagtcttctggccgccttgtgacggcgcttcagactaacgtccgcgaagggaaagttgttaaagtgcacgaaaaattgagagaaaggtttcatgaaaagtagaaagctagtgagatgaacacgcgatagccagagaccggccataaatcgaaatcttctttaaatggagggtaaatctcgacgtaagggtttgttgagctgagcagcttcctcgatgcatttcccacgcccggccagtgtatgccctaagagtgggagatactgcaggacaaggttccttgaatctggccagcgatgggtcttcgtaggagatgtttaatgttga-gcccgaacgcggtctaaagtttaaactcgacaacggcgaagtgagcggcaatgatcccgttagggacatcgactgcaccgaaacgttaaaacggtagtgctggctacccgcacaagcaagaggcgttcactgagtcgcaactacgtatacacatcgccaactcgtggactgactgtggtc----gaaagctacttctacggaagaaaactagaggggtnnnnnnnnnnnnnnnnnnnnnnnnnnnnnnnnnnnnnnnnnnnnnnnnnnnnnnnnnnnnnnnnnnnnnnnnnnnnnnnnnnnnnnnnnnnnnnnnnnnnnnnnnnnnnnnnnnnnnnnnnnnnnnnnnnnnnnnnnnnnnnnnnnnnnnnnnnnnnnnnnnnnnnnnnnnnnnnnnnnnnnnnnnnnnnnnnnntgtgtacgtatatgcgcagatccgacacgacacgacccgagtggagattgacat--cgcaaagggcaaccaaatcggtgctgcattctggcagaccatctctggcgagcatggcctcgacggctccggcgtgtaagc---aacgggcatggcaatggatggc---gggagtacaattgacacggtgcaggtacaatggcacgtctgatctccagctcgagcgcatgaacgtgtacttcaacgaggtatgagca------ccctgga---------------ggtacaatcgcgcgcgcagaaggctaatgccac--gtgcacaggcgtctggcaacaagtagagaaggtgagtcactg--ccatcacacacctgcgcacttc-------ctcgcaccaattt-tcgctgcttatcgcctct-gca--cccg-tgcccctccagatttggtggggtgc--gagaatttcggcgcttggg---cagccatgacttcatccgcgatgactcttctt--------------------------------------------------ca-cggatggaagcagat-gataccc----------------------------caccacaactccatc----accctagaccattctgctgaca-atggtgtc---ctacaggaagctgccgaactcggcaagggttccttcaagtatgcctgggtgctcgacaagctgaaggccgagcgtgagcgtggtatcacgatcgacatcgccctctggaaattcgagactccaaagt
>Sphaerulina_musiva_CBS_130559
gcggagggatcattacagagaagcgtg---------------gcg----------------------------------------------ccccc--------gggcgccgcgttccctccaaccc-tctgtgaacac-aacttgttgcttcgggggcgaccctgccgtttcg---acggcg-agcgcccccggaggcc--------------------------ctccaacactgcatctctgcgtcggagtttaagcaaa-ttaaacaaaactttcaacaacggatctcttggttctggcatcgatgaagaacgcagcgaaatgcgataagtaatgtgaattgcagaattcagtgaatcatcgaatctttgaacgcacattgcgccctctggtattccggagggcatgcctgttcgagcgtcagtacaaccactcaagcctggcttggtgttgggcgccgcggt-gtt-ccgcgcgcctcaaagtc-tccggctgagccgtccgtctccaagcgttgtga-tcttcagaatcgcttcggggcgcgggcggtcgcggccgttaaatc---ttgcacacggttgacctcggatcaggtactaaacgtgcagtcttggcgacgctcgga-ggtggtctcaaagga--gaccgaagtgggataagtccgtatcaagtggtagaaagcccagggttgtcgatacgagaatgagtttaggtaggctcctgtagtcctagccagctaccacgtggaacgccaagggtggaggcaagtgaaagtaatgcgcatccccaaactgtgggcttgtgagcgtatctacaatctgaggaaccaggcacaaagttctgcccggcggctgttggt-aatgcggtagtaggaacggcttcgcgcctggagcggggtcggcgcgacgtagtgggccccgatattgtgagggggctccccctcgatgtaagggtcccagaataggtcgcccggttctgctactaccggagcgccgtctctcatctggccagtcttctggccaccttgtgacggcgcttcagactaacgtccgcgaagggaaagttgttaaagtgcacgaaaaattgagagaaaggtttcatgaaaagtagaaagctagtgagatgaacacgcgatagccagagaccggccataaatcgaaatcttctttaaatggagggtaaatctcgacgtaagggtttgttgagctgagcagcttcctcgatgcatatcccacgcccggccagtgtatgccctaagagtgggagatactgcaggacaaggttccttgaatctggccagcgatgggtcttcgtaggagatgtttaatgttga-gcccgaacgcggtctaaagtttaaactcgacaacggcgaagtgagcggcaatgatcccgttaggnacgttgacggcgccaaaacgctagaacggtagcgctggttacccgcacaagcaagaggcatctaccgagtcgcaactacgtatacacatagccaagtcgtggactgactgtggcc----gaaaactgcttctgcggaagaagaccagaggggtcaatggccaccgctctgtcatggcatctggtcgacattactacaagcagaactgccgatttcactacaacttgagcgcggggcagagatgcgtcgccacctccataacgaagtagagaaagtgatcaacgaccttgaagtccgccttctggacgcggtactcgcctggacggtccagttccgcgaagaatggctttgtgtacgtatacgcgccaatt-----cgacacgacccgagtggaaattgacat--cgcaaagggcaatcaaataggtgctgccttctggcagaccatctctggcgagcatggcctcgacggctccggcgtgtacgt---gaaggacacagcaatgtagacat--gggggcacaactgacgcggcgcaggtacaatggcacgtctgatttgcagcttgagcgcatgaacgtgtacttcaacgaggtatgag---------ttgctc---cctgctgcgtcaggcacaatagc--gtgcccaaagctaatgtgac--atgcataggcgtctggcaacaagtagagaaggttcgtaatcg--tcaccacgcaaactcattctct-------atcgcacgaatcg-tcgctgtctaccacctct-ttcttctgg-tgcccctccagatttggtggggtgc--gagaatttcggcgcttggg---cagccatgacttcattggcgatgactcttaatc--------------------ctatcgccacacgctt-------tgggcgcacccgatagcagcgaag-cacatcacgc-------------------------catatcaaaatctttt-ccctcaacgactgcatcgctgaca-atcatgtc---ttacaggaagctgccgaactcggcaagggttccttcaagtacgcctgggtgctcgacaagctgaaggccgagcgtgagcgtggtatcacgatcgatatcgccctctggaagttcgagactccaaagn
>Sphaerulina_populicola_CBS_100042
gcggagggatcattacagagaagcgta---------------gcg----------------------------------------------ccctc--------gggcgccgcgttccctccaaccc-tctgtgaacac-aacttgttgcttcgggggcgaccctgccgttttg---acggcg-agcgcccccggaggcc--------------------------ttccaacactgcatctctgcgtcggagtttaagtaaa-ttaaacaaaactttcaacaacggatctcttggttctggcatcgatgaagaacgcagcgaaatgcgataagtaatgtgaattgcagaattcagtgaatcatcgaatctttgaacgcacattgcgccctctggtattccggagggcatgcctgttcgagcgtcatttc-accactcaagcctggcttggtgttgggcgccgcggt-gtt-ccgcgcgcctcaaagtc-tccggctgagctgtccgtctccaagcgttgtga-tctccagaatcgcttcggggcgcgggcggtcgcggccgttaaatc---tcgcacacggttgacctcggatcaggtannnnnnnnnnnnnnnnnnnnnnnnnnnna-ggtggtctcaaagga--gaccgaagtgggataagtccgtatcaagtggtagaaagcccagggttgtcgatacgagaatgagtttaggtaggctcctgtagtcctagccagctaccacgtggaacgccaagggtggaggcaagtgaaagtaatgcgcatccccaaactgtgggcttgtgagcgtatctacaatctgaggaaccaggcacaaagttctgcccggcggctgttggt-aatgcggtagtaggaacggcttcgcgcctggagcggggtcggcgcgacgtagtgggattcgatattgtgagggggcttccactcgatgtaagggttccagaataggtcgcccggttctgctactaccggagcgccgtctctcatccggccagtcttctggctgccttgtgacggcgcttcagactaacgtccgcgaagggaaagttgttaaagtgcacgaaaaattgagagaaaggtttcatgaaaagtagaaagctagtgagatgaacacgcgatagccagagaccggccataaatcgaaatcttctttaaatggagggtaaatctcgacgtaagggtttgttgagctgagcagcttcctcgatgcatgtcccacgcccggccagtgtatgccctaagagtgggagatactgcaggacaaggttccttgaatctggccagcgatgggtcttcgtaggagatgtttaatgttga-gcccgaacgcggtctaaagtttaaactcgacaacggcgaagnnnnnnnnnnnnnnnnnnnnnnnnacgttgacggcgccaaaacgctagaacggtagcgctggttacccgcacaagcaagaggcatctaccgagtcgcaactacgtatacacatagccaagtcgtggaccgactgtggcc----gaaaactgctcctgcggaagaagaccagaggggtnnnnnnnnnnnnnnnnnnnnnnnnnnnnnnnnnnnnnnnnnnnnnnnnnnnnnnnnnnnnnnnnnnnnnnnnnnnnnnnnnnnnnnnnnnnnnnnnnnnnnnnnnnnnnnnnnnnnnnnnnnnnnnnnnnnnnnnnnnnnnnnnnnnnnnnnnnnnnnnnnnnnnnnnnnnnnnnnnnnnnnnnnnnnnnnnnnntgtgtacgtatacgcgccactt-----cgacacgacccgaatggaaattgacat--cgcaaagggcaatcaaataggtgctgccttctggcagaccatctctggcgagcatggcctcgacggctccggcgtgtacgt---gaaagacacagcaatgtagacatgggggggcccaactgacgcggcgcaggtacaatggcacgtctgatttgcagcttgagcgcatgaacgtctacttcaacgaggtatgag---------ttgctc---cctgctgcgtcaggcacaatagc--gtgcccaaagctaatgcgac--atgcataggcgtctggcaacaagtagagaaggttcgtaatcc--tcaacacgcaaactcatcctct-------atcgcacgaatcg-tcgctgcgtaccacctct-gcgttctgg-tgcccctccagatttggtggggtgc--gagaaattcggcgcttggg---cagccatgacttcattggcgatgactcttattc--------------------ctatcgccacacgctt-------tgggtgcacccgatagcagcgaag-cacatcaca--------------------------ccacatcaaatcgttt-ccctcaacgactgcatcgctgaca----atgtc---ttataggaagctgccgaactcggcaagggttccttcaagtacgcctgggtgctcgacaagctgaaggccgagcgtgagcgtggtatcacgatcgatatcgccctctggaagttcgagactcccaagt
>Sphaerulina_populi_CBS_391.59
gcggagggatcattacagagaagcacggccgggcccggccacggg----------------------------------------------cccga--------ccgcgtg-----acctccaaccc-tttgtgaacac-aaaatgttgcttcgggggcgaccctgccgtttcg---acggcg-ggtgcccccggaggcc--------------------------tgccaacactgcatctcggcgtcggagtttaagtcaa-ttaaacaaaactttcaacaacggatctcttggttctggcatcgatgaagaacgcagcgaaatgcgataagtaatgtgaattgcagaattcagtgaatcatcgaatctttgaacgcacattgcgccctctggtattccggagggcatgcctgttcgagcgtcatttc-accactcaagcctggcttggtattgggcgccgcggt-ctc-ccgcgcgcctcaaagtc-cccggctgagctgtccgtctccgagcgttgtga-tttccgtaatcgctccggagggcgggtggcagcggccgttaaatc---ttgcacacggttgacctcggatcaggtactaaacgtgcagtcttggcgacgctcgga-ggtggtctcaaagga--gaccgaagtgggataagtccgtatcaagtggtagaaagcccagggttgtcgatacgagaatgagtttaggtaggctcctgtagtcctagccagctaccacgtggaacgccaagggtggaggcaagtgaaagtaatgcgcatccccaaactgtgggcttgtgagcgtatctacaatctgaggaaccaggcacaaagttctgcccggcggctgttggt-aatgcggtagtaggaacggcttcgcgcctggagcggggtcggcgcgacgtagtggtactcgatattgtgagggggcttccactcgatgtaagggttccagaataggtcgcccggctctgctactaccggagcgctgtctctcactcggccagtcttctggctgccttgtgacggcgcttcagactaacgtccgcgaagggaaagttgttaaagtgcacgaaaaattgagagaaaggtttcatgaaaagtagaaagctagtgagatgaacacgcgatagccagagaccggccataaatcgaaatcttctttaaatggagggtaaatctcgacgtaagggtttgttgagctgagcagcttcctcgatgcacgtcccacgcccggccagtgtatgccctaagagtgggagatactgcaggacaaggttccttgaatctggccagcgatgggtcttcgtaggagatgtttaatgttga-gcccgaacgcggtctaaagtttaaactcgacaacggcgaagtgagcggcaatgatcccgttagggacgtcaactgcgccgaagcgttagaacggtagtgccggctaaccgcataagcaagaggcgtctaccgagtcgcacctacgtatacatatcgccaactcgtggactgactgtggtc----gaaagctacttctgcgaaagaagaccagaggggtcaatgggcaccgttctgtcatggcatctggtctacactactacaatcagaactgccgatcacactacaacttaagcgcgggtcagagatgcgtcgccacctctatgacgaagtagagaaagtgatcgacgactttgaagtccgccttttggacccgttactcgcctggacggtctagttccgcgaagaatggcttnnnnnnnnnnnnnnnnnnnnnn-----nnnnnnnnnnnnnnnnnnnnnnnnnnn--nnnnnnnnnnnnnnnnnnnnnnnnnnnnnnnnnnnnnnnnnnnnnnnnnnnnnnnnnnnnnnnnnnnnnnnnnnnnnnnnn---nnnnnnnnnnnnnnnnnnnnnnn--nnnnnnnnnnnnnnnnnnnnnnnnnnnnnnnnnnnnnnnnnnnnnnnnnnnnnnnnnnnnnnnnnnnnnnnnnnnnnnnnnnnnnn--------nnnnnnn---nnnnnnnnnnnnnnnnnnnnnn---nnnnnnnnnnnnnnnnnnnn--nnnnnnnnnnnnnnnnnnnnnnnnngagaaggttcgtcactg--ccatt-ttccttcgcacactct-------atcgtacgacttc-tcgctgcttatctcctcc-gcg--ttgg-tgcccctccggatttggtggggtgc--gagaatttcgacgcttggg---cagccatgacttcatttgcgatgactcttcatc--------------------ccaccgccgcacactt-------tgtgtgta-cccggcacatcacgc-aa---------------------------------cataacaggttcttc---tctcgaagactgctttgctaata-gtaatgtg---tcacaggaagccgccgaacttggcaagggttctttcaagtacgcttgggtgctcgacaagctgaaggccgagcgtgagcgtggtatcacaatcgacattgccctctggaagttcgagactccaaagt
>Sphaerulina_cornicola_CBS_102324
gcggagggatcattacccccccg-------------------ggc----------------------------------------------agccc-----------ccga-----ccctccaaccc-tttgtgaacgtaaactcgttgcttcgggggcgaccctgccgttcgt----cggcg-ggcgcccccggaggcc--------------------------ctccaacactgcatctctgcgtcggagtttaagtaaa-ttaaacaaaactttcaacaacggatctcttggttctggcatcgatgaagaacgcagcgaaatgcgataagtaatgtgaattgcagaattcagtgaatcatcgaatctttgaacgcacattgcgccctctggtattccggagggcatgcctgttcgagcgtcatttc-accactcaagcctggcttggtattgggcgtcgcggg-gtt-ccgcgcgcctcaaagtc-tccggctgagctgtccgtctccaagcgttgtga-cttcattgttcgctgcggagcgcgggcggccgcggccgttaaatc---tttcacaaggttgacctcggatcaggtactaaacgtgcagtcttggcgacgctcgga-ggtggtctcaaagga--gaccgaagtgggataagtccgtatcaagtggtagaaagcccagggttgtcgatacgagaatgagtttaggtaggctcctgtagtcctagccagctaccacgtggaacgcccagggtggaggcaagtgaaagtaatgcgcatccccaaactgtgggcttgtgagcgtatctacaatctgaggaaccaggcacaaagttctgcccggcggctgttggt-aatgcggtagtaggaacggcttcgcgcctggagcggggtcggagcgacgtagtggttctcgatattgtgagggggcttccactcgatgtaagggttccagaataggtcgcccggctctgctactaccggagcgctgtctctcatctggccagtcttctggccgccttgtgacggcgcttcagactaacgtccgcgaagggaaagttgttaaagtgcacgacaaattgagagaaaggtttcatgaaaagtagaaagctagtgagatgaacacgcgatagccagagaccggccataaatcgaaatcttctttaaatggagggtaaatctcgacgtaagggtttgttgagctgagcagcttcctcgatgcacgtcccacgcccggccagtgtatgccctaagagtgggagagactgcaggacaaggttccttgaatctggccagcgatgggtcttcgtaggagatgtttaatgttga-gcccgaacgcggtctaaagtttaaactcgacaacggcgaagtgagcggcaatgatcccgttagggacgttaacggcaccgaaacgttagaacggtagtgcaggttaaccgcacaaccaagaggcgtttactgagtcgcagctgcgtatacacatcgctaactcgtgaactgactgtggtc----gaaagctgcttctgcgaaagaagaccagaggggttaatggccaccgttctgtcatggcatctggtctacactactacaaacagaagtgacggttacactataacttgagcgcaggtcagagatgcgtcgccacttctatgacaaagtagaggaagtggtcaacgaccttaaactccgccttctggacgcggtactcgcctggacggtccagttccgcgaagaatggctttgtgtacgtatacgcgcgactc-----cgacacaagccgagtgggaactgactt--cacaaagggcaaccaaataggcgctgcattctggcagaccatctccggcgagcatggcctcgacggctctggcgtgtacgt---gaaaaagacagcaatagatgcga--aaggacacaactgacgggacgcaggtacaatggcacgtctgatctccagcttgagcgcatgaacgtgtacttcaacgaggtatggaag------ctgtccg---actgctggctaaggcacaa-tg---gtccagcaagctaatgcaac--acaaacaggcttctggcaacaagtagagaaggttagttgccg--ccagaatacacctacacggttc-------atcgcatgaattt-tcgctgcttatcgcctct-gcg--ctgt-tgcccctccaaaaattgtggggtgc--gagaaattcagtggagggc---cgagcgccaccgcacatctcac-------------------------------acacggtcatttgctt-------ggggcaca-ccgataactgcgagc-aacatacat--------------------------gttgcctttgctacat-cccatatgcgataccttgctgaca-atgttgtccatttataggaagccgccgaacttggcaagggttccttcaagtacgcctgggtgctcgacaagctgaaggccgaacgtgagcgtggtatcacgatcgatatcgcactctggaagttcgagaccccaaaan
>Sphaerulina_myriadea_CBS_124646
gcggagggatcattacagagtgtgaagtgc------------gggcgccggagcccctcaccccgcggccaacagcccgtggtgccggtcaccctc--------cggccccgcgccacctccaaccc-tttgtgaacac-gacctgttgcttcgggggcgaccctgccgtttgc---gcggcg-ggcgcccccggaggccgtcgcggcgccccctgggcgtcccgaccctaccactgcatccctgcgtcggagtttaagtaaatttaaacaaaactttcaacaacggatctcttggttctggcatcgatgaagaacgcagcgaaatgcgataagtaatgtgaattgcagaattcagtgaatcatcgaatctttgaacgcacattgcgccctctggtattccggagggcatgcctgttcgagcgtcatttc-accactcacgcctggcgtggtattgggtgccgcggg-gttcccgcgcgcctcaaagtc-tccggctgagctgtccgtctccaagcgttgtga-tttcattagtcgctt-ggggtgcgggcggccgcggccgttaaatc---tttcaccaggttgacctcggatcaggtactaaacgtgcagtcttggcgacgctcgga-ggtggtctcaaagga--gaccgaagtgggataagtccgtatcaagtggtagaaagcccagggttgtcgatacgagaatgagtttaggtaggctcctgtagtcctagccagctaccacgtggaacgccaagggtggaggcaagtgaaagtaatgcgcatccccaaactgtgggcttgtgagcgtatctacaatctgaggaaccaggcacaaagttctgcccggcggctgttggt-aatgcggtagtaggaacggcttcgcgcctggagcgggggcggcgcggcgtagtggtacccgatattgtgagagggcttcctctcgatgtaagggtcccagaataggccgcccggctctgctactaccggagcgctgtctcttacttggccagtcttctggccaccttgtgacggcgcttcagactaacgtccgcgaagggaaagttgttaaagtgcacgaaaaattgagagaaaggtttcatgaaaagtagaaagctagtgagatgaacacgcgatagccagagaccggccataaatcgaaatcttctttaaatggagggtaaatctcgacgtaagggtttgttgagctgagcagcttcctcgatgcacctcccacgcccggccagtgtatgccctaagagtgggagagactgcaggacaaggttccttgaatctggccagcgatgggtcttcgtaggagatgtttaatgttga-gcccgaacgcggtctaaagtttaaactcgacaacggcgaagtgagcggcannnnnnnnnnnnnnnnnnncaacggcaccgaaacgctagaaaggtagtgccggttagccgcataagcaagaggcgtttactgaatcacaactacgtatacacattgccaactcgtgaactgactgtggtc----gaaagctgcttctacggaagaagaccagaggggtcaatggccaccgttctgtcatcgcatttggcctgcactactacaagcagaagtgtcggttccactataacttaagcgcaggtcaaagatgcgtcgccacttccatgacgaagtaaagaaagtggttaacgaccttgaagtccgccttctggacgcggtactcgcctggacggtccagttccgcgaagaatggnnntgtgtacgtacacgcgaaaccc-----caacacgaacggagcgtgaattgactt--cgcaaagggcaaccaaataggcgctgcattttggcagaccatctccggcgagcatggcctcgacggttcaggcgtgtacgt---caacgacacag--acaaatgctg--aaggatacaactgacgacgggcaggtacaatggcacgtctgatctccagctcgagcgcatgaacgtgtacttcaacgaggtaggaact----ctctctgca---actgctgcctaatccacat-tg---gcatggaaagctgacgcgag--atgtacaggcttctggtaacaannngagaaggtcagtcgccg--ccatcacacttccgtacattgc-------atcactc--attt-tcgctgcttatcgccttt-gcg--ctggttgcccctccaaaattggtggggtgc--gaaaaattcggcgcttggg---cagccatgatctcattcgcgatgactcttcgct--------------------ccacagcca---acct-------tgggtaca-ccgacagcagcgaaa-cacacctga--------------------------tacaacaccttctcca-cacctatgggatgcattactgact-atgctatt---tcataggaagctgccgaacttggcaagggttccttcaagtacgcctgggtgctcgacaagctgaaggccgaacgtgagcgtggtatcaccattgatatcgcactttggaagttcgagaccccaaagt
>Sphaerulina_neoaceris_CPC_36488
gcggagggatcattaccgagcga-------------------ggg----------------------------------------------ccccc--------gggcccg-----acctcccaccc-tctgtgaaccc-aacttgttgcttcgggggcgaccctgccgttttt---gcggcg-agcgcccccggaggcc---------------------------cctgaccctgcatctctgcgtcggagtttaagcaaa-ttaaacaaaactttcaacaacggatctcttggttctggcatcgatgaagaacgcagcgaaatgcgataagtaatgtgaattgcagaattcagtgaatcatcgaatctttgaacgcacattgcgccctctggtattccggagggcatgcctgttcgagcgtcatttc-accactcaagcctggcttggtattgggcgccgcggg-gtt-ccgcgcgcctcaaagtc-tccggctgagctgtccgtctccaagcgtcgtgt-cttttgtactcgcttcggggcgcgggcggccgcggccgttaaatc---ttccac-aggttgacctcggatcaggtactaaacgtgcagtcttggcgacgctcgga-ggtggtctcaaagga--gaccgaagtgggataagtccgtatcaagtggtagaaagcccagggttgtcgatacgagaatgagtttaggtaggctcctgtagtcctagccagctaccacgtggaacgccaagggtggaggcaagtgaaagtaatgcgcatccccaaactgtgggcttgtgagcgtatctacaatctgaggaaccaggcacaaagttctgcccggcggctgttggt-aatgcggtagtaggaacggcttcgcgcctggagcgggggcggcgcggcgtagtgggactcgatattgtgagggggcttccactcgatgtaagggtcccagaataggccgcccgcctctgctactaccggagcgctgtcgctcacctggccagtcttctggccgccttgtgacggcgcttcagactaacgtccgcgaagggaaagttgttaaagtgcacgaaaaattgagagaaaggtttcatgaaaagtagaaagctagtgagatgaacacgcgatagccagagaccggccataaatcgaaatcttctttaaatggagggtaaatctcgacgtaagggtttgttgagctgagcagcttcctcgatgcatgtcccgcgcccggccagtgtatgccctaagagtgggagatactgcaggacaaggttccttgaatctggccagcgacggggcttcgtaggagatgtttaatgttga-gcccgaacgcggtctaaagtttaaactcgacaacggcgaagtgagcggcaatgnnnnnnnnnnnnacgtcgacagcaccaaaccgttagaacggtagtgctggctacccacacaaccaagaggcgtttactgagttccacctgcgcatacacatcgctaactcgtggactgactgcgg-------nnnnnnnnnnnnnnnnnnnnnnnnnnnnnnnnnnnnnnnnnnnnnnnnnnnnnnnnnnnnnnnnnnnnnnnnnnnnnnnnnnnnnnnnnnnnnnnnnnnnnnnnnnnnnnnnnnnnnnnnnnnnnnnnnnnnnnnnnnnnnnnnnnnnnnnnnnnnnnnnnnnnnnnnnnnnnnnnnnnnnnnnnnnnnnnnnnnnnnnnnnnnnnnnnnnnnnnnnnnnnnnnnnnnnnnnnnnnnnnnnnnnnnnnnn-----nnnnnnnnnnnnnnnnnnnnnnnnnnn--nnnnnnnnnnnnnnnnnnnnnnnnnnnnnnnnnnnnnnnnnnnnnnnnnnnnnnnnnnnnnnnnnnnnnnnnnnnnnnnnn---nnnnnnnnnnnnnnnnnnnnnnn--nnnnnnnnnnnnnnnnnnnnnnnnnnnnnnnnnnnnnnnnnnnnnnnnnnnnnnnnnnnnnnnnnnnnnnnnnnnnnnnnnnnnnn--------nnnnnnn---nnnnnnnnnnnnnnnnnnnnnn---nnnnnnnnnnnnnnnnnnnn--nnnnnnnnnnnnnnnnnnnnnnnnnnagaaggttagttactg--cccgcgcacactcctccatttt-------ggtgcacgaattt-gcgctgctcaacgcctct-tcg--ccgg-tccccctcggttttggcggggtcgc--gacaaattcggcgcttggg---cagccatgacttcatccgccatgactctttggcttcaccacatgccgtcgacaccagcgcaacacaccttcctcaccacatgccgtcgacaccagcgcaa-cacaccttcctcaccacatgccgtcgatgccagcgcaacacacctttctcg-tgcacatggagcgcatcgctgaca-aca-aatt---gtacaggaagctgccgaactcggcaagggttccttcaagtacgcctgggtcctcgacaagctgaaggccgaacgcgagcgtggtatcacgatcgatatcgccctctggaagttcgagagccctaagt
>Sphaerulina_quercicola_CBS_115136
gcggagggatcattacagagaat-------------------gag------------------------ccgcagcttatagtacag----ctccc--------gctccaa-----ttctgtcaccc-catgtgaactc--tcccgttgcttcgggggcgaccctgccgtgttggacacggcg-ggagcccccgcgcgt---------------------------accgaaccctgcatttctgcgtcggagtttaagtaaaattaaacaaaactttcaacaacggatctcttggttctggcatcgatgaagaacgcagcgaaatgcgataagtaatgtgaattgcagaattcagtgaatcatcgaatctttgaacgcacattgcgccctctggtattccggagggcatgcctgttcgagcgtcaaatg-cacactcaagcctcgcttggtcttgggcgtcgcggg-gtccccgcgcgcctcaaagtc-tccggctgagctgtccgtctccaagcgttgtga-tctcataaatcgcttcggggcgcgggcggccgcggccgttaaatctgtttacaccaggctgacctcggatcaggtactaaacgtgcagtcttggcgacgctcgga-ggtggtctcaaagga--gaccgaagtgggataagtccgtatcaagtggtagaaagcccagggttgtcgatacgagaatgagtttaggtaggctcctgtagtcctagccagctaccacgtggaacgccaagggtggaggcaagtgaaagtaatgcgcatccccaaactgtgggcttgtgagcgtatctacaatctgaggaaccaggcacaaagttctgcccggcggctgttggt-aatgcggtagtaggaacggcttcgcgcctggagcgggggcggcgcgacgtagtgggcttcgatattgtgagggggcttccactcgatgtaaggggtccagaataggtcgcccggctctgctactaccggagtgctgtctcttacttggccggtcttccggccgccttgtgacggcgcttcagactaacgtccgcgaagggaaagttgttaaagtgcacgacaaattgagagaaaggtttcatgaaaagtagaaagctagtgagatgcacacgcgatagccagagaccggccataaatcgaaatcttctttaaatggagggtaaatctcgacgtaagggtttgttgagctgagcagcttcctcgatgcacctcccacgcccggccagtgtatgccctaagagtgggagagactgcaggacaaggttccttgaatctggccagcgatgggtcttcgtaggagatgtttaatgttaa-gcccgaacgcggtctaaagtttaaactcgacaacggcgaagtgagcggcaatgatcccgttagggacgttgaccgcgccgaagcgctagaacggcagtgctggctaccctcacaagcaagaggcgtctaccgagtcgcaactacgtatacacttcgccaactcgtgaaccgactgtggcc----gaaaactacttctacgaaagaagactagaggggttaatggccaccgctccgtcattgcgtccggactacactactacaaccagaagtgccggtcacactacaacttgagcgcgggtcagagatgcgtagccacttctatgacgaagtagagaaagtggtcgacgaccttaaagtccgctttctggacgcggtactcgcccgggcggtttagctccgcgaagaatggctntgtgtacgtatacgcgcagctc-----cgacacgacacaagtggatgttgactg--tgccaagggcaaccaaataggtgctgctttctggcagaccatctccggcgagcatggcctcgatggctctggcgtgtatgt---ggaagatgcggcaatggacaccg--agagacacagctgacgggccacaggtacaatggcacgtctgatctccagctcgagcgcatgaacgtgtacttcaacgaggtatgag--------cgcattg---cacctcgggtagaatatcg---c--gcgcacggaactaatgcgacaaatcaccaggcatccggcaacaagtagagaaggtcagtcactgttttgccacccctttgcgcacctc-------atcgccccgattt-ccgctgcgagtcgcctctcgcg--ctgggtgcccctccagatttggtggggggctgcgaaaattcggcgcttgggcatcagccatgacttcatccgctatgactcttcctct-------------------tcctcacccagccgct-------tttcggca-ccaccgacatcaaag-cacattacgcatataa-------------------cattaccacaccacac-cacataacaagagctgtactgatacatggtgtc---ctccaggaagctgccgaactcggcaagggttctttcaagtacgcctgggtgctcgacaagctgaaggccgagcgtgagcgtggtatcacgattgacatcgccctgtggaagttcgagacgccgagat
>Pallidocercospora_heimii_CBS_110682
nnnnnnnnatcattactgagtga-------------------ggg--------------------------------------------------------ctacggtccg-----acctccaaccc-tttgtgaacca-aacttgttgcttcgggggcgaccctgccgcttcg---gcggtgcggcgcccccggaggcc--------------------------attaaacactgcatcattgcgtcggagtaaaagtaaa-ttaaacaaaactttcaacaacggatctcttggttccagcatcgatgaagaacgcagcgaaatgcgataagtaatgtgaattgcagaattcagtgaatcatcgaatctttgaacgcacattgcgccctctggtattccggggggcatgcctgttcgagcgtcatttc-accactcaagcctggcttggtattgggcgtcgcg---gct-ccgcgcgccttaaagtcttccggctgagctgtccgtctctaagcgttgtgg---caactattcgcttcggaggtcgggtggccgcggccgttaaatc---tttcacaaggttgaccnnnnnnnnnnnnnnnnnnnnnnnnnnnnnnnnnnnnnnnna-ggtggtctcaaagga--gaccgaagtgggataagtccgtatcaagtggtagaaagcccagggttgtcgatacgagaatgagtttaggtaggctcctgtagtcctagccagctaccacgt-gtttttcaagggtggaggcaagtgaaagtaatgcgcatccccaaactgtgggcttgtgagcgtatctacaatctgaggaaccaggcacaaagttctgcccggcggctgttggt-aatgcggtagtaggaacggcttcgcgcctggagcgggctctgtgcggcgtagtgaccttcgatattgtgagggg--ctcccctcgatgtaaggaggtcagaataggccgccggggtctgctactaccggagcgctgtctcttatctggccagtcttctggccgccttgtgacggtgcttcagaccaacgtccgcgaagggaaagttgttaaagtgcacgaaaaattgagagaaaggtttcacgaaaagtagaaagctagtgagatgaacacgcgatagccagaggtcggccataaatcgaaatcttctttaaatggagggtaaatctcgacgtaagggtttgttgagctgagcagcttcctcgatgcattttccacgcacggccagtgtatgccctaagagtgggagatactgcaggacaaggttccttgaatcttgccggcgacggatcttcgtaggagatgtttaatgttga-gcccgaacgcggtctaaagtttaaactcgacaacggcgaagnnnnnnnnnnnnnnnnnnnnnnnnncgtcaacagagccgaagcgctagaacggtagagcgggttatccgcacaaacaagaggcgttcactgagtcacagctacgcatacacatcgctaagtcgtgaactgactgaggtc----gaaagcttcttctgcggaagaagaccagcggggtcaaaggtcagcgttctgtcatggcgtcgggtcttcaatattacaaacagaactgacggtcgcattacaacttaagagcaggaacgagttgcgtagacacttccatagggaagtacagaaactggtcgacgaccttgaactcagccttctgaacgcggtactcgccaggacggttcaggtcagagaagnnnnnnnnnnnnnnnnnnnnnnnnnnnnnn-----nnnnnnnnnnnnnnnnnnnnnnnnnnn--nnnnnnnggcaaccaaataggtgctgcattctggcagaccatctccggcgaacatggcctcgacggtgccggcgtgtgagt---gtaacaacgcgaaagagcctgag--gaacgcgacactgatatggtgcaggtacaatggcacgtctgacctccagctcgagcgcatgaacgtctacttcaacgaggtgcga---------caccgct---ctttccatatcaggcaatg------gcagtgaggatactgactcg--caacataggcgtccggcaacaagtatgtcccacgtgccgtcc--tcgtcgatttggagccaggtac-------catggac-------gccgtccgtgctggccca-ttc--ggac-agctcttccgcccgtggtggggtgc--gagaaattt-gcgcttggg---cgtttgcggctccacgc---atgacttcatcca--------------------tcaccgccatgattct-------caaccacccccatcaacagcgcccgcgcatctcgcatcgga-------------------cccaacaccatctca------cttcggcgacagcgctaaca-ata-tgtc---ctacaggaagccgccgagttgggcaagggctccttcaagtacgcttgggtgctcgacaagctcaaggccgagcgtgagcgtggtatcactatcgacattgccctctggaagttcgagactcccaaNN
