# Supplementary material for: ﻿Novel endophytic fungi from Pinus: introducing three new genera and six new species within Capnodiales (Ascomycota, Dothideomycetes) sensu lato
Source: IMA Fungus. 2025 Dec 11;16:e175931. doi: 10.3897/imafungus.16.175931 (PMC12715516; doi:10.3897/imafungus.16.175931)
Supplement: Supplementary material 9 — Teratosphaeriaceae LSU-ITS-ACT-CAL-RPB2-TEF alignment [file imafungus-16-e175931-s009.fas]

>685
CCTAGTAACGGCGA-GTGAAGCGGCAACAGCTCAAATTTGAAATCTGGCGCAAGCCCGAGTTGTAATTTGTAG-AGGATGCTTCTGGGCAGCG-GCCGGTCTAAGTTCCTTGGAACAGGACGTCATAGAGGGTGAGAAT-CCCGTATGCGACCGG-TTGGCACCCGTCACGTAGCTCCTTCGACGAGTCGAGT-TGTTTGGGAATGCAGCTCTAAATGGGAGGTAAATGCCTTCTAAAGCTAAATACCGGCCAGAGACCGATAGCGCACAAGTAGAGTGATCGAAAGATGAAAAGCACTTT-GGAAAGAGAGTTAAAAAGCACGTGAAATTGTTGAAAGGGAAGCGCATGCAACCAGACTTGTCGGCGG-TGTTCCGCCGGTCTTCT--GAC--CGGTCTAC-TCGCCGCCGACAGGCCAGCATCATCTGGGAGCGCCGGATAAAGGTGTCGGGAATGTGGCCCCTC------GGGGTGTTATAGCTCGTCACACAATACGGCGCCTCCCGGGTGAGGTCCGCGCTTCGGCTAGGATGCTGGCGTAATGGTCGTATGCGGCCCGTCTTGAAACACGGACCAAGGAGTCTACCATCTGTGCGAGTGTTC-GGGTGTCAAACCCCTACGCGTAATGAAAGTGAACGGAGGTGGGAACC----------------------------GCAA--GGTGCACCATCGACCGATCCTGATGTC--CTCGGATGGATTTGAGTAAGAGCATAGCTGGTGGGACCCGAAAGATGGTGAACTATGCCTGAATAGGGTGAAGCCAGAGGAAACTCT------GGTGGAGGCTCGCAGCGGTTCTGACGTGCAAATCGATCGTCAAATTTGGGTATAGGGGCGAAAGACTAATCGAACCATCCGTAGGTGAACCTGCGGAGGGATCATTACT-GAGTGAG---GGC-CTTC---TGGTCCGACCT-CCAA-CCCCATGT-T--ATCCG--AC------ACTGTTGCCTCCGGGGCGACCC--G---GCC----TTCGGGCG-TC--GGGGCCCCGGGTGG-A-CC-ATT-----CAAACACTGCATC-TT------TG-CGTCTGAGTA--CACG-ATTGAATC-AATCAAAACTTTCAACAACGGATCTCTTGGTTCTGGCATCGATGAAGAACGCAGCGAAATGCGATAAGTAATGTGAATTGCAGAATTCAGTGAATCATCGAATCTTTGAACGCACATTGCGCCCCTTGGTATTCCGAGGGGCATGCCTGTTCGAGCGTCATT-TCACCACTCAAGCCTGG-CTTGGTATTGGGCG---CCGCGGT--------------CCGCCGCGCGCCTTAATGT---GTC-CGGCTGAGC----CGTCCG-TCT-C-TAAGCGTTGTGGTAACCTA-----TCCGCTT-GCGAGATT-----GGGGGGCGTCTG-------GCCGTT-AAACTCATC-------------AAAGG-TGACCTCGNATCANNnnnnnnnnnnnnnnnnnnnnnnnnnnnnnnnnnnnnnnnnnNnTTCGCCGGTGACGATGCGCCGAGAGCTGTGTTCCGTAAGTTTCGAAACACC--TGAACCCACC---AGTTCAGCAGTGGCAAGCAGCTGACAGC-GGCG--TAGCATCCATCGTCGGCCGACCTCGCCATCATGGGTATGCCAGTCCTTTATTCCTCTACCAC---------GATGTCCA-ACCTAACAAGAGCGCAGTATCATGATTGGTATGGGCCAGAAGGACTCGTACGTCGGTGATGAAGCACAGAGCAAGCGTGGTATCCTCACCCTCCGATACCCAATTGAGCACGGTGTCGTCACCAACTGGGACGACATGGAGAAGATCTGGCATCACACCTTCTACAACGAGCTGCGTGTCGCTCCCGAGGAGCACCCAGTCCTGCTCACCGAGGCCCCTATCAACCCCAAGTCCAACCGTGAGAAGATGACGCAGATCGTCTTCGAGACCTTCAACGCCCCGGCCTTCTACGTCTCCATCCAGGCTGTGCTCTCCCTCTACGCCTCCGGTCGTACCACTGGTATCGTGCTCGACTCCGGTGACGGTGTCACTCACGTGGTTCCAATCTACGAGGGTTTCGCTCTCCCGCACGCCATCTCCCGTGTCGACATGACACACTCCGCAGGACAAGGACGGCGATGGTGCGCTCACTCCGCCTCAACCTCTGCAGCACAA--------------------TCAGAGCTACTGACACGT-AAGTCCTCCACAGGCCAAATCACGACCAAAGAGCTCGGCACCGTCATGCGCTCGCTCGGCCAAAACCCCTCCGAATCCGAGCTGCAGGACATGATTAACGAAGTCGACGCCGACAACAACGGCACCATCGACTTCCCCGAGTTCCTGACCATGATGGCGCGCAAGATGAAGGACACGGACTCGGAGGAGGAGATCCGCGAGGCTTTCAAAGTCTTCGACCGCGACAACAATGGATTTATCAGCGCCGCGGAGCTCAGGCATGTCATGACGAGTATTGGGGAGAAGTTGACGGATGATGAGGTGGATGAGATGATCCAnnnnnnnnnnnnnnnnnnnnnnnnnnnnnnnnnnnnnnnnnnnnnnnnnnnnnnnnnnnnnnnnnnnnnnnnnnnnnnnnnnnnnnnnnnnnnnnnnnnnnnnnnnnnnnnnnnnnnnnnnnnnnnnnnnnnnnnnnnnnnnnnnnnnnnnnnnnnnnnnnnnnnnnnnnnnnnnnnnnnnnnnnnnnnnnnnnnnnnnnnnnnnnnnnnnnnnnnnnnnnnnnnnnnnnnnnnnnnnnnnnnnnnnnnnnnnnnnnnn-nnnnnnnnnnnnnnnnnnnnnnnnnnnnnnnnnnnnnnnnnnnnnnnnnnnnnnnnnnnnnnnnnnnnnnnnnnnnnnnnnnnnnnnnnnnnnnnnnnnnnnnnnnnnnnnnnnnnnnnnnnnnnnnnnnnnnnnnnnnnnnnnnTTT--------------CTTATCACCGGCCGATTGAG--------------------GCTGTGGAGGGGCAAGAA---------------------------TTTTGGTGGGGTGCGTGGGTTCT-------------GGCGCTTGCTCGCTTGAG----------------------CGGCTTTGCGGCCAC-GACCTCAC---------------------GCACCGCA-TCACAACCAGCAACACCTTCA----------------------------CTATGCATCACTCGATCAAGAT----------------------TGCCAGCATTTGAGCATACGCTGACACTGGTTCACAGGAAGCCGCCGAGTTGGGCAAGGGCTCCTTCAAGTACGCATGGGTTTTGGACAAGCTCAAGGCCGAGCGTGAGCGCGGTATCACCATCGACATTGCCCTCTGGAAGTTCGAGACTCCCAAG-----TACTATGTCACCGTCATCGA--CGCCCCAGGTC----ACCGTGACTTCATCNAAAAACATGATCAC
>690
CCTAGTAACGGCGA-GTGAAGCGGCAACAGCTCAAATTTGAAATCTGGCGCAAGCCCGAGTTGTAATTTGTAG-AGGATGCTTCTGGGCAGCG-GCCGGTCTAAGTTCCTTGGAACAGGACGTCATAGAGGGTGAGAAT-CCCGTATGCGACCGG-TTGGCACCCGTCACGTAGCTCCTTCGACGAGTCGAGT-TGTTTGGGAATGCAGCTCTAAATGGGAGGTAAATGCCTTCTAAAGCTAAATACCGGCCAGAGACCGATAGCGCACAAGTAGAGTGATCGAAAGATGAAAAGCACTTT-GGAAAGAGAGTTAAAAAGCACGTGAAATTGTTGAAAGGGAAGCGCATGCAACCAGACTTGTCGGCGG-TGTTCCGCCGGTCTTCT--GAC--CGGTCTAC-TCGCCGCCGACAGGCCAGCATCATCTGGGAGCGCCGGATAAAGGTGTCGGGAATGTGGCCCCTC------GGGGTGTTATAGCTCGTCACACAATACGGCGCCTCCCGGGTGAGGTCCGCGCTTCGGCTAGGATGCTGGCGTAATGGTCGTATGCGGCCCGTCTTGAAACACGGACCAAGGAGTCTACCATCTGTGCGAGTGTTC-GGGTGTCAAACCCCTACGCGTAATGAAAGTGAACGGAGGTGGGAACC----------------------------GCAA--GGTGCACCATCGACCGATCCTGATGTC--CTCGGATGGATTTGAGTAAGAGCATAGCTGGTGGGACCCGAAAGATGGTGAACTATGCCTGAATAGGGTGAAGCCAGAGGAAACTCT------GGTGGAGGCTCGCAGCGGTTCTGACGTGCAAATCGATCGTCAAATTTGGGTATAGGGGCGAAAGACTAATCGAACCATCCGTAGGTGAACCTGCGGAGGGATCATTACT-GAGTGAG---GGC-CTTC---TGGTCCGACCT-CCAA-CCCCATGT-T--ATCCG--AC------ACTGTTGCCTCCGGGGCGACCC--G---GCC----TTCGGGCG-TC--GGGGCCCCGGGTGG-A-CC-ATT-----CAAACACTGCATC-TT------TG-CGTCTGAGTA--CACG-ATTGAATC-AATCAAAACTTTCAACAACGGATCTCTTGGTTCTGGCATCGATGAAGAACGCAGCGAAATGCGATAAGTAATGTGAATTGCAGAATTCAGTGAATCATCGAATCTTTGAACGCACATTGCGCCCCTTGGTATTCCGAGGGGCATGCCTGTTCGAGCGTCATT-TCACCACTCAAGCCTAG-CTTGGTATTGGGCG---CCGCGGT--------------CCGCCGCGCGCCTTAATGT---GTC-CGGCTGAGC----CGTCCG-TCT-C-TAAGCGTTGTGGTAACCTA-----TCCGCTT-GCGAGATT-----GGGGGGCGTCTG-------GCCGTT-AAACTCATC-------------AAAGG-TGACCTCGGATCAGGnnnnnnnnnnnnnnnnnnnnnnnnnnnnnnnnnnnnnnnnnNnTTCGCCGGTGACGATGCGCCGAGAGCTGTGTTCCGTAAGTTTCGAAACACC--TGAACCCACC---AGTTCAGCAGTGGCAAGCAGCTGACAGC-GGCG--TAGCATCCATCGTCGGCCGACCTCGCCATCATGGGTATGCCAGTCCTTTATTCCTCTACCAC---------GATGTCCA-ACCTAACAAGAGCGCAGTATCATGATTGGTATGGGCCAGAAGGACTCGTACGTCGGTGATGAAGCACAGAGCAAGCGTGGTATCCTCACCCTCCGATACCCAATTGAGCACGGTGTCGTCACCAACTGGGACGACATGGAGAAGATCTGGCATCACACCTTCTACAACGAGCTGCGTGTCGCTCCCGAGGAGCACCCAGTCCTGCTCACCGAGGCCCCTATCAACCCCAAGTCCAACCGTGAGAAGATGACGCAGATCGTCTTCGAGACCTTCAACGCCCCGGCCTTCTACGTCTCCATCCAGGCTGTGCTCTCCCTCTACGCCTCCGGTCGTACCACTGGTATCGTGCTCGACTCCGGTGACGGTGTCACTCACGTGGTTCCAATCTACGAGGGTTTCGCTCTCCCGCACGCCATCTCCCGTGTCGACATGACACACTCCGCAGGACAAGGACGGCGATGGTGCGCTCACTCCGCCTCAACCTCTGCAGCACAA--------------------TCAGAGCTACTGACACGT-AAGTCCTCCACAGGCCAAATCACGACCAAAGAGCTCGGCACCGTCATGCGCTCGCTCGGCCAAAACCCCTCCGAATCCGAGCTGCAGGACATGATTAACGAAGTCGACGCCGACAACAACGGCACCATCGACTTCCCCGAGTTCCTGACCATGATGGCGCGCAAGATGAAGGACACGGACTCGGAGGAGGAGATCCGCGAGGCTTTCAAAGTCTTCGACCGCGACAACAATGGATTTATCAGCGCCGCGGAGCTCAGGCATGTCATGACGAGTATTGGGGAGAAGTTGACGGATGATGAGGTGGATGAGAnnnnnnnnnnnnnnnnnnnnnnnnnnnnnnnnnnnnnnnnnnnnnnnnnnnnnnnnnnnnnnnnnnnnnnnnnnnnnnnnnnnnnnnnnnnnnnnnnnnnnnnnnnnnnnnnnnnnnnnnnnnnnnnnnnnnnnnnnnnnnnnnnnnnnnnnnnnnnnnnnnnnnnnnnnnnnnnnnnnnnnnnnnnnnnnnnnnnnnnnnnnnnnnnnnnnnnnnnnnnnnnnnnnnnnnnnnnnnnnnnnnnnnnnnnnnnnnnnnnnnnnnnn-nnnnnnnnnnnnnnnnnnnnnnnnnnnnnnnnnnnnnnnnnnnnnnnnnnnnnnnnnnnnnnnnnnnnnnnnnnnnnnnnnnnnnnnnnnnnnnnnnnnnnnnnnnnnnnnnnnnnnnnnnnnnnnnnnnnnnnnnnnnnnnnnnTTT--------------CTTATCACCGGCCGATTGAG--------------------GCTGTGGAGGGGCAAGAA---------------------------TTTTGGTGGGGTGCGTGGGTTCT-------------GGCGCTTGCTCGCTTGAG----------------------CGGCTTTGCGGCCAC-GACCTCAC---------------------GCACCGCA-TCACAACCAGCAACACCTTCA----------------------------CTATGCATCACTCGATCAAGAT----------------------TGCCAGCATTTGAGCATACGCTGACACTGGTTCACAGGAAGCCGCCGAGTTGGGCAAGGGCTCCTTCAAGTACGCATGGGTTTTGGACAAGCTCAAGGCCGAGCGTGAGCGCGGTATCACCATCGACATTGCCCTCTGGAAGTTCGAGACTCCCAAG-----TACTATGTCACCGTCATCGA--CGCCCCAGGTC----ACCGTGACTTCATCNAAAAACATGATCAC
>Neocatenulostroma_microsporum_CBS101951
nnnnnnnnnnnnnn-nngaagcggcaacagctcaaatttgaaatctggcgcaagcccgagttgtaatttgtag-aggatgcttctgggcagcg-gccggtctaagttccttggaacaggacgtcacagagggtgagaat-cccgtatgtgatcgg-ttggcacccgctacgtagctccttcgacgagtcgagt-tgtttgggaatgcagctctaaatgggaggtaaatgccttctaaagctaaataccggccagagaccgatagcgcacaagtagagtgatcgaaagatgaaaagcacttt-ggaaagagagttaaaaagcacgtgaaattgttgaaagggaagcgcatgcaaccagacttgtccgcgg-tgttccgccggtcttct--gac--cggtctac-tcgccgcgggcaggccagcatcatctgggagcgccggataaaggtagcgggaatgtggcccctc------ggggtgttatagctcgctacacaatacggcgcctcccgggtgaggtccgcgcttcggctaggatgctggcgtaatggttgtatgcggcccgtcttgaaacacggaccaaggagtctaccatctatgcgagtgttc-gggtgtcaaacccctacgcgcaatgaaagtgaacggaggtgggaacc----------------------------gcaa--ggtgcaccatcgaccgatcctgatgtc--ttcggatggatttgagtaagagcatagctggtgggacccgaaagatggtgaactatgcctgaatagggtgaagccagaggaaactct------ggtggannnnnnnnnnnnnnnnnnnnnnnnnnnnnnnnnnnnnnnnnnnnnnnnnnnnnnnnnnnnnnnnnnnnnnnnnnnnnnnnnnnnnnnnnnnnnnatcattact-gagtgag---ggc-ctct---ggc-ccgacct-ccaa-ccccatgt-t--atctg--ac------actgttgcctccggggcgaccc--g---gcctgccttcgggcg-tttcggggccccgggtgg-a-cc-att------caactctgcatc-tt------tg-cgtctgagta--aatg-attgaatc-aatcaaaactttcaacaacggatctcttggttctggcatcgatgaagaacgcagcgaaatgcgataagtaatgtgaattgcagaattcagtgaatcatcgaatctttgaacgcacattgcgccccttggtattccgaggggcatgcctgttcgagcgtcatt-acaccactcaagcctcg-cttggtattgggcg---ccgcggt--------------ccgccgcgcgcctcaatgt---ttc-cggctgagc----tctctg-tct-c-taagcgttgtggttgaaacta---tccgctt-gcgagatc-----ggggggcgtctg-------gccgtt-aaaccatta----------ctcaaaggttgacctcggatcaggnnnnnnnnnnnnnnnnnnnnnnnnnnnnnnnnnnnnnnnnnnNNNNNNNNNNNNNNNNNNNNNNNNNNNNNNNNNNNNNNNNNN---NNNNNNN--NNNNNNNNNN---NNNNNNNNNNNNNNNNNNNNNNNNNNNN-NNNN--NNNNNNNNNNNNNNNNNNNNNNNNNNNNNNNNNNNNNNNNNNNNNNNNNNNNNNNNNNNNNN---------NNNNNNNNNNNNNNNNNNNNNNNNNNNNNNNNNNNNNNNNNNNNNNNNNNNNNNNNNNNNNNNNNNNNNNNNNNNNNNNNNNNNNNNNNNNNNNNNNNNNNNNNNNNNNNNNNNNNNNNNNNNNNNNNNNNNNNNNNNNNNNNNNNNNNNNNNNNNNNNNNNNNNNNNNNNNNNNNNNNNNNNNNNNNNNNNNNNNNNNNNNNNNNNNNNNNNNNNNNNNNNNNNNNNNNNNNNNNNNNNNNNNNNNNNNNNNNNNNNNNNNNNNNNNNNNNNNNNNNNNNNNNNNNNNNNNNNNNNNNNNNNNNNNNNNNNNNNNNNNNNNNNNNNNNNNNNNNNNNNNNNNNNNNNNNNNNNNNNNNNNNNNNNNNNNNNNNNNNNNNNNNNNNNNNNNNNNNNNNNNNNNNNNNNNNNNNNNNNNNNNNNNNNNNNNNNNNNNNNNNNCACCCTGCAACAGGACAAAGACGGCGATGGTACACCCACCCACACCTCCTCTATCCCTCCCTAGCC-------------------CTAACTAACCGTATCT-----ACCTTCCAGGCCAGATCACAACCAAAGAACTCGGCACCGTCATGCGCTCCCTCGGCCAGAACCCCTCCGAGTCCGAACTCCAAGACATGATCAACGAGGTCGACGCCGACAACAACGGCACCATCGACTTTCCCGAGTTCCTGACCATGATGGCGCGCAAGATGAAGGACACCGACTCCGAGGAGGAGATCCGCGAGGCCTTCAAGGTCTTCGACCGCGACAACAATGGCTTTATTTCTGCGGCCGAGCTGAGGCATGTCATGACGAGTATTGGCGAGAAGTTGACGGATGACGAGGTGGACGAGATGATCNatcttgctggcccacttatgtcacaggtcttccggttgaagttcgcacagctggtgaaggatgtacggcagtacctccaccgctgcgttgagtccaaccgcgacttcaacatcacgctcgcggtgaagagcaacatcatctcttccggcctacggtactgtctcgcaacaggaaactggggcgaccagaagaaggctgcgtctgcgaaagcaggtgtcagtcaagtgctgaatcggtatacctacgcttccacactctcc-catttacggcgaacgaacacgcctatcgggagagatggaaagatcgcgaagccaagacagctgcnnnnnnnnnnnnnnnnnnnnnnnnnnnnnnnnnnnnnnnnnnnnnnnnnnnnnnnnnnnnnnnnnnnnnnnnnnnnnnnnnttt--------------cttatcgccgtgtgattgag---------------------ctgtggaggggcaa------------------------------ttttggtggggtgtgggctttgact---------tcggcgcttggccgcctgtg----------------------cggctttgcgaccac-gacatcac---------------------ccatacta-ctaccacgaattgccgcctca----------------------------cccttcacttcggcgcacacgc--------------------cattccatcgagcataaaactgacattgtga--ttacaggaagccgccgagcttggcaagggctccttcaagtacgcatgggtcttggacaagttgaaggccgagcgtgagcgtggtatcacgatcgacattgccctctggaagttcgagactcccaa------nnnnnnnnnnnnnnnnnnnn--nnnnnnnnnnn----nnnnnnnnnnnnnnnnnnnnnnnnnnnnn
>Austroafricana_parva_CBS_119901
cctagtaacggcga-gtgaagcggcaacagctcaaatttgaaatctggcgcaagcccgagttgtaatttgcag-aggatgcttcgaggcagcg-gccggtctaagttccttggaacaggacgtcatagagggtgagaat-cccgtatgtgattgg-ctcgcacctcacacgtagctccttcgacgagtcgagt-tgtttgggaatgcagctctaaatgggaggtaaatgtcttctaaagctaaataccggccagagaccgatagcgcacaagtagagtgatcgaaagatgaaaagcacttt-ggaaagagagttaaaaagcacgtgaaattgttaaaagggaagggcatgcaaccagacttgccggtgg-tgttccgccggtcttct--gac--cggtctac-tcgccgctggcaggccaacatcgtctgggtgcgccggataaaggtgtcgggaatgtggcccctc------ggggtgttatagctcgacacacaatacggcgccgctcgggcgaggtccgcgcttcggctaggatgttggcgtaatggttgtatgccgcccgtcttgaaacacggaccaaggagtctaacatctatgcgagtgttc-gggtgtcaaacccctacgcggaatgaaagtgaacggaggtgggaacc----------------------------gcaa--ggtgcaccatcgaccgatcctgatgtc--ttcggatggatttgagtaagagcatagctgttgggacccgaaagatggtgaactatgcctgaatagggtgaagccagaggaaactct------ggtggaggctcgcagcggttctgacgtgcaaatcgatcgtcaaatttgggtataggggcgnnnnnnnnnnnnnnnnnnnnnnnnnnnnnnntgcggagggatcattacc-gagtgag---ggc-ctcc-g-ggc-tcgacct-ccaaccccattgt-a--ttccg--acc----tcttgttgcctcgggggcgaccc--g---gcc----ttcgggcg-tc--ggggcccccggtgg-a-cc-atc------aaactctgcatc-tt------tgacgtctgagta--aat--attgaatc-aatcaaaacttttaacaacggatctcttggttctggcatcgatgaagaacgcagcgaaatgcgataagtaatgtgaattgcagaattcagtgaatcatcgaatctttgaacgcacattgcgcccctcggtattccgaggggcatgcctgttcgagcgtcatt-tcaccactcaagcctgg-cttggtattgggcg---ccgcggt--------------ttgccgcgcgcctcaaagt---ctc-cggctgagc----caactg-tct-c-taagcgttgtggtttaatca----tccgctt-gtgagatc-----gaaggcgacg---------gccgtt-aaact------------tattcaaaggttgacctcggatcaggtagggatacccgctgaacnnnnnnnnnnnnnnnnnnnnnnnntttcgccggtgatgatgcgccaagagctgtgttccgtaagtttcaaaacaac--atatcaccac---ctccagcgatggcagagtatctaacagc-gatg--cagcatccatcgtcggccgaccgcgccaccatgggtaagcatatccatacttctccaatcct---------gcgattaccgcctaacaagagcacagtatcatgattggtatgggccagaaggactcatacgtcggtgacgaggcacagagcaagcgtggtatcctgaccctgcgatacccgatcgagcacggtgtcgtcaccaactgggacgacatggagaagatctggcaccacaccttctacaacgagctgcgtgtcgcaccagaggagcacccagtcctgcttactgaggccccaatcaaccccaagtccaaccgtgagaagatgacccagatcgtcttcgagaccttcaacgctcccgccttctacgtctccatccaggccgtcctgtcgctgtacgcctccggtcgtaccactggtatcgtgctcgactccggtgacggtgtcacccacgNNNNNNNNNNNNNNNNNNNNNNNNNNNNNNNNNNNNNNNNNNNNNNNNNNNNNNNNNCCACCCAAGCAGGACAAGGACGGCGATGGTACACTCACCCACCCCAGCGACACCACTCCTACAT-------------------GCCTACTGACGTATCGT--------TGCTAGGCCAAATCACCACCAAAGAACTCGGCACCGTCATGCGCTCCCTCGGCCAGAACCCCTCCGAGTCCGAGCTGCAAGACATGATCAACGAGGTCGACGCCGACAACAACGGCACCATCGACTTCCCCGAGTTCCTGACCATGATGGCCCGCAAGATGAAGGACACCGACTCCGAGGAGGAGATCCGCGAGGCCTTCAAGGTCTTCGACCGCGACAACAACGGGTTTATCTCGGCGGCGGAGTTGAGGCATGTGATGACGAGTATTGGGGAGAAGTTGACGGATGATGAGGTGGATGAGATGATCNatcttgctggcccgctgatggcttcggtcttccgcctgaagttccagcagcttgtgaaagatattcgtagctatttgcacagatgcgtggagcaagggcgagagttcaacatcacgcttgcggtgaagtcaaatatcatcacttctggtctgcgatactgtcttgcgacaggtaattggggcgaccagaagaaagctgcgtctgcgaaagcgggtgtcagccaggtgctgaatcgctatacttacgcgtcaacattgtca-catctgcggcgaacgaatacgcctattgggagagatggcaagatcgcgaagcctcgacaactgcnnnnnnnnnnnnnnnnnnnnnnnnnnnnnnnnnnnnnnnnnnnnnnnnnnnnnnnnnnnnnnnnnnnnnnnnnnnnnnnnnttttcatcgcagaagcgcccagcgataagtg---------------------------cgatggtggggcagagaattt-----------------------gtttggtggggtggcgatattgt-------------gtcac---------------------------------------tgggcgaccac-agtct-------------------------caccaca-ccgctgaa-----------------------------------------cgcctcgccatcgtgctatcgtt-ccacaaa---------------ccctgcacagaaccgctgctgacatga-tatacaggaagccgccgagctcggcaagggctccttcaagtacgcgtgggtgctcgacaagctgaaggccgagcgtgagcgtggtatcactatcgacattgccctctggaagttcgagactcccaa------nnnnnnnnnnnnnnnnnnnn--nnnnnnnnnnn----nnnnnnnnnnnnnnnnnnnnnnnnnnnnn
>Intumescentia_tinctorum_CGMCC3.23634_T
cctagtaacggcga-gtgaagcggcaacagctcaaatttgaaatctggcgcaagcccgagttgtaatttgtag-aggatgcttctgggcagcg-gccggtctaagttccttggaacaggacgtcatagagggtgagaat-cccgtatgcgaccgg-ttggcacccgtcacgtagctccttcgacgagtcgagt-tgtttgggaatgcagctctaaatgggaggtaaatgccttctaaagctaaataccggccagagaccgatagcgcacaagtagagtgatcgaaagatgaaaagcacttt-ggaaagagagttaaaaagcacgtgaaattgttgaaagggaagcgcatgcaaccagacttgtcggcgg-tgttccgccggtctttt--gac--cggtctac-tcgccgtcggcaggccagcatcacttgggagcgccggataaaggcgcggggaatgtggctcctc------ggagtgttatagccccgcgtgcaatacggcgccttccgagtgaggtccgcgcttcggctaggatgctggcgtaatggttgtctgcggcccgtcttgaaacacggaccaaggagtctaacatctgtgcgagtgttc-gggtgtcaaacccctacgcgtaatgaaagtgaacggaggtgggaact----------------------------tc----ggtgcaccatcgaccgatcctgatgtc--ctcggatggatttgagtaagagcatagctgttgggacccgaaagatggtgaactatgcctgaatagggtgaagccagaggaaactct------ggtggaggctcgcagcggttctgacgtgcaaatcgatnnnnnnnnnnnnnnnnnnnnnnnnnnnnnnnnnnnnnnnnnnnnnnnnnnnnnnnnnnnnnnnnnnnttacc-gagcgag---ggc-ctcc-g-ggt-ccgacct-ccaacccctttgttg--taccg--ac------cctgttgcctcgggggcgaccc--g---gcc----tttgggcg-tcttggggcccccggtgg-a-cc-accc----aaaacactgcatcttt------tg-cgtctgagtt--agat-attgaatc-aatcaaaactttcaacaacggatctcttggttctggcatcgatgaagaacgcagcgaaatgcgataagtaatgtgaattgcagaattcagtgaatcatcgaatctttgaacgcacattgcgccccttggtattccggggggcatgcctgttcgagcgtcatt-acaccactcaagcctgg-cttggtattgggcg--tccgcggccgc----gttcccgcgaccgcgcgccctaatgt---ctt-cggctgagc----cgtccg-tct-c-taagcgttgtggtcttttcaga--ttcgctt-gcgaggtcg----ggccggtttgat------cgccgct-aaacacccct-------tctcacaaggttgacctcggatcaggtagggatacccgctgaacttaagcatatcaataannnnnnnnNNNNNNNNNNNNNNNNNNNNNNNNNNNNNNNNNNNNNNNNNN---NNNNNNN-NNNNNNNNNNN---ctgtggcagcgggctccaagctgacagc-gcaa--cagcatccatcgtcggccgaccgcgccaccatgggtatgtcgaagccttatcatttgcatcact----gcagaatggatcgtctgacaagagcacagtatcatgattggtatgggccagaaggactcatacgtcggcgacgaggcacagagcaagcgtggtatcctcaccctgcggtacccgatcgagcacggtgtcgtcaccaactgggacgacatggagaagatctggcatcacaccttctacaacgagctccgtgttgcaccagaggagcacccggtcctgctcaccgaggcacccatcaaccccaagtccaaccgtgagaagatgacgcagatcgtcttcgagaccttcaacgcgcccgccttttacgtctccatccaggccgtgctatccctgtacgcctctggtcgtaccaccggtatcgtgctcgactccggtgacggtgtcactcacgttgtcccgatctacgagggtttcgcgcttccgcacgccatctcccgtgtcgacatgNNNNNNNNNNNNNNNNNNNNNNNNNNNNGGTACAAGAACACTTCCACAGACTCCGCTAACCCA----------------------CCTACTAACCACACCC--------TTACAGGCCAAATCACGACCAAAGAGCTCGGCACCGTCATGCGCTCCCTGGGCCAGAACCCCTCCGAGTCCGAGCTGCAAGACATGATCAACGAAGTCGACGCCGACAACAACGGCACCATCGACTTCCCGGAGTTCCTGACCATGATGGCGCGCAAGATGAAGGACACGGACTCCGAAGAGGAAATCCGCGAGGCCTTCAAGGTCTTTGACCGCGACAACAATGGCTTCATCAGCGCCGCCGAGCTCAGGCACGTCATGACGAGCATTGGCGAGAAGTTGACGGACGATGAGGTGGATGAGATGATNNttccgctggggccgctgatggcgcaggtgttccggctgaagttcacgcagctggtgaaagatattcgaggatacctgcaccgctgcgtggagagcaaccgcgagttcaacatcaccttggccgtcaaatccaacatccttacttccggcctgcggtactgtctcgctacaggcaattggggcgatcagaagaaggctgccagcgcgaaggcgggtgtaagtcaagtgctgaatcggtatacctacgcctccacgctctcc-catttgcggcgaacgaacacgccaatcgggagagatggcaagatcgcaaaacctcgccaactgcacaacacgcactggggcctcgtgtgcccggcagaaacgccggagggccaagcgtgtggactggtgaagaatctggcgctgannnn-------------nnnnnnnnnnnnnnn--------------------------nnnnngaggggcag------------------------------acttggtggggcgcggatttg---------------tgggcttggctca----------------------------------gcgacagc-tagcca------------------taaccgcagcgca-acaccatactgctt----------------------------------------cgcaacggcgcgcattt-----------------gagtacgcatccagaatcatagttgacaacgtgt-ctcacaggaagccgccgagctgggcaagggctccttcaagtacgcgtgggtgctcgacaagctgaaggccgagcgtgagcgtggtatcacgatcgacatcgctctttggaagttcgagactcccaag-----tactatgtcaccgtcattga--cgctccgggtc----accgtgacttcatcaagaacatgatcact
>Austroafricana_sp.
nnnnnnnnnnnnnn-nnnnnnnnnnnnnnnnnnnnnnnnnnnnnnnnnnnnnnnnnnnnnnnnnnnnnnnnnn-nnnnnnnnnnnnnnnnnnn-nnnnnnnnnnnnnnnnnnnnnnnnnnnnnnnnnnnnnnnnnnnnn-nnnnnnnnnnnnnnn-nnnnnnnnnnnnnnnnnnnnnnnnnnnnnnnnnnnnn-nnnnnnnnnnnnnnnnnnnnnnnnnnnnnnnnnnnnnnnnnnnnnnnnnnnnnnnnnnnnnnnnnnnnnnnnnnnnnnnnnnnnnnnnnnnnnnnnnnnnnnnnnnn-nnnnnnnnnnnnnnnnnnnnnnnnnnnnnnnnnnnnnnnnnnnnnnnnnnnnnnnnnnnnnnnnnnn-nnnnnnnnnnnnnnnnn--nnn--nnnnnnnn-nnnnnnnnnnnnnnnnnnnnnnnnnnnnnnnnnnnnnnnnnnnnnnnnnnnnnnnnnnnnnnnn------nnnnnnnnnnnnnnnnnnnnnnnnnnnnnnnnnnnnnnnnnnnnnnnnnnnnnnnnnnnnnnnnnnnnnnnnnnnnnnnnnnnnnnnnnnnnnnnnnnnnnnnnnnnnnnnnnnnnnnnnnnnnnnnnnnnnnnn-nnnnnnnnnnnnnnnnnnnnnnnnnnnnnnnnnnnnnnnnnnnnnnn----------------------------nnnn--nnnnnnnnnnnnnnnnnnnnnnnnnnn--nnnnnnnnnnnnnnnnnnnnnnnnnnnnnnnnnnnnnnnnnnnnnnnnnnnnnnnnnnnnnnnnnnnnnnnnnnnnnnnnnnnnnnn------nnnnnnnnnnnnnnnnnnnnnnnnnnnnnnnnnnnnnnnnnnnnnnnnnnnnnnnnnnnnnnnnnnnnnnnnnnnnnnnnnnnnnnnnnnnnnnnnnnnnatcattacc-gagtgag---ggc-ctcc-g-ggc-tcgacct-ccaaccccattgc-a--ttccg--acc----tcttgttgcctcgggggcgaccc--g---gcc----ttcgggcg-tc--ggggcccccggtgg-a-cc-atc------aaactctgcatc-tt------tgacgtctgagta--aat--attgaatc-aatcaaaacttttaacaacggatctcttggttctggcatcgatgaagaacgcagcgaaatgcgataagtaatgtgaattgcagaattcagtgaatcatcgaatctttgaacgcacattgcgccccttggtattccgaggggcatgcctgttcgagcgtcatt-tcaccactcaagcctgg-cttggtattgggcg---ccgcggt--------------ttgccgcgcgcctcaaagt---ctc-cggctgagc----caactg-tct-c-taagcgttgtggtttaatca----tccgctt-gcgagatc-----gaaggcgacc---------gccgtt-aaact------------tattcaaaggttgacctcggatcaggnnnnnnnnnnnnnnnnnnnnnnnnnnnnnnnnnnnnnnnnnntttcgccggtgacgatgcgccaagagctgtgtttcgtaagtttcgaaacaac--ataccaccac---ctccagcgatagcagagtagctgacagc-aatg--tagcatccatcgtcggccgaccgcgccaccatgggtaagctgatactcactctttgaatccc---------gcgaacaccgcctaacaagagcacagtatcatgattggtatgggccagaaggactcatacgtcggtgacgaggcacagagcaagcgtggtatcctgaccctgcgatacccgatcgagcacggtgtcgtcaccaactgggacgacatggagaagatttggcaccacaccttctacaacgagctccgtgtcgcaccagaggagcacccagtcctgctcactgaggccccgatcaaccccaagtccaaccgtgagaagatgacgcagatcgtcttcgagaccttcaacgcacccgctttctacgtctccatccaggctgtcctctctctgtacgcctccggtcgtaccactggtatcgtgctcgactccggtgacggtgtcactcacgNNNNNNNNNNNNNNNNNNNNNNNNNNNNNNNNNNNNNNNNNNNNNNNNNNNNNNNNNCCACCCCAGCAGGACAAGGACGGCGATGGTATAGCACCCTGAAACTGCGACCTCCATGTGC-----------------------AACACTGACTTGCTAT-------ATGGTAGGCCAAATCACCACCAAAGAACTCGGCACCGTCATGCGCTCCCTCGGCCAGAACCCCTCCGAGTCCGAGCTGCAAGACATGATCAACGAGGTCGACGCCGACAACAACGGCACCATCGACTTCCCCGAGTTCCTGACCATGATGGCCCGCAAGATGAAGGACACCGACTCCGAGGAGGAGATCCGCGAGGCCTTCAAAGTCTTCGACCGCGACAACAACGGGTTTATTTCGGCGGCGGAGCTGAGGCATGTGATGACGAGTATTGGGGAGAAGTTGACGGATGATGAGGTGGATGAGATGATCNatctcgctggtccgctgatggcttcggtcttccgcctgaagttccagcagcttgtgaaggacatccgaggatacttgcacagatgcgtggagcaaggacgggagttcaacatcacgcttgcggtgaagtcgaacatcatcacttctggtctgcgctactgtcttgcgacgggtaactggggcgatcagaagaaggctgcatcggcgaaagctggtgtcagtcaggtgctgaaccgctacacctacgcttcaaccttatca-catttgcggcgaacgaacacgcctattggcagagatggcaagatcgcgaagcctagacaactgcnnnnnnnnnnnnnnnnnnnnnnnnnnnnnnnnnnnnnnnnnnnnnnnnnnnnnnnnnnnnnnnnnnnnnnnnnnnnnnnnnttttcatcccagaagcgcccggcgataagtg---------------------------cgatggtggggcagagaattt-----------------------gtttggtggggtggcgatattgt-------------gccac---------------------------------------tttgcgacgac-aacct-------------------------tgccaca-ctgccaaa-----------------------------------------cgccccgccatcgtgccatcgta-tcccaaa----------------cctgcacagaacatctgctgacatga-cttacaggaagccgccgagcttggcaagggttccttcaagtacgcgtgggtgctcgacaagctgaaggccgagcgtgagcgtggtatcactatcgacattgccctctggaagttcgagactcccaa------nnnnnnnnnnnnnnnnnnnn--nnnnnnnnnnn----nnnnnnnnnnnnnnnnnnnnnnnnnnnnn
>Neodevriesia_strelitziae_CBS_122379
nnnnnnnncggcga-gtgaagcggcaacagctcaaatttgaaatctggcgcaagcccgaattgtaatttgcag-aggatgcttctaggcagcg-gccggtctaagttccttggaacaggacgtcatagagggtgagaat-cccgtatgtgaccgg-ttggcaccttccacgtagctccttcgacgagtcgagt-tgtttgggaatgcagctctaaatgggaggtaaatttcttctaaagctaaataccggccagagaccgatagcgcacaagtagagtgatcgaaagatgaaaagcacttt-ggaaagagagttaaaaagcacgtgaaattgttgaaagggaagcgcttgcgaccagacttgtcggcgg-tgttccgccggtcttct--gac--cggtctac-tcgccgtcggcaggccagcatcatctggagccgccggataaaggcggagggaatgtagctcccctc--ggggagtgttatagccttccgtacaatacggcgcgctccgggtgaggtccgcgtctcggcaaggatgctggcgtaatggtcgtaagcggcccgtcttgaaacacggaccaaggagtcgattatctatgcgagtgttc-gggcatcaaacccctacgcgtaatgaaagtgaacggaggtgagaact--------------------------------acggtgcatcatcgaccgatccggatgtc--ttcggatggatttgagtaagagcatagctaatcggacccgaaagatggtgaactatgcctgaatagggtgaagccagaggaaactct------ggtggaggctcgcagcggttctgacgtgcaaatcgatcgtcaaatttgggtataggggcgaaagactaatcgaaccatccgtaggtgaacctgcggagggatcattacc-gagtgagggtcgc-ccccgcgcgc-ccgacctcccaa-ccctttgatgtgatcaa-gacc-----tcttatgcctcgggggtgaccc--g---gcc----ttgcgccg-c---ggtccccccggtggacaccaacca-----aaactctgcatcagt------tgtcgtctgagca--taaa-gttaattc-aatcaaaactttcaacaacggatctcttggttctggcatcgatgaagaacgcagcgaaatgcgataagtaatgtgaattgcagaattcagtgaatcatcgaatctttgaacgcacattgcgccctttggtattccgaggggcatgcctgttcgagcgtcatt-acaccaatcacgcctgg-cgtggtattgggcg---acgggattgc-----ttcagtgtgtcccgcgccccaaagaccttac-cggcgggac----ggaccg-aat-c-tcagcgttgtgaatctttacga--gtcgctg-gcgagacg-----ggacggccgt---------gccgtt-aaacccccca------ttttcttctggttgacctcggatcaggtagggatacccgctgaacttaagcatatcaataagcggaggaNNNNNNNNNNNNNNNNNNNNNNNNNNNNNNNNNNNNNNNNNN---NNNNNNN--NNNNNNNNNN---NNNNNNNNNNNNNNNNNNNNNNNNNNNN-NNNN--NNNNNNNNNNNNNNNNNNNNNNNNNNNNNNNNNNNNNNNNNNNNNNNNNNNNNNNNNNNNNN---------NNNNNNNNNNNNNNNNNNNNNNNNNNNNNNNNNNNNNNNNNNNNNNNNNNNNNNNNNNNNNNNNNNNNNNNNNNNNNNNNNNNNNNNNNNNNNNNNNNNNNNNNNNNNNNNNNNNNNNNNNNNNNNNNNNNNNNNNNNNNNNNNNNNNNNNNNNNNNNNNNNNNNNNNNNNNNNNNNNNNNNNNNNNNNNNNNNNNNNNNNNNNNNNNNNNNNNNNNNNNNNNNNNNNNNNNNNNNNNNNNNNNNNNNNNNNNNNNNNNNNNNNNNNNNNNNNNNNNNNNNNNNNNNNNNNNNNNNNNNNNNNNNNNNNNNNNNNNNNNNNNNNNNNNNNNNNNNNNNNNNNNNNNNNNNNNNNNNNNNNNNNNNNNNNNNNNNNNNNNNNNNNNNNNNNNNNNNNNNNNNNNNNNNNNNNNNNNNNNNNNNNNNNNNNNNNNNNNNNNNNnnnnnnnnnnnnnnnnnnnnnnnnnnnnnnnnnnnnnnnnnnnnnnnnnnnnnnnnnnnnnn-----------------------nnnnnnnnnnnnnnnn--------nnnnnnnnnnnnnnnnnnnnnnnnnnnnnnnnnnnnnnnnnnnnnnnnnnnnnnnnnnnnnnnnnnnnnnnnnnnnnnnnnnnnnnnnnnnnnnnnnnnnnnnnnnnnnnnnnnnnnnnnnnnnnnnnnnnnnnnnnnnnnnnnnnnnnnnnnnnnnnnnnnnnnnnnnnnnnnnnnnnnnnnnnnnnnnnnnnnnnnnnnnnnnnnnnnnnnnnnnnnnnnnnnnnnnnnnnnnnnnnnnnnnnnnnnnnnnnnnnnnnnnnnnnnnnnnnnnnnnnnnnnnnnnnnnnnnnnnnnnnnnnnnnnnnnnnnnnnnnnnnnnnnnnatggcgcagattttccggctgaagttcaatcagctggtcagggacatgcggctgtacctgcaccgagccatcgagacaggcaagcaattcaatcccacggttgctgtcaagagcaatatcatgacgatgggcctgcgctacagcttggctacgggtaattggggtgatcagaagaaggcggccaccgcgaaagcgggggtcagccaggtgctgaatcgatacacatacgcgtcgacgctgtcg-catctgcggcgaacgaacactcccatcggcagagatggcaagatcgcaaagccgcggcagctgcacaacacgtactggggtcttgtctgcccagcagagacacccgaaggacaagcttgcggtctggtcaagaatctgtcgctgaNNNN-------------NNNNNNNNNNNNNNN--------------------------NNNNNNNNNNNNNN------------------------------NNNNNNNNNNNNNNNNNNNNNNNNNNN---------NNNNNNNNNNNNNNNNNN--------------------NNNNNNNNNNNNNNNNNNNNNNNNNN----------------NNNNNNNNNNNNN-NNNNNNNNNNNNNNNNNNNNNNNNNN-----------------------NNNNNNNNNNNNNNNNNNNNNN------------------NNNNNNNNNNNNNNNNNNNNNNNNNNNNNNNNN-NNNNNNNNNNNNNNNNNNNNNNNNNNNNNNNNNNNNNNNNNNNNNNNNNNNNNNNNNNNNNNNNNNNNNNNNNNNNNNNNNNNNNNNNNNNNNNNNNNNNNNNNNNNNNNNNNNNNNNNNNNNNNN------NNNNNNNNNNNNNNNNNNNN--NNNNNNNNNNN----NNNNNNNNNNNNNNNNNNNNNNNNNNNNN
>Acidiella_polonica_CCF6237_T
cctagtaacggcga-gtgaagcggcaacagctcaaatttgaaatctggcgcaagcccgagttgtaatttgtag-aggatgcttctgggcagcg-gccggtctaagttccttggaacaggacgtcatagagggtgagaat-cccgtatgcgaccgg-ttggcacccgtcacgtagctccttcgacgagtcgagt-tgtttgggaatgcagctctaaatgggaggtaaatgccttctaaagctaaataccggctggagaccgatagcgcacaagtagagtgatcgaaagatgaaaagcacttt-ggaaagagagttaaaaagcacgtgaaattgttgaaagggaagcgcatgcaaccagacttgtcggcgg-tgttccgccggtctttt--gac--cggtctac-tcgccgtcgacaggccagcatcatctgggcgcgccggacaaaggcgtcgggaatgtggctccctc----gggagtgttatagcccggcgtgtaatacggcgccgcccgggtgaggtccgcgcttcggctaggatgctggcgtaatggttgtctgcgacccgtcttgaaacacggaccaaggagtctaacatctgtgcgagtgttc-gggtgtcaaacccctacgcgtaatgaaagtgaacggaggtgggaacc----------------------------gcaa--ggtgcaccatcgaccgatcctgatgtc--ctcggatggatttgagtaagagcatagctgttgggacccgaaagatggtgaactatgcctgaatagggtgaagccagaggaaactct------ggtggaggctcgcagcggttctgacgtgcaaatcgatcgtcaaatttgggtataggggcgaaagactaatcgaaccatccgtaggtgaacctgcggagggatcattacc-gagtgaa--gggc-ctcc-g-ggc-ccgacct-ccaacccttctgt-t--atccg--acc-----tctgttgcctcgggggcgaccg--g---gcc----ctcgcgcc-----ggggccccccgtgg-a-cc-actc-ttgaaactcttgcatc-tt------tg-cgtctgagta--tgat-tatgaatc-aatcaaaactttcaacaacggatctcttggttccagcatcgatgaagaacgcagcgaaatgcgataagtaatgtgaattgcagaattcagtgaatcatcgaatctttgaacgcacattgcgcccctcggtattccggggggcatgcctgttcgagcgtcattaacaccactcaagccccgtcttggtattgggcg-tctcgcggggt----------cacacccgcgcgcctcgaaat---ctc-cggccgagc----cgtccg-tct-c-taagcgttgtggaaacag-----tttcgctt-gcgagtgcg----ggttggttcgtt------agccgactgaannnnnnnn--------nnnnnnnnnnnnnnnnnnnnnnnnnnnnnnnnnnnnnnnnnnnnnnnnnnnnnnnnnnnnnnnnnnNNNNNNNNNNNNNNNNNNNNNNNNNNNNNNNNNNNNNNNNNN---NNNNNNN--NNNNNNNNNN---NNNNNNNNNNNNNNNNNNNNNNNNNNNN-NNNN--NNNNNNNNNNNNNNNNNNNNNNNNNNNNNNNNNNNNNNNNNNNNNNNNNNNNNNNNNNNNNN---------NNNNNNNNNNNNNNNNNNNNNNNNNNNNNNNNNNNNNNNNNNNNNNNNNNNNNNNNNNNNNNNNNNNNNNNNNNNNNNNNNNNNNNNNNNNNNNNNNNNNNNNNNNNNNNNNNNNNNNNNNNNNNNNNNNNNNNNNNNNNNNNNNNNNNNNNNNNNNNNNNNNNNNNNNNNNNNNNNNNNNNNNNNNNNNNNNNNNNNNNNNNNNNNNNNNNNNNNNNNNNNNNNNNNNNNNNNNNNNNNNNNNNNNNNNNNNNNNNNNNNNNNNNNNNNNNNNNNNNNNNNNNNNNNNNNNNNNNNNNNNNNNNNNNNNNNNNNNNNNNNNNNNNNNNNNNNNNNNNNNNNNNNNNNNNNNNNNNNNNNNNNNNNNNNNNNNNNNNNNNNNNNNNNNNNNNNNNNNNNNNNNNNNNNNNNNNNNNNNNNNNNNNNNNNNNNNNNNNNNNNnnnnnnnnnnnnnnnnnnnnnnnnnnnnnnnnnnnnnnnnnnnnnnnnnnnnnnnnnnnnnn-----------------------nnnnnnnnnnnnnnnn--------nnnnnnnnnnnnnnnnnnnnnnnnnnnnnnnnnnnnnnnnnnnnnnnnnnnnnnnnnnnnnnnnnnnnnnnnnnnnnnnnnnnnnnnnnnnnnnnnnnnnnnnnnnnnnnnnnnnnnnnnnnnnnnnnnnnnnnnnnnnnnnnnnnnnnnnnnnnnnnnnnnnnnnnnnnnnnnnnnnnnnnnnnnnnnnnnnnnnnnnnnnnnnnnnnnnnnnnnnnnnnnnnnnnnnnnnnnnnnnnnnnnnnnnnnnnnnnnnnnnnnnnnnnnnnnnnnnnnnnnnnnnnnnnnnnnnnnnnnnnnnnnnnnnnnnnnnnnnnnnnnnnnnnnnnnnnnnnnnnnnnnnnnnnnnnnnnnnncagctcaccaaggatataagaggttacttgcatcgctgcgtggagagcggcaaagacttcaacgtcaacttggcggtgaagtccaatatcattacgaccggtctgcggtattgcttggcgacgggtaattggggcgatcagaagaaggctgcgtctgcgaaagcgggtgtaagccaagtgctgaatcgatatacctacgcttcgacattgtcg-cacttgcggcgcacgaacacacctattggcagagacggcaagattgcgaagccgcgccaactgcacaacacgcattggggtctagtctgcccggcagaaacgccggaaggtcaggcttgcgggctggtgaagaatttggcgctgaNNNN-------------NNNNNNNNNNNNNNN--------------------------NNNNNNNNNNNNNN------------------------------NNNNNNNNNNNNNNNNNNNNNNNNNNN---------NNNNNNNNNNNNNNNNNN--------------------NNNNNNNNNNNNNNNNNNNNNNNNNN----------------NNNNNNNNNNNNN-NNNNNNNNNNNNNNNNNNNNNNNNNN-----------------------NNNNNNNNNNNNNNNNNNNNNN------------------NNNNNNNNNNNNNNNNNNNNNNNNNNNNNNNNN-NNNNNNNNNNNNNNNNNNNNNNNNNNNNNNNNNNNNNNNNNNNNNNNNNNNNNNNNNNNNNNNNNNNNNNNNNNNNNNNNNNNNNNNNNNNNNNNNNNNNNNNNNNNNNNNNNNNNNNNNNNNNNN------NNNNNNNNNNNNNNNNNNNN--NNNNNNNNNNN----NNNNNNNNNNNNNNNNNNNNNNNNNNNNN
>Acidiella_americana_CCF5435
nnnnnnnnnnnnnn-ntgaagcggcaacagctcaaatttgaaatctggcgcaagcccgagttgtaatttgtag-aggatgcttctgggcagcg-gccggtctaagttccttggaacaggacgtcatagagggtgagaat-cccgtatgcgaccgg-ttggcacccgtcacgtagctccttcgacgagtcgagt-tgtttgggaatgcagctctaaatgggaggtaaatgccttctaaagctaaataccggctggagaccgatagcgcacaagtagagtgatcgaaagatgaaaagcacttt-ggaaagagagttaaaaagcacgtgaaattgttgaaagggaagcgcatgcaaccagacttgtcggcgg-tgttccgccggtctttt--gac--cggtctac-tcgccgtcgacaggccagcatcatctgggcgcgccggacaaaggcgtcgggaatgtggctccctc----gggagtgttatagcccggcgtgccatacggcgctgcccgggtgaggtccgcgcttcggctaggatgctggcgtaatggttgtctgcgacccgtcttgaaacacggaccaaggagtctaacatctgtgcgagtgttc-gggtgtcaaacccctacgcgtaatgaaagtgaacggaggtgggaacc----------------------------gcga--ggtgcaccatcgaccgatcctgatgtc--ctcggatggatttgagtaagagcatagctgttgggacccgaaagatggtgaactatgcctgaatagggtgaagccagaggaaactct------ggtggaggctcgcagcggttctgacgtgcaaatcgatcgtcaaatttgggtataggggcgaaagactaatcgaaccatcnnnnnnnnnnnnnnnnnnnnnnnnnnnncc-gagtgga--gggc-ctcc-g-ggc-ccgacct-ccaacccttctgt-t--atccg--acc-----tctgttgcctcgggggcggccc--g---gcc----ctcgcgcc-----ggggccccccgcgg-a-cc-cctc-tggaaactcttgcatc-tc------tg-cgtctgagta--tgat-tttgaatc-aatcaaaactttcaacaacggatctcttggttccagcatcgatgaagaacgcagcgaaatgcgataagtaatgtgaattgcagaattcagtgaatcatcgaatctttgaacgcacattgcgcccctcggtattccggggggcatgcctgttcgagcgtcattaacaccactcaagcctcgtcttggtattgggcg-tcccgcggggt----------cacacccgcgcgcctccaaat---ctc-cggctgagc----cgtccg-tct-c-taagcgttgtggaaacag-----tttcgctt-gcgagtgcg----ggttggtccatc------ggccgatcgaagcctttct--------ttctcaggttgacctcggatcaggtagggatacccgctgaacttaagcatannnnnnnnnnnnnnnNNNNNNNNNNNNNNNNNNNNNNNNNNNNNNNNNNNNNNNNNN---NNNNNNN--NNNNNNNNNN---NNNNNNNNNNNNNNNNNNNNNNNNNNNN-NNNN--NNNNNNNNNNNNNNNNNNNNNNNNNNNNNNNNNNNNNNNNNNNNNNNNNNNNNNNNNNNNNN---------NNNNNNNNNNNNNNNNNNNNNNNNNNNNNNNNNNNNNNNNNNNNNNNNNNNNNNNNNNNNNNNNNNNNNNNNNNNNNNNNNNNNNNNNNNNNNNNNNNNNNNNNNNNNNNNNNNNNNNNNNNNNNNNNNNNNNNNNNNNNNNNNNNNNNNNNNNNNNNNNNNNNNNNNNNNNNNNNNNNNNNNNNNNNNNNNNNNNNNNNNNNNNNNNNNNNNNNNNNNNNNNNNNNNNNNNNNNNNNNNNNNNNNNNNNNNNNNNNNNNNNNNNNNNNNNNNNNNNNNNNNNNNNNNNNNNNNNNNNNNNNNNNNNNNNNNNNNNNNNNNNNNNNNNNNNNNNNNNNNNNNNNNNNNNNNNNNNNNNNNNNNNNNNNNNNNNNNNNNNNNNNNNNNNNNNNNNNNNNNNNNNNNNNNNNNNNNNNNNNNNNNNNNNNNNNNNNNNNNNNNnnnnnnnnnnnnnnnnnnnnnnnnnnnnnnnnnnnnnnnnnnnnnnnnnnnnnnnnnnnnnn-----------------------nnnnnnnnnnnnnnnn--------nnnnnnnnnnnnnnnnnnnnnnnnnnnnnnnnnnnnnnnnnnnnnnnnnnnnnnnnnnnnnnnnnnnnnnnnnnnnnnnnnnnnnnnnnnnnnnnnnnnnnnnnnnnnnnnnnnnnnnnnnnnnnnnnnnnnnnnnnnnnnnnnnnnnnnnnnnnnnnnnnnnnnnnnnnnnnnnnnnnnnnnnnnnnnnnnnnnnnnnnnnnnnnnnnnnnnnnnnnnnnnnnnnnnnnnnnnnnnnnnnnnnnnnnnnnnnnnnnnnnnnnnnnnnnnnnnnnnnnnnnnnnnnnnnnnnnnnnnnnnnnnnnnnnnnnnnnnnnnnnnnnnnnnnnnnnnnnnnnnnnnnnnnnnnnnnnnnnnnnnnnnnnnnnnnnnnnnnnnnnnnnnnnnnnnnnnnnnnnnnnnnnnnnnnnnnnnnnnnnnnnnnnnnnnnnnnnnnnnnnnnnnnnnnnnnnnnnnnnnnnnnnnnnnnnnnnnnnnnnnnnnnnnnnnnnnnnnnnnnnnnnnnnnnnnnnnnnnnnnnnnnnnnnnnnnnnnnnnnnnnnnnnnnnnnnnnnnnnnnnnnnnnnnnn-nnnnnnnnnnnnnnnnnnnnnnnnnnnnnnnnnnnnnnnnnnnnnnnnnnnnnnnnnnnnnnnnnnnnnnnnnnnnnnnnnnnnnnnnnnnnnnnnnnnnnnnnnnnnnnnnnnnnnnnnnnnnnnnnnnnnnnnnnnnnnnnnnNNNN-------------NNNNNNNNNNNNNNN--------------------------NNNNNNNNNNNNNN------------------------------NNNNNNNNNNNNNNNNNNNNNNNNNNN---------NNNNNNNNNNNNNNNNNN--------------------NNNNNNNNNNNNNNNNNNNNNNNNNN----------------NNNNNNNNNNNNN-NNNNNNNNNNNNNNNNNNNNNNNNNN-----------------------NNNNNNNNNNNNNNNNNNNNNN------------------NNNNNNNNNNNNNNNNNNNNNNNNNNNNNNNNN-NNNNNNNNNNNNNNNNNNNNNNNNNNNNNNNNNNNNNNNNNNNNNNNNNNNNNNNNNNNNNNNNNNNNNNNNNNNNNNNNNNNNNNNNNNNNNNNNNNNNNNNNNNNNNNNNNNNNNNNNNNNNNN------NNNNNNNNNNNNNNNNNNNN--NNNNNNNNNNN----NNNNNNNNNNNNNNNNNNNNNNNNNNNNN
>Acidiella_bohemica_CBS132720
nnnnnnnnnnnnnn-nngaagcggcaacagctcaaatttgaaatctggcgcaagcccgagttgtaatttgtag-aggatgcttctgggcagcg-gccggtctaagttccttggaacaggacgtcacagagggtgagaat-cccgtatgcgaccgg-ttggcacccgtcacgtagctccttcgacgagtcgagt-tgtttgggaatgcagctctaaatgggaggtaaatgccttctaaagctaaataccggctggagaccgatagcgcacaagtagagtgatcgaaagatgaaaagcacttt-ggaaagagagttaaaaagcacgtgaaattgttgaaagggaagcgcatgcaaccagacttgtcggcgg-tgttccgccggtcttct--gac--cggtctac-tcgccgtcggcaggccagcatcatctgggcgcgccggacaaaggcgtcgggaatgtggctccctc----gggagtgttatagcccggcgtgcaatacggcgccgcccgggtgaggtccgcgcttcggctaggatgctggcgtaatggttgtctgcgacccgtcttgaaacacggaccaaggagtctaacatctgtgcgagtgttc-gggtgtcaaacccctacgcgtaatgaaagtgaacggaggtgggaacc----------------------------gcaa--ggtgcaccatcgaccgatcctgatgtc--ctcggatggatttgagtaagagcatagctgttgggacccgaaagatggtgaactatgcctgaatagggtgaagccagaggaaactct------ggtggannnnnnnnnnnnnnnnnnnnnnnnnnnnnnnnnnnnnnnnnnnnnnnnnnnnnnnnnnnnnnnnnnnnnnnnnnnnnnnnnnnnnnnnnnnnnnnnnnnnnnn-nnnnnnn--nnnn-nnnn-n-nnn-nnnnnnn-nnnnnnnnnnnnn-n--nnnnn--nnn-----nnnnnnnnnnnnnnnnnnnnnn--n---nnn----nnnnnnnn-----nnnnnnnnnnnnnn-n-nn-nnnn-nnnnnnnnnnnnnnnn-nn------nn-nnnnnnnnnn--nnnn-nnnnnnnn-nnnnnnnnnnnnnnnnnnnnnnnnnnnnnnnnnnnnnnnnnnnnnnnnnnnnnnnnnnnnnnnnnnnnnnnnnnnnnnnnnnnnnnnnnnnnnnnnnnnnnnnnnnnnnnnnnnnnnnnnnnnnnnnnnnnnnnnnnnnnnnnnnnnnnnnnnnnnnnnnnnnnnnnnnnnnnnnnnnnnnnnnnnnnnnnnnnn-nnnnnnnnnnn----------nnnnnnnnnnnnnnnnnnnnn---nnn-nnnnnnnnn----nnnnnn-nnn-n-nnnnnnnnnnnnnnnnnn-----nnnnnnnn-nnnnnnnnn----nnnnnnnnnnnn------nnnnnnnnnnnnnnnnnnn--------nnnnnnnnnnnnnnnnnnnnnnnnnnnnnnnnnnnnnnnnnnnnnnnnnnnnnnnnnnnnnnnnnnNNNNNNNNNNNNNNNNNNNNNNNNNNNNNNNNNNNNNNNNNN---NNNNNNN--NNNNNNNNNN---NNNNNNNNNNNNNNNNNNNNNNNNNNNN-NNNN--NNNNNNNNNNNNNNNNNNNNNNNNNNNNNNNNNNNNNNNNNNNNNNNNNNNNNNNNNNNNNN---------NNNNNNNNNNNNNNNNNNNNNNNNNNNNNNNNNNNNNNNNNNNNNNNNNNNNNNNNNNNNNNNNNNNNNNNNNNNNNNNNNNNNNNNNNNNNNNNNNNNNNNNNNNNNNNNNNNNNNNNNNNNNNNNNNNNNNNNNNNNNNNNNNNNNNNNNNNNNNNNNNNNNNNNNNNNNNNNNNNNNNNNNNNNNNNNNNNNNNNNNNNNNNNNNNNNNNNNNNNNNNNNNNNNNNNNNNNNNNNNNNNNNNNNNNNNNNNNNNNNNNNNNNNNNNNNNNNNNNNNNNNNNNNNNNNNNNNNNNNNNNNNNNNNNNNNNNNNNNNNNNNNNNNNNNNNNNNNNNNNNNNNNNNNNNNNNNNNNNNNNNNNNNNNNNNNNNNNNNNNNNNNNNNNNNNNNNNNNNNNNNNNNNNNNNNNNNNNNNNNNNNNNNNNNNNNNNNNNNNNNNnnnnnnnnnnnnnnnnnnnnnnnnnnnnnnnnnnnnnnnnnnnnnnnnnnnnnnnnnnnnnn-----------------------nnnnnnnnnnnnnnnn--------nnnnnnnnnnnnnnnnnnnnnnnnnnnnnnnnnnnnnnnnnnnnnnnnnnnnnnnnnnnnnnnnnnnnnnnnnnnnnnnnnnnnnnnnnnnnnnnnnnnnnnnnnnnnnnnnnnnnnnnnnnnnnnnnnnnnnnnnnnnnnnnnnnnnnnnnnnnnnnnnnnnnnnnnnnnnnnnnnnnnnnnnnnnnnnnnnnnnnnnnnnnnnnnnnnnnnnnnnnnnnnnnnnnnnnnnnnnnnnnnnnnnnnnnnnnnnnnnnnnnnnnnnnnnnnnnnnnnnnnnnnnnnnnnnnnnnnnnnnnnnnnnnnnnnnnnnnnnnnnnnnnnnnnnnnnnnnnnttttccggctcaagttctcgcagctcgtcaaggacataagaggttacttgcatcgctgcgtggaaagtggcaaagatttcaacgtcaacctggcggtcaaatccaacatcatcacgtccgggctgcggtactgtctcgcgacgggtaattggggtgaccagaagaaggctgcatctgcgaaggcgggcgtcagtcaagtgctgaaccggtatacctacgcttcgacactgtcg-catctgcggcggacgaacacgcccatcggaagagatggcaagattgcgaagccgcnnnnnnnnnnnnnnnnnnnnnnnnnnnnnnnnnnnnnnnnnnnnnnnnnnnnnnnnnnnnnnnnnnnnnnnnnnnnnnnnnnnnnnnnnnNNNN-------------NNNNNNNNNNNNNNN--------------------------NNNNNNNNNNNNNN------------------------------NNNNNNNNNNNNNNNNNNNNNNNNNNN---------NNNNNNNNNNNNNNNNNN--------------------NNNNNNNNNNNNNNNNNNNNNNNNNN----------------NNNNNNNNNNNNN-NNNNNNNNNNNNNNNNNNNNNNNNNN-----------------------NNNNNNNNNNNNNNNNNNNNNN------------------NNNNNNNNNNNNNNNNNNNNNNNNNNNNNNNNN-NNNNNNNNNNNNNNNNNNNNNNNNNNNNNNNNNNNNNNNNNNNNNNNNNNNNNNNNNNNNNNNNNNNNNNNNNNNNNNNNNNNNNNNNNNNNNNNNNNNNNNNNNNNNNNNNNNNNNNNNNNNNNN------NNNNNNNNNNNNNNNNNNNN--NNNNNNNNNNN----NNNNNNNNNNNNNNNNNNNNNNNNNNNNN
>Acidiella_uranophila__CBS136962_T
cctagtaacggcga-gtgaagcggcaacagctcaaatttgaaatctggcgcaagcccgagttgtaatttgtag-aggatgcttctgggcagcg-gccggtctaagttccttggaacaggacgtcatagagggtgagaat-cccgtatgcgaccgg-ttggcacccgtcacgtagctccttcgacgagtcgagt-tgtttgggaatgcagctctaaatgggaggtaaatgccttctaaagctaaataccggctggagaccgatagcgcacaagtagagtgatcgaaagatgaaaagcacttt-ggaaagagagttaaaaagcacgtgaaattgttgaaagggaagcgcatgcaaccagacttgtcggcgg-tgttccgccggtcttct--gac--cggtctac-tcgccgtcggcaggccagcatcatctgggcgcgccggacaaaggcgtcgggaatgtggctccctc----gggagtgttatagcccggcgtgcaatacggcgccgcccgggtgaggtccgcgcttcggctaggatgctggcgtaatggttgtctgcgacccgtcttgaaacacggaccaaggagtctaacatctgtgcgagtgttc-gggtgtcaaacccctacgcgtaatgaaagtgaacggaggtgggaacc----------------------------gcaa--ggtgcaccatcgaccgatcctgatgtc--ctcggatggatttgagtaagagcatagctgttgggacccgaaagatggtgaactatgcctgaatagggtgaagccagaggaaactct------ggtggaggctcgcagcggttctgacgtgcaaatcgatcgtcaaatttgggtataggggcgaaagactaatcgaaccatccgtaggtgaacctgcggagggatcattacc-gagtgaa--gggc-ctcc-g-ggt-ccgacct-ccaacccttctgt-t--atctg--acc-----tctgttgcctcgggggcgaccc--g---gcc----ctcgcgcc-----ggggccccccgtgg-a-cc-accctttgaaactcttgcatc-tt------tg-cgtctgagta--tgat-tttgaatc-aatcaaaactttcaacaacggatctcttggttccagcatcgatgaagaacgcagcgaaatgcgataagtaatgtgaattgcagaattcagtgaatcatcgaatctttgaacgcacattgcgcccctcggtattccggggggcatgcctgttcgagcgtcattaacaccactcaagcctcgtcttggtattgggcg--cccgcggggt----------cacacccgcgcgcctcaacgt---ctc-cggccgagc----cgtccg-tct-c-taagcgttgtggaaacag-----tttcgctt-gcgagcgcg----ggccggttcgtc------agccgaccgaagcctttt-------ttattccaggttgacctcggatcaggtagggatacccgctgaacttaagcatatcaataannnnnnnnNNNNNNNNNNNNNNNNNNNNNNNNNNNNNNNNNNNNNNNNNN---NNNNNNN--NNNNNNNNNN---NNNNNNNNNNNNNNNNNNNNNNNNNNNN-NNNN--NNNNNNNNNNNNNNNNNNNNNNNNNNNNNNNNNNNNNNNNNNNNNNNNNNNNNNNNNNNNNN---------NNNNNNNNNNNNNNNNNNNNNNNNNNNNNNNNNNNNNNNNNNNNNNNNNNNNNNNNNNNNNNNNNNNNNNNNNNNNNNNNNNNNNNNNNNNNNNNNNNNNNNNNNNNNNNNNNNNNNNNNNNNNNNNNNNNNNNNNNNNNNNNNNNNNNNNNNNNNNNNNNNNNNNNNNNNNNNNNNNNNNNNNNNNNNNNNNNNNNNNNNNNNNNNNNNNNNNNNNNNNNNNNNNNNNNNNNNNNNNNNNNNNNNNNNNNNNNNNNNNNNNNNNNNNNNNNNNNNNNNNNNNNNNNNNNNNNNNNNNNNNNNNNNNNNNNNNNNNNNNNNNNNNNNNNNNNNNNNNNNNNNNNNNNNNNNNNNNNNNNNNNNNNNNNNNNNNNNNNNNNNNNNNNNNNNNNNNNNNNNNNNNNNNNNNNNNNNNNNNNNNNNNNNNNNNNNNNNNNNNNNnnnnnnnnnnnnnnnnnnnnnnnnnnnnnnnnnnnnnnnnnnnnnnnnnnnnnnnnnnnnnn-----------------------nnnnnnnnnnnnnnnn--------nnnnnnnnnnnnnnnnnnnnnnnnnnnnnnnnnnnnnnnnnnnnnnnnnnnnnnnnnnnnnnnnnnnnnnnnnnnnnnnnnnnnnnnnnnnnnnnnnnnnnnnnnnnnnnnnnnnnnnnnnnnnnnnnnnnnnnnnnnnnnnnnnnnnnnnnnnnnnnnnnnnnnnnnnnnnnnnnnnnnnnnnnnnnnnnnnnnnnnnnnnnnnnnnnnnnnnnnnnnnnnnnnnnnnnnnnnnnnnnnnnnnnnnnnnnnnnnnnnnnnnnnnnnnnnnnnnnnnnnnnnnnnnnnnnnnnnnnnnnnnnnnnnnnnnnnnnnnnnnnnnnnnnnnnnnnnnnnnnnnnnnnnnnnnnnnnnnnnnnnnnnnnnnnnnnnnnnnnnnnnnnnnnnnnnnnnnnnnnnnnnnnnnnnnnnnnnnnnnnnnnnnnnnnnnnnnnnnnnnnnnnnnnnnnnnnnnnnnnnnnnnnnnnnnnnnnnnnnnnnnnnnnnnnnnnnnnnnnnnnnnnnnnnnnnnnnnnnnnnnnnnnnnnnnnnnnnnnnnnnnnnnnnnnnnnnnnnnnnnnnnnnnnnnn-nnnnnnnnnnnnnnnnnnnnnnnnnnnnnnnnnnnnnnnnnnnnnnnnnnnnnnnnnnnnnnnnnnnnnnnnnnnnnnnnnnnnnnnnnnnnnnnnnnnnnnnnnnnnnnnnnnnnnnnnnnnnnnnnnnnnnnnnnnnnnnnnnNNNN-------------NNNNNNNNNNNNNNN--------------------------NNNNNNNNNNNNNN------------------------------NNNNNNNNNNNNNNNNNNNNNNNNNNN---------NNNNNNNNNNNNNNNNNN--------------------NNNNNNNNNNNNNNNNNNNNNNNNNN----------------NNNNNNNNNNNNN-NNNNNNNNNNNNNNNNNNNNNNNNNN-----------------------NNNNNNNNNNNNNNNNNNNNNN------------------NNNNNNNNNNNNNNNNNNNNNNNNNNNNNNNNN-NNNNNNNNNNNNNNNNNNNNNNNNNNNNNNNNNNNNNNNNNNNNNNNNNNNNNNNNNNNNNNNNNNNNNNNNNNNNNNNNNNNNNNNNNNNNNNNNNNNNNNNNNNNNNNNNNNNNNNNNNNNNNN------NNNNNNNNNNNNNNNNNNNN--NNNNNNNNNNN----NNNNNNNNNNNNNNNNNNNNNNNNNNNNN
>Acidomyces_acidophilus_CBS272.74
cctagtaacggcga-gtgaagcggcaacagctcaaatttgaaatctggcgcaagcccgagttgtaatttgtag-aggatgcttcagggcagcg-gccgttctaagtcttttggaacaaggcgtcacagagggtgagaat-cccgtatgcgaccgg-cgcgcacccgtcacgtagctccttcgacgagtcgagt-tgtttgggaatgcagctctaaatgggaggtaaatttcttctaaagctaaatatcggccagagaccgatagcgcacaagtagagtgatcgaaagatgaaaagcacttt-ggaaagagagttaaacagcacgtgaaattgttgaaagggaagcgcatgcaaccagacgtgccggcgg-tgttcccccggtcttct--gac--cgggccac-tcgccgccggcaggcccgcatcgcctgggtgcgtcggagaaaggcgtggggaatgtggctccct----cgggagtgttatagccccgcgcgcaatacgacgccgcccgggcgaggtccgcgctccggctaggatgcgggcgtaatggttgtctgcggcccgtcttgaaacacggaccaaggagtctaacatctatgcgagtgttc-gggcatcaaacccttacgcgcaatgaaagtgaacggaggtgggagct--------------------------------tcggcgcaccatcgaccgatcctgatgtc--ttcggatggatttgagtaagagcatagctgttgggacccgaaagatggtgaactatgcctgaatagggtgaagccagaggaaactct------ggtggaggctcgcagcggttctgacgtgcaaatcgatcgtcaaatttgggtataggggcgaaagactaatcgaaccatccgtaggtgaacctgcggagggatcattacc-gagtgag---ggc-tcc----ggc-ccgacct-ccga-ccccacac---cttcca--acc----ccctcgtacctggggggtgaccc--g---gcc-------gcgcg-cc--ggggcccccacggg-a-cc-tctc-----caaccctgtcttatc------gagcgtctgagcg--taaaagcgaaatc-aaacaaaactttcaacaacggatctcttggttctggcatcgatgaagaacgcagcgaaatgcgataagtaatgtgaattgcagaattcagtgaatcatcgaatctttgaacgcacattgcgccccttggtattccggggggcatgcctgttcgagcgtcatt-acaccactccagcccgg-ctgggtattgggcg---ccgcggcga------------tcgccgcgcgcctcaaacg--ccgtccggcccggc----cgtccg-tcc-c-cgagcgttgcggtactttgttc-agtcgctcggtgggtat-----gggcggcggcgc-------gccgta-aaacctc------------ctttcaggttgacctcggatcaggtagggatacccgctgaacttaagcatatcaannnnnnnnnnnNNNNNNNNNNNNNNNNNNNNNNNNNNNNNNNNNNNNNNNNNN---NNNNNNN--NNNNNNNNNN---NNNNNNNNNNNNNNNNNNNNNNNNNNNN-NNNN--NNNNNNNNNNNNNNNNNNNNNNNNNNNNNNNNNNNNNNNNNNNNNNNNNNNNNNNNNNNNNN---------NNNNNNNNNNNNNNNNNNNNNNNNNNNNNNNNNNNNNNNNNNNNNNNNNNNNNNNNNNNNNNNNNNNNNNNNNNNNNNNNNNNNNNNNNNNNNNNNNNNNNNNNNNNNNNNNNNNNNNNNNNNNNNNNNNNNNNNNNNNNNNNNNNNNNNNNNNNNNNNNNNNNNNNNNNNNNNNNNNNNNNNNNNNNNNNNNNNNNNNNNNNNNNNNNNNNNNNNNNNNNNNNNNNNNNNNNNNNNNNNNNNNNNNNNNNNNNNNNNNNNNNNNNNNNNNNNNNNNNNNNNNNNNNNNNNNNNNNNNNNNNNNNNNNNNNNNNNNNNNNNNNNNNNNNNNNNNNNNNNNNNNNNNNNNNNNNNNNNNNNNNNNNNNNNNNNNNNNNNNNNNNNNNNNNNNNNNNNNNNNNNNNNNNNNNNNNNNNNNNNNNNNNNNNNNNNNNNNNNNNNnnnnnnnnnnnnnnnnnnnnnnnnnnnnnnnnnnnnnnnnnnnnnnnnnnnnnnnnnnnnnn-----------------------nnnnnnnnnnnnnnnn--------nnnnnnnnnnnnnnnnnnnnnnnnnnnnnnnnnnnnnnnnnnnnnnnnnnnnnnnnnnnnnnnnnnnnnnnnnnnnnnnnnnnnnnnnnnnnnnnnnnnnnnnnnnnnnnnnnnnnnnnnnnnnnnnnnnnnnnnnnnnnnnnnnnnnnnnnnnnnnnnnnnnnnnnnnnnnnnnnnnnnnnnnnnnnnnnnnnnnnnnnnnnnnnnnnnnnnnnnnnnnnnnnnnnnnnnnnnnnnnnnnnnnnnnnnnnnnnnnnnnnnnnnnnnnnnnnnnnnnnnnnnnnnnnnnnnnnnnnnnnnnnnnnnnnnnnnnnnnnnnnnnnnnnnnnnnnnnnnnnnnnnnnnnnnnnnnnnnnnnnnnnnnnnnnnnnnnnnnnnnnnnnnnnnnnnnnnnnnnnnnnnnnnnnnnnnnnnnnnnnnnnnnnnnnnnnnnnnnnnnnnnnnnnnnnnnnnnnnnnnnnnnnnnnnnnnnnnnnnnnnnnnnnnnnnnnnnnnnnnnnnnnnnnnnnnnnnnnnnnnnnnnnnnnnnnnnnnnnnnnnnnnnnnnnnnnnnnnnnnnnnnnnnnnnn-nnnnnnnnnnnnnnnnnnnnnnnnnnnnnnnnnnnnnnnnnnnnnnnnnnnnnnnnnnnnnnnnnnnnnnnnnnnnnnnnnnnnnnnnnnnnnnnnnnnnnnnnnnnnnnnnnnnnnnnnnnnnnnnnnnnnnnnnnnnnnnnnnNNNN-------------NNNNNNNNNNNNNNN--------------------------NNNNNNNNNNNNNN------------------------------NNNNNNNNNNNNNNNNNNNNNNNNNNN---------NNNNNNNNNNNNNNNNNN--------------------NNNNNNNNNNNNNNNNNNNNNNNNNN----------------NNNNNNNNNNNNN-NNNNNNNNNNNNNNNNNNNNNNNNNN-----------------------NNNNNNNNNNNNNNNNNNNNNN------------------NNNNNNNNNNNNNNNNNNNNNNNNNNNNNNNNN-NNNNNNNNNNNNNNNNNNNNNNNNNNNNNNNNNNNNNNNNNNNNNNNNNNNNNNNNNNNNNNNNNNNNNNNNNNNNNNNNNNNNNNNNNNNNNNNNNNNNNNNNNNNNNNNNNNNNNNNNNNNNNN------NNNNNNNNNNNNNNNNNNNN--NNNNNNNNNNN----NNNNNNNNNNNNNNNNNNNNNNNNNNNNN
>Neocatenulostroma_abietis_CBS110038
nnnnnnnnnnnnnn-nnnnnnnnnnnnnnnnnnna-----------------agcccgagttgtaatttgtag-aggatgcttctgggcagcg-gccggtctaagttccttggaacaggacgtcacagagggtgagaat-cccgtatgtgatcgg-ttggcacccgctacgtagctccttcgacgagtcgagt-tgtttgggaatgcagctctaaatgggaggtaaatgccttctaaagctaaataccggccagagaccgatagcgcacaagtagagtgatcgaaagatgaaaagcacttt-ggaaagagagttaaaaagcacgtgaaattgttgaaagggaagcgcatgcaaccagacttgtccgcgg-tgttccgccggtcttct--gac--cggtctac-tcgccgcgggcaggccagcatcatctgagagcgccggataaaggtagcgggaatgtggcccctc------ggggtgttatagctcgctacacaatacggcgcctctcgggtgaggtccgcgcttcggctaggatgctggcgtaatggttgtatgcggcccgtcttgaaacacggaccaaggagtctaccatctatgcgagtgttc-gggtgtcaaacccctacgcgcaatgaaagtgaacggaggtgggaacc----------------------------gcaa--ggtgcaccatcgaccgatcctgatgtc--ttcggatggatttgagtaagagcatagctggtgggacccgaaagatggtgaactatgcctgaatagggtgaagccagaggaaactct------ggtgtnnnnnnnnnnnnnnnnnnnnnnnnnnnnnnnnnnnnnnnnnnnnnnnnnnnnnnnnnnnnnnnnnnnnnnnnnnnnnnnnnnnnnnnnnnnnnnnnnnnnnnnn-nnnnnnn---nnn-nnnn---nnn-nnnnnnn-nnnn-nnnnnnnn-n--nnnnn--nn------nnnnnnnnnnnnnnnnnnnnnn--n---nnn----nnnnnnnn-----nnnnnnnnnnnnnn-n-nn-nnn------nnnnnnnnnnnn-nn------nn-nnnnnnnnnn--nnnn-nnnnnnnn-nnnnnnnnnnnnnnnnnnnnnnnnnnnnnnnnnnnnnnnnnnnnnnnnnnnnnnnnnnnnnnnnnnnnnnnnnnnnnnnnnnnnnnnnnnnnnnnnnnnnnnnnnnnnnnnnnnnnnnnnnnnnnnnnnnnnnnnnnnnnnnnnnnnnnnnnnnnnnnnnnnnnnnnnnnnnnnnnnnnnnnnnnnnnnnnnnnn---nnnnnnn--------------nnnnnnnnnnnnnnnnnnn---nnn-nnnnnnnnn----nnnnnn-nnn-n-nnnnnnnnnnnnnnnnnnnnn---nnnnnnn-nnnnnnnn-----nnnnnnnnnnnn-------nnnnnn-nnnnnnnnn----------nnnnnnnnnnnnnnnnnnnnnnnnnnnnnnnnnnnnnnnnnnnnnnnnnnnnnnnnnnnnnnnnnnNNNNNNNNNNNNNNNNNNNNNNNNNNNNNNNNNNNNNNNNNN---NNNNNNN--NNNNNNNNNN---NNNNNNNNNNNNNNNNNNNNNNNNNNNN-NNNN--NNNNNNNNNNNNNNNNNNNNNNNNNNNNNNNNNNNNNNNNNNNNNNNNNNNNNNNNNNNNNN---------NNNNNNNNNNNNNNNNNNNNNNNNNNNNNNNNNNNNNNNNNNNNNNNNNNNNNNNNNNNNNNNNNNNNNNNNNNNNNNNNNNNNNNNNNNNNNNNNNNNNNNNNNNNNNNNNNNNNNNNNNNNNNNNNNNNNNNNNNNNNNNNNNNNNNNNNNNNNNNNNNNNNNNNNNNNNNNNNNNNNNNNNNNNNNNNNNNNNNNNNNNNNNNNNNNNNNNNNNNNNNNNNNNNNNNNNNNNNNNNNNNNNNNNNNNNNNNNNNNNNNNNNNNNNNNNNNNNNNNNNNNNNNNNNNNNNNNNNNNNNNNNNNNNNNNNNNNNNNNNNNNNNNNNNNNNNNNNNNNNNNNNNNNNNNNNNNNNNNNNNNNNNNNNNNNNNNNNNNNNNNNNNNNNNNNNNNNNNNNNNNNNNNNNNNNNNNNNNNNNNNNNNNNNNNNNNNNNNNNNNNnnnnnnnnnnnnnnnnnnnnnnnnnnnnnnnnnnnnnnnnnnnnnnnnnnnnnnnnnnnnnnnnnn-------------------nnnnnnnnnnnnnnnn-----nnnnnnnnnnnnnnnnnnnnnnnnnnnnnnnnnnnnnnnnnnnnnnnnnnnnnnnnnnnnnnnnnnnnnnnnnnnnnnnnnnnnnnnnnnnnnnnnnnnnnnnnnnnnnnnnnnnnnnnnnnnnnnnnnnnnnnnnnnnnnnnnnnnnnnnnnnnnnnnnnnnnnnnnnnnnnnnnnnnnnnnnnnnnnnnnnnnnnnnnnnnnnnnnnnnnnnnnnnnnnnnnnnnnnnnnnnnnnnnnnnnnnnnnnnnnnnnnnnnnnnnnnnnnnnnnnnnnnnnnnnnnnnnnnnnnnnnnnnnnnnnnnnnnnnnnnnnnnnnnnnnnnnnnnnnnnnnnnnnnnnnnnnnnnnnnattcgcacagctggtgaaggatgtacggcagtacctccaccgctgtgtcgagtcgaaccgcgacttcaacatcacactcgcggtgaagagcaatatcatttcatccggcttacggtactgtctcgcaacaggaaattggggcgaccagaagaaggctgcttctgcgaaagcaggtgtcagtcaggtgctgaatcggtatacctacgcctccacactttca-catttgcggcggacaaacacgcctataggcagagacggcaagatcgcgaagccgcnnnnnnnnnnnnnnnnnnnnnnnnnnnnnnnnnnnnnnnnnnnnnnnnnnnnnnnnnnnnnnnnnnnnnnnnnnnnnnnnnnnnnnnnnnNNN--------------NNNNNNNNNNNNNNNnnnnn---------------------NNNNNNNNNNNNNN------------------------------nNNNNNNNNNNNNNNNNNNNNNNNN---------nnNNNNNNNNNNNNNNNNNN----------------------NNNNNNNNNNNNNNN-NNNNNNNN---------------------NNNNNNNN-NNNNNNNNNNNNNNNNNNNNN----------------------------NNNNNNNNNNNNNNNNNNNNNN---------------------NNNNNNNNNNNNNNNNNNNNNNNNNNNNNN--NNNNNNNNNNNNNNNNNNNNNNNNNNNNNNNNNNNNNNNNNNNNNNNNNNNNNNNNNNNNNNNNNNNNNNNNNNNNNNNNNNNNNNNNNNNNNNNNNNNNNNNNNNNNNNNNNNNNNNNNNNNNN------NNNNNNNNNNNNNNNNNNNN--NNNNNNNNNNN----NNNNNNNNNNNNNNNNNNNNNNNNNNNNN
>Acrodontium_crateriforme_CPC_11509
nnnnnnnnnnnnnn-nnnnnnnnnnnnnnnnnnnnnnnnnnnnnnnnnnnnnnnnnnnnnnnnnnnnnnnnnn-nnnnnnnnnnnnnnnnnnn-nnnnnnnnnnnnnnnnnnnnnnnnnnnnnnnnnnnnnnnnnnnnn-nnnnnnnnnnnnnnn-nnnnnnnnnnnnnnnnnnnnnnnnnnnnnnnnnnnnn-nnnnnnnnnnnnnnnnnnnnnnnnnnnnnnnnnnnnnnnnnnnnnnnnnnnnnnnnnnnnnnnnnnnnnnnnnnnnnnnnnnnnnnnnnnnnnnnnnnnnnnnnnnn-nnnnnnnnnnnnnnnnnnnnnnnnnnnnnnnnnnnnnnnnnnnnnnnnnnnnnnnnnnnnnnnnnnn-nnnnnnnnnnnnnnnnn--nnn--nnnnnnnn-nnnnnnnnnnnnnnnnnnnnnnnnnnnnnnnnnnnnnnnnnnnnnnnnnnnnnnnnnnnnnnnnn----nnnnnnnnnnnnnnnnnnnnnnnnnnnnnnnnnnnnnnnnnnnnnnnnnnnnnnnnnnnnnnnnnnnnnnnnnnnnnnnnnnnnnnnnnnnnnnnnnnnnnnnnnnnnnnnnnnnnnnnnnnnnnnnnnnnnnnnn-nnnnnnnnnnnnnnnnnnnnnnnnnnnnnnnnnnnnnnnnnnnnnnn----------------------------nnnn--nnnnnnnnnnnnnnnnnnnnnnnnnnn--nnnnnnnnnnnnnnnnnnnnnnnnnnnnnnnnnnnnnnnnnnnnnnnnnnnnnnnnnnnnnnnnnnnnnnnnnnnnnnnnnnnnnnn------nnnnnnnnnnnnnnnnnnnnnnnnnnnnnnnnnnnnnnnnnnnnnnnnnnnnnnnnnnnnnnnnnnnnnnnnnnnnnnncgtaggtgaacctgcggagggatcattact-gagtgag---ggc-cctc-gtggt-ccgacct-ccaa-cccattgt-t--gtccg--ac------tctgttgcctcgggggcgaccc--g---gcg----cttcggcg-ccagggggtccccgctgg-t-cc-aca------caactctgcatc-tt------tg-cgtctgagta--aac--attaaatg-aaacaaaactttcaacaacggatctcttggttctggcatcgatgaagaacgcagcgaaatgcgataagtaatgtgaattgcagaattcagtgaatcatcgaatctttgaacgcacattgcgccccctggcattccggggggcatgcctgttcgagcgtcatt-acaccactcaagcctgg-cttggtattggagg---tcgcggt--------------ccgccgcgcctcctaatgt---cgc-cggccgagt----cgtctg-tct-c-cgagcgttgtgaatcttcaa----ttcgctt-tcgagtac-----aggcggcgcgc--------gccgtt-aaacctct-----------ttttcaggttgacctcggatcaggtagggatacccgctgaacttaagcatatcaataagcggaggatttcgccggtgacgatgcgccacgagctgttttccgtaagtc---ccaacaa--caccgaacctc--actctgc-cactgcagcctgctaaccgc-caaa--cagcctccattgtcggccgaccaNgccaccatgggtatgccaatgccttcccaccctcctcagc-----gcccgcgatttttctaacacgaacgtagtatcatgattggtatgggccagaaggactcgtaNNNNNNNNNNNNNNNNNNNNNNNNNNNNNNNNNNNNNNNNNNNNNNNNNNNNNNNNNNNNNNNNNNNNNNNNNNNNNNNNNNNNNNNNNNNNNNNNNNNNNNNNNNNNNNNNNNNNNNNNNNNNNNNNNNNNNNNNNNNNNNNNNNNNNNNNNNNNNNNNNNNNNNNNNNNNNNNNNNNNNNNNNNNNNNNNNNNNNNNNNNNNNNNNNNNNNNNNNNNNNNNNNNNNNNNNNNNNNNNNNNNNNNNNNNNNNNNNNNNNNNNNNNNNNNNNNNNNNNNNNNNNNNNNNNNNNNNNNNNNNNNNNNNNNNNNNNNNNNNNNNNNNNNNNNNNNNNNNNNNNNNNNNNNNNNNNNNNNNNNNNNNNNNNNNNNNNNNNNNNNNACATTTCTTGCAGGACAAGGACGGCGATGGTGCGACCGCAGCCCAGCAAAACCCCCCGCCTTC--------------------GCAAAACTAACACTGCTG--------CCACAGGTCAAATCACCACCAAGGAGTTGGGCACCGTCATGCGCTCCCTGGGCCAGAACCCCTCCGAATCCGAGCTGCAAGACATGATCAACGAGGTCGACGCCGACAACAACGGCACCATCGACTTCCCCGAGTTCCTGACCATGATGGCGCGCAAGATGAAGGACACCGACTCCGAGGAGGAAATCCGCGAGGCGTTCAAGGTCTTTGACCGCGACAACAACGGTTTCATCTCTGCTGCTGAATTGAGACATGTCATGACGAGCATTGGCGAGAAGTTGACGGATGACGAGGTCGACGAGATGATNNnnnnnnnnnnnnnnnnnnnnnnnnnnnnnnnnnnnnnnnnnntttcacaacttgcaaaggacatccgcatgtatcttcacaggaccgtcgaaaacgacaaagagttcaacctcacgctggccgtgaagtctaacattatcacatcaggtttgcggtattgtttagcaacgggcaactggggcgaccagaagaaggccgcaagtgcaaaggctggtgtgtcccaggtgttgaacagatacacatatgcctcaacattgtcc-catttgcgacgtaccaataccccgattggtagagatggcaagattgcaaaacctcgacaactgcacaacacacattggggcctggtctgtccggctgaaacgcccgaaggacaggcctgtggtcttgtcaaaaacttggctctcaccctcttat--------cttgtggcctcaag---------------------------ccagggcggggcagaaat--------------------------ttttggcggggtgcaacagcccctcgcctca-----tatgtctg------------------------------tgcggcgctgcaacgtc-actctt--------------------------------ccaccacatcccatca--------------------------------------ctcctcatcgccatcat----------------cgtcgtcctctctcgagcaatgactaacaaca----tcaacaggaagccgccgagttgggcaagggttccttcaagtannnnnnnnnnnnnnnnnnnnnnnnnnnnnnnnnnnnnnnnnnnnnnnnnnnnnnnnnnnnnnnnnnnnnnnnnnnnnnnnnnnn------nnnnnnnnnnnnnnnnnnnn--nnnnnnnnnnn----nnnnnnnnnnnnnnnnnnnnnnnnnnnnn
>Acrodontium_pigmentosum_CBS_111111
nnnnnnnnnnnnnn-nnnnnnnnnnnnnnnnnnnnnnnnnnnnnnnnnnnnnnnnnnnnnnnnnnnnnnnnnn-nnnnnnnnnnnnnnnnnnn-nnnnnnnnnnnnnnnnnnnnnnnnnnnnnnnnnnnnnnnnnnnnn-nnnnnnnnnnnnnnn-nnnnnnnnnnnnnnnnnnnnnnnnnnnnnnnnnnnnn-nnnnnnnnnnnnnnnnnnnnnnnnnnnnnnnnnnnnnnnnnnnnnnnnnnnnnnnnnnnnnnnnnnnnnnnnnnnnnnnnnnnnnnnnnnnnnnnnnnnnnnnnnnn-nnnnnnnnnnnnnnnnnnnnnnnnnnnnnnnnnnnnnnnnnnnnnnnnnnnnnnnnnnnnnnnnnnn-nnnnnnnnnnnnnnnnn--nnn--nnnnnnnn-nnnnnnnnnnnnnnnnnnnnnnnnnnnnnnnnnnnnnnnnnnnnnnnnnnnnnnnnnnnnnnnnn----nnnnnnnnnnnnnnnnnnnnnnnnnnnnnnnnnnnnnnnnnnnnnnnnnnnnnnnnnnnnnnnnnnnnnnnnnnnnnnnnnnnnnnnnnnnnnnnnnnnnnnnnnnnnnnnnnnnnnnnnnnnnnnnnnnnnnnnn-nnnnnnnnnnnnnnnnnnnnnnnnnnnnnnnnnnnnnnnnnnnnnnn----------------------------nnnn--nnnnnnnnnnnnnnnnnnnnnnnnnnn--nnnnnnnnnnnnnnnnnnnnnnnnnnnnnnnnnnnnnnnnnnnnnnnnnnnnnnnnnnnnnnnnnnnnnnnnnnnnnnnnnnnnnnn------nnnnnnnnnnnnnnnnnnnnnnnnnnnnnnnnnnnnnnnnnnnnnnnnnnnnnnnnnnnnnnnnnnnnnnnnnnnnnnncgtaggtgaacctgcggagggatcattact-gagtgag---ggc-cctc-gtggt-ccgacct-ccaa-ccctttgt-c--gtccg--ac------tctgttgcctcgggggcgaccccag---gcc----cttcgggg-ccggggggctcccggtgg-t-cc-aca------caactctgcatc-tt------tg-cgtctgagta--aac--attaaatg-aaacaaaactttcaacaacggatctcttggttctggcatcgatgaagaacgcagcgaaatgcgataagtaatgtgaattgcagaattcagtgaatcatcgaatctttgaacgcacattgcgccccttggtattccggggggcatgcctgttcgagcgtcatt-acaccactcaagcctgg-cttggtattgggcg---ccgcgcc--------------ccgtcgcgcgccctaatgt---cgc-cggccgagt----cgtctg-tct-c-cgagcgttgtgaatcttcaaaaagttcgctc-ctgggacc-----agacggcgcgt--------gccgtt-aaacctctt----------tttacaggttgacctcggatcaggtagggatacccgctgaacttaagcatatnnnnnnnnnnnnnnNNNNNNNNNNNNNNNNNNNNNNNNNNNNNNNNNNNNNNNNNN---NNNNNNN--NNNNNNNNNNN--NNNNNNN-NNNNNNNNNNNNNNNNNNNN-NNNN--NNNNNNNNNNNNNNNNNNNNNNNNNNNNNNNNNNNNNNNNNNNNNNNNNNNNNNNNNNNNNNNN-----NNNNNNNNNNNNNNNNNNNNNNNNNNNNNNNNNNNNNNNNNNNNNNNNNNNNNNNNNNNNNNNNNNNNNNNNNNNNNNNNNNNNNNNNNNNNNNNNNNNNNNNNNNNNNNNNNNNNNNNNNNNNNNNNNNNNNNNNNNNNNNNNNNNNNNNNNNNNNNNNNNNNNNNNNNNNNNNNNNNNNNNNNNNNNNNNNNNNNNNNNNNNNNNNNNNNNNNNNNNNNNNNNNNNNNNNNNNNNNNNNNNNNNNNNNNNNNNNNNNNNNNNNNNNNNNNNNNNNNNNNNNNNNNNNNNNNNNNNNNNNNNNNNNNNNNNNNNNNNNNNNNNNNNNNNNNNNNNNNNNNNNNNNNNNNNNNNNNNNNNNNNNNNNNNNNNNNNNNNNNNNNNNNNNNNNNNNNNNNNNNNNNNNNNNNNNNNNNNNNNNNNNNNNNNNNNNNNNNNNNNNNnnnnnnnnnnnnnnnnnnnnnnnnnnnnnnnnnnnnnnnnnnnnnnnnnnnnnnnnnnnnnnn--------------------nnnnnnnnnnnnnnnnnn--------nnnnnnnnnnnnnnnnnnnnnnnnnnnnnnnnnnnnnnnnnnnnnnnnnnnnnnnnnnnnnnnnnnnnnnnnnnnnnnnnnnnnnnnnnnnnnnnnnnnnnnnnnnnnnnnnnnnnnnnnnnnnnnnnnnnnnnnnnnnnnnnnnnnnnnnnnnnnnnnnnnnnnnnnnnnnnnnnnnnnnnnnnnnnnnnnnnnnnnnnnnnnnnnnnnnnnnnnnnnnnnnnnnnnnnnnnnnnnnnnnnnnnnnnnnnnnnnnnnnnnnnnnnnnnnnnnnnnnnnnnnnnnnnnnnnnnnnnnnnnnnnnnnnnnnnnnnnnnnnnnnnnnnnnnnnnnnnnnnnnnnnnnnnnnnnnnnnnnnnnnnnnnnnnnnnnnnnnnnnnnnnnnnnnnnnnnnnnnnnnnnnnnnnnnnnnnnnnnnnnnnnnnnnnnnnnnnnnnnnnnnnnnnnnnnnnnnnnnnnnnnnnnnnnnnnnnnnnnnnnnnnnnnnnnnnnnnnnnnnnnnngctgcgagcgccaaagccggtgtatcacaggtgctaaatcgatatacttacgcctccaccctatcc-catttgcgacgaacaaacacgccgatcggtagagacggcaagattgctaaacctcgacagctgcacaacactcattggggtcttgtatgtcccgccgagacgcctgaaggccaagcttgtggtctggtaaagaatttggctctcaNNNNnnnnn--------NNNNNNNNNNNNNN---------------------------NNNNNNNNNNNNNNnnnn--------------------------NNNNNNNNNNNNNNNNNNNNNNNNNNNnnnn-----NNNNNNNN------------------------------NNNNNNNNNNNNNNNNN-NNNNNN--------------------------------NNNNNNNNNNNNNNNN--------------------------------------NNNNNNNNNNNNNNNNN----------------nnNNNNNNNNNNNNNNNNNNNNNNNNNNNNNN----NNNNNNNNNNNNNNNNNNNNNNNNNNNNNNNNNNNNNNNNNNNNNNNNNNNNNNNNNNNNNNNNNNNNNNNNNNNNNNNNNNNNNNNNNNNNNNNNNNNNNNNNNNNNNNNNNNNNNNNNNNNNNN------NNNNNNNNNNNNNNNNNNNN--NNNNNNNNNNN----NNNNNNNNNNNNNNNNNNNNNNNNNNNNN
>Apenidiella_strumelloidea_CBS114484
nnnnnnnnnnnnnn-nngaagcggcaacagctcaaatttgaaatctggcgtcagcccgagttgtaatttgcag-aggatgcttctaggcagcg-gccggtctaagttccttggaacaggacgtcacagagggtgagaat-cccgtatgtgaccgg-ttggcacctaacacgtagctccttcgacgagtcgagt-tgtttgggaatgcagctctaaatgggaggtaaatttcttctaaagctaaataccggccagagaccgatagcgcacaagtagagtgatcgaaagatgaaaagcacttt-ggaaagagagttaaacagcacgtgaaattgttgaaagggaagcgcatgcaaccagacttgcgggcgg-tgttccgccgggcttct--gcc--cggtctac-tcgccgcccgcaggccagcatcgtttggggccgccggagaaaggcgtcgggaatgtggctcctc------ggagtgttatagcccggcgcacaatacggcgcgtcccgagcgaggtccgcgcttcggctaggatgctggcgtaatggtcgtatgcggcccgtcttgaaacacggaccaaggagtctaccatctatgcgagtgttc-gggtgttaaacccctacgcgcaatgaaagtgaacggaggtgggaacg--------------------------------caagtgcaccatcgaccgatcctgatgtc--ttcggatggatttgagtaagagcatagctggtgggacccgaaagatggtgaactatacttgaatagggtgaagccagaggaaactct------ggtgnnnnnnnnnnnnnnnnnnnnnnnnnnnnnnnnnnnnnnnnnnnnnnnnnnnnnnnnnnnnnnnnnnnnnnnnnnnnnnnnnnnnnnnnnnnnnnnnnnnnnnnnn-nnnnnnn--nnnn-nnnn-n-nnn-nnnnnnn-nnnnnnnnnnnnn-n--nnnnn--nnn-----nnnnnnnnnnnnnnnnnnnnnn--n---nnn----nnnnnnnn-----nnnnnnnnnnnnnn-n-nn-nnnn---nnnnnnnnnnnnnn-nn------nn-nnnnnnnnnn--nnnn-nnnnnnnn-nnnnnnnnnnnnnnnnnnnnnnnnnnnnnnnnnnnnnnnnnnnnnnnnnnnnnnnnnnnnnnnnnnnnnnnnnnnnnnnnnnnnnnnnnnnnnnnnnnnnnnnnnnnnnnnnnnnnnnnnnnnnnnnnnnnnnnnnnnnnnnnnnnnnnnnnnnnnnnnnnnnnnnnnnnnnnnnnnnnnnnnnnnnnnnnnnnn---nnnnnnn--------------nnnnnnnnnnnnnnnnnnn---nnn-nnnnnnnnn----nnnnnn-nnn-n-nnnnnnnnnnnnnnnnnn-----nnnnnnnn-nnnnnnnnn----nnnnnnnnnnnn------nnnnnnn-nnnnnnnnnn---------nnnnnnnnnnnnnnnnnnnnnnnnnnnnnnnnnnnnnnnnnnnnnnnnnnnnnnnnnnnnnnnnnnNNNNNNNNNNNNNNNNNNNNNNNNNNNNNNNNNNNNNNNNNN---NNNNNNN--NNNNNNNNNN---NNNNNNNNNNNNNNNNNNNNNNNNNNNN-NNNN--NNNNNNNNNNNNNNNNNNNNNNNNNNNNNNNNNNNNNNNNNNNNNNNNNNNNNNNNNNNNNN---------NNNNNNNNNNNNNNNNNNNNNNNNNNNNNNNNNNNNNNNNNNNNNNNNNNNNNNNNNNNNNNNNNNNNNNNNNNNNNNNNNNNNNNNNNNNNNNNNNNNNNNNNNNNNNNNNNNNNNNNNNNNNNNNNNNNNNNNNNNNNNNNNNNNNNNNNNNNNNNNNNNNNNNNNNNNNNNNNNNNNNNNNNNNNNNNNNNNNNNNNNNNNNNNNNNNNNNNNNNNNNNNNNNNNNNNNNNNNNNNNNNNNNNNNNNNNNNNNNNNNNNNNNNNNNNNNNNNNNNNNNNNNNNNNNNNNNNNNNNNNNNNNNNNNNNNNNNNNNNNNNNNNNNNNNNNNNNNNNNNNNNNNNNNNNNNNNNNNNNNNNNNNNNNNNNNNNNNNNNNNNNNNNNNNNNNNNNNNNNNNNNNNNNNNNNNNNNNNNNNNNNNNNNNNNNNNNNNNNNNNNnnnnnnnnnnnnnnnnnnnnnnnnnnnnnnnnnnnnnnnnnnnnnnnnnnnnnnnnnnnnnn-----------------------nnnnnnnnnnnnnnnn--------nnnnnnnnnnnnnnnnnnnnnnnnnnnnnnnnnnnnnnnnnnnnnnnnnnnnnnnnnnnnnnnnnnnnnnnnnnnnnnnnnnnnnnnnnnnnnnnnnnnnnnnnnnnnnnnnnnnnnnnnnnnnnnnnnnnnnnnnnnnnnnnnnnnnnnnnnnnnnnnnnnnnnnnnnnnnnnnnnnnnnnnnnnnnnnnnnnnnnnnnnnnnnnnnnnnnnnnnnnnnnnnnnnnnnnnnnnnnnnnnnnnnnnnnnnnnnnnnnnnnnnnnnnnnnnnnnnnnnnnnnnnnnnnnnnnnnnnnnnnnnnnnnnnnnnnnttgctggtcctcttatggctcaggtcttccgtctgaagttccaacagctggtaaaggacgttcgtgggtatctcaaacgttgcatcgatgctggtaaagaattcaatctcaatctggctgtcaaatcgaacatcttgacctctggtctaagatattgcctcgccacaggaaactggggtgaccaaaagaaagcagccagcgcaaaggcaggtgtcagtcaggtgctcaatcgttatacttatgcctcaaccttgtca-catttgcgccgaacaaacacccccatcggtagagatggaaagattgctaaaccacnnnnnnnnnnnnnnnnnnnnnnnnnnnnnnnnnnnnnnnnnnnnnnnnnnnnnnnnnnnnnnnnnnnnnnnnnnnnnnnnnnnnnnnnnnNNNN-------------NNNNNNNNNNNNNNN--------------------------NNNNNNNNNNNNNN------------------------------NNNNNNNNNNNNNNNNNNNNNNNNNNN---------NNNNNNNNNNNNNNNNNN--------------------NNNNNNNNNNNNNNNNNNNNNNNNNN----------------NNNNNNNNNNNNN-NNNNNNNNNNNNNNNNNNNNNNNNNN-----------------------NNNNNNNNNNNNNNNNNNNNNN------------------NNNNNNNNNNNNNNNNNNNNNNNNNNNNNNNNN-NNNNNNNNNNNNNNNNNNNNNNNNNNNNNNNNNNNNNNNNNNNNNNNNNNNNNNNNNNNNNNNNNNNNNNNNNNNNNNNNNNNNNNNNNNNNNNNNNNNNNNNNNNNNNNNNNNNNNNNNNNNNNN------NNNNNNNNNNNNNNNNNNNN--NNNNNNNNNNN----NNNNNNNNNNNNNNNNNNNNNNNNNNNNN
>Araucasphaeria_foliorum_CPC33084
nnnnnnnnnnnnnn-nnnnnnnnnnnnnnnnnnnnnnnnnnnnnnnnnnnnnnnnnnnnnnnnnnnnnnnnnn-nnnnnnnnnnnnnnnnnnn-nnnnnnnnnnnnnnnnnnnnnnnnnnnnnnnnnnnnnnnnnnnnn-nnnnnnnnnnnnnnn-nnnnnnnnnnnnnnnnnnnnnnnnnnnnnnnnnnnnn-nnnnnnnnnnnnnnnnnnnnnnnnnnnnnnnnnnnnnnnnnnnnnnnnnnnnnnnnnnnnnnnnnnnnnnnnnnnnnnnnnnnnnnnnnnnnnnnnnnnnnnnnnnn-nnnnnnnnnnnnnnnnnnnnnnnnnnnnnnnnnnnnnnnnnnnnnnnnnnnnnnnnnnnnnnnnnnn-nnnnnnnnnnnnnnnnn--nnn--nnnnnnnn-nnnnnnnnnnnnnnnnnnnnnnnnnnnnnnnnnnnnnnnnnnnnnnnnnnnnnnnnnnnnnnnnn----nnnnnnnnnnnnnnnnnnnnnnnnnnnnnnnnnnnnnnnnnnnnnnnnnnnnnnnnnnnnnnnnnnnnnnnnnnnnnnnnnnnnnnnnnnnnnnnnnnnnnnnnnnnnnnnnnnnnnnnnnnnnnnnnnnnnnnnn-nnnnnnnnnnnnnnnnnnnnnnnnnnnnnnnnnnnnnnnnnnnnnnn----------------------------nnnn--nnnnnnnnnnnnnnnnnnnnnnnnnnn--nnnnnnnnnnnnnnnnnnnnnnnnnnnnnnnnnnnnnnnnnnnnnnnnnnnnnnnnnnnnnnnnnnnnnnnnnnnnnnnnnnnnnnn------nnnnnnnnnnnnnnnnnnnnnnnnnnnnnnnnnnnnnnnnnnnnnnnnnnnnnnnnnnnnnnnnnnnnnnnnnnnnnnncgtaggtgaacctgcggagggatcattacc-gagtgaa--aggc-ctcc-g-ggc-cccacct-ccaa-ccctttgt---gacccg--ac------tctgttgcctcgggggtgaccc-----tgcc---ctccgggcg-tg--ggggcccccggtgg-a-cc-ataa---ccaaactctgcatc-tt------tg-cgtctgagtt--aacc-tttgaatc-aatcaaaactttcaacaacggatctcttggttctggcatcgatgaagaacgcagcgaaatgcgataagtaatgtgaattgcagaattcagtgaatcatcgaatctttgaacgcacattgcgccctctggtattccggagggcatgcctgttcgagcgtcatt-acaccactccagcctgg-ctgggtattgggcg---ccgcgg---------------tccccgcgcgccttaaagt---ctc-cggctggcc----ttgcga-tgc-c-ctagcgttgtgacaacatca----ttcgctt-gttggtcgtc-gagggggtctctca------cgccgtt-aaactgtctt----acagacacccaggttgacctcggatcaggtagggatacccgctgaacttaannnnnnnnnnnnnnnnnnnnNNNNNNNNNNNNNNNNNNNNNNNNNNNNNNNNNNNNNNNNNN---NNNNNNN--NNNNNNNNNN---NNNNNNNNNNNNNNNNNNNNNNNNNNNN-NNNN--NNNNNNNNNNNNNNNNNNNNNNNNNNNNNNNNNNNNNNNNNNNNNNNNNNNNNNNNNNNNNN---------NNNNNNNNNNNNNNNNNNNNNNNNNNNNNNNNNNNNNNNNNNNNNNNNNNNNNNNNNNNNNNNNNNNNNNNNNNNNNNNNNNNNNNNNNNNNNNNNNNNNNNNNNNNNNNNNNNNNNNNNNNNNNNNNNNNNNNNNNNNNNNNNNNNNNNNNNNNNNNNNNNNNNNNNNNNNNNNNNNNNNNNNNNNNNNNNNNNNNNNNNNNNNNNNNNNNNNNNNNNNNNNNNNNNNNNNNNNNNNNNNNNNNNNNNNNNNNNNNNNNNNNNNNNNNNNNNNNNNNNNNNNNNNNNNNNNNNNNNNNNNNNNNNNNNNNNNNNNNNNNNNNNNNNNNNNNNNNNNNNNNNNNNNNNNNNNNNNNNNNNNNNNNNNNNNNNNNNNNNNNNNNNNNNNNNNNNNNNNNNNNNNNNNNNNNNNNNNNNNNNNNNNNNNNNNNNNNNNNNNNNnnnnnnnnnnnnnnnnnnnnnnnnnnnnnnnnnnnnnnnnnnnnnnnnnnnnnnnnnnnnnn-----------------------nnnnnnnnnnnnnnnn--------nnnnnnnnnnnnnnnnnnnnnnnnnnnnnnnnnnnnnnnnnnnnnnnnnnnnnnnnnnnnnnnnnnnnnnnnnnnnnnnnnnnnnnnnnnnnnnnnnnnnnnnnnnnnnnnnnnnnnnnnnnnnnnnnnnnnnnnnnnnnnnnnnnnnnnnnnnnnnnnnnnnnnnnnnnnnnnnnnnnnnnnnnnnnnnnnnnnnnnnnnnnnnnnnnnnnnnnnnnnnnnnnnnnnnnnnnnnnnnnnnnnnnnnnnnnnnnnnnnnnnnnnnnnnnnnnnnnnnnnnnnnnnnnnnnnnnnnnnnnnnnnnnnnnnnnnnnnnnnnnnnnnnnnnnnnnnnnnnnnnnnnnnnnnnnnnnnnnnnnnnnnnnnnnnnnnnnnnnnnnnnnnnnnnnnnnnnnnnnnnnnnnnnnnnnnnnnnnnnnnnnnnnnnnnnnnnnnnnnnnnnnnnnnnnnnnnnnnnnnnnnnnnnnnnnnnnnnnnnnnnnnnnnnnnnnnnnnnnnnnnnnnnnnnnnnnnnnnnnnnnnnnnnnnnnnnnnnnnnnnnnnnnnnnnnnnnnnnnnnnnnnnnnnnn-nnnnnnnnnnnnnnnnnnnnnnnnnnnnnnnnnnnnnnnnnnnnnnnnnnnnnnnnnnnnnnnnnnnnnnnnnnnnnnnnnnnnnnnnnnnnnnnnnnnnnnnnnnnnnnnnnnnnnnnnnnnnnnnnnnnnnnnnnnnnnnnnnNNNN-------------NNNNNNNNNNNNNNN--------------------------NNNNNNNNNNNNNN------------------------------NNNNNNNNNNNNNNNNNNNNNNNNNNN---------NNNNNNNNNNNNNNNNNN--------------------NNNNNNNNNNNNNNNNNNNNNNNNNN----------------NNNNNNNNNNNNN-NNNNNNNNNNNNNNNNNNNNNNNNNN-----------------------NNNNNNNNNNNNNNNNNNNNNN------------------NNNNNNNNNNNNNNNNNNNNNNNNNNNNNNNNN-NNNNNNNNNNNNNNNNNNNNNNNNNNNNNNNNNNNNNNNNNNNNNNNNNNNNNNNNNNNNNNNNNNNNNNNNNNNNNNNNNNNNNNNNNNNNNNNNNNNNNNNNNNNNNNNNNNNNNNNNNNNNNN------NNNNNNNNNNNNNNNNNNNN--NNNNNNNNNNN----NNNNNNNNNNNNNNNNNNNNNNNNNNNNN
>Austroafricana_associata_CBS120730
nnnnnnnnnnnnnn-nnnnnnnnnnnnnnnnnnnnnnnnnnnnnnnnnnnnnnnnnnnnnnnnnnnnnnnnnn-nnnnnnnnnnnnnnnnnnn-nnnnnnnnnnnnnnnnnnnnnnnnnnnnnnnnnnnnnnnnnnnnn-nnnnnnnnnnnnnnn-nnnnnnnnnnnnnnnnnnnnnnnnnnnnnnnnnnnnn-nnnnnnnnnnnnnnnnnnnnnnnnnnnnnnnnnnnnnnnnnnnnnnnnnnnnnnnnnnnnnnnnnnnnnnnnnnnnnnnnnnnnnnnnnnnnnnnnnnnnnnnnnnn-nnnnnnnnnnnnnnnnnnnnnnnnnnnnnnnnnnnnnnnnnnnnnnnnnnnnnnnnnnnnnnnnnnn-nnnnnnnnnnnnnnnnn--nnn--nnnnnnnn-nnnnnnnnnnnnnnnnnnnnnnnnnnnnnnnnnnnnnnnnnnnnnnnnnnnnnnnnnnnnnnnn------nnnnnnnnnnnnnnnnnnnnnnnnnnnnnnnnnnnnnnnnnnnnnnnnnnnnnnnnnnnnnnnnnnnnnnnnnnnnnnnnnnnnnnnnnnnnnnnnnnnnnnnnnnnnnnnnnnnnnnnnnnnnnnnnnnnnnnn-nnnnnnnnnnnnnnnnnnnnnnnnnnnnnnnnnnnnnnnnnnnnnnn----------------------------nnnn--nnnnnnnnnnnnnnnnnnnnnnnnnnn--nnnnnnnnnnnnnnnnnnnnnnnnnnnnnnnnnnnnnnnnnnnnnnnnnnnnnnnnnnnnnnnnnnnnnnnnnnnnnnnnnnnnnnn------nnnnnnnnnnnnnnnnnnnnnnnnnnnnnnnnnnnnnnnnnnnnnnnnnnnnnnnnnnnnnnnnnnnnnnnnnnnnnnnnnnnnnnnnnnnnnnnnnnnnatcattacc-gagtgag---ggc-ctcc-g-ggc-tcgacct-ccaaccccattgt-t--gtccg--acc-----actgttgcctcgggggcgaccc--g---gcc----ttcgggcg-gc--ggggcccccggtgg-a-cc-att------aaactctgcatc-tt------tgacgtctgagta--caa--attgaatc-aatcaaaactttcaacaacggatctcttggttctggcatcgatgaagaacgcagcgaaatgcgataagtaatgtgaattgcagaattcagtgaatcatcgaatctttgaacgcacattgcgccccttggcattccgaggggcatgcctgttcgagcgtcatt-tcaccactcaagcctgg-cttggtattgggcg---tcgcg----------------tccgcgcgcgccttaaagt---ctc-cggctggcc--ctcaatcg-tgt-c-gcagcgtcgtgattagat-----acccgctt--cgaattccacgtgagtgcgccatg------ggccgtt-aaacactt-----------tctacaggttgacctcggatcaggnnnnnnnnnnnnnnnnnnnnnnnnnnnnnnnnnnnnnnnnnnNNNNNNNNNNNNNNNNNNNNNNNNNNNNNNNNNNNNNNNNNN---NNNNNNN--NNNNNNNNNN---agccagcagcggcagggcagctaacagc-gatg--cagcatccattgtcggccgaccgcgccaccatgggtaagctgatcctcacttctcccactcc---------tcgcacatctcctaacaagagcatagtatcatgattggtatgggccagaaggactcatacgtcggtgacgaggcacagagcaagcgtggtatcctgaccctgcgataccccatcgagcacggtgtcgtgaccaactgggacgacatggagaagatctggcatcacaccttctacaacgagctgcgtgtcgcacccgaggagcacccagtcctgctcaccgaggccccaatcaaccccaagtccaaccgtgagaagatgacgcagatcgtcttcgagaccttcaacgcaccagccttctacgtctccatccaggccgtgctctctctgtacgcctccggtcgtaccactggtatcgtgctcgactccggtgacggtgtcacccacgNNNNNNNNNNNNNNNNNNNNNNNNNNNNNNNNNNNNNNNNNNNNNNNNNNNNNNNNNNNNNNNNNNNNNNNNNNNNNNNNNNNNNNNNNNNNNNNCCACCAACTAAGCATTCTACCTAA----------------------CCTACTAACACGGCCT--------TACTAGGCCAAATCACCACCAAAGAACTCGGCACCGTAATGCGCTCCCTGGGCCAAAACCCCTCCGAGTCCGAGCTCCAAGACATGATCAACGAAGTCGACGCCGACAACAACGGCACCATCGACTTCCCCGAGTTCCTGACCATGATGGCGCGCAAGATGAAGGACACCGACTCCGAGGAGGAGATCCGCGAGGCCTTCAAGGTCTTCGACCGCGACAACAACGGCTTCATCTCCGCCGCGGAGCTGAGGCATGTCATGACGAGTATTGGCGAGAAGTTGACGGATGACGANNNNNNNNNNNNNNNNNacctcgctgggccgctgatggcgcaagtcttccgcttgaagttcgcacaactggtgaaagatatccgaggctacctgcacagatgcgtggagcaaggacgagagttcaacatcacgcttgcagtcaagtcgaatattatcacatctggtctgcggtactgtcttgcgacaggcaattggggtgaccagaagaaggctgcatctgcgaaagcgggtgtcagccaggtcctgaatcgatacacatatgcttctacgctgtca-catctgcggcgcacgaatactccgattggtagagatggcaagatcgcgaagcctagacagctgcnnnnnnnnnnnnnnnnnnnnnnnnnnnnnnnnnnnnnnnnnnnnnnnnnnnnnnnnnnnnnnnnnnnnnnnnnnnnnnnnnnnnnnnnnnnnnnnnnnnnnnnnnnnnnnnn---------------------------nnnnnnnnnnnnnnnnnnnnn-----------------------nnttggtggggtgattgtgtcacga-------------------------------------------------atttttttcgcgacaac-aaacc------------------------tcgccgca-ccgcca----------------------------------------tcagtcctccatcgtgcatcagcaa---tgtcac---------------tcacacaaacacctgctgacacgatga-atcacaggaagccgccgagcttggcaagggttccttcaagtacgcgtgggtgctcgacaagctgaaggctgagcgcgagcgtggtatcacgatcgacatcgccctctggaagttcgagactcccaa------nnnnnnnnnnnnnnnnnnnn--nnnnnnnnnnn----nnnnnnnnnnnnnnnnnnnnnnnnnnnnn
>Austrostigmidium_mastodiae_MA_18215_T
ctcagtaacggcga-gtgaagcggcaacagctcaaatttgaaatctggcgtcagcccgagttgtaatttggag-aggatgcttctgggcagcg-gccggtctaagttccttggaacaggacgtcatagagggtgagaat-cccgtatgcgaccgg-ttggcacccgccacgtagctccttcgacgagtcgagt-tgtttgggaatgcagctctaaatgggtggtaaattccatctaaagctaaatatcggccagagaccgatagcgcacaagtagagtgatcgaaagatgaaaagcacttt-ggaaagagagttaaacagcacgtgaaattgttgaaagggaagcgcatgcaaccagacttgccgacgg-cgttcccccggtcttct--gac--cgggtcac-tcgccgccggcaggccagcatcgtgcgggcgcgtcggacaaaggcgccgggaatgtggccccaccc---cggggtgttatagcccggcgcacaatacggcgccgcccgcgcgaggtccgcgcttcggctaggatgctggcgtaatggtcgtatgcggcccgtcttgaaacacggaccaaggagtctaacatctgtgcgagtgttc-gggtgtcaaacccctacgcggaatgaaagtgaacggaggtgggagcc--------------------------------tcggcgcaccatcgaccgatcctgatgtc--ctcggatggatttgagtaagagcatagctgttgggacccgaaagatggtgaactatgcctgaatagggtgaagccagaggaaactct------ggtggaggctcgcagcggttctgacgtgcaaatcgatcgtcaaatttgggtataggggnnnnnnnnnnnnnnnnnnnnnnnnnnnnnnnnnnnnnnnnnnnnnnnnnnn-nnnnnnn--nnnn-nnnn-n-nnn-nnnnnnn-nnnnnnnnnnnnn-n--nnnnn--nnn-----nnnnnnnnnnnnnnnnnnnnnn--n---nnn----nnnnnnnn-----nnnnnnnnnnnnnn-n-nn-nnn------nnnnnnnnnnnn-nn------nn-nnnnnnnnnn--nnnn-nnnnnnnn-nnnnnnnnnnnnnnnnnnnnnnnnnnnnnnnnnnnnnnnnnnnnnnnnnnnnnnnnnnnnnnnnnnnnnnnnnnnnnnnnnnnnnnnnnnnnnnnnnnnnnnnnnnnnnnnnnnnnnnnnnnnnnnnnnnnnnnnnnnnnnnnnnnnnnnnnnnnnnnnnnnnnnnnnnnnnnnnnnnnnnnnnnnnnnnnnnnn---nnnnnnnnn------------nnnnnnnnnnnnnnnnnnn---nnn-nnnnnnnnn----nnnnnn-nnn-n-nnnnnnnnnnnnnnnnnn------nnnnnnn-nnnnnnnnn----nnnnnnnnnn---------nnnnnn-nnnnn--------------nnnnnnnnnnnnnnnnnnnnnnnnnnnnnnnnnnnnnnnnnnnnnnnnnnnnnnnnnnnnnnnnnnNNNNNNNNNNNNNNNNNNNNNNNNNNNNNNNNNNNNNNNNNN---NNNNNNN--NNNNNNNNNN---NNNNNNNNNNNNNNNNNNNNNNNNNNNN-NNNN--NNNNNNNNNNNNNNNNNNNNNNNNNNNNNNNNNNNNNNNNNNNNNNNNNNNNNNNNNNNNNN---------NNNNNNNNNNNNNNNNNNNNNNNNNNNNNNNNNNNNNNNNNNNNNNNNNNNNNNNNNNNNNNNNNNNNNNNNNNNNNNNNNNNNNNNNNNNNNNNNNNNNNNNNNNNNNNNNNNNNNNNNNNNNNNNNNNNNNNNNNNNNNNNNNNNNNNNNNNNNNNNNNNNNNNNNNNNNNNNNNNNNNNNNNNNNNNNNNNNNNNNNNNNNNNNNNNNNNNNNNNNNNNNNNNNNNNNNNNNNNNNNNNNNNNNNNNNNNNNNNNNNNNNNNNNNNNNNNNNNNNNNNNNNNNNNNNNNNNNNNNNNNNNNNNNNNNNNNNNNNNNNNNNNNNNNNNNNNNNNNNNNNNNNNNNNNNNNNNNNNNNNNNNNNNNNNNNNNNNNNNNNNNNNNNNNNNNNNNNNNNNNNNNNNNNNNNNNNNNNNNNNNNNNNNNNNNNNNNNNNNNNNnnnnnnnnnnnnnnnnnnnnnnnnnnnnnnnnnnnnnnnnnnnnnnnnnnnnnnnnnnnnnn-----------------------nnnnnnnnnnnnnnnn--------nnnnnnnnnnnnnnnnnnnnnnnnnnnnnnnnnnnnnnnnnnnnnnnnnnnnnnnnnnnnnnnnnnnnnnnnnnnnnnnnnnnnnnnnnnnnnnnnnnnnnnnnnnnnnnnnnnnnnnnnnnnnnnnnnnnnnnnnnnnnnnnnnnnnnnnnnnnnnnnnnnnnnnnnnnnnnnnnnnnnnnnnnnnnnnnnnnnnnnnnnnnnnnnnnnnnnnnnnnnnnnnnnnnnnnnnnnnnnnnnnnnnnnnnnnnnnnnnnnnnnnnnnnnnnnnnnnnnnnnnnnnnnnnnnnnnnnnnnnnnnnnnnnnnnnnnnnnnnnnnnnnnnnnnnnnnnnnnnnnnnnnnnnnnnnnnnnnnnnnnnnnnnnnnnnnnnnnnnnnnnnnnnnnnnnnnnnnnnnnnnnnnnnnnnnnnnnnnnnnnnnnnnnnnnnnnnnnnnnnnnnnnnnnnnnnnnnnnnnnnnnnnnnnnnnnnnnnnnnnnnnnnnnnnnnnnnnnnnnnnnnnnnnnnnnnnnnnnnnnnnnnnnnnnnnnnnnnnnnnnnnnnnnnnnnnnnnnnnnnnnnnnnnnnn-nnnnnnnnnnnnnnnnnnnnnnnnnnnnnnnnnnnnnnnnnnnnnnnnnnnnnnnnnnnnnnnnnnnnnnnnnnnnnnnnnnnnnnnnnnnnnnnnnnnnnnnnnnnnnnnnnnnnnnnnnnnnnnnnnnnnnnnnnnnnnnnnnNNNN-------------NNNNNNNNNNNNNNN--------------------------NNNNNNNNNNNNNN------------------------------NNNNNNNNNNNNNNNNNNNNNNNNNNN---------NNNNNNNNNNNNNNNNNN--------------------NNNNNNNNNNNNNNNNNNNNNNNNNN----------------NNNNNNNNNNNNN-NNNNNNNNNNNNNNNNNNNNNNNNNN-----------------------NNNNNNNNNNNNNNNNNNNNNN------------------NNNNNNNNNNNNNNNNNNNNNNNNNNNNNNNNN-NNNNNNNNNNNNNNNNNNNNNNNNNNNNNNNNNNNNNNNNNNNNNNNNNNNNNNNNNNNNNNNNNNNNNNNNNNNNNNNNNNNNNNNNNNNNNNNNNNNNNNNNNNNNNNNNNNNNNNNNNNNNNN------NNNNNNNNNNNNNNNNNNNN--NNNNNNNNNNN----NNNNNNNNNNNNNNNNNNNNNNNNNNNNN
>Batcheloromyces_alistairii_CBS120035
cctagtaacggcga-gtgaagcggcaacagctcaaatttgaaatctggcgcaagcccgagttgtaatttgtag-aggatgcttcagggcagcg-gccggtctaagttccttggaacaggacgtcatagagggtgagaat-cccgtatgcgaccgg-ttggcacccgtcacgtagctccttcgacgagtcgagt-tgtttgggaatgcagctctaaatgggaggtaaatttcttctaaagctaaataccggccagagaccgatagcgcacaagtagagtgatcgaaagatgaaaagcacttt-ggaaagagagttaaaaagcacgtgaaattgttgaaagggaagcgcatgccaccagacttgtcggcgg-tgttccgccggtcttct--gac--cggtctac-tcgccgccgacaggccagcatcatctgggggcgccggataaaggcgcggggaatgtggctccctc----gggagtgttatagccccgcgcacaatacggtgaccctcgggtgaggtccgcgcttcggctaggatgctggcgtaatggttgtttgcggcccgtcttgaaacacggaccaaggagtctaacatctatgcgagtgttc-gggtgtcaaacccctacgcggaatgaaagtgaacggaggtgggaacc----------------------------ttaaccggtgcaccatcgaccgatccttatgtc--ttcggatggatttgagtaagagcatagctgttgggacccgaaagatggtgaactatgcctgaatagggtgaagccagaggaaactct------ggtgnnnnnnnnnnnnnnnnnnnnnnnnnnnnnnnnnnnnnnnnnnnnnnnnnnnnnnnnnnnnnnnnnnnnnnnnnnnnnnnnnnnnnnnnnnnnnnnnnnnnnnnnn-nnnnnnn--nnnn-nnnn-n-nnn-nnnnnnn-nnnnnnnnnnnnn-n--nnnnn--nnn-----nnnnnnnnnnnnnnnnnnnnnn--n---nnn----nnnnnnnn-----nnnnnnnnnnnnnn-n-nn-nnn------nnnnnnnnnnnn-nn------nn-nnnnnnnnnn--nnnn-nnnnnnnn-nnnnnnnnnnnnnnnnnnnnnnnnnnnnnnnnnnnnnnnnnnnnnnnnnnnnnnnnnnnnnnnnnnnnnnnnnnnnnnnnnnnnnnnnnnnnnnnnnnnnnnnnnnnnnnnnnnnnnnnnnnnnnnnnnnnnnnnnnnnnnnnnnnnnnnnnnnnnnnnnnnnnnnnnnnnnnnnnnnnnnnnnnnnnnnnnnnn---nnnnnnnnn------------nnnnnnnnnnnnnnnnnnn---nnn-nnnnnnnnn----nnnnnn-nnn-n-nnnnnnnnnnnnnnnnnn------nnnnnnn-nnnnnnnnn----nnnnnnnnnn---------nnnnnn-nnnnn--------------nnnnnnnnnnnnnnnnnnnnnnnnnnnnnnnnnnnnnnnnnnnnnnnnnnnnnnnnnnnnnnnnnnNNNNNNNNNNNNNNNNNNNNNNNNNNNNNNNNNNNNNNNNNN---NNNNNNN--NNNNNNNNNN---NNNNNNNNNNNNNNNNNNNNNNNNNNNN-NNNN--NNNNNNNNNNNNNNNNNNNNNNNNNNNNNNNNNNNNNNNNNNNNNNNNNNNNNNNNNNNNNN---------NNNNNNNNNNNNNNNNNNNNNNNNNNNNNNNNNNNNNNNNNNNNNNNNNNNNNNNNNNNNNNNNNNNNNNNNNNNNNNNNNNNNNNNNNNNNNNNNNNNNNNNNNNNNNNNNNNNNNNNNNNNNNNNNNNNNNNNNNNNNNNNNNNNNNNNNNNNNNNNNNNNNNNNNNNNNNNNNNNNNNNNNNNNNNNNNNNNNNNNNNNNNNNNNNNNNNNNNNNNNNNNNNNNNNNNNNNNNNNNNNNNNNNNNNNNNNNNNNNNNNNNNNNNNNNNNNNNNNNNNNNNNNNNNNNNNNNNNNNNNNNNNNNNNNNNNNNNNNNNNNNNNNNNNNNNNNNNNNNNNNNNNNNNNNNNNNNNNNNNNNNNNNNNNNNNNNNNNNNNNNNNNNNNNNNNNNNNNNNNNNNNNNNNNNNNNNNNNNNNNNNNNNNNNNNNNNNNNNNNNNnnnnnnnnnnnnnnnnnnnnnnnnnnnnnnnnnnnnnnnnnnnnnnnnnnnnnnnnnnnnnn-----------------------nnnnnnnnnnnnnnnn--------nnnnnnnnnnnnnnnnnnnnnnnnnnnnnnnnnnnnnnnnnnnnnnnnnnnnnnnnnnnnnnnnnnnnnnnnnnnnnnnnnnnnnnnnnnnnnnnnnnnnnnnnnnnnnnnnnnnnnnnnnnnnnnnnnnnnnnnnnnnnnnnnnnnnnnnnnnnnnnnnnnnnnnnnnnnnnnnnnnnnnnnnnnnnnnnnnnnnnnnnnnnnnnnnnnnnnnnnnnnnnnnnnnnnnnnnnnnnnnnnnnnnnnnnnnnnnnnnnnnnnnnnnnnnnnnnnnnnnnnnnnnnnnnnnnnnnnnnnnnnnnnnnnnnnnnnnnnnnnnnnnnnnnnntggcttcatcttccgtctcaagttcacacagcttgtcaaagatatcagaggttacctacaccgttgtgtcgagcaaaaccgggaattcaacatcatgctggcggtcaaatcgaacatcattacgacggggttacgctactgtctcgcaaccggcaattggggcgaccaaaagaaggcgtcgagcgcaaaggcaggagtcagtcaggtactgaaccgatatacctacgcctcgactttatca-catctgcggcgcacgaacactcctataggcagagatggtaagatcgcaaagcctcnnnnnnnnnnnnnnnnnnnnnnnnnnnnnnnnnnnnnnnnnnnnnnnnnnnnnnnnnnnnnnnnnnnnnnnnnnnnnnnnnnnnnnnnnnNNNN-------------NNNNNNNNNNNNNNN--------------------------NNNNNNNNNNNNNN------------------------------NNNNNNNNNNNNNNNNNNNNNNNNNNN---------NNNNNNNNNNNNNNNNNN--------------------NNNNNNNNNNNNNNNNNNNNNNNNNN----------------NNNNNNNNNNNNN-NNNNNNNNNNNNNNNNNNNNNNNNNN-----------------------NNNNNNNNNNNNNNNNNNNNNN------------------NNNNNNNNNNNNNNNNNNNNNNNNNNNNNNNNN-NNNNNNNNNNNNNNNNNNNNNNNNNNNNNNNNNNNNNNNNNNNNNNNNNNNNNNNNNNNNNNNNNNNNNNNNNNNNNNNNNNNNNNNNNNNNNNNNNNNNNNNNNNNNNNNNNNNNNNNNNNNNNN------NNNNNNNNNNNNNNNNNNNN--NNNNNNNNNNN----NNNNNNNNNNNNNNNNNNNNNNNNNNNNN
>Batcheloromyces_leucadendri_CBS111577
cctagtaacggcga-gtgaagcggcaacagctcaaatttgaaatctggcgcaagcccgagttgtaatttgtag-aggatgcttcagggcagcg-gccggtctaagttccttggaacaggacgtcatagagggtgagaat-cccgtatgcgaccgg-ttggcacccgtcacgtagctccttcgacgagtcgagt-tgtttgggaatgcagctctaaatgggaggtaaatttcttctaaagctaaataccggccagagaccgatagcgcacaagtagagtgatcgaaagatgaaaagcacttt-ggaaagagagttaaaaagcacgtgaaattgttgaaagggaagcgcatgccaccagacttgtcggcgg-tgttccgccggtcttct--gac--cggtctac-tcgccgccgacaggccagcatcatctgggggcgccggataaaggcgcggggaatgtggctccctc----gggagtgttatagccccgcgcacaatacggtgaccctcgggtgaggtccgcgcttcggctaggatgctggcgtaatggttgtttgcggcccgtcttgaaacacggaccaaggagtctaacatctatgcgagtgttc-gggtgtcaaacccctacgcggaatgaaagtgaacggaggtgggaacc----------------------------tttaccggtgcaccatcgaccgatcctgatgtc--ttcggatggatttgagtaagagcatagctgttgggacccgaaagatggtgaactatgcctgaatagggtgaagccagaggaaactct------ggtgnnnnnnnnnnnnnnnnnnnnnnnnnnnnnnnnnnnnnnnnnnnnnnnnnnnnnnnnnnnnnnnnnnnnnnnnnnnnnnnnnnnnnnnnnnnnnnnnnnnnnnnnn-nnnnnnn--nnnn-nnnn-n-nnn-nnnnnnn-nnnnnnnnnnnnn-n--nnnnn--nnn-----nnnnnnnnnnnnnnnnnnnnnn--n---nnn----nnnnnnnn-----nnnnnnnnnnnnnn-n-nn-nnn------nnnnnnnnnnnn-nn------nn-nnnnnnnnnn--nnnn-nnnnnnnn-nnnnnnnnnnnnnnnnnnnnnnnnnnnnnnnnnnnnnnnnnnnnnnnnnnnnnnnnnnnnnnnnnnnnnnnnnnnnnnnnnnnnnnnnnnnnnnnnnnnnnnnnnnnnnnnnnnnnnnnnnnnnnnnnnnnnnnnnnnnnnnnnnnnnnnnnnnnnnnnnnnnnnnnnnnnnnnnnnnnnnnnnnnnnnnnnnnn---nnnnnnnnn------------nnnnnnnnnnnnnnnnnnn---nnn-nnnnnnnnn----nnnnnn-nnn-n-nnnnnnnnnnnnnnnnnn------nnnnnnn-nnnnnnnnn----nnnnnnnnnn---------nnnnnn-nnnnn--------------nnnnnnnnnnnnnnnnnnnnnnnnnnnnnnnnnnnnnnnnnnnnnnnnnnnnnnnnnnnnnnnnnnNNNNNNNNNNNNNNNNNNNNNNNNNNNNNNNNNNNNNNNNNN---NNNNNNN--NNNNNNNNNN---NNNNNNNNNNNNNNNNNNNNNNNNNNNN-NNNN--NNNNNNNNNNNNNNNNNNNNNNNNNNNNNNNNNNNNNNNNNNNNNNNNNNNNNNNNNNNNNN---------NNNNNNNNNNNNNNNNNNNNNNNNNNNNNNNNNNNNNNNNNNNNNNNNNNNNNNNNNNNNNNNNNNNNNNNNNNNNNNNNNNNNNNNNNNNNNNNNNNNNNNNNNNNNNNNNNNNNNNNNNNNNNNNNNNNNNNNNNNNNNNNNNNNNNNNNNNNNNNNNNNNNNNNNNNNNNNNNNNNNNNNNNNNNNNNNNNNNNNNNNNNNNNNNNNNNNNNNNNNNNNNNNNNNNNNNNNNNNNNNNNNNNNNNNNNNNNNNNNNNNNNNNNNNNNNNNNNNNNNNNNNNNNNNNNNNNNNNNNNNNNNNNNNNNNNNNNNNNNNNNNNNNNNNNNNNNNNNNNNNNNNNNNNNNNNNNNNNNNNNNNNNNNNNNNNNNNNNNNNNNNNNNNNNNNNNNNNNNNNNNNNNNNNNNNNNNNNNNNNNNNNNNNNNNNNNNNNNNNNNNnnnnnnnnnnnnnnnnnnnnnnnnnnnnnnnnnnnnnnnnnnnnnnnnnnnnnnnnnnnnnn-----------------------nnnnnnnnnnnnnnnn--------nnnnnnnnnnnnnnnnnnnnnnnnnnnnnnnnnnnnnnnnnnnnnnnnnnnnnnnnnnnnnnnnnnnnnnnnnnnnnnnnnnnnnnnnnnnnnnnnnnnnnnnnnnnnnnnnnnnnnnnnnnnnnnnnnnnnnnnnnnnnnnnnnnnnnnnnnnnnnnnnnnnnnnnnnnnnnnnnnnnnnnnnnnnnnnnnnnnnnnnnnnnnnnnnnnnnnnnnnnnnnnnnnnnnnnnnnnnnnnnnnnnnnnnnnnnnnnnnnnnnnnnnnnnnnnnnnnnnnnnnnnnnnnnnnnnnnnnnnnnnnnnnnnnnnnnnnnnnnnnnnnnnnnnnnnnttcaatctttcgtctgaagtttacacagctcgtcaaagatatcaggggctatctgcaccgttgtgtcgagcaaaaccgggaattcaacatcatgctggcggtcaaatcgaacatcatcacgacagggttacgctactgtctcgcaaccggcaattggggcgaccaaaagaaagcgtcgagcgcaaaagcaggagtcagtcaggtactgaaccggtatacgtacgcctccactttatca-catctgcggcgcacgaacactcccataggcagagatggcaaaatcgcaaagcctcnnnnnnnnnnnnnnnnnnnnnnnnnnnnnnnnnnnnnnnnnnnnnnnnnnnnnnnnnnnnnnnnnnnnnnnnnnnnnnnnnnnnnnnnnnNNNN-------------NNNNNNNNNNNNNNN--------------------------NNNNNNNNNNNNNN------------------------------NNNNNNNNNNNNNNNNNNNNNNNNNNN---------NNNNNNNNNNNNNNNNNN--------------------NNNNNNNNNNNNNNNNNNNNNNNNNN----------------NNNNNNNNNNNNN-NNNNNNNNNNNNNNNNNNNNNNNNNN-----------------------NNNNNNNNNNNNNNNNNNNNNN------------------NNNNNNNNNNNNNNNNNNNNNNNNNNNNNNNNN-NNNNNNNNNNNNNNNNNNNNNNNNNNNNNNNNNNNNNNNNNNNNNNNNNNNNNNNNNNNNNNNNNNNNNNNNNNNNNNNNNNNNNNNNNNNNNNNNNNNNNNNNNNNNNNNNNNNNNNNNNNNNNN------NNNNNNNNNNNNNNNNNNNN--NNNNNNNNNNN----NNNNNNNNNNNNNNNNNNNNNNNNNNNNN
>Batcheloromyces_sedgefieldii_CBS112119
cctagtaacggcga-gtgaagcggcaacagctcaaatttgaaatctggcgcaggcccgagttgtaatttgtag-aggatgcttcagggcagcg-gccggtctaagttccttggaacaggacgtcatagagggtgagaat-cccgtatgcgaccgg-ttggcacccgtcacgtagctccttcgacgagtcgagt-tgtttgggaatgcagctctaaatgggaggtaaatttcttctaaagctaaataccggccagagaccgatagcgcacaagtagagtgatcgaaagatgaaaagcacttt-ggaaagagagttaaaaagcacgtgaaattgttgaaagggaagcgcatgccaccagacttgtcggcgg-tgttccgccggtcatcc--gac--cggtctac-tcgccgccggcaggccagcatcatctgggggcgccggacaaaggcgcggggaatgtggctccctc----gggagtgttatagccccgcgcacaatacggcgacccccgggtgaggtccgcgcttcggctaggatgctggcgtaatggttgtttgcggcccgtcttgaaacacggaccaaggagtctaacatctatgcgagtgttc-gggtgtcaaacccctacgcggaatgaaagtgaacggaggtgggaacc----------------------------cttaccggtgcaccatcgaccgatcctgatgtc--ttcggatggatttgagtaagagcatagctgttgggacccgaaagatggtgaactatgcctgaatagggtgaagccagaggaaactct------ggtgnnnnnnnnnnnnnnnnnnnnnnnnnnnnnnnnnnnnnnnnnnnnnnnnnnnnnnnnnnnnnnnnnnnnnnnnnnnnnnnnnnnnnnnnnnnnnnnnnnnnnnnnn-nnnnnnn--nnnn-nnnn-n-nnn-nnnnnnn-nnnnnnnnnnnnn-n--nnnnn--nnn-----nnnnnnnnnnnnnnnnnnnnnn--n---nnn----nnnnnnnn-----nnnnnnnnnnnnnn-n-nn-nnn------nnnnnnnnnnnn-nn------nn-nnnnnnnnnn--nnnn-nnnnnnnn-nnnnnnnnnnnnnnnnnnnnnnnnnnnnnnnnnnnnnnnnnnnnnnnnnnnnnnnnnnnnnnnnnnnnnnnnnnnnnnnnnnnnnnnnnnnnnnnnnnnnnnnnnnnnnnnnnnnnnnnnnnnnnnnnnnnnnnnnnnnnnnnnnnnnnnnnnnnnnnnnnnnnnnnnnnnnnnnnnnnnnnnnnnnnnnnnnnn---nnnnnnnnn------------nnnnnnnnnnnnnnnnnnn---nnn-nnnnnnnnn----nnnnnn-nnn-n-nnnnnnnnnnnnnnnnnn------nnnnnnn-nnnnnnnnn----nnnnnnnnnn---------nnnnnn-nnnnn--------------nnnnnnnnnnnnnnnnnnnnnnnnnnnnnnnnnnnnnnnnnnnnnnnnnnnnnnnnnnnnnnnnnnNNNNNNNNNNNNNNNNNNNNNNNNNNNNNNNNNNNNNNNNNN---NNNNNNN--NNNNNNNNNN---NNNNNNNNNNNNNNNNNNNNNNNNNNNN-NNNN--NNNNNNNNNNNNNNNNNNNNNNNNNNNNNNNNNNNNNNNNNNNNNNNNNNNNNNNNNNNNNN---------NNNNNNNNNNNNNNNNNNNNNNNNNNNNNNNNNNNNNNNNNNNNNNNNNNNNNNNNNNNNNNNNNNNNNNNNNNNNNNNNNNNNNNNNNNNNNNNNNNNNNNNNNNNNNNNNNNNNNNNNNNNNNNNNNNNNNNNNNNNNNNNNNNNNNNNNNNNNNNNNNNNNNNNNNNNNNNNNNNNNNNNNNNNNNNNNNNNNNNNNNNNNNNNNNNNNNNNNNNNNNNNNNNNNNNNNNNNNNNNNNNNNNNNNNNNNNNNNNNNNNNNNNNNNNNNNNNNNNNNNNNNNNNNNNNNNNNNNNNNNNNNNNNNNNNNNNNNNNNNNNNNNNNNNNNNNNNNNNNNNNNNNNNNNNNNNNNNNNNNNNNNNNNNNNNNNNNNNNNNNNNNNNNNNNNNNNNNNNNNNNNNNNNNNNNNNNNNNNNNNNNNNNNNNNNNNNNNNNNNNNnnnnnnnnnnnnnnnnnnnnnnnnnnnnnnnnnnnnnnnnnnnnnnnnnnnnnnnnnnnnnn-----------------------nnnnnnnnnnnnnnnn--------nnnnnnnnnnnnnnnnnnnnnnnnnnnnnnnnnnnnnnnnnnnnnnnnnnnnnnnnnnnnnnnnnnnnnnnnnnnnnnnnnnnnnnnnnnnnnnnnnnnnnnnnnnnnnnnnnnnnnnnnnnnnnnnnnnnnnnnnnnnnnnnnnnnnnnnnnnnnnnnnnnnnnnnnnnnnnnnnnnnnnnnnnnnnnnnnnnnnnnnnnnnnnnnnnnnnnnnnnnnnnnnnnnnnnnnnnnnnnnnnnnnnnnnnnnnnnnnnnnnnnnnnnnnnnnnnnnnnnnnnnnnnnnnnnnnnnnnnnnnnnnnnnnnnnnnnnnnnnnngacgctcatggcctcaatctttcgtctcaagttcacacagctcgtcaaagatgtcaggggctatctgcaccgctgtgtcgaacaaaaccgggagttcaatatcatgctcgcggtcaaatcgaacatcatcacgaccgggttgcgctactgtcttgcgactggcaactggggcgaccagaagaaggcgtcgagcgcaaaagcaggagtgagtcaggtactgaatcggtatacgtacgcctccactttgtca-catctgcggcgtacgaacactcctataggcagagatggcaagatagcaaagccgcnnnnnnnnnnnnnnnnnnnnnnnnnnnnnnnnnnnnnnnnnnnnnnnnnnnnnnnnnnnnnnnnnnnnnnnnnnnnnnnnnnnnnnnnnnNNNN-------------NNNNNNNNNNNNNNN--------------------------NNNNNNNNNNNNNN------------------------------NNNNNNNNNNNNNNNNNNNNNNNNNNN---------NNNNNNNNNNNNNNNNNN--------------------NNNNNNNNNNNNNNNNNNNNNNNNNN----------------NNNNNNNNNNNNN-NNNNNNNNNNNNNNNNNNNNNNNNNN-----------------------NNNNNNNNNNNNNNNNNNNNNN------------------NNNNNNNNNNNNNNNNNNNNNNNNNNNNNNNNN-NNNNNNNNNNNNNNNNNNNNNNNNNNNNNNNNNNNNNNNNNNNNNNNNNNNNNNNNNNNNNNNNNNNNNNNNNNNNNNNNNNNNNNNNNNNNNNNNNNNNNNNNNNNNNNNNNNNNNNNNNNNNNN------NNNNNNNNNNNNNNNNNNNN--NNNNNNNNNNN----NNNNNNNNNNNNNNNNNNNNNNNNNNNNN
>Baudoinia_antilliensis_UAMH_10810_T
cccagtaacggcga-gtgaagcggcaacagctcaaatttgaaatctggcgtaagcccgagttgtaatttgtag-aggatgcttctgggcagcg-gctagtctaagtcctttggaacagggcgtcacagagggtgagaat-cccgtatgtgattag-catgcacccgtcacgtagctccttcgacgagtcgagt-tgtttgggaatgcagctctaaatgggaggtaaattccttctaaagctaaataccggccagagaccgatagcgcacaagtagagtgatcgaaagatgaaaagcacttt-gaaaagagagttaaaaagcacgtgaaattgttgaaagggaagcgcatacaaccagacttgtcggcgg-tgttccgccggtcttct--gac--cggtctat-tcgccgccggcaggccagcatcgtttgggcgcgccagataaaggttcggggcg---------------gcggttcgccgttgccccttacacaatacggcgccgcccgagcgaggtccgcgcttcggcaaggatgctggcgtaatggttgcctgcggcccgtcttgaaacacggaccaaggagtctaacatctatgcgagtgttc-gggtgtcaaacccctacgcgtaatgaaagtgaacggaggtgggaacg--------------------------------caagtgcaccatcgaccgatcctgatgtc--ttcggatggatttgagtaagagcatagctgttgggacccgaaagatggtgaactatgcctgaatagggtgaagccagaggaaactct------ggtggaggctcgcagcggttctgacgtgcaaatcgatcgtcaaatttgggtataggggcgaaagactaatcgaaccattnnnnnnnnnnnnnnnnnnnggatcattacc-gagcaag---ggc-ctcc-g-ggc-ccgacct-ccaacccttttgt---gacccg--ac------catgttgcctcgggggtgaccc--g---gccc-gtctagggtg-tc--ggggcccccggtgg-a-cc-gtt------taacgctgcatc-tt------tg-cgtctgagta--ctttgataaatca-aatcaaaactttcaacaacggatctcttggttctggcatcgatgaagaacgcagcgaaatgcgataagtaatgtgaattgcagaattcagtgaatcatcgaatctttgaacgcacattgcgccccttggtattccagggggcatgcctgttcgagcgtcatt-tcaccactcaagcctcg-cttggtattgggcg---ccgcggtta------------gcaccgcgcgccttcatgtc-cccc-cggctgggc----agtctg-tct-c-ttagcgttgtggtctttattga--ttcgcta-gcgagcgca----gagggcttgg---------gccgtt-aaaccat------------catcaaggttgacctcggannnnnnnnnnnnnnnnnnnnnnnnnnnnnnnnnnnnnnnnnnnnnnnNNNNNNNNNNNNNNNNNNNNNNNNNNNNNNNNNNNNNNNNNN---NNNNNNN--NNNNNNNNNN---NNNNNNNNNNNNNNNNNNNNNNNNNNNN-NNNN--NNNNNNNNNNNNNNNNNNNNNNNNNNNNNNNNNNNNNNNNNNNNNNNNNNNNNNNNNNNNNN---------NNNNNNNNNNNNNNNNNNNNNNNNNNNNNNNNNNNNNNNNNNNNNNNNNNNNNNNNNNNNNNNNNNNNNNNNNNNNNNNNNNNNNNNNNNNNNNNNNNNNNNNNNNNNNNNNNNNNNNNNNNNNNNNNNNNNNNNNNNNNNNNNNNNNNNNNNNNNNNNNNNNNNNNNNNNNNNNNNNNNNNNNNNNNNNNNNNNNNNNNNNNNNNNNNNNNNNNNNNNNNNNNNNNNNNNNNNNNNNNNNNNNNNNNNNNNNNNNNNNNNNNNNNNNNNNNNNNNNNNNNNNNNNNNNNNNNNNNNNNNNNNNNNNNNNNNNNNNNNNNNNNNNNNNNNNNNNNNNNNNNNNNNNNNNNNNNNNNNNNNNNNNNNNNNNNNNNNNNNNNNNNNNNNNNNNNNNNNNNNNNNNNNNNNNNNNNNNNNNNNNNNNNNNNNNNNNNNNNNNNNnnnnnnnnnnnnnnnnnnnnnnnnnnnnnnnnnnnnnnnnnnnnnnnnnnnnnnnnnnnnnn-----------------------nnnnnnnnnnnnnnnn--------nnnnnnnnnnnnnnnnnnnnnnnnnnnnnnnnnnnnnnnnnnnnnnnnnnnnnnnnnnnnnnnnnnnnnnnnnnnnnnnnnnnnnnnnnnnnnnnnnnnnnnnnnnnnnnnnnnnnnnnnnnnnnnnnnnnnnnnnnnnnnnnnnnnnnnnnnnnnnnnnnnnnnnnnnnnnnnnnnnnnnnnnnnnnnnnnnnnnnnnnnnnnnnnnnnnnnnnnnnnnnnnnnnnnnnnnnnnnnnnnnnnnnnnnnnnnnnnnnnnnnnnnnnnnnnnnnnnnnnnnnnnnnnnnnnnnnnnnnnnnnnnnnnnnnnnnnnnnnnnnnnnnnnnnnnnnnnnnnnnnnnnnnnnnnnnnnnnnnnnnnnnnnnnnnnnnnnnnnnnnnnnnnnnnnnnnnnnnnnnnnnnnnnnnnnnnnnnnnnnnnnnnnnnnnnnnnnnnnnnnnnnnnnnnnnnnnnnnnnnnnnnnnnnnnnnnnnnnnnnnnnnnnnnnnnnnnnnnnnnnnnnnnnnnnnnnnnnnnnnnnnnnnnnnnnnnnnnnnnnnnnnnnnnnnnnnnnnnnnnnnnnnnnnnn-nnnnnnnnnnnnnnnnnnnnnnnnnnnnnnnnnnnnnnnnnnnnnnnnnnnnnnnnnnnnnnnnnnnnnnnnnnnnnnnnnnnnnnnnnnnnnnnnnnnnnnnnnnnnnnnnnnnnnnnnnnnnnnnnnnnnnnnnnnnnnnnnnnnnn-------------nnnnnnnnnnnnnnnnnnn----------------------nnnnnnnnnnnnnn-----------------------------nnnnnnnnnnnnnnnn---------------------nnnnnn--------------------------------------------------nnnnnn------------------nnnnnnnnnnnnn-nnnnnnncctccaa----------------------------------------ctcaacgcttgcaacat-------------------cctctccacagatgttatggctactaacttca-tctccaggaagccgccgagttgggcaagggctccttcaagtacgcatgggtgctcgacaagctcaaggccgagcgtgagcgtggtatcacgatcgacattgccctctggaagttcgaaacccccaag-----tactatgtcaccgtcattga--cgctccgggtc----atcgtgacttcatcaagaacatgatcacg
>Baudoinia_caledoniensis_UAMH_10761_T
cccagtaacggcga-gtgaagcggcaacagctcaaatttgaaatctggcgcaagcccgagttgtaatttgtag-aggatgcttctgggcagcg-gctagtctaagtcctttggaacagggcgtcacagagggtgagaat-cccgtatgtgattag-catgcacccgtcacgtagctccttcgacgagtcgagt-tgtttgggaatgcagctctaaatgggaggtaaattccttctaaagctaaataccggccagagaccgatagcgcacaagtagagtgatcgaaagatgaaaagcacttt-gaaaagagagttaaaaagcacgtgaaattgttgaaagggaagcgcatacaaccagacttgtcggcgg-tgttccgccggtcttct--gac--cggtctac-tcgccgccggcaggccagcatcgtttgggcgcgccagataaaggtttggggcn---------------gcggttcgccgtggccccttacacaatacggcgccgcccgagcgaggtccgcgcttcgncaaggatgctggcgtaatggttgcctgcggcccgtcttgaaacacggaccaaggagtctaacatctatgcgagtgttc-gggtgtcaaacccctacgcgtaatgaaagtgaacggaggtgggaacg--------------------------------caagtgcaccatcgaccgatcctgatgtc--ttcggatggatttgagtaagagcatagctgttgggacccgaaagatggtgaactatgcctgaatagggtgaagccagaggaaactct------ggtggaggctcgcagcggttctgacgtgcaaatcgatcgtnaaatttgggtataggggcgaaagactaatcgaaccattnnnnnnnnnnnnnnnnnnnggatcattacc-gagcaag---ggc-tttc-g-ggc-ccgacct-ccaacccatttgt---aacccg--ac------catgttgcctcgggggtgaccc--g---gccc-gtccagggtg-tc--ggggcccccggtgg-a-cc-gtt------caacgctgcatc-tt------tg-cgtctgagta--ctttgataaatca-aattaaaactttcaacaacggatctcttggttctggcatcgatgaagaacgcagcgaaatgcgataagtaatgtgaattgcagaattcagtgaatcatcgaatctttgaacgcacattgcgccccttggtattccagggggcatgcctgttcgagcgtcatt-tcaccactcaagcctcg-cttggtattgggcg---ccgcggtta------------gcgccgcacgcctctatgt--cccc-cggctgggc----agtctg-tct-c-ttagcgttgtggtctttattga--ttcgcta-gtgagcgca----gggtgctttg---------gccgtt-aaaactat-----------catcaaggttgacctcggannnnnnnnnnnnnnnnnnnnnnnnnnnnnnnnnnnnnnnnnnnnnnnNNNNNNNNNNNNNNNNNNNNNNNNNNNNNNNNNNNNNNNNNN---NNNNNNN--NNNNNNNNNN---NNNNNNNNNNNNNNNNNNNNNNNNNNNN-NNNN--NNNNNNNNNNNNNNNNNNNNNNNNNNNNNNNNNNNNNNNNNNNNNNNNNNNNNNNNNNNNNN---------NNNNNNNNNNNNNNNNNNNNNNNNNNNNNNNNNNNNNNNNNNNNNNNNNNNNNNNNNNNNNNNNNNNNNNNNNNNNNNNNNNNNNNNNNNNNNNNNNNNNNNNNNNNNNNNNNNNNNNNNNNNNNNNNNNNNNNNNNNNNNNNNNNNNNNNNNNNNNNNNNNNNNNNNNNNNNNNNNNNNNNNNNNNNNNNNNNNNNNNNNNNNNNNNNNNNNNNNNNNNNNNNNNNNNNNNNNNNNNNNNNNNNNNNNNNNNNNNNNNNNNNNNNNNNNNNNNNNNNNNNNNNNNNNNNNNNNNNNNNNNNNNNNNNNNNNNNNNNNNNNNNNNNNNNNNNNNNNNNNNNNNNNNNNNNNNNNNNNNNNNNNNNNNNNNNNNNNNNNNNNNNNNNNNNNNNNNNNNNNNNNNNNNNNNNNNNNNNNNNNNNNNNNNNNNNNNNNNNNNNNnnnnnnnnnnnnnnnnnnnnnnnnnnnnnnnnnnnnnnnnnnnnnnnnnnnnnnnnnnnnnn-----------------------nnnnnnnnnnnnnnnn--------nnnnnnnnnnnnnnnnnnnnnnnnnnnnnnnnnnnnnnnnnnnnnnnnnnnnnnnnnnnnnnnnnnnnnnnnnnnnnnnnnnnnnnnnnnnnnnnnnnnnnnnnnnnnnnnnnnnnnnnnnnnnnnnnnnnnnnnnnnnnnnnnnnnnnnnnnnnnnnnnnnnnnnnnnnnnnnnnnnnnnnnnnnnnnnnnnnnnnnnnnnnnnnnnnnnnnnnnnnnnnnnnnnnnnnnnnnnnnnnnnnnnnnnnnnnnnnnnnnnnnnnnnnnnnnnnnnnnnnnnnnnnnnnnnnnnnnnnnnnnnnnnnnnnnnnnnnnnnnnnnnnnnnnnnnnnnnnnnnnnnnnnnnnnnnnnnnnnnnnnnnnnnnnnnnnnnnnnnnnnnnnnnnnnnnnnnnnnnnnnnnnnnnnnnnnnnnnnnnnnnnnnnnnnnnnnnnnnnnnnnnnnnnnnnnnnnnnnnnnnnnnnnnnnnnnnnnnnnnnnnnnnnnnnnnnnnnnnnnnnnnnnnnnnnnnnnnnnnnnnnnnnnnnnnnnnnnnnnnnnnnnnnnnnnnnnnnnnnnnnnnnnnnnnn-nnnnnnnnnnnnnnnnnnnnnnnnnnnnnnnnnnnnnnnnnnnnnnnnnnnnnnnnnnnnnnnnnnnnnnnnnnnnnnnnnnnnnnnnnnnnnnnnnnnnnnnnnnnnnnnnnnnnnnnnnnnnnnnnnnnnnnnnnnnnnnnnnnnnn-------------nnnnnnnnnnnnnnnnnnn----------------------nnnnnnnnnnnnnn-----------------------------nnnnnnnnnnnnnnnn---------------------nnnnnn--------------------------------------------------nnnnnn------------------nnnnnnnnnnnnn-nnnnnnnnnnnnnn----------------------------------------nnnnnnnnnnnnnnnnn-------------------nnnnnnnnnnnnnngtatcgctgctaacttcg-tctccaggaagccgccgagttgggcaagggctctttcaagtacgcatgggtgcttgacaagctcaaggccgagcgcgagcgtggtatcacgatcgacattgccctctggaagttcgagaccccccgg-----tactatgtcaccgtcattga--cgctccgggtc----accgtgacttcatcaagaacatgatcacg
>Baudoinia_compniacensis_UAMH_10808_T
cctagtaacggcga-gtgaagcggcaacagctcaaatttgaaatctggcgcaagcccgagttgtaatttgtag-aggatgcttctgggcagcg-gctagtctaagtcctttggaacagggcgtcacagagggtgagaat-cccgtatgtgattag-catgcacccgtcacgtagctccttcgacgagtcgagt-tgtttgggaatgcagctctaaatgggaggtaaattccttctaaagctaaataccggccagagaccgatagcgcacaagtagagtgatcgaaagatgaaaagcacttt-gaaaagagagttaaaaagcacgtgaaattgttgaaagggaagcgcatacaaccagacttgtcggcgg-tgttccgccggtctttt--gac--cggtctac-tcgccgccggcaggccagcatcgtttgggcgcgccagataaaggtttggggcg---------------gtggttcgccgttgccccttacacaatacggcgccgcccgagcgaggtccgcgcttcggcaaggatgctggcgtaatggttgcctgcggcccgtcttgaaacacggaccaaggagtctaacatctatgcgagtgttc-gggtgtcaaacccctacgcgtaatgaaagtgaacggaggtgggaacg--------------------------------caagtgcaccatcgaccgatcctgatgtc--ttcggatggatttgagtaagagcatagctgttgggacccgaaagatggtgaactatgcctgaatagggtgaagccagaggaaactct------ggtggaggctcgcagcggttctgacgtgcaaatcgatcgtcaaatttgggtataggggcgaaagactaatcgaaccattnnnnnnnnnnnnnnnnnnnggatcattacc-gagcaag---ggc-ttcc-g-ggc-ccgacct-ccaacccatttgt---aacccg--ac------catgttgcctcgggggtgaccc--g---gccc-gctcagggtg-tc--ggggcccccggtgg-a-cc-gtt------taacgctgcatc-tt------tg-cgtctgagta--cttg-ataaatca-aatcaaaactttcaacaacggatctcttggttctggcatcgatgaagaacgcagcgaaatgcgataagtaatgtgaattgcagaattcagtgaatcatcgaatctttgaacgcacattgcgccccttggtattccagggggcatgcctgttcgagcgtcatt-tcaccactcaagcctcg-cttggtattgggcg---ccgcggtta------------gcaccgcgcgcctccatgt--cccc-cggctgggc----agtctg-tct-c-ttagcgttgtggtctttattga--ttcgcta-gcgagcgca----gggtgtttgg---------gccgtt-aaaccatt-----------tacaaaggttgacctcggannnnnnnnnnnnnnnnnnnnnnnnnnnnnnnnnnnnnnnnnnnnnnnNNNNNNNNNNNNNNNNNNNNNNNNNNNNNNNNNNNNNNNNNN---NNNNNNN--NNNNNNNNNN---NNNNNNNNNNNNNNNNNNNNNNNNNNNN-NNNN--NNNNNNNNNNNNNNNNNNNNNNNNNNNNNNNNNNNNNNNNNNNNNNNNNNNNNNNNNNNNNN---------NNNNNNNNNNNNNNNNNNNNNNNNNNNNNNNNNNNNNNNNNNNNNNNNNNNNNNNNNNNNNNNNNNNNNNNNNNNNNNNNNNNNNNNNNNNNNNNNNNNNNNNNNNNNNNNNNNNNNNNNNNNNNNNNNNNNNNNNNNNNNNNNNNNNNNNNNNNNNNNNNNNNNNNNNNNNNNNNNNNNNNNNNNNNNNNNNNNNNNNNNNNNNNNNNNNNNNNNNNNNNNNNNNNNNNNNNNNNNNNNNNNNNNNNNNNNNNNNNNNNNNNNNNNNNNNNNNNNNNNNNNNNNNNNNNNNNNNNNNNNNNNNNNNNNNNNNNNNNNNNNNNNNNNNNNNNNNNNNNNNNNNNNNNNNNNNNNNNNNNNNNNNNNNNNNNNNNNNNNNNNNNNNNNNNNNNNNNNNNNNNNNNNNNNNNNNNNNNNNNNNNNNNNNNNNNNNNNNNNNNNnnnnnnnnnnnnnnnnnnnnnnnnnnnnnnnnnnnnnnnnnnnnnnnnnnnnnnnnnnnnnn-----------------------nnnnnnnnnnnnnnnn--------nnnnnnnnnnnnnnnnnnnnnnnnnnnnnnnnnnnnnnnnnnnnnnnnnnnnnnnnnnnnnnnnnnnnnnnnnnnnnnnnnnnnnnnnnnnnnnnnnnnnnnnnnnnnnnnnnnnnnnnnnnnnnnnnnnnnnnnnnnnnnnnnnnnnnnnnnnnnnnnnnnnnnnnnnnnnnnnnnnnnnnnnnnnnnnnnnnnnnnnnnnnnnnnnnnnnnnnnnnnnnnnnnnnnnnnnnnnnnnnnnnnnnnnnnnnnnnnnnnnnnnnnnnnnnnnnnnnnnnnnnnnnnnnnnnnnnnnnnnnnnnnnnnnnnnnnnnnnnnnnnnnnnnnnnnnnnnnnnnnnnnnnnnnnnnnnnnnnnnnnnnnnnnnnnnnnnnnnnnnnnnnnnnnnnnnnnnnnnnnnnnnnnnnnnnnnnnnnnnnnnnnnnnnnnnnnnnnnnnnnnnnnnnnnnnnnnnnnnnnnnnnnnnnnnnnnnnnnnnnnnnnnnnnnnnnnnnnnnnnnnnnnnnnnnnnnnnnnnnnnnnnnnnnnnnnnnnnnnnnnnnnnnnnnnnnnnnnnnnnnnnnnnnnnn-nnnnnnnnnnnnnnnnnnnnnnnnnnnnnnnnnnnnnnnnnnnnnnnnnnnnnnnnnnnnnnnnnnnnnnnnnnnnnnnnnnnnnnnnnnnnnnnnnnnnnnnnnnnnnnnnnnnnnnnnnnnnnnnnnnnnnnnnnnnnnnnnnnnnn-------------atttttgatgcgacggcgc----------------------ttgcagaggggcaa-----------------------------aatttggtggggtgcg---------------------ggcgct--------------------------------------------------tggccg------------------ttatcgccgcgca-cgacatcgcctcca----------------------------------------ctcagcacctgcaacat-------------------ccactcaacatgtcgtatggccgctaacttcg-tctccaggaagccgccgagttgggcaagggctccttcaagtacgcatgggtgctcgacaagctcaaggccgagcgtgagcgtggtatcacgatcgacattgccctctggaagttcgaaacccccaag-----tactatgtcactgtcattga--cgctccgggtc----accgtgacttcatcaagaacatgatcacg
>Bryochiton_monascus_CBS126284
cctagtaacggcga-gtgaagcggcaacagctcaaatttgaaatctggcgcaagcccgagttgtaatttggag-aggatgcttctgggcagcg-gccggtctaagttccttggaacaggacgtcatagagggtgagaat-cccgtatgcgaccgg-ttggcacccgtcacgtagctccttcgacgagtcgagt-tgtttgggaatgcagctctaaatgggtggtaaattccatctaaagctaaataccggccagagaccgatagcgcacaagtagagtgatcgaaagatgaaaagcacttt-ggaaagagagttaaacagcacgtgaaattgttgaaagggaagcgcatgcaaccagacttgtcggcgg-tgttccgccggtcttct--gac--cggtctac-tcgccgccggcaggccagcatcgtgtgggtgcgccggataaaggcgccgggaatgtggcccctc------ggggtgttatagcccggcgcacaatacggtgccgcccgcgcgaggtccgcgcttcggctaggatgctggcgtaatggtcgtatgcggcccgtcttgaaacacggaccaaggagtctaacatctatgcgagtgttc-gggtgtcaaacccctacgcggaatgaaagtgaacggaggtgggaacc----------------------------ctcacgggtgcaccatcgaccgatcctgatgtc--ttcggatggatttgagtaagagcatagctgttgggacccgaaagatggtgaactatgcctgaatagggtgaagccagaggaaactct------ggtggaggctcgcagcggttctgacgtgcaaatcgatcgtcaaatttgggtataggggcgaaagactaatcgaacgnnnnnnnnntgaacctgcggagggatcattacc-gagcgag---ggc-ctcc-g-ggt-ccgacct-ctcaaccccatgt-c--acccg--ac------actgttgcctcgggggcgaccc--g---gcc----ctccggcg-cc--ggggcccccggtgg-a-cc-atc------aaacgctgtatc-tg------tg-tgtccgagta--cgat-gataaatc-aatcaaaactttcaacaacggatctcttggttctggcatcgatgaagaacgcagcgaaatgcgataagtaatgtgaattgcagaattcagtgaatcatcgaatctttgaacgcacattgcgccccttggtattccggggggcatgcctgttcgagcgtcatt-tcaccactccagcctcg-ctgggccttgggcg---tcgccgtg-------------tgccggcgcgccccaatgt---ctc-cggccgagc----cgtccg-tct-c-aaagcgttgtggcaactcaa----tccgctt-gcgggatc-----ggatggttcgac-------gccgtt-aaacctcca----------cacaaaggttgacctcggatcaggtagggatacccgctgaanttaagcanatnnnnnnnnnnnnnnNNNNNNNNNNNNNNNNNNNNNNNNNNNNNNNNNNNNNNNNNN---NNNNNNN--NNNNNNNNNN---NNNNNNNNNNNNNNNNNNNNNNNNNNNN-NNNN--NNNNNNNNNNNNNNNNNNNNNNNNNNNNNNNNNNNNNNNNNNNNNNNNNNNNNNNNNNNNNN---------NNNNNNNNNNNNNNNNNNNNNNNNNNNNNNNNNNNNNNNNNNNNNNNNNNNNNNNNNNNNNNNNNNNNNNNNNNNNNNNNNNNNNNNNNNNNNNNNNNNNNNNNNNNNNNNNNNNNNNNNNNNNNNNNNNNNNNNNNNNNNNNNNNNNNNNNNNNNNNNNNNNNNNNNNNNNNNNNNNNNNNNNNNNNNNNNNNNNNNNNNNNNNNNNNNNNNNNNNNNNNNNNNNNNNNNNNNNNNNNNNNNNNNNNNNNNNNNNNNNNNNNNNNNNNNNNNNNNNNNNNNNNNNNNNNNNNNNNNNNNNNNNNNNNNNNNNNNNNNNNNNNNNNNNNNNNNNNNNNNNNNNNNNNNNNNNNNNNNNNNNNNNNNNNNNNNNNNNNNNNNNNNNNNNNNNNNNNNNNNNNNNNNNNNNNNNNNNNNNNNNNNNNNNNNNNNNNNNNNNNNnnnnnnnnnnnnnnnnnnnnnnnnnnnnnnnnnnnnnnnnnnnnnnnnnnnnnnnnnnnnnn-----------------------nnnnnnnnnnnnnnnn--------nnnnnnnnnnnnnnnnnnnnnnnnnnnnnnnnnnnnnnnnnnnnnnnnnnnnnnnnnnnnnnnnnnnnnnnnnnnnnnnnnnnnnnnnnnnnnnnnnnnnnnnnnnnnnnnnnnnnnnnnnnnnnnnnnnnnnnnnnnnnnnnnnnnnnnnnnnnnnnnnnnnnnnnnnnnnnnnnnnnnnnnnnnnnnnnnnnnnnnnnnnnnnnnnnnnnnnnnnnnnnnnnnnnnnnnnnnnnnnnnnnnnnnnnnnnnnnnnnnnnnnnnnnnnnnnnnnnnnnnnnnnnnnnnnnnnnnnnnnnnnnnnnnnnnnnnnnnnnnnnnnnnnnnnnnnnnnnnnnnnnnnnnnnnnnnnnnnnnnnnnnnnnnnnnnnnnnnnnnnnnnnnnnnnnnnnnnnnnnnnnnnnnnnnnnnnnnnnnnnnnnnnnnnnnnnnnnnnnnnnnnnnnnnnnnnnnnnnnnnnnnnnnnnnnnnnnnnnnnnnnnnnnnnnnnnnnnnnnnnnnnnnnnnnnnnnnnnnnnnnnnnnnnnnnnnnnnnnnnnnnnnnnnnnnnnnnnnnnnnnnnnnnnnnn-nnnnnnnnnnnnnnnnnnnnnnnnnnnnnnnnnnnnnnnnnnnnnnnnnnnnnnnnnnnnnnnnnnnnnnnnnnnnnnnnnnnnnnnnnnnnnnnnnnnnnnnnnnnnnnnnnnnnnnnnnnnnnnnnnnnnnnnnnnnnnnnnnNNNN-------------NNNNNNNNNNNNNNN--------------------------NNNNNNNNNNNNNN------------------------------NNNNNNNNNNNNNNNNNNNNNNNNNNN---------NNNNNNNNNNNNNNNNNN--------------------NNNNNNNNNNNNNNNNNNNNNNNNNN----------------NNNNNNNNNNNNN-NNNNNNNNNNNNNNNNNNNNNNNNNN-----------------------NNNNNNNNNNNNNNNNNNNNNN------------------NNNNNNNNNNNNNNNNNNNNNNNNNNNNNNNNN-NNNNNNNNNNNNNNNNNNNNNNNNNNNNNNNNNNNNNNNNNNNNNNNNNNNNNNNNNNNNNNNNNNNNNNNNNNNNNNNNNNNNNNNNNNNNNNNNNNNNNNNNNNNNNNNNNNNNNNNNNNNNNN------NNNNNNNNNNNNNNNNNNNN--NNNNNNNNNNN----NNNNNNNNNNNNNNNNNNNNNNNNNNNNN
>Caatingomyces_brasiliensis_URM_7916
ctcagtaacggcga-gtgaagcggcaacagctcaaatttgaaatctggcgcaagcccgagttgtaatttgtag-aggatgcttctgggcagcg-gccggtctaagttccttggaacaggacgtcatagagggtgagaat-cccgtatgcgaccgg-ttggcacccgtcacgtagctccttcgacgagtcgagt-tgtttgggaatgcagctctaaatgggaggtaaatgtcttctaaagctaaatattggccagagaccgatagcgcacaagtagagtgatcgaaagatgaaaagcacttt-ggaaagagagttaaaaagcacgtgaaattgttgaaagggaagcgcaagcaaccagacttgtcggcgg-tgttccgccggtcttct--gac--cggtctac-tcgccgccgccaggccagcatcacttgggtgcgccggataaagacgtgaggaatgtggccccctc----gggggtgttatagcctcgcgtgcaatacggtgccgctcgagtgaggtccgcgcttcggctaggatgctggcgtaatggttgtttgcggcccgtcttgaaacacggaccaaggagtctaacatctatgcgagtgttc-gggtgtcaaacccctacgcgtaatgaaagtgaacggaggtgggaacct---------------------------ttta--ggtgcaccatcgaccgatcctgatgtc--ttcggatggatttgagtaagagcatagctgttgggacccgaaagatggtgaactatgcctgaatagggtgaagccagaggaaactct------ggtggaggctcgcagcggttctgacgtgcaaatcgatcgtcaaatttgggtatnnnnnnnnnnnnnnnnnnnnnnnnnncgtaggtgaacctgcggagggatcattact-gagtgag---ggc-cctc-gcggt-ccgacct-ccaa-ccccatgt-t--ttccg--ac------tctgttgcctcgggggcgaccc--g---gcct--tcgcggccg-----cccgcccccggtgg-t-ct-act------caactctgcatc-at------ag-cgtctgagtt--taaa-ttgaaatc-aatcaaaactttcaacaacggatctcttggttctggcatcgatgaagaacgcagcgaaatgcgataagtaatgtgaattgcagaattcagtgaatcatcgaatctttgaacgcacattgcgccccctggtactccggggggcatgcctgttcgagcgtcatt-acaccactcaagcctgg-cttggtattgggcg---ccgcggatc----------tccgtccgcgcgcctcaatgt---cct-cggctgggc----cgtccg-cct-c-gaagcgttgtgatcatctcg----atcgctt-gcgagggcc----gggcggccgcgc-------gccggt-aaacattt------------tctcaggttgacnnnnnnnnnnnnnnnnnnnnnnnnnnnnnnnnnnnnnnnnnnnnnnnnnnnnnNNNNNNNNNNNNNNNNNNNNNNNNNNNNNNNNNNNNNNNNNN---NNNNNNN--NNNNNNNNNN---NNNNNNNNNNNNNNNNNNNNNNNNNNNN-NNNN--NNNNNNNNNNNNNNNNNNNNNNNNNNNNNNNNNNNNNNNNNNNNNNNNNNNNNNNNNNNNNN---------NNNNNNNNNNNNNNNNNNNNNNNNNNNNNNNNNNNNNNNNNNNNNNNNNNNNNNNNNNNNNNNNNNNNNNNNNNNNNNNNNNNNNNNNNNNNNNNNNNNNNNNNNNNNNNNNNNNNNNNNNNNNNNNNNNNNNNNNNNNNNNNNNNNNNNNNNNNNNNNNNNNNNNNNNNNNNNNNNNNNNNNNNNNNNNNNNNNNNNNNNNNNNNNNNNNNNNNNNNNNNNNNNNNNNNNNNNNNNNNNNNNNNNNNNNNNNNNNNNNNNNNNNNNNNNNNNNNNNNNNNNNNNNNNNNNNNNNNNNNNNNNNNNNNNNNNNNNNNNNNNNNNNNNNNNNNNNNNNNNNNNNNNNNNNNNNNNNNNNNNNNNNNNNNNNNNNNNNNNNNNNNNNNNNNNNNNNNNNNNNNNNNNNNNNNNNNNNNNNNNNNNNNNNNNNNNNNNNNNNNNnnnnnnnnnnnnnnnnnnnnnnnnnnnnnnnnnnnnnnnnnnnnnnnnnnnnnnnnnnnnnn-----------------------nnnnnnnnnnnnnnnn--------nnnnnnnnnnnnnnnnnnnnnnnnnnnnnnnnnnnnnnnnnnnnnnnnnnnnnnnnnnnnnnnnnnnnnnnnnnnnnnnnnnnnnnnnnnnnnnnnnnnnnnnnnnnnnnnnnnnnnnnnnnnnnnnnnnnnnnnnnnnnnnnnnnnnnnnnnnnnnnnnnnnnnnnnnnnnnnnnnnnnnnnnnnnnnnnnnnnnnnnnnnnnnnnnnnnnnnnnnnnnnnnnnnnnnnnnnnnnnnnnnnnnnnnnnnnnnnnnnnnnnnnnnnnnnnnnnnnnnnnnnnnnnnnnnnnnnnnnnnnnnnnnnnnnnnnnnnnnnnnnnnnnnnnnnnnnnnnnnnnnnnnnnnnnnnnnnnnnnnnnnnnnnnnnnnnnnnnnnnnnnnnnnnnnnnnnnnnnnnnnnnnnnnnnnnnnnnnnnnnnnnnnnnnnnnnnnnnnnnnnnnnnnnnnnnnnnnnnnnnnnnnnnnnnnnnnnnnnnnnnnnnnnnggggtgatcagaagaaggctgccagcgcaaaagcgggtgtcagtcaagtgctcaaccgctacacttacgcctccacattgtcg-catttgcggcgaactaacactcccattggaagagacggtaaaattgcaaagcctcgtcagctacacaacacccactggggtcttgtctgtccagcagagacaccagaaggacaagcttgcggtctcgtcaagaacttggctttgaattttctttct------cttatcagtctgtcatta--tgtgatacggctg--------tttcagagtggcatttttggt----------------------gggttggtggggtgcgacgactgtgcga---------gacgcttaaccacatgtg------------------------gcctggcgacacg-acacgg-----------------------tcacattg-ttgccccattatcacgtttcaccaatatcccct----ccatcggccttcacaatcttgatgatgatcacat-------------------tgcgcaccacgaagtatatactaacaata----ttaataggaagccgccgagttgggcaagggttccttcaagtacgcatgggtgcttgacaagcttaaggccgagcgtgagcgtggtatcaccatcgatatcgccctctggaagttcgagacccccaag-----tactatgtcaccgtcattga--cgcccccggtc----accgtgatttcatcaagaacatgatcacn
>Constantinomyces_minimus_CBS_118766_T
nnnnnnnnnnnnnn-nnnnnnnnnnnnnnnnnnnnnnnnnnnnnnnnnnnnnnnnnnnnnnnnnnnnnnnnnn-nnnnnnnnnnnnnnnnnnn-nnnnnnnnnnnnnnnnnnnnnnnnnnnnnnnnnnnnnnnnnnnnn-nnnnnnnnnnnnnnn-nnnnnnnnnnnnnnnnnnnnnnnnnnnnnnnnnnnnn-nnnnnnnnnnnnnnnnnnnnnnnnnnnnnnnnnnnnnnnnnnnnnnnnnnnnnnnnnnnnnnnnnnnnnnnnnnnnnnnnnnnnnnnnnnnnnnnnnnnnnnnnnnn-nnnnnnnnnnnnnnnnnnnnnnnnnnnnnnnnnnnnnnnnnnnnnnnnnnnnnnnnnnnnnnnnnnn-nnnnnnnnnnnnnnnnn--nnn--nnnnnnnn-nnnnnnnnnnnnnnnnnnnnnnnnnnnnnnnnnnnnnnnnnnnnnnnnnnnnnnnnnnnnnnnnn----nnnnnnnnnnnnnnnnnnnnnnnnnnnnnnnnnnnnnnnnnnnnnnnnnnnnnnnnnnnnnnnnnnnnnnnnnnnnnnnnnnnnnnnnnnnnnnnnnnnnnnnnnnnnnnnnnnnnnnnnnnnnnnnnnnnnnnnn-nnnnnnnnnnnnnnnnnnnnnnnnnnnnnnnnnnnnnnnnnnnnnnn----------------------------nnnn--nnnnnnnnnnnnnnnnnnnnnnnnnnn--nnnnnnnnnnnnnnnnnnnnnnnnnnnnnnnnnnnnnnnnnnnnnnnnnnnnnnnnnnnnnnnnnnnnnnnnnnnnnnnnnnnnnnn------nnnnnnnnnnnnnnnnnnnnnnnnnnnnnnnnnnnnnnnnnnnnnnnnnnnnnnnnnnnnnnnnnnnnnnnnnnnnnnnnnnnnnnnnnnnnnnnnnnnnnncattacc-gagtgag---ggc-tcc----ggc-ccgacct-ccaa-ccccatgt-t--atccg--ac------ccagttgcctcgggggcgaccc--g---gccc--ttcggggtg-tc--ggggcccccggtgg-accc---------caaactctgtatc-tt------tgtagtctgagtc---acg-attgaatc-aatcaaaactttcaacaacggatctcttggttctggcatcgatgaagaacgcagcgaaatgcgataagtaatgtgaattgcagaattcagtgaatcatcgaatctttgaacgcacattgcgcccctcggtattccggggggcatgcctgttcgagcgtcatt-tcaccaatccagcctcg-ctgggtattgggcg---ctgcggt--------------ctgccgcacgccccaatgt---cgc-cggctgagc----tctcga-tct-c-taagcgttgtggcaactcaa----cccgctt-gcgagtatc----gggggtcttgg--------gccgta-aaacacccc----------actacaggttgaccnnnnnnnnnnnnnnnnnnnnnnnnnnnnnnnnnnnnnnnnnnnnnnnnnnnnNNNNNNNNNNNNNNNNNNNNNNNNNNNNNNNNNNNNNNNNNN---NNNNNNN--NNNNNNNNNN---NNNNNNNNNNNNNNNNNNNNNNNNNNNN-NNNN--NNNNNNNNNNNNNNNNNNNNNNNNNNNNNNNNNNNNNNNNNNNNNNNNNNNNNNNNNNNNNN---------NNNNNNNNNNNNNNNNNNNNNNNNNNNNNNNNNNNNNNNNNNNNNNNNNNNNNNNNNNNNNNNNNNNNNNNNNNNNNNNNNNNNNNNNNNNNNNNNNNNNNNNNNNNNNNNNNNNNNNNNNNNNNNNNNNNNNNNNNNNNNNNNNNNNNNNNNNNNNNNNNNNNNNNNNNNNNNNNNNNNNNNNNNNNNNNNNNNNNNNNNNNNNNNNNNNNNNNNNNNNNNNNNNNNNNNNNNNNNNNNNNNNNNNNNNNNNNNNNNNNNNNNNNNNNNNNNNNNNNNNNNNNNNNNNNNNNNNNNNNNNNNNNNNNNNNNNNNNNNNNNNNNNNNNNNNNNNNNNNNNNNNNNNNNNNNNNNNNNNNNNNNNNNNNNNNNNNNNNNNNNNNNNNNNNNNNNNNNNNNNNNNNNNNNNNNNNNNNNNNNNNNNNNNNNNNNNNNNNNNNNnnnnnnnnnnnnnnnnnnnnnnnnnnnnnnnnnnnnnnnnnnnnnnnnnnnnnnnnnnnnnn-----------------------nnnnnnnnnnnnnnnn--------nnnnnnnnnnnnnnnnnnnnnnnnnnnnnnnnnnnnnnnnnnnnnnnnnnnnnnnnnnnnnnnnnnnnnnnnnnnnnnnnnnnnnnnnnnnnnnnnnnnnnnnnnnnnnnnnnnnnnnnnnnnnnnnnnnnnnnnnnnnnnnnnnnnnnnnnnnnnnnnnnnnnnnnnnnnnnnnnnnnnnnnnnnnnnnnnnnnnnnnnnnnnnnnnnnnnnnnnnnnnnnnnnnnnnnnnnnnnnnnnnnnnnnnnnnnnnnnnnnnnnnnnnnnnnnnnnnnnnnnnnnnnnnnnnnnnnnnnnnnnnnnnnnnnnnnnnnnnnnnnnnnnnnatggcgtccattttccggctcaagttcacgcaattggtgaaggatatccggcagtacctccaccgctgcgtcgagagcgggaaggaattcgtcatcacgcttgcggttaagagtcagattatcacgagtgggttgaggtattgtctcgcgacggggaattggggggatcagaagaaggcggcgagtgcgaaggcgggggttagtcaggtgttgaatcggtatacttacgcctccacgctctcg-catctacgccgcaccaacacgccgatnnnnnnnnnnnnnnnnnnnnnnnnnnnnnnnnnnnnnnnnnnnnnnnnnnnnnnnnnnnnnnnnnnnnnnnnnnnnnnnnnnnnnnnnnnnnnnnnnnnnnnnnnnnnnnnnnnnnnnnNNNN-------------NNNNNNNNNNNNNNN--------------------------NNNNNNNNNNNNNN------------------------------NNNNNNNNNNNNNNNNNNNNNNNNNNN---------NNNNNNNNNNNNNNNNNN--------------------NNNNNNNNNNNNNNNNNNNNNNNNNN----------------NNNNNNNNNNNNN-NNNNNNNNNNNNNNNNNNNNNNNNNN-----------------------NNNNNNNNNNNNNNNNNNNNNN------------------NNNNNNNNNNNNNNNNNNNNNNNNNNNNNNNNN-NNNNNNNNNNNNNNNNNNNNNNNNNNNNNNNNNNNNNNNNNNNNNNNNNNNNNNNNNNNNNNNNNNNNNNNNNNNNNNNNNNNNNNNNNNNNNNNNNNNNNNNNNNNNNNNNNNNNNNNNNNNNNN------NNNNNNNNNNNNNNNNNNNN--NNNNNNNNNNN----NNNNNNNNNNNNNNNNNNNNNNNNNNNNN
>Capnobotryella_renispora_CBS_214.90_T
cctagtaacggcga-gtgaagcggcaacagctcaaatttgaaatctggcgcaagcccgagttgtaatttgtag-aggatgcttcggggcagcg-gccggtctaagtcccttggaacagggcgtcatagagggtgagaat-cccgtatgcgaccgg-ctggcaccccacacgtagctccttcgacgagtcgagt-tgtttgggaatgcagctctaaatgggaggtaaatttcttctaaagctaaacaccggccagagaccgatagcgcacaagtagagtgatcgaaagatgaaaagcacttt-ggaaagagagttaaacagcacgtgaaattgttgaaagggaagcgcatgctaccagacttgccggcgg-cgttcacccggtcttct--gac--cgggccac-tcgtcgtcggcaggccagcatcacttggggccgccgcagaaaggcggagggaatgtagctcttc------ggagtgttatagcccctcgcacaattcggcgcgccccgggtgaggtccgcgcttcggctaggatgctggcgtaatggtcgtatgcggcccgtcttgaaacacggaccaaggagtctaccatctatgcgagtgttc-gggtgtcaaacccctacgcgcaatgaaagtgaacggaggtgggaacc----------------------------tttaccggtgcaccatcgaccgatcctgatgtc--ttcggatggatttgagtaagagcatagctggtgggacccgaaagatggtgaactatgcctgaatagggtgaagccagaggaaactct------ggtggaggctcgcagcggttctgacgtgcaaatcgatcgtcaaatttgggtataggggcgaaagactaatcgaaccatccgtaggtgaacctgcggagggatcattacc-gagtgag---ggc-cccc---ggc-ccgacct-ccaa-ccctttgt---aaaccg--ac------cctgttgcctcgggggactccg--g--cgtc----ttcgggcg----ccgggcccccggtgg-a-cc-ccc------caactctgcgtc-tt------tg-cgtctgagtc-ttgaatgataaatc-aataaaaactttcaacaacggatctcttggttctggcatcgatgaagaacgcagcgaaatgcgataagtaatgtgaattgcagaattcagtgaatcatcgaatctttgaacgcacattgcgccccttggtattccggggggcatgcctgttcgagcgtcatt-acacccctcaagcctcg-cttggtgttgggcg---tcgcgga--------------gatccgcgtgccccaaagtg-cctc-gtgcccggcgggtcgtccg-tcc-c-cgagcgttgtgacatctcag----ttcgctc-cggtggatg----tggcggccgc---------gccgtt-aaaccccc-----------ctttcaggttgacctcggnnnnnnnnnnnnnnnnnnnnnnnnnnnnnnnnnnnnnnnnnnnnnnnnNNNNNNNNNNNNNNNNNNNNNNNNNNNNNNNNNNNNNNNNNN---NNNNNNN--NNNNNNNNNN---NNNNNNNNNNNNNNNNNNNNNNNNNNNN-NNNN--NNNNNNNNNNNNNNNNNNNNNNNNNNNNNNNNNNNNNNNNNNNNNNNNNNNNNNNNNNNNNN---------NNNNNNNNNNNNNNNNNNNNNNNNNNNNNNNNNNNNNNNNNNNNNNNNNNNNNNNNNNNNNNNNNNNNNNNNNNNNNNNNNNNNNNNNNNNNNNNNNNNNNNNNNNNNNNNNNNNNNNNNNNNNNNNNNNNNNNNNNNNNNNNNNNNNNNNNNNNNNNNNNNNNNNNNNNNNNNNNNNNNNNNNNNNNNNNNNNNNNNNNNNNNNNNNNNNNNNNNNNNNNNNNNNNNNNNNNNNNNNNNNNNNNNNNNNNNNNNNNNNNNNNNNNNNNNNNNNNNNNNNNNNNNNNNNNNNNNNNNNNNNNNNNNNNNNNNNNNNNNNNNNNNNNNNNNNNNNNNNNNNNNNNNNNNNNNNNNNNNNNNNNNNNNNNNNNNNNNNNNNNNNNNNNNNNNNNNNNNNNNNNNNNNNNNNNNNNNNNNNNNNNNNNNNNNNNNNNNNNNNNNnnnnnnnnnnnnnnnnnnnnnnnnnnnnnnnnnnnnnnnnnnnnnnnnnnnnnnnnnnnnnn-----------------------nnnnnnnnnnnnnnnn--------nnnnnnnnnnnnnnnnnnnnnnnnnnnnnnnnnnnnnnnnnnnnnnnnnnnnnnnnnnnnnnnnnnnnnnnnnnnnnnnnnnnnnnnnnnnnnnnnnnnnnnnnnnnnnnnnnnnnnnnnnnnnnnnnnnnnnnnnnnnnnnnnnnnnnnnnnnnnnnnnnnnnnnnnnnnnnnnnnnnnnnnnnnnnnnnnnnnnnnnnnnnnnnnnnnnnnnnnnnnnnnnnnnnnnnnnnnnnnnnnnnnnnnnnnnnnnnnnnnnnnnnnnnnnnnnnnnnnnnnnnnnnnnnnnnnnnnnnnnnnnnnnnnnnnnnnnnnnnnnnnnnnnnnnnnnnnnnnnnnnnnnnnnnnnnnnnnnnnnnnnnnnnnnnnnnnnnnnnnnnnnnnnnnnnnnnnnnnnnnnnnnnnnnnnnnnnnnnnnnnnnnnnnnnnnnnnnnnnnnnnnnnnnnnnnnnnnnnnnnnnnnnnnnnnnnnnnnnnnnnnnnnnnnnnnnnnnnnnnnnnnnnnnnnnnnnnnnnnnnnnnnnnnnnnnnnnnnnnnnnnnnnnnnnnnnnnnnnnnnnnnnnnnnnn-nnnnnnnnnnnnnnnnnnnnnnnnnnnnnnnnnnnnnnnnnnnnnnnnnnnnnnnnnnnnnnnnnnnnnnnnnnnnnnnnnnnnnnnnnnnnnnnnnnnnnnnnnnnnnnnnnnnnnnnnnnnnnnnnnnnnnnnnnnnnnnnnnNNNN-------------NNNNNNNNNNNNNNN--------------------------NNNNNNNNNNNNNN------------------------------NNNNNNNNNNNNNNNNNNNNNNNNNNN---------NNNNNNNNNNNNNNNNNN--------------------NNNNNNNNNNNNNNNNNNNNNNNNNN----------------NNNNNNNNNNNNN-NNNNNNNNNNNNNNNNNNNNNNNNNN-----------------------NNNNNNNNNNNNNNNNNNNNNN------------------NNNNNNNNNNNNNNNNNNNNNNNNNNNNNNNNN-NNNNNNNNNNNNNNNNNNNNNNNNNNNNNNNNNNNNNNNNNNNNNNNNNNNNNNNNNNNNNNNNNNNNNNNNNNNNNNNNNNNNNNNNNNNNNNNNNNNNNNNNNNNNNNNNNNNNNNNNNNNNNN------NNNNNNNNNNNNNNNNNNNN--NNNNNNNNNNN----NNNNNNNNNNNNNNNNNNNNNNNNNNNNN
>Camarosporula_persooniae_CBS_112494
cctagtaacggcga-gtgaagcggcaacagctcaaatttgaaatctggcgcaagcccgagttgtaatttgcag-aggatgcttctgggcagcg-gccggtctaagttccttggaacaggacgtcatagagggtgagaat-cccgtatgcgaccgg-ctggcaccctatacgaagctccttcgacgagtcgagt-tgtttgggaatgcagctctaaatgggaggtaaatgtcttctaaagctaaataccggccagagaccgatagcgcacaagtagagtgatcgaaagatgaaaagcacttt-ggaaagagagttaaaaagcacgtgaaattgttgaaagggaagcgcatgcaaccagacttgtcggcgg-tgttccgccggtcttct--gac--cggtccac-tcgccgtcggcaggccagcatcacttggggccgctggataaaggc-ccgggaatgtagctcctc------ggagtgttatagcccggcgcacaatacagcgtgtcccgagtgaggtccgcgcttcggctaggatgctggcgtaatggttgtttgcggcccgtcttgaaacacggaccaaggagtctaacatctatgcgagtgttc-gggtgtcaaacccctacgcgtaatgaaagtgaacggaggtgggaac------------------------------tta--ggtgcaccatcgaccgatcctgatgtc--ttcggatggatttgagtaagagcatagctgttgggacccgaaagatggtgaactatgcctgaatagggtgaagccagaggaaactct------ggtggaggctcgcagcggttctgacgtgcaaatcgatcgtcaaatttgggtataggggcgaaagactaatcgaaccatannnnnnnnnnnnnnnnnnnnnnnnnnnnnn-nnnnnnn---nnn-nnnn-n-nnn-nnnnnnn-nnnnnnnnnnnnn-n--nnnnn--nn------nnnnnnnnnnnnnnnnnnnnnn--n---nnn----nnnnnnnn-----nnnnnnnnnnnnnn-n-nn-nnn------nnnnnnnnnnnn-nn------nn-nnnnnnnnnn--nnnn-nnnnnnnn-nnnnnnnnnnnnnnnnnnnnnnnnnnnnnnnnnnnnnnnnnnnnnnnnnnnnnnnnnnnnnnnnnnnnnnnnnnnnnnnnnnnnnnnnnnnnnnnnnnnnnnnnnnnnnnnnnnnnnnnnnnnnnnnnnnnnnnnnnnnnnnnnnnnnnnnnnnnnnnnnnnnnnnnnnnnnnnnnnnnnnnnnnnnnnnnnnnn---nnnnnnn--------------nnnnnnnnnnnnnnnnnnn---nnn-nnnnnnnnn----nnnnnn-nnn-n-nnnnnnnnnnnnnnnnnn-----nnnnnnnn-nnnnnnnnn----nnnnnnnnnn---------nnnnnnnnnnnnnnnn----------nnnnnnnnnnnnnnnnnnnnnnnnnnnnnnnnnnnnnnnnnnnnnnnnnnnnnnnnnnnnnnnnnnNNNNNNNNNNNNNNNNNNNNNNNNNNNNNNNNNNNNNNNNNN---NNNNNNN--NNNNNNNNNN---NNNNNNNNNNNNNNNNNNNNNNNNNNNN-NNNN--NNNNNNNNNNNNNNNNNNNNNNNNNNNNNNNNNNNNNNNNNNNNNNNNNNNNNNNNNNNNNN---------NNNNNNNNNNNNNNNNNNNNNNNNNNNNNNNNNNNNNNNNNNNNNNNNNNNNNNNNNNNNNNNNNNNNNNNNNNNNNNNNNNNNNNNNNNNNNNNNNNNNNNNNNNNNNNNNNNNNNNNNNNNNNNNNNNNNNNNNNNNNNNNNNNNNNNNNNNNNNNNNNNNNNNNNNNNNNNNNNNNNNNNNNNNNNNNNNNNNNNNNNNNNNNNNNNNNNNNNNNNNNNNNNNNNNNNNNNNNNNNNNNNNNNNNNNNNNNNNNNNNNNNNNNNNNNNNNNNNNNNNNNNNNNNNNNNNNNNNNNNNNNNNNNNNNNNNNNNNNNNNNNNNNNNNNNNNNNNNNNNNNNNNNNNNNNNNNNNNNNNNNNNNNNNNNNNNNNNNNNNNNNNNNNNNNNNNNNNNNNNNNNNNNNNNNNNNNNNNNNNNNNNNNNNNNNNNNNNNNNNNNnnnnnnnnnnnnnnnnnnnnnnnnnnnnnnnnnnnnnnnnnnnnnnnnnnnnnnnnnnnnnn-----------------------nnnnnnnnnnnnnnnn--------nnnnnnnnnnnnnnnnnnnnnnnnnnnnnnnnnnnnnnnnnnnnnnnnnnnnnnnnnnnnnnnnnnnnnnnnnnnnnnnnnnnnnnnnnnnnnnnnnnnnnnnnnnnnnnnnnnnnnnnnnnnnnnnnnnnnnnnnnnnnnnnnnnnnnnnnnnnnnnnnnnnnnnnnnnnnnnnnnnnnnnnnnnnnnnnnnnnnnnnnnnnnnnnnnnnnnnnnnnnnnnnnnnnnnnnnnnnnnnnnnnnnnnnnnnnnnnnnnnnnnnnnnnnnnnnnnnnnnnnnnnnnnnnnnnnnnnnnnnnnnnnnnnnnnnnnnnnnnnnnnnnnnnnnnnnnnnnnnnnnnnnnnnnnnnnnnnnnnnnnnnnnnnnnnnnnnnnnnnnnnnnnnnnnnnnnnnnnnnnnnnnnnnnnnnnnnnnnnnnnnnnnnnnnnnnnnnnnnnnnnnnnnnnnnnnnnnnnnnnnnnnnnnnnnnnnnnnnnnnnnnnnnnnnnnnnnnnnnnnnnnnnnnnnnnnnnnnnnnnnnnnnnnnnnnnnnnnnnnnnnnnnnnnnnnnnnnnnnnnnnnnnnnnnn-nnnnnnnnnnnnnnnnnnnnnnnnnnnnnnnnnnnnnnnnnnnnnnnnnnnnnnnnnnnnnnnnnnnnnnnnnnnnnnnnnnnnnnnnnnnnnnnnnnnnnnnnnnnnnnnnnnnnnnnnnnnnnnnnnnnnnnnnnnnnnnnnnNNNN-------------NNNNNNNNNNNNNNN--------------------------NNNNNNNNNNNNNN------------------------------NNNNNNNNNNNNNNNNNNNNNNNNNNN---------NNNNNNNNNNNNNNNNNN--------------------NNNNNNNNNNNNNNNNNNNNNNNNNN----------------NNNNNNNNNNNNN-NNNNNNNNNNNNNNNNNNNNNNNNNN-----------------------NNNNNNNNNNNNNNNNNNNNNN------------------NNNNNNNNNNNNNNNNNNNNNNNNNNNNNNNNN-NNNNNNNNNNNNNNNNNNNNNNNNNNNNNNNNNNNNNNNNNNNNNNNNNNNNNNNNNNNNNNNNNNNNNNNNNNNNNNNNNNNNNNNNNNNNNNNNNNNNNNNNNNNNNNNNNNNNNNNNNNNNNN------NNNNNNNNNNNNNNNNNNNN--NNNNNNNNNNN----NNNNNNNNNNNNNNNNNNNNNNNNNNNNN
>Catenulostroma_hermanusense_CBS128768
nnnnnnnnnnnnnn-nngaagcggcaacagctcaaatttgaaatctggcgcaagcccgagttgtaatttgcag-aggatgcttctgggcagcg-gccggtctaagttccttggaacaggacgtcatagagggtgagaat-cccgtatgcgaccgg-ttggcacccgtcacgtagctccttcgacgagtcgagt-tgtttgggaatgcagctctaaatgggtggtaaatgtcatctaaagctaaataccggccagagaccgatagcgcacaagtagagtgatcgaaagatgaaaagtacttt-ggaaagagagttaaaaagcacgtgaaattgttgaaagggaagcgcatgcaaccagacttgtccgcgg-tgttccgccggtcttct--gac--cggtctac-tcgccgtgggcaggccagcatcgtctgggtgcgccggataaaggcgtagggaatgtagcccctc------ggggtgttatagctctacgcacaatacggcgccgcccgggcgaggtccgcgcttcggctaggatgctggcgtaatggttgtctgcggcccgtcttgaaacacggaccaaggagtctaacatctatgcgagtgttc-gggtgtcaaacccctacgcggaatgaaagtgaacggaggtgggagcc----------------------------ctcg--ggcgcaccatcgaccgatcctgatgtc--ttcggatggatttgagtaagagcatagctgttgggacccgaaagatggtgaactatgcctgaatagggtgaagccagaggaaactct------ggtggannnnnnnnnnnnnnnnnnnnnnnnnnnnnnnnnnnnnnnnnnnnnnnnnnnnnnnnnnnnnnnnnnnnnnnnnnnnnnnnnnnnnnnnnnnnnnnnnnnnnnn-nnnnnnn---nnn-nnnn-n-nnn-nnnnnnn-nnnnnnnnnnnnn-n--nnnnn--nn------nnnnnnnnnnnnnnnnnnnnnn--n---nnn----nnnnnnnn-----nnnnnnnnnnnnnn-n-nn-nnn------nnnnnnnnnnnn-nn------nn-nnnnnnnnnn--nnnn-nnnnnnnn-nnnnnnnnnnnnnnnnnnnnnnnnnnnnnnnnnnnnnnnnnnnnnnnnnnnnnnnnnnnnnnnnnnnnnnnnnnnnnnnnnnnnnnnnnnnnnnnnnnnnnnnnnnnnnnnnnnnnnnnnnnnnnnnnnnnnnnnnnnnnnnnnnnnnnnnnnnnnnnnnnnnnnnnnnnnnnnnnnnnnnnnnnnnnnnnnnnn---nnnnnnn--------------nnnnnnnnnnnnnnnnnnn---nnn-nnnnnnnnn----nnnnnn-nnn-n-nnnnnnnnnnnnnnnnnn-----nnnnnnnn-nnnnnnnnn----nnnnnnnnnn---------nnnnnnnnnnnnnnnn----------nnnnnnnnnnnnnnnnnnnnnnnnnnnnnnnnnnnnnnnnnnnnnnnnnnnnnnnnnnnnnnnnnnNNNNNNNNNNNNNNNNNNNNNNNNNNNNNNNNNNNNNNNNNN---NNNNNNN--NNNNNNNNNN---NNNNNNNNNNNNNNNNNNNNNNNNNNNN-NNNN--NNNNNNNNNNNNNNNNNNNNNNNNNNNNNNNNNNNNNNNNNNNNNNNNNNNNNNNNNNNNNN---------NNNNNNNNNNNNNNNNNNNNNNNNNNNNNNNNNNNNNNNNNNNNNNNNNNNNNNNNNNNNNNNNNNNNNNNNNNNNNNNNNNNNNNNNNNNNNNNNNNNNNNNNNNNNNNNNNNNNNNNNNNNNNNNNNNNNNNNNNNNNNNNNNNNNNNNNNNNNNNNNNNNNNNNNNNNNNNNNNNNNNNNNNNNNNNNNNNNNNNNNNNNNNNNNNNNNNNNNNNNNNNNNNNNNNNNNNNNNNNNNNNNNNNNNNNNNNNNNNNNNNNNNNNNNNNNNNNNNNNNNNNNNNNNNNNNNNNNNNNNNNNNNNNNNNNNNNNNNNNNNNNNNNNNNNNNNNNNNNNNNNNNNNNNNNNNNNNNNNNNNNNNNNNNNNNNNNNNNNNNNNNNNNNNNNNNNNNNNNNNNNNNNNNNNNNNNNNNNNNNNNNNNNNNNNNNNNNNNNNNNNnnnnnnnnnnnnnnnnnnnnnnnnnnnnnnnnnnnnnnnnnnnnnnnnnnnnnnnnnnnnnn-----------------------nnnnnnnnnnnnnnnn--------nnnnnnnnnnnnnnnnnnnnnnnnnnnnnnnnnnnnnnnnnnnnnnnnnnnnnnnnnnnnnnnnnnnnnnnnnnnnnnnnnnnnnnnnnnnnnnnnnnnnnnnnnnnnnnnnnnnnnnnnnnnnnnnnnnnnnnnnnnnnnnnnnnnnnnnnnnnnnnnnnnnnnnnnnnnnnnnnnnnnnnnnnnnnnnnnnnnnnnnnnnnnnnnnnnnnnnnnnnnnnnnnnnnnnnnnnnnnnnnnnnnnnnnnnnnnnnnnnnnnnnnnnnnnnnnnnnnnnnnnnnnnnnnnnnnnnnnnnnnnnnnnnnnnnnnnnnnnnnnnnnnnnnnnnnnnnnnnnnnnnnnnnnnnnnnnnnnnnnnnnnnnnnnnnnnnnnnnnnnnnnnnnnnnnnnnnnnnnnnnnnnnnnnnnnnnnnnnnnnnnnnnnnnnnnnnnnnnnnnnnnnnnnnnnnnnnnnnnnnnnnnnnnnnnnnnnnnnnnnnnnnnnnnnnnnnnnnnnnnnnnnnnnnnnnnnnnnnnnnnnnnnnnnnnnnnnnnnnnnnnnnnnnnnnnnnnnnnnnnnnnnnnnnnn-nnnnnnnnnnnnnnnnnnnnnnnnnnnnnnnnnnnnnnnnnnnnnnnnnnnnnnnnnnnnnnnnnnnnnnnnnnnnnnnnnnnnnnnnnnnnnnnnnnnnnnnnnnnnnnnnnnnnnnnnnnnnnnnnnnnnnnnnnnnnnnnnnNNNN-------------NNNNNNNNNNNNNNN--------------------------NNNNNNNNNNNNNN------------------------------NNNNNNNNNNNNNNNNNNNNNNNNNNN---------NNNNNNNNNNNNNNNNNN--------------------NNNNNNNNNNNNNNNNNNNNNNNNNN----------------NNNNNNNNNNNNN-NNNNNNNNNNNNNNNNNNNNNNNNNN-----------------------NNNNNNNNNNNNNNNNNNNNNN------------------NNNNNNNNNNNNNNNNNNNNNNNNNNNNNNNNN-NNNNNNNNNNNNNNNNNNNNNNNNNNNNNNNNNNNNNNNNNNNNNNNNNNNNNNNNNNNNNNNNNNNNNNNNNNNNNNNNNNNNNNNNNNNNNNNNNNNNNNNNNNNNNNNNNNNNNNNNNNNNNN------NNNNNNNNNNNNNNNNNNNN--NNNNNNNNNNN----NNNNNNNNNNNNNNNNNNNNNNNNNNNNN
>Catenulostroma_protearum_CBS125421
nnnnnnnnnnnnnn-nngaagcggcaacagctcaaatttgaaatctggcgcaagcccgagttgtaatttgcag-aggatgcttctgggcagcg-gccggtctaagttccttggaacaggacgtcatagagggtgagaat-cccgtatgcgaccgg-ttggcacccgtcacgtagctccttcgacgagtcgagt-tgtttgggaatgcagctctaaatgggtggtaaatgtcatctaaagctaaataccggccagagaccgatagcgcacaagtagagtgatcgaaagatgaaaagtacttt-ggaaagagagttaaaaagcacgtgaaattgttgaaagggaagcgcatgcaaccagacttgtccgcgg-tgttccgccggtcttct--gac--cggtctac-tcgccgcgggcaggccagcatcgtctgggcgcgccggaaaaaggcgcagggaatgtagcccctc------ggggtgttatagctctgcgcacaatacggcgccgcccgggcgaggtccgcgcttcggctaggatgctggcgtaatggttgtctgcggcccgtcttgaaacacggaccaaggagtctaacatctatgcgagtgttc-gggtgtcaaacccctacgcggaatgaaagtgaacggaggtgggagcc----------------------------ctcg--ggcgcaccatcgaccgatcctgatgtc--ttcggatggatttgagtaagagcatagctgttgggacccgaaagatggtgaactatgcctgaatagggtgaagccagaggaaactct------ggtggannnnnnnnnnnnnnnnnnnnnnnnnnnnnnnnnnnnnnnnnnnnnnnnnnnnnnnnnnnnnnnnnnnnnnnnnnnnnnnnnnnnnnnnnnnnnnnnnnnnnnn-nnnnnnn---nnn-nnnn-n-nnn-nnnnnnn-nnnnnnnnnnnnn-n--nnnnn--nn------nnnnnnnnnnnnnnnnnnnnnn--n---nnn----nnnnnnnn-----nnnnnnnnnnnnnn-n-nn-nnn------nnnnnnnnnnnn-nn------nn-nnnnnnnnnn--nnnn-nnnnnnnn-nnnnnnnnnnnnnnnnnnnnnnnnnnnnnnnnnnnnnnnnnnnnnnnnnnnnnnnnnnnnnnnnnnnnnnnnnnnnnnnnnnnnnnnnnnnnnnnnnnnnnnnnnnnnnnnnnnnnnnnnnnnnnnnnnnnnnnnnnnnnnnnnnnnnnnnnnnnnnnnnnnnnnnnnnnnnnnnnnnnnnnnnnnnnnnnnnnn---nnnnnnn--------------nnnnnnnnnnnnnnnnnnn---nnn-nnnnnnnnn----nnnnnn-nnn-n-nnnnnnnnnnnnnnnnnn-----nnnnnnnn-nnnnnnnnn----nnnnnnnnnn---------nnnnnnnnnnnnnnnn----------nnnnnnnnnnnnnnnnnnnnnnnnnnnnnnnnnnnnnnnnnnnnnnnnnnnnnnnnnnnnnnnnnnNNNNNNNNNNNNNNNNNNNNNNNNNNNNNNNNNNNNNNNNNN---NNNNNNN--NNNNNNNNNN---NNNNNNNNNNNNNNNNNNNNNNNNNNNN-NNNN--NNNNNNNNNNNNNNNNNNNNNNNNNNNNNNNNNNNNNNNNNNNNNNNNNNNNNNNNNNNNNN---------NNNNNNNNNNNNNNNNNNNNNNNNNNNNNNNNNNNNNNNNNNNNNNNNNNNNNNNNNNNNNNNNNNNNNNNNNNNNNNNNNNNNNNNNNNNNNNNNNNNNNNNNNNNNNNNNNNNNNNNNNNNNNNNNNNNNNNNNNNNNNNNNNNNNNNNNNNNNNNNNNNNNNNNNNNNNNNNNNNNNNNNNNNNNNNNNNNNNNNNNNNNNNNNNNNNNNNNNNNNNNNNNNNNNNNNNNNNNNNNNNNNNNNNNNNNNNNNNNNNNNNNNNNNNNNNNNNNNNNNNNNNNNNNNNNNNNNNNNNNNNNNNNNNNNNNNNNNNNNNNNNNNNNNNNNNNNNNNNNNNNNNNNNNNNNNNNNNNNNNNNNNNNNNNNNNNNNNNNNNNNNNNNNNNNNNNNNNNNNNNNNNNNNNNNNNNNNNNNNNNNNNNNNNNNNNNNNNNNNNNNnnnnnnnnnnnnnnnnnnnnnnnnnnnnnnnnnnnnnnnnnnnnnnnnnnnnnnnnnnnnnn-----------------------nnnnnnnnnnnnnnnn--------nnnnnnnnnnnnnnnnnnnnnnnnnnnnnnnnnnnnnnnnnnnnnnnnnnnnnnnnnnnnnnnnnnnnnnnnnnnnnnnnnnnnnnnnnnnnnnnnnnnnnnnnnnnnnnnnnnnnnnnnnnnnnnnnnnnnnnnnnnnnnnnnnnnnnnnnnnnnnnnnnnnnnnnnnnnnnnnnnnnnnnnnnnnnnnnnnnnnnnnnnnnnnnnnnnnnnnnnnnnnnnnnnnnnnnnnnnnnnnnnnnnnnnnnnnnnnnnnnnnnnnnnnnnnnnnnnnnnnnnnnnnnnnnnnnnnnnnnnnnnnnnnnnnnnnnnnnnnnnnnnnnnnnnnnnnnnnnnnnnnnnnnnnnnnnnnnnnnnnnnnnnnnnnnnnnnnnnnnnnnnnnnnnnnnnnnnnnnnnnnnnnnnnnnnnnnnnnnnnnnnnnnnnnnnnnnnnnnnnnnnnnnnnnnnnnnnnnnnnnnnnnnnnnnnnnnnnnnnnnnnnnnnnnnnnnnnnnnnnnnnnnnnnnnnnnnnnnnnnnnnnnnnnnnnnnnnnnnnnnnnnnnnnnnnnnnnnnnnnnnnnnnnnnnn-nnnnnnnnnnnnnnnnnnnnnnnnnnnnnnnnnnnnnnnnnnnnnnnnnnnnnnnnnnnnnnnnnnnnnnnnnnnnnnnnnnnnnnnnnnnnnnnnnnnnnnnnnnnnnnnnnnnnnnnnnnnnnnnnnnnnnnnnnnnnnnnnnNNNN-------------NNNNNNNNNNNNNNN--------------------------NNNNNNNNNNNNNN------------------------------NNNNNNNNNNNNNNNNNNNNNNNNNNN---------NNNNNNNNNNNNNNNNNN--------------------NNNNNNNNNNNNNNNNNNNNNNNNNN----------------NNNNNNNNNNNNN-NNNNNNNNNNNNNNNNNNNNNNNNNN-----------------------NNNNNNNNNNNNNNNNNNNNNN------------------NNNNNNNNNNNNNNNNNNNNNNNNNNNNNNNNN-NNNNNNNNNNNNNNNNNNNNNNNNNNNNNNNNNNNNNNNNNNNNNNNNNNNNNNNNNNNNNNNNNNNNNNNNNNNNNNNNNNNNNNNNNNNNNNNNNNNNNNNNNNNNNNNNNNNNNNNNNNNNNN------NNNNNNNNNNNNNNNNNNNN--NNNNNNNNNNN----NNNNNNNNNNNNNNNNNNNNNNNNNNNNN
>Elasticomyces_elasticus_CCFEE_5313
ctcagtaacggcga-gtgaagcggcaacagctcaaatttgaaatctgccgcaaggccgagttgtaatttgtag-aggatgcttctgggcagcg-gccggtctaagttccttggaacaggacgtcatagagggtgagaat-cccgtatgcgaccgg-ttggcacccgtcacgtagctccttcgacgagtcgagt-tgtttgggaatgcagctctaaatgggtggtaaattccatctaaagctaaataccggccagagaccgatagcgcacaagtagagtgatcgaaagatgaaaagcacttt-ggaaagagagttaaaaagcacgtgaaattgttgaaagggaagcgcatgcaaccagacttgtcggcgg-tgttccgccggtcttct--gac--cggtctac-tcgccgccgacaggccagcatcgtgtgggtgcgccggataaaggcgtcgggaatgtggcccctc------ggggtgttatagcccggcgcataatacggtgccgcccgcgcgaggtccgcgcttcggctaggatgctggcgtaatggtcgtatgcggcccgtcttgaaacacggaccaaggagtctaacatctgtgcgagtgttc-gggtgtcaaacccctacgcggaatgaaagtgaacggaggtgggagct----------------------------tc----ggcgcaccatcgaccgatcctgatgtc--ctcggatggatttgagtaagagcatagctgttgggacccgaaagatggtgaactatgcctgaatagggtgaagccagaggaaactct------ggtgannnnnnnnnnnnnnnnnnnnnnnnnnnnnnnnnnnnnnnnnnnnnnnnnnnnnnnnnnnnnnnnnnnnnnnnnncgtaggtgaacctgcggagggatcattacc-gagtgag---ggc-ctcc-g-ggt-ccgacct-ccaa-ccccatgt-t--aaccg--ac------cctgttgcctcgggggcgaccc--g--------gactcgtgcc-----ggggcccccgatgg-a-cc-ttc------aaacactgcatc-tt------tg-cgtccgagtc--aatattttgaata-aatcaaaactttcaacaacggatctcttggttctggcatcgatgaagaacgcagcgaaatgcgataagtaatgtgaattgcagaattcagtgaatcatcgaatctttgaacgcacattgcgccctccggtattccggggggcatgcctgttcgagcgtcatt-tcaccactcaagcctag-cttggtcttgggcga--tcgcggt--------------ccgccgcgcgccccaatgt---ctc-cggctgagc-----gaccg-tct-c-gaagcgttgtggtaacccaa----atcgctt-gcggagtgc----ggaagtttgg---------gccgtt-aaacacccc----------catacaggttgacctcggatcaggtagggatacccgctgaacttaagcatatcaataagcgnnnnnNNNNNNNNNNNNNNNNNNNNNNNNNNNNNNNNNNNNNNNNNN---NNNNNNN--NNNNNNNNNN---NNNNNNNNNNNNNNNNNNNNNNNNNNNN-NNNN--NNNNNNNNNNNNNNNNNNNNNNNNNNNNNNNNNNNNNNNNNNNNNNNNNNNNNNNNNNNNNN---------NNNNNNNNNNNNNNNNNNNNNNNNNNNNNNNNNNNNNNNNNNNNNNNNNNNNNNNNNNNNNNNNNNNNNNNNNNNNNNNNNNNNNNNNNNNNNNNNNNNNNNNNNNNNNNNNNNNNNNNNNNNNNNNNNNNNNNNNNNNNNNNNNNNNNNNNNNNNNNNNNNNNNNNNNNNNNNNNNNNNNNNNNNNNNNNNNNNNNNNNNNNNNNNNNNNNNNNNNNNNNNNNNNNNNNNNNNNNNNNNNNNNNNNNNNNNNNNNNNNNNNNNNNNNNNNNNNNNNNNNNNNNNNNNNNNNNNNNNNNNNNNNNNNNNNNNNNNNNNNNNNNNNNNNNNNNNNNNNNNNNNNNNNNNNNNNNNNNNNNNNNNNNNNNNNNNNNNNNNNNNNNNNNNNNNNNNNNNNNNNNNNNNNNNNNNNNNNNNNNNNNNNNNNNNNNNNNNNNNNNNnnnnnnnnnnnnnnnnnnnnnnnnnnnnnnnnnnnnnnnnnnnnnnnnnnnnnnnnnnnnnn-----------------------nnnnnnnnnnnnnnnn--------nnnnnnnnnnnnnnnnnnnnnnnnnnnnnnnnnnnnnnnnnnnnnnnnnnnnnnnnnnnnnnnnnnnnnnnnnnnnnnnnnnnnnnnnnnnnnnnnnnnnnnnnnnnnnnnnnnnnnnnnnnnnnnnnnnnnnnnnnnnnnnnnnnnnnnnnnnnnnnnnnnnnnnnnnnnnnnnnnnnnnnnnnnnnnnnnnnnnnnnnnnnnnnnnnnnnnnnnnnnnnnnnnnnnnnnnnnnnnnnnnnnnnnnnnnnnnnnnnnnnnnnnnnnnnnnnnnnnnnnnnnnnnnnnnnnnnnnnnnnnnnnnnnnnnnnnnnnnnnnnnnnnnnatggcgtctatcttccggttgaagttcagtcagttggtgaaggatatccggaactatctccaccgatgcgtggagagtggcaaggaatttgtcatcacgttggctgtgaagtcacagatcatcacttccggcctgcgatactgtctcgcgactggtaattggggcgatcagaagaaggctgcttcggcgaaagctggagtcagtcaagtgctgaatcgatatacctacgcttctaccctctcc-catctgcgacgaaccaacacgcctatnnnnnnnnnnnnnnnnnnnnnnnnnnnnnnnnnnnnnnnnnnnnnnnnnnnnnnnnnnnnnnnnnnnnnnnnnnnnnnnnnnnnnnnnnnnnnnnnnnnnnnnnnnnnnnnnnnnnnnnNNNN-------------NNNNNNNNNNNNNNN--------------------------NNNNNNNNNNNNNN------------------------------NNNNNNNNNNNNNNNNNNNNNNNNNNN---------NNNNNNNNNNNNNNNNNN--------------------NNNNNNNNNNNNNNNNNNNNNNNNNN----------------NNNNNNNNNNNNN-NNNNNNNNNNNNNNNNNNNNNNNNNN-----------------------NNNNNNNNNNNNNNNNNNNNNN------------------NNNNNNNNNNNNNNNNNNNNNNNNNNNNNNNNN-NNNNNNNNNNNNNNNNNNNNNNNNNNNNNNNNNNNNNNNNNNNNNNNNNNNNNNNNNNNNNNNNNNNNNNNNNNNNNNNNNNNNNNNNNNNNNNNNNNNNNNNNNNNNNNNNNNNNNNNNNNNNNN------NNNNNNNNNNNNNNNNNNNN--NNNNNNNNNNN----NNNNNNNNNNNNNNNNNNNNNNNNNNNNN
>Eupenidiella_venezuelensis_CBS106.75
nnnnnnnnnnnnnn-nngaagcggcaacagctcaaatttgaaatctggcgcaagcccgagttgtaatttgtag-aggatgcttctgggcagcg-gccggtctaagttccttggaacaggacgtcatagagggtgagaat-cccgtatgcgaccgg-cttgcacccgtcacgtagctccttcgacgagtcgagt-tgtttgggaatgcagctctaaatgggaggtaaatttcttctaaagctaaataccggccagagaccgatagcgcacaagtagagtgatcgaaagatgaaaagcacttt-ggaaagagagttaaaaagcacgtgaaattgttgaaagggaagcgcatgcaaccagacttgtcggcgg-tgttccgccggtcttct--gac--cggtctac-tcgccgccggcaggccagcatcacttgggagcgccggataaaggcgtggagaatgtagcccctc------ggggtgttatagctccgcgtacaatacggcgcctcccgagtgaggtccgcgcttcggctaggatgctggcgtaatggttgcctgcggcccgtcttgaaacacggaccaaggagtctaacatctatgcgagtgttt-gggtgtcaaacccctacgcgtaatgaaagtgaacggaggtgggaacc----------------------------gcaa--ggtgcaccatcgaccgatcctgatgtc--ttcggatggatttgagtaagagcatagctgttgggacccgaaagatggtgaactatgcctgaatagggtgaagccagaggaaactct------ggtggannnnnnnnnnnnnnnnnnnnnnnnnnnnnnnnnnnnnnnnnnnnnnnnnnnnnnnnnnnnnnnnnnnnnnnnnnnnnnnnnnnnnnnnnnnnnnatcattaccagagtggac-cggc-cctc-gtggctggaacctcccaa-ccccatgtcg--tttcg--ac------tctgttgcctcgggggcgaccc--g---gcc----ttcgggcg-tc--ggggcccccggcgg-a-cc-cctc-----aaactctgcatgctt------tg-cgtctgagta--caga-tataaatc-aatcaaaactttcaacaacggatctcttggttctggcatcgatgaagaacgcagcgaaatgcgataagtaatgtgaattgcagaattcagtgaatcatcgaatctttgaacgcacattgcgccccctggcattccggggggcatgcctgttcgagcgtcatt-acaccactcaagcctgg-cttggtattgggcgg--ccgcggtcc------------tccccgcgcgccctaatgt---ctc-cggctgagc----cgtccg-tct-c-taagcgttgtggcacaccag----ttcgctt-gcgaggccc----gggcggttcgac-------gccgtt-aaaccccttc-------ttctcaaaggttgacctcggatcaggnnnnnnnnnnnnnnnnnnnnnnnnnnnnnnnnnnnnnnnnnnNNNNNNNNNNNNNNNNNNNNNNNNNNNNNNNNNNNNNNNNNN---NNNNNNN--NNNNNNNNNN---NNNNNNNNNNNNNNNNNNNNNNNNNNNN-NNNN--NNNNNNNNNNNNNNNNNNNNNNNNNNNNNNNNNNNNNNNNNNNNNNNNNNNNNNNNNNNNNN---------NNNNNNNNNNNNNNNNNNNNNNNNNNNNNNNNNNNNNNNNNNNNNNNNNNNNNNNNNNNNNNNNNNNNNNNNNNNNNNNNNNNNNNNNNNNNNNNNNNNNNNNNNNNNNNNNNNNNNNNNNNNNNNNNNNNNNNNNNNNNNNNNNNNNNNNNNNNNNNNNNNNNNNNNNNNNNNNNNNNNNNNNNNNNNNNNNNNNNNNNNNNNNNNNNNNNNNNNNNNNNNNNNNNNNNNNNNNNNNNNNNNNNNNNNNNNNNNNNNNNNNNNNNNNNNNNNNNNNNNNNNNNNNNNNNNNNNNNNNNNNNNNNNNNNNNNNNNNNNNNNNNNNNNNNNNNNNNNNNNNNNNNNNNNNNNNNNNNNNNNNNNNNNNNNNNNNNNNNNNNNNNNNNNNNNNNNNNNNNNNNNNNNNNNNNNNNNNNNNNNNNNNNNNNNNNNNNNNNNNNNCGCACGCATACAGGACAAGGACGGTGATGGTACTACTCTCCACCCACGCGAACTCCGACGTGCCGTGTC--------------AGACGACTAACATGTA----------CCTCAGGACAAATCACGACCAAAGAGCTAGGCACCGTCATGCGCTCGCTCGGCCAGAACCCCAGCGAATCCGAGCTGCAGGACATGATCAACGAGGTTGACGCCGACAACAACGGCACGATCGACTTCCCCGAGTTCCTGACCATGATGGCGCGCAAGATGAAGGACACCGACTCGGAGGAGGAAATCCGTGAGGCTTTCAAGGTCTTCGACCGTGACAACAACGGCTTCATCAGCGCCGCCGAGCTCAGACATGTCATGACGAGCATCGGCGAGAAGTTGACGGATGACGAGGTGGACGAGATGATCNatcttgcaggtccgctaatggctcaggtattccgcctgaagttcgcgcagctggtgaaggatgtccggggttatctgcaccgctgcattgagagtggacgcgacttcaacatcaaccttgcggtcaagtcgggcattctgaccaacgggctacggtactgcttggcaaccggcaactggggtgatcagaagaaagctgcatctgcgaaagcgggtgtcagtcaagtgctaaaccggtatacatacgcttccacactctcc-cacttgcggcgaacgaacacgcccatcggcagagatggcaagatcgcgaagccaagacagctgcnnnnnnnnnnnnnnnnnnnnnnnnnnnnnnnnnnnnnnnnnnnnnnnnnnnnnnnnnnnnnnnnnnnnnnnnnnnnnnnnntttttcgc---------cttatcgccaggatc--------------------------agttggaggggcaa------------------------------ttttggtggggtggtgcggcggttgaca--------agcgcccgcc----------------------------tcgggctttgctacgtc----------ac------------c--------------ccaccgaaaagttctgacccaaccgc-----------------------gctggcgccccggcatcaatat-------------------------cctgaacacctttgctgacg--atgc-cctacaggaagccgccgagctgggcaagggctccttcaagtacgcatgggtgctcgacaagctgaagtccgagcgtgagcgtggtatcacgatcgacattgccctctggaagttcgagactcccaa------nnnnnnnnnnnnnnnnnnnn--nnnnnnnnnnn----nnnnnnnnnnnnnnnnnnnnnnnnnnnnn
>Euteratosphaeria_verrucosiafricana_CPC_11167
nnnnnnnnnnnnnn-nnnnnnnnnnnnnnnnnnnnnnnnnnnnnnnnnnnnnnnnnnnnnnnnnnnnnnnnnn-nnnnnnnnnnnnnnnnnnn-nnnnnnnnnnnnnnnnnnnnnnnnnnnnnnnnnnnnnnnnnnnnn-nnnnnnnnnnnnnnn-nnnnnnnnnnnnnnnnnnnnnnnnnnnnnnnnnnnnn-nnnnnnnnnnnnnnnnnnnnnnnnnnnnnnnnnnnnnnnnnnnnnnnnnnnnnnnnnnnnnnnnnnnnnnnnnnnnnnnnnnnnnnnnnnnnnnnnnnnnnnnnnnn-nnnnnnnnnnnnnnnnnnnnnnnnnnnnnnnnnnnnnnnnnnnnnnnnnnnnnnnnnnnnnnnnnnn-nnnnnnnnnnnnnnnnn--nnn--nnnnnnnn-nnnnnnnnnnnnnnnnnnnnnnnnnnnnnnnnnnnnnnnnnnnnnnnnnnnnnnnnnnnnnnnnn----nnnnnnnnnnnnnnnnnnnnnnnnnnnnnnnnnnnnnnnnnnnnnnnnnnnnnnnnnnnnnnnnnnnnnnnnnnnnnnnnnnnnnnnnnnnnnnnnnnnnnnnnnnnnnnnnnnnnnnnnnnnnnnnnnnnnnnnn-nnnnnnnnnnnnnnnnnnnnnnnnnnnnnnnnnnnnnnnnnnnnnnn----------------------------nnnn--nnnnnnnnnnnnnnnnnnnnnnnnnnn--nnnnnnnnnnnnnnnnnnnnnnnnnnnnnnnnnnnnnnnnnnnnnnnnnnnnnnnnnnnnnnnnnnnnnnnnnnnnnnnnnnnnnnn------nnnnnnnnnnnnnnnnnnnnnnnnnnnnnnnnnnnnnnnnnnnnnnnnnnnnnnnnnnnnnnnnnnnnnnnnnnnnnnnnnnnnnnnnnnnnnnnnagggatcattacc-gagtgcg---cgc-cccccg-ggg-ccgacct-ccaa-cccattgt-t--atccg--ac------cacgttgcctcgggggcgaccc--g---gcc----gtttggcc-cc--ggggcccccggtggaaatccatca-----aaaccctgcatc-tc------tggcgtctgagta---gaa-attgaatc-aatcaaaactttcaacaacggatctcttggttctggcatcgatgaagaacgcagcgaaatgcgataagtaatgtgaattgcagaattcagtgaatcatcgaatctttgaacgcacattgcgccccctggcattccggggggcatgcctgttcgagcgtcatt-acaccactcaagcctcg-cttggtattggggg---ccgcggg--------------agaccgcgccccttaaagt---cac-cggctggac----cgtccg-tct-c-tacgcgttgtggcaacta------tccgcga-gcgagacc-----gggcgacccg---------gccgtt-aaacccccc----------atcataggttgacctcggatcaggtagggatannnnnnnnnnnnnnnnnnnnnnnnnnnnnnnnnntttcgccggtgacgatgcgccgagagctgtgttccgtaagtt---tggacac--ctgttcccgaa-atgccgcccagtggcagcacactgacaac-catg--cagcctccatcgtcggccgaccgcgccaccatgggtatgctacctcccttcctgaccctgac---------atgcccgcctcctaacttgcatgcagtatcatgattggcatgggtcagaaggactcctatgtcggcgatgaggcacagagcaagcgtggtatcctgactctgcggtaccccatcgagcacggtgttgtcaccaactgggacgacatggagaagatctggcaccacaccttctacaacgagctgcgtgtcgcacccgaggagcacccggtcctgctgactgaggctcccatcaaccccaagtccaaccgtgagaagatgacgcagatcgtcttcgagaccttcaacgcccccgctttctacgtctccatccaggccgtcctgtccctgtacgcatccggtcgtaccaccggtatcgtcctggactccggtgatggtgtgacccacgNNNNNNNNNNNNNNNNNNNNNNNNNNNNNNNNNNNNNNNNNNNNNNNNNNNNNNNNnnnnnnnnnnnnnnnnnnnnnnnnnnnnnnnnnnnnnnnnnnnnnnnnnnnnnnnnnnnnnn-----------------------nnnnnnnnnnnnnnnn--------nnnnnnnnnnnnnnnnnnnnnnnnnnnnnnnnnnnnnnnnnnnnnnnnnnnnnnnnnnnnnnnnnnnnnnnnnnnnnnnnnnnnnnnnnnnnnnnnnnnnnnnnnnnnnnnnnnnnnnnnnnnnnnnnnnnnnnnnnnnnnnnnnnnnnnnnnnnnnnnnnnnnnnnnnnnnnnnnnnnnnnnnnnnnnnnnnnnnnnnnnnnnnnnnnnnnnnnnnnnnnnnnnnnnnnnnnnnnnnnnnnnnnnnnnnnnnnnnnnnnnnnnnnnnnnnnnnnnnnnnnnnnnnnnnnnnnnnnnnnnnnnnnnnnnnnnnnnnnnnnnnnnnnnnnnnnnnnnnnnnnnnnnnnnnnnnnnnnnnnnnnnnnnnnnnnnnnnnnnnnnnnnnnnnnnnnnnnnnnnnnnnnnnnnnnnnnnnnnnnnnnnnnnnnnnnnnnnnnnnnnnnnnnnnnnnnnnnnnnnnnnnnnnnnnnnnnnnnnnnnnnnnnnnnnnnnnnnnnnnnnnnnnnnnnnnnnnnnnnnnnnnnnnnnnnnnnnnnnnnnnnnnnnnnnnnnnnnnnnnnnnnnnnnnn-nnnnnnnnnnnnnnnnnnnnnnnnnnnnnnnnnnnnnnnnnnnnnnnnnnnnnnnnnnnnnnnnnnnnnnnnnnnnnnnnnnnnnnnnnnnnnnnnnnnnnnnnnnnnnnnnnnnnnnnnnnnnnnnnnnnnnnnnnnnnnnnnnNNNN-------------NNNNNNNNNNNNNNN--------------------------NNNNNNNNNNNNNN------------------------------NNNNNNNNNNNNNNNNNNNNNNNNNNN---------NNNNNNNNNNNNNNNNNN--------------------NNNNNNNNNNNNNNNNNNNNNNNNNN----------------NNNNNNNNNNNNN-NNNNNNNNNNNNNNNNNNNNNNNNNN-----------------------NNNNNNNNNNNNNNNNNNNNNN------------------NNNNNNNNNNNNNNNNNNNNNNNNNNNNNNNNN-NNNNNNNNNNNNNNNNNNNNNNNNNNNNNNNNNNNNNNNNNNNNNNNNNNNNNNNNNNNNNNNNNNNNNNNNNNNNNNNNNNNNNNNNNNNNNNNNNNNNNNNNNNNNNNNNNNNNNNNNNNNNNN------NNNNNNNNNNNNNNNNNNNN--NNNNNNNNNNN----NNNNNNNNNNNNNNNNNNNNNNNNNNNNN
>Friedmanniomyces_endolithicus_CCFEE_5283
nnnnnnnnnnnnnn-nnnnnnnnnnnnnnnnnnnnnnnnnnnnnnnnnnnnnnnnnnnnnnnnnnnnnnnnnn-nnnnnnnnnntgggcagcg-gccagtctaagttccttggaacgggacgtcatagagggtgagaat-cccgtatgcgactgg-ctggcacccgtcacgtagctctttcgacgagtcgagt-tgtttgggaatgcagctctaaatgggtggtaaattccatctaaagctaaataccggccagagaccgatagcgcacaagtagagtgatcgaaagatgaaaagcactttgggaaagagagttaaacagcacgtgaaattgttgaaagggaagcgcatgcgaccagacttgtcggcgg-cgttccgccggtcttct--gac--cggtccac-tcgtcgtcggcaggccagcatcgcgtgggcgcgctggacaaaggcgctgggaatgtggcccctc------ggggtgttatagcccagcgcacaatacggcgccgcccgcgcgaggtccgcgcttcggctaggatgctggcgtaatggtcgtatgcggcccgtcttgaaacacggaccaaggagtctaacatctgtgcgagtgttc-gggtgtcaaacccctacgcggaatgaaagtgaacggaggtgggagct----------------------------tc----ggcgcaccatcgaccgatcctgatgtc--ctcggatggatttgagtaagagcatagctgttgggacccgaaagatggtgaactatgcctgaatagggtgaagccag-----actcttactagggtggaggctcgcagcggttctgacgtgcaaatcgatcgtcaaatttgggtataggggcgaaagacannnnnnnnnnnnnnnnnnnnnnnnnnnnnnnnnnnnnnnnnn-nnnnnnn--nnnn-nnnn-n-nnn-nnnnnnn-nnnnnnnnnnnnn-n--nnnnn--nn------nnnnnnnnnnnnnnnnnnnnnn--n---nnn----nnnnnnnn-----nnnnnnnnnnnnnn-n-nn-nnnn-nnnnnnnnnnnnnnnn-nn------nn-nnnnnnnnnn--nnnn-nnnnnnnn-nnnnnnnnnnnnnnnnnnnnnnnnnnnnnnnnnnnnnnnnnnnnnnnnnnnnnnnnnnnnnnnnnnnnnnnnnnnnnnnnnnnnnnnnnnnnnnnnnnnnnnnnnnnnnnnnnnnnnnnnnnnnnnnnnnnnnnnnnnnnnnnnnnnnnnnnnnnnnnnnnnnnnnnnnnnnnnnnnnnnnnnnnnnnnnnnnnn-nnnnnnnnnnn----------nnnnnnnnnnnnnnnnnnnnn---nnn-nnnnnnnnn----nnnnnn-nnn-n-nnnnnnnnnnnnnnnnnn-----nnnnnnnn-nnnnnnnnn----nnnnnnnnnnnn------nnnnnnnnnnnnnnnnnnn--------nnnnnnnnnnnnnnnnnnnnnnnnnnnnnnnnnnnnnnnnnnnnnnnnnnnnnnnnnnnnnnnnnnNNNNNNNNNNNNNNNNNNNNNNNNNNNNNNNNNNNNNNNNNN---NNNNNNN--NNNNNNNNNN---NNNNNNNNNNNNNNNNNNNNNNNNNNNN-NNNN--NNNNNNNNNNNNNNNNNNNNNNNNNNNNNNNNNNNNNNNNNNNNNNNNNNNNNNNNNNNNNN---------NNNNNNNNNNNNNNNNNNNNNNNNNNNNNNNNNNNNNNNNNNNNNNNNNNNNNNNNNNNNNNNNNNNNNNNNNNNNNNNNNNNNNNNNNNNNNNNNNNNNNNNNNNNNNNNNNNNNNNNNNNNNNNNNNNNNNNNNNNNNNNNNNNNNNNNNNNNNNNNNNNNNNNNNNNNNNNNNNNNNNNNNNNNNNNNNNNNNNNNNNNNNNNNNNNNNNNNNNNNNNNNNNNNNNNNNNNNNNNNNNNNNNNNNNNNNNNNNNNNNNNNNNNNNNNNNNNNNNNNNNNNNNNNNNNNNNNNNNNNNNNNNNNNNNNNNNNNNNNNNNNNNNNNNNNNNNNNNNNNNNNNNNNNNNNNNNNNNNNNNNNNNNNNNNNNNNNNNNNNNNNNNNNNNNNNNNNNNNNNNNNNNNNNNNNNNNNNNNNNNNNNNNNNNNNNNNNNNNNNNNnnnnnnnnnnnnnnnnnnnnnnnnnnnnnnnnnnnnnnnnnnnnnnnnnnnnnnnnnnnnnn-----------------------nnnnnnnnnnnnnnnn--------nnnnnnnnnnnnnnnnnnnnnnnnnnnnnnnnnnnnnnnnnnnnnnnnnnnnnnnnnnnnnnnnnnnnnnnnnnnnnnnnnnnnnnnnnnnnnnnnnnnnnnnnnnnnnnnnnnnnnnnnnnnnnnnnnnnnnnnnnnnnnnnnnnnnnnnnnnnnnnnnnnnnnnnnnnnnnnnnnnnnnnnnnnnnnnnnnnnnnnnnnnnnnnnnnnnnnnnnnnnnnnnnnnnnnnnnnnnnnnnnnnnnnnnnnnnnnnnnnnnnnnnnnnnnnnnnnnnnnnnnnnnnnnnnnnnnnnnnnnnnnnnnnnnnnnnnnnnnnnnnnnnnnnatggcgcaggtcttccgtctgaagtttgcgcagctcgtgaaagatattcgcaactaccttcaccgatgcgtggaaacgggcaaggacttcgtcattacgttggcggtgaagagtcagatcatcacgtccgggctgcggtattgcctcgcgacgggcaactggggtgaccagaagaaagcagcttccgcgaaggccggagtgtcccaagtcttgaacagatatacctatgcttctactctctcg-catttgcgacgcacgaatacgccgatnnnnnnnnnnnnnnnnnnnnnnnnnnnnnnnnnnnnnnnnnnnnnnnnnnnnnnnnnnnnnnnnnnnnnnnnnnnnnnnnnnnnnnnnnnnnnnnnnnnnnnnnnnnnnnnnnnnnnnnNNNN-------------NNNNNNNNNNNNNNN--------------------------NNNNNNNNNNNNNN------------------------------NNNNNNNNNNNNNNNNNNNNNNNNNNN---------NNNNNNNNNNNNNNNNNN--------------------NNNNNNNNNNNNNNNNNNNNNNNNNN----------------NNNNNNNNNNNNN-NNNNNNNNNNNNNNNNNNNNNNNNNN-----------------------NNNNNNNNNNNNNNNNNNNNNN------------------NNNNNNNNNNNNNNNNNNNNNNNNNNNNNNNNN-NNNNNNNNNNNNNNNNNNNNNNNNNNNNNNNNNNNNNNNNNNNNNNNNNNNNNNNNNNNNNNNNNNNNNNNNNNNNNNNNNNNNNNNNNNNNNNNNNNNNNNNNNNNNNNNNNNNNNNNNNNNNNN------NNNNNNNNNNNNNNNNNNNN--NNNNNNNNNNN----NNNNNNNNNNNNNNNNNNNNNNNNNNNNN
>Haniomyces_dodonaeae_KUMCC_200220
nnnnnnnnnnnnnn-nngaagcggcaacagctcaaatctgaaatctggcgcaagcccgagttgtaatttgtag-aggatgcttctgggcagcg-gccggtctaagttccttggaacaggacgtcatagagggtgagaat-cccgtatgcgaccgg-ttggcacccgtcacgtagctccttcgacgagtcgagt-tgtttgggaatgcagctctaaatgggtggtaaatgccatctaaagctaaataccggccagagaccgatagcgcacaagtagagtgatcgaaagatgaaaagcacttt-ggaaagagagttaaaaagcacgtgaaattgttgaaagggaagcgcatgcaaccagacttgtcggcgg-tgttccgccggtcttct--gac--cggtctac-tcgccgtcggcaggccagcatcacttggggccgccggataaaggc-ccgggaatgtagctcctc------ggagtgttatagcccggcgcacaatacggtgcgtcccgagtgaggtccgcgcttcggctaggatgctggcgtaatggttgtctgcggcccgtcttgaaacacggaccaaggagtctaacatctatgcgagtgttc-gggtgtcaaacccctacgcgtaatgaaagtgaacggaggtgggaact-----------------------------ttt--tgtgcaccatcgaccgatcctgatgtc--ttcggatggatttgagtaagagcatagctgttgggacccgaaagatggtgaactatgcctgaatagggtgaagccagaggaaactct------ggtggaggctcgcagcggttctgacgtgcaaatcgatcgtcaaatttgggtataggggcgaaagactaannnnnnnnnnnnnnnnnnnnnnnnnnnnnnnatcattact-gagtgag---ggc-tcac---cgc-ccaacct-ccaa-cccattgt-a--atccg--ac------tctgttgcctcgggggcgaccc--g---gcc----ttcgggcg-tc--ggggcccccggtgg-a-cc-act------caactctgcatc-tt------tg-cgtctgagta--ataa-attgaata-aatcaaaactttcaacaacggatctcttggttctggcatcgatgaagaacgcagcgaaatgcgataagtaatgtgaattgcagaattcagtgaatcatcgaatctttgaacgcacattgcgccccttggtattccgaggggcatgcctgttcgagcgtcatt-acaccactcaagcctcg-cttggtattgggcg---ccgcggtcc------------cccccgcgcgccttaatgt---ctc-cggctgagc----tgtccg-tct-c-taagcgttgtggcattttgtt---tccgctt-cggagcac-----gggtggcttcta------cgccgtt-aaacccccct-------ttctcaaaggttgacctcggatcaggnnnnnnnnnnnnnnnnnnnnnnnnnnnnnnnnnnnnnnnnnntttcgccggtgacgatgcgccgcgtgctgtcttccgtaagtc---atctccc--ttccgctctatcccaccattggcgggcacccagctgatacc-ttca--cagcatccatcgtcggccgaccgcgtcaccatgggtatgccatctcctccatctcctctcgctcgtgatctgtggggcacgtctgacaagagcgcagtatcatgattggtatgggccagaaggactcgtacgtcggtgatgaggcacagagcaagcgtggtatcctcacgctgcgatacccgatcgagcacggtgtcgtcaccaactgggacgacatggagaagatctggcaccacaccttctacaacgagctccgtgtcgcccccgaggagcaccccgtcctgctcaccgaggcccccatcaaccccaagtccaaccgtgagaagatgacgcagatcgtcttcgagaccttcaacgcccccgccttctacgtgtccatccaggccgttctgtccctgtacgcctccggtcgtaccaccggtatcgtgctcgactccggtgacggtgttacccacgNNNNNNNNNNNNNNNNNNNNNNNNNNNNNNNNNNNNNNNNNNNNNNNNNNNNNNNNCCTCTTCCTACAGGACAAGGACGGCGATGGTACGCAGCACTCACCTACACTCTACCCACCGCCAGCCCC-------------GCCCCCACTGACAAACAAT--------ACACAGGCCAAATCACGACCAAGGAACTGGGCACCGTCATGCGCTCGCTGGGCCAGAACCCCTCGGAATCCGAGCTGCAAGACATGATCAACGAGGTCGACGCCGACAACAACGGCACCATCGACTTCCCCGAATTCCTCACCATGATGGCGCGCAAGATGAAGGACACGGACAGCGAGGAGGAGATCCGCGAGGCCTTCAAGGTCTTCGACCGCGACAACAACGGCTTCATCTCCGCCGCCGAGCTCAGGCACGTCATGACGAGCATCGGCGAGAAGCTGACGGACGACGAGGTCGACGAGATGATCNatcttgctggcccgctgatggcgcaggtcttccgattgaagtttgctcagcttgtcaaggacgtcagacaataccttcaccgctgcgtggagcagggtcgcgaattcaatatcacgctcgctgtcaaatccaacatcatcacatccggcttgcgttattgtcttgcgacgggtaactggggtgaccagaagaaggcagcttccgcgaaagcgggtgtgagccaagtgttgaaccggtatacctacgcttcgacgttgtcc-catttacggcgaacaaacacgcctataggtcgtgatggcaagattgcaaagccgagacagctgcacaactcgcannnnnnnnnnnnnnnnnnnnnnnnnnnnnnnnnnnnnnnnnnnnnnnnnnnnnnnnnnnnnnnnnnnnnnntttctg-----------cttatcgccgtctga--------------------------ggctgaggagggacaaa---------------------------atttggtggggtgtgtgggtctttg-----------ggcgcttggccgttggc---------------------------tttgcgacgac--------------------------ggactcgcagca-ctaccacccaagcatccctcgacggcagcg-------------------------------gcaccagcgc------------------ttcctgtcactcgaacttacgctgacaacatgt-ctcacaggaagccgccgagttgggcaagggctccttcaagtacgcgtgggtgctcgacaagctcaaggccgagcgtgagcgtggtatcaccatcgacattgccctctggaagttcgagactcccaa------nnnnnnnnnnnnnnnnnnnn--nnnnnnnnnnn----nnnnnnnnnnnnnnnnnnnnnnnnnnnnn
>Hispidoconidioma_alpina_L22
nnnnnnnnnnnnnn-nnnnnnnnnnaacagctcaaatttgaaatctggcgcaagcccgagttgtaatttgtag-aggatgcttctgggcagcg-gccggtctaagttccttggaacaggacgtcatagagggtgagaat-cccgtatgcgaccgg-ttggcacccgtcacgtagctccttcgacgagtcgagt-tgtttgggaatgcagctctaaatgggtggtaaattccatctaaagctaaataccggccagagaccgatagcgcacaagtagagtgatcgaaagatgaaaagcacttt-ggaaagagagttaaaaagcacgtgaaattgttgaaagggaagcgcatgcaaccagacttgtcggcgg-tgttccgccggtcttct--gac--cggtctac-tcgctgccggcaggccagcatcgtttgggtgcgccggataaaggcgctgggaatgtggcccttc------ggggtgttatagcccagcgcacaatacggtgccgcccgagcgaggtccgcgcttcggctaggatgctggcgtaatggttgtctgcggcccgtcttgaaacacggaccaaggagtctaacatctatgcgagtgttc-gggtgtcaaacccctacgcggaatgaaagtgaacggaggtgggaacc----------------------------cttacgggtgcaccatcgaccgatcctgatgtc--ttcggatggatttgagtaagagcatagctgttgggacccgaaagatggtgaactatgcctgaatagggtgaagccagaggaaactct------ggtggaggctcgcagcggttctgacgtgcaaatcgatcgtcaaatttgggtataggggcgaaagactaatcgaaccatcnnnnnnnnnnnnnnnnnnnnnnncattacc-gagcgag---ggc-ctcc-g-ggc-ccgacct-ctcaaccccatgt-c--acccg--ac------actgttgcctcgggggcgaccc--g---gcc----ctctggcg-cc--ggggcccccggcgg-a-cc-gtc------aaacactgcatc-tg------tg-cgtccgagtc--gaat-gataaatc-aatcaaaactttcaacaacggatctcttggttctggcatcgatgaagaacgcagcgaaatgcgataagtaatgtgaattgcagaattcagtgaatcatcgaatctttgaacgcacattgcgccccttggtattccggggggcatgcctgttctagcgtcatt-tctccactccagcctcg-ctgggttttgggcg---ccgccg---------------cgttggcgcgccccaatgt---ctc-cggctgagc----cgtccg-tct-c-aaagcgttgtggcaactcaa----tccgctt-gagggacc-----ggacggatcgac-------gccgtt-aaacaccc-----------cacacaaggtgacctc-gatcaggtagnnnnnnnnnnnnnnnnnnnnnnnnnnnnnnnnnnnnnnnNNNNNNNNNNNNNNNNNNNNNNNNNNNNNNNNNNNNNNNNNN---NNNNNNN--NNNNNNNNNN---NNNNNNNNNNNNNNNNNNNNNNNNNNNN-NNNN--NNNNNNNNNNNNNNNNNNNNNNNNNNNNNNNNNNNNNNNNNNNNNNNNNNNNNNNNNNNNNN---------NNNNNNNNNNNNNNNNNNNNNNNNNNNNNNNNNNNNNNNNNNNNNNNNNNNNNNNNNNNNNNNNNNNNNNNNNNNNNNNNNNNNNNNNNNNNNNNNNNNNNNNNNNNNNNNNNNNNNNNNNNNNNNNNNNNNNNNNNNNNNNNNNNNNNNNNNNNNNNNNNNNNNNNNNNNNNNNNNNNNNNNNNNNNNNNNNNNNNNNNNNNNNNNNNNNNNNNNNNNNNNNNNNNNNNNNNNNNNNNNNNNNNNNNNNNNNNNNNNNNNNNNNNNNNNNNNNNNNNNNNNNNNNNNNNNNNNNNNNNNNNNNNNNNNNNNNNNNNNNNNNNNNNNNNNNNNNNNNNNNNNNNNNNNNNNNNNNNNNNNNNNNNNNNNNNNNNNNNNNNNNNNNNNNNNNNNNNNNNNNNNNNNNNNNNNNNNNNNNNNNNNNNNNNNNNNNNNNNNNNNnnnnnnnnnnnnnnnnnnnnnnnnnnnnnnnnnnnnnnnnnnnnnnnnnnnnnnnnnnnnnn-----------------------nnnnnnnnnnnnnnnn--------nnnnnnnnnnnnnnnnnnnnnnnnnnnnnnnnnnnnnnnnnnnnnnnnnnnnnnnnnnnnnnnnnnnnnnnnnnnnnnnnnnnnnnnnnnnnnnnnnnnnnnnnnnnnnnnnnnnnnnnnnnnnnnnnnnnnnnnnnnnnnnnnnnnnnnnnnnnnnnnnnnnnnnnnnnnnnnnnnnnnnnnnnnnnnnnnnnnnnnnnnnnnnnnnnnnnnnnnnnnnnnnnnnnnnnnnnnnnnnnnnnnnnnnnnnnnnnnnnnnnnnnnnnnnnnnnnnnnnnnnnnnnnnnnnnnnnnnnnnnnnnnnnnnnnnnnnnnnnnnnnnnnnnnnnnnnnnnnnnnnnnnnnnnnnnnnnnnnnnnnnnnnnnnnnnnnnnnnnnnnnnnnnnnnnnnnnnnnnnnnnnnnnnnnnnnnnnnnnnnnnnnnnnnnnnnnnnnnnnnnnnnnnnnnnnnnnnnnnnnnnnnnnnnnnnnnnnnnnnnnnnnnnnnnnnnnnnnnnnnnnnnnnnnnnnnnnnnnnnnnnnnnnnnnnnnnnnnnnnnnnnnnnnnnnnnnnnnnnnnnnnnnnnnnn-nnnnnnnnnnnnnnnnnnnnnnnnnnnnnnnnnnnnnnnnnnnnnnnnnnnnnnnnnnnnnnnnnnnnnnnnnnnnnnnnnnnnnnnnnnnnnnnnnnnnnnnnnnnnnnnnnnnnnnnnnnnnnnnnnnnnnnnnnnnnnnnnnNNNN-------------NNNNNNNNNNNNNNN--------------------------NNNNNNNNNNNNNN------------------------------NNNNNNNNNNNNNNNNNNNNNNNNNNN---------NNNNNNNNNNNNNNNNNN--------------------NNNNNNNNNNNNNNNNNNNNNNNNNN----------------NNNNNNNNNNNNN-NNNNNNNNNNNNNNNNNNNNNNNNNN-----------------------NNNNNNNNNNNNNNNNNNNNNN------------------NNNNNNNNNNNNNNNNNNNNNNNNNNNNNNNNN-NNNNNNNNNNNNNNNNNNNNNNNNNNNNNNNNNNNNNNNNNNNNNNNNNNNNNNNNNNNNNNNNNNNNNNNNNNNNNNNNNNNNNNNNNNNNNNNNNNNNNNNNNNNNNNNNNNNNNNNNNNNNNN------NNNNNNNNNNNNNNNNNNNN--NNNNNNNNNNN----NNNNNNNNNNNNNNNNNNNNNNNNNNNNN
>Hyweljonesia_indica_NFCCI_4146_T
ctcagtaacggcga-gtgaagcggcaacagctcaaatttgaaatctggcgcaagcccgaattgtaatttgtag-aggatgcttctgggcagcg-gccggtctaagttccttggaacaggacgtcatagagggtgagaat-cccgtatgcgaccgg-ttggcacccttcacgtagctccttcgacgagtcgagt-tgtttgggaatgcagctctaaatgggaggtaaatttcttctaaagctaaatactggccagagaccgatagcgcacaagtagagtgatcgaaagatgaaaagcacttt-ggaaagagagttaaacagcacgtgaaattgttgaaagggaagcgcatgcaaccagacttgtcggcgg-tgttccgccgggcttct--gcc--cggtctac-tcgccgccgacaggccagcatcgcctggggccgctggataaaggtgtcgggaatgtggctcccctc--ggggagtgttatagcccggcgcacaatacagcgcgtcccggacgaggtccgcgctccggctaggatgctggcgtaatggttgtatgcggcccgtcttgaaacacggaccaaggagtctaacatctatgcgagtgttc-gggtgtcaaacccctacgcgtaatgaaagtgaacggaggtgggaac-----------------------------tttt--tgtgcaccatcgaccgatcctgatgtc--ttcggatggatttgagtaagagcatagctgttgggacccgaaagatggtgaactatgcctgaatagggtgaagccagaggaaactct------ggtggaggctcgcagcggttctgacgtgcaaatcgatcgtcaaatttgggtataggggcgaaagactaatcgaaccatcnnnnnnnnnacctgcggagggatcattact-gagtgaa--gggc-cttc-g-ggt-ccgacct-ccaa-ccctttgtga--aatcg--ac------cgcgttgcctcgggggccgagcctg---gctc------------------gtcccccggtgg-c-cc-actc-----aaactctgcttcttc------aagcgtctgagta--tactcgagaaatcgaaacaaaactttcaacaacggatctcttggttctggcatcgatgaagaacgcagcgaaatgcgataagtaatgtgaattgcagaattccgtgaatcatcgaatctttgaacgcacattgcgccctgtggtattccgcagggcatgcctgttcgagcgtcatt-acaccactccagcctgg-ctgggtgttgggct---ccgcggt--------------tcgccgcgcgcctcaatgt---ctctcggccgcgc----cgaccg-tct-c-ctagcgttgtggtacacat-----tccgctc-cggaggcc-----ggccgtcgcgtc-------gccgtc-gacccaaacct--------ttcttcaggtgacctcnnnnnnnnnnnnnnnnnnnnnnnnnnnnnnnnnnnnnnnnnnnnnnnnnnNNNNNNNNNNNNNNNNNNNNNNNNNNNNNNNNNNNNNNNNNN---NNNNNNN--NNNNNNNNNN---NNNNNNNNNNNNNNNNNNNNNNNNNNNN-NNNN--NNNNNNNNNNNNNNNNNNNNNNNNNNNNNNNNNNNNNNNNNNNNNNNNNNNNNNNNNNNNNN---------NNNNNNNNNNNNNNNNNNNNNNNNNNNNNNNNNNNNNNNNNNNNNNNNNNNNNNNNNNNNNNNNNNNNNNNNNNNNNNNNNNNNNNNNNNNNNNNNNNNNNNNNNNNNNNNNNNNNNNNNNNNNNNNNNNNNNNNNNNNNNNNNNNNNNNNNNNNNNNNNNNNNNNNNNNNNNNNNNNNNNNNNNNNNNNNNNNNNNNNNNNNNNNNNNNNNNNNNNNNNNNNNNNNNNNNNNNNNNNNNNNNNNNNNNNNNNNNNNNNNNNNNNNNNNNNNNNNNNNNNNNNNNNNNNNNNNNNNNNNNNNNNNNNNNNNNNNNNNNNNNNNNNNNNNNNNNNNNNNNNNNNNNNNNNNNNNNNNNNNNNNNNNNNNNNNNNNNNNNNNNNNNNNNNNNNNNNNNNNNNNNNNNNNNNNNNNNNNNNNNNNNNNNNNNNNNNNNNNNNNNnnnnnnnnnnnnnnnnnnnnnnnnnnnnnnnnnnnnnnnnnnnnnnnnnnnnnnnnnnnnnn-----------------------nnnnnnnnnnnnnnnn--------nnnnnnnnnnnnnnnnnnnnnnnnnnnnnnnnnnnnnnnnnnnnnnnnnnnnnnnnnnnnnnnnnnnnnnnnnnnnnnnnnnnnnnnnnnnnnnnnnnnnnnnnnnnnnnnnnnnnnnnnnnnnnnnnnnnnnnnnnnnnnnnnnnnnnnnnnnnnnnnnnnnnnnnnnnnnnnnnnnnnnnnnnnnnnnnnnnnnnnnnnnnnnnnnnnnnnnnnnnnnnnnnnnnnnnnnnnnnnnnnnnnnnnnnnnnnnnnnnnnnnnnnnnnnnnnnnnnnnnnnnnnnnnnnnnnnnnnnnnnnnnnnnnnnnnnnnnnnnnnnnnnnnnnnnnnnnnnnnnnnnnnnnnnnnnnnnnnnnnnnnnnnnnnnnnnnnnnnnnnnnnnnnnnnnnnnnnnnnnnnnnnnnnnnnnnnnnnnnnnnnnnnnnnnnnnnnnnnnnnnnnnnnnnnnnnnnnnnnnnnnnnnnnnnnnnnnnnnnnnnnnnnnnnnnnnnnnnnnnnnnnnnnnnnnnnnnnnnnnnnnnnnnnnnnnnnnnnnnnnnnnnnnnnnnnnnnnnnnnnnnnnnnnnnn-nnnnnnnnnnnnnnnnnnnnnnnnnnnnnnnnnnnnnnnnnnnnnnnnnnnnnnnnnnnnnnnnnnnnnnnnnnnnnnnnnnnnnnnnnnnnnnnnnnnnnnnnnnnnnnnnnnnnnnnnnnnnnnnnnnnnnnnnnnnnnnnnnNNNN-------------NNNNNNNNNNNNNNN--------------------------NNNNNNNNNNNNNN------------------------------NNNNNNNNNNNNNNNNNNNNNNNNNNN---------NNNNNNNNNNNNNNNNNN--------------------NNNNNNNNNNNNNNNNNNNNNNNNNN----------------NNNNNNNNNNNNN-NNNNNNNNNNNNNNNNNNNNNNNNNN-----------------------NNNNNNNNNNNNNNNNNNNNNN------------------NNNNNNNNNNNNNNNNNNNNNNNNNNNNNNNNN-NNNNNNNNNNNNNNNNNNNNNNNNNNNNNNNNNNNNNNNNNNNNNNNNNNNNNNNNNNNNNNNNNNNNNNNNNNNNNNNNNNNNNNNNNNNNNNNNNNNNNNNNNNNNNNNNNNNNNNNNNNNNNN------NNNNNNNNNNNNNNNNNNNN--NNNNNNNNNNN----NNNNNNNNNNNNNNNNNNNNNNNNNNNNN
>Hyweljonesia_queenslandica_61322b_T
ctcagtaacggcga-gtgaagcggcaacagctcaaatttgaaatctggcgcaagcccgagttgtaatttgtag-aggatgcttctgggcagcg-gctggtctaagttccttggaacaggacgtcatagagggtgagaat-cccgtatgcgaccag-ctggcacccgtcacgtagctccttcgacgagtcgagt-tgtttgggaatgcagctctaaatgggaggtaaatttcttctaaagctaaataccggccagagaccgatagcgcacaagtagagtgatcgaaagatgaaaagcacttt-ggaaagagagttaaacagcacgtgaaattgttgaaagggaagcgcatgcaaccagacttgtcggcgg-tgttccgccgggcttct--gcc--cggtccac-tcgccgccggcaggccagcatcgcctgggaccgctggacaaaggcgtcgggaatgtggctcccctc--ggggagtgttatagcccggcgcacaatacagcgcgccccggacgaggtccgcgcttcggctaggatgctggcgtaatggttgtatgcggcccgtcttgaaacacggaccaaggagtctaacatctatgcgagtgttc-gggtgtcaaacccctacgcgtaatgaaagtgaacggaggtgggaac-----------------------------tttt--tgtgcaccatcgaccgatcctgatgtc--ttcggatggatttgagtaagagcatagctgttgggacccgaaagatggtgaactatgcctgaatagggtgaagccagaggaaactct------ggtggaggctcgcagcggttctgacgtgcaaatcgatcgtcaaatttgggtataggggcgaaagactaatcgaaccatccgtaggtgaacctgcggagggatcattacc-gagtgaa--gggc-ctcc-g-ggt-ccgacct-ccaa-ccctttgtga--aatcg--ac------cgcgttgcctcggggggcgagtcc----gctc------------------gtcccccggtgg-c-ct-actc-----aaactctgcttcatc------aagcgtctgagtc--tactcgagaaatcgaaacaaaactttcaacaacggatctcttggttctggcatcgatgaagaacgcagcgaaatgcgataagtaatgtgaattgcagaattcagtgaatcatcgaatctttgaacgcacattgcgccccgtggtattccgcggggcatgcctgttcgagcgtcatt-acaccactccagcccag-ctgggtgttgggcg--tccgcggt--------------ccgccgcgcgcctcaatgt---ctcccggccgcgc----cgaccg-tct-c-ctagcgttgtgatatacac-----cccgctc-cggaggcc-----ggccgtcgcgtc-------gccgtc-gacccaaacct------ttctttcaggttgacctcggatcaggtagggatacccgctgaacttaagcnnnnnnnnnnnnnnnnnnNNNNNNNNNNNNNNNNNNNNNNNNNNNNNNNNNNNNNNNNNN---NNNNNNN--NNNNNNNNNN---NNNNNNNNNNNNNNNNNNNNNNNNNNNN-NNNN--NNNNNNNNNNNNNNNNNNNNNNNNNNNNNNNNNNNNNNNNNNNNNNNNNNNNNNNNNNNNNN---------NNNNNNNNNNNNNNNNNNNNNNNNNNNNNNNNNNNNNNNNNNNNNNNNNNNNNNNNNNNNNNNNNNNNNNNNNNNNNNNNNNNNNNNNNNNNNNNNNNNNNNNNNNNNNNNNNNNNNNNNNNNNNNNNNNNNNNNNNNNNNNNNNNNNNNNNNNNNNNNNNNNNNNNNNNNNNNNNNNNNNNNNNNNNNNNNNNNNNNNNNNNNNNNNNNNNNNNNNNNNNNNNNNNNNNNNNNNNNNNNNNNNNNNNNNNNNNNNNNNNNNNNNNNNNNNNNNNNNNNNNNNNNNNNNNNNNNNNNNNNNNNNNNNNNNNNNNNNNNNNNNNNNNNNNNNNNNNNNNNNNNNNNNNNNNNNNNNNNNNNNNNNNNNNNNNNNNNNNNNNNNNNNNNNNNNNNNNNNNNNNNNNNNNNNNNNNNNNNNNNNNNNNNNNNNNNNNNNNNNNNnnnnnnnnnnnnnnnnnnnnnnnnnnnnnnnnnnnnnnnnnnnnnnnnnnnnnnnnnnnnnn-----------------------nnnnnnnnnnnnnnnn--------nnnnnnnnnnnnnnnnnnnnnnnnnnnnnnnnnnnnnnnnnnnnnnnnnnnnnnnnnnnnnnnnnnnnnnnnnnnnnnnnnnnnnnnnnnnnnnnnnnnnnnnnnnnnnnnnnnnnnnnnnnnnnnnnnnnnnnnnnnnnnnnnnnnnnnnnnnnnnnnnnnnnnnnnnnnnnnnnnnnnnnnnnnnnnnnnnnnnnnnnnnnnnnnnnnnnnnnnnnnnnnnnnnnnnnnnnnnnnnnnnnnnnnnnnnnnnnnnnnnnnnnnnnnnnnnnnnnnnnnnnnnnnnnnnnnnnnnnnnnnnnnnnnnnnnnnnnnnnnnnnnnnnnnnnnnnnnnnnnnnnnnnnnnnnnnnnnnnnnnnnnnnnnnnnnnnnnnnnnnnnnnnnnnnnnnnnnnnnnnnnnnnnnnnnnnnnnnnnnnnnnnnnnnnnnnnnnnnnnnnnnnnnnnnnnnnnnnnnnnnnnnnnnnnnnnnnnnnnnnnnnnnnnnnnnnnnnnnnnnnnnnnnnnnnnnnnnnnnnnnnnnnnnnnnnnnnnnnnnnnnnnnnnnnnnnnnnnnnnnnnnnnnnnnn-nnnnnnnnnnnnnnnnnnnnnnnnnnnnnnnnnnnnnnnnnnnnnnnnnnnnnnnnnnnnnnnnnnnnnnnnnnnnnnnnnnnnnnnnnnnnnnnnnnnnnnnnnnnnnnnnnnnnnnnnnnnnnnnnnnnnnnnnnnnnnnnnnNNNN-------------NNNNNNNNNNNNNNN--------------------------NNNNNNNNNNNNNN------------------------------NNNNNNNNNNNNNNNNNNNNNNNNNNN---------NNNNNNNNNNNNNNNNNN--------------------NNNNNNNNNNNNNNNNNNNNNNNNNN----------------NNNNNNNNNNNNN-NNNNNNNNNNNNNNNNNNNNNNNNNN-----------------------NNNNNNNNNNNNNNNNNNNNNN------------------NNNNNNNNNNNNNNNNNNNNNNNNNNNNNNNNN-NNNNNNNNNNNNNNNNNNNNNNNNNNNNNNNNNNNNNNNNNNNNNNNNNNNNNNNNNNNNNNNNNNNNNNNNNNNNNNNNNNNNNNNNNNNNNNNNNNNNNNNNNNNNNNNNNNNNNNNNNNNNNN------NNNNNNNNNNNNNNNNNNNN--NNNNNNNNNNN----NNNNNNNNNNNNNNNNNNNNNNNNNNNNN
>Incertomyces_perditus_CCFEE_5385
nnnnnnnnnnnnnn-nnnnnnnnnnnnnnnnnnnnnnnnnnnnnnnnnnnnnnnnnnnnnnnnnnnnnnggag-aggatgcttctgggcagcg-gccagtctaagttccttggaacgggacgtcatagagggtgagaat-cccgtatgcgactgg-ctggcacgcgtcacgtagctccttcgacgagtcgagt-tgtttgggaatgcagctctaaatgggtggtaaattccatctaaagctaaataccggccagagaccgatagcgcacaagtagagtgatcgaaagatgaaaagcacttt-ggaaagagagttaaacagcacgtgaaattgttgaaagggaagcgcatgcgaccagacttgtcggcgg-cgttccgccggtcttct--gac--cggtccac-tcgtcgtcggcaggccagcatcgcgtgggcgcgctggacaaaggcgctgggaatgtggcccctc------ggggtgttatagcccagcgcacaatacggcgccgcccgcgcgaggtccgcgcttcggctaggatgctggcgtaatggtcgtatgcggcccgtcttgaaacacggaccaaggagtctaacatctgtgcgagtgttc-gggtgtcaaacccctacgcggaatgaaagtgaacggaggtgggagct----------------------------tc----ggcgcaccatcgaccgatcctgatgtc--ctcggatggatttgagtaagagcatagctgttgggacccgaaagatggtgaactatgcctgaatagggtgaagccagaggaaactct------ggtggaggctcgcagcggttctgacgtgcaaatcgatcgtcaaatttgggtataggggcgaaagactaatcgaaccatcnnnnnnnnnnnnnnnnnnnnnatcattacc-gagtgag---ggc-cctc-g-cgc-ccgacct-ccaa-ccctttgtcg--atcaa--------tatctgttgcctcggggggcgacc-cg---gccg-tccgcgggcg-----ggggtcccccagagga-cc-------aatcaactctgcatc-tt------tg-cgtcgagtat--tgaa-tacaaatc-aatcaaaacttttaacaacggatctcttggttctggcatcgatgaagaacgcagcgaaatgcgataagtaatgtgaattgcagaattcagtgaatcatcgaatctttgaacgcacattgcgccctttggcattccgaagggcatgcccgttcgagcgtcatt-acaccaatcaagcctgg-cttggtattgggcg---tcggga----------------ggccccccgccctcaatt---cat-cggctggac----ggttcg-aat-c-tcagcgttgtggtcaatcaa----ttcgctg-gcgaggacga-ccggacgc-------------gccgtt-aaacctctt----------atcacaggttgaccnnnnnnnnnnnnnnnnnnnnnnnnnnnnnnnnnnnnnnnnnnnnnnnnnnnnNNNNNNNNNNNNNNNNNNNNNNNNNNNNNNNNNNNNNNNNNN---NNNNNNN--NNNNNNNNNN---NNNNNNNNNNNNNNNNNNNNNNNNNNNN-NNNN--NNNNNNNNNNNNNNNNNNNNNNNNNNNNNNNNNNNNNNNNNNNNNNNNNNNNNNNNNNNNNN---------NNNNNNNNNNNNNNNNNNNNNNNNNNNNNNNNNNNNNNNNNNNNNNNNNNNNNNNNNNNNNNNNNNNNNNNNNNNNNNNNNNNNNNNNNNNNNNNNNNNNNNNNNNNNNNNNNNNNNNNNNNNNNNNNNNNNNNNNNNNNNNNNNNNNNNNNNNNNNNNNNNNNNNNNNNNNNNNNNNNNNNNNNNNNNNNNNNNNNNNNNNNNNNNNNNNNNNNNNNNNNNNNNNNNNNNNNNNNNNNNNNNNNNNNNNNNNNNNNNNNNNNNNNNNNNNNNNNNNNNNNNNNNNNNNNNNNNNNNNNNNNNNNNNNNNNNNNNNNNNNNNNNNNNNNNNNNNNNNNNNNNNNNNNNNNNNNNNNNNNNNNNNNNNNNNNNNNNNNNNNNNNNNNNNNNNNNNNNNNNNNNNNNNNNNNNNNNNNNNNNNNNNNNNNNNNNNNNNNNNNNnnnnnnnnnnnnnnnnnnnnnnnnnnnnnnnnnnnnnnnnnnnnnnnnnnnnnnnnnnnnnn-----------------------nnnnnnnnnnnnnnnn--------nnnnnnnnnnnnnnnnnnnnnnnnnnnnnnnnnnnnnnnnnnnnnnnnnnnnnnnnnnnnnnnnnnnnnnnnnnnnnnnnnnnnnnnnnnnnnnnnnnnnnnnnnnnnnnnnnnnnnnnnnnnnnnnnnnnnnnnnnnnnnnnnnnnnnnnnnnnnnnnnnnnnnnnnnnnnnnnnnnnnnnnnnnnnnnnnnnnnnnnnnnnnnnnnnnnnnnnnnnnnnnnnnnnnnnnnnnnnnnnnnnnnnnnnnnnnnnnnnnnnnnnnnnnnnnnnnnnnnnnnnnnnnnnnnnnnnnnnnnnnnnnnnnnnnnnnnnnnnnnnnnnnnnatggcgcaggtcttccgcttgaagttctcccagctcgtcaaagacatcaagggctacctccatcgatgtgtggagggaggcaaggactttaatctgacgctggcagtgaagagtaacatcatcacttccggactaagatactgtctcgcaacggggaattggggcgaccagaagaaagctgcaagcgcaaaggctggcgtgagtcaagtgctgaaccgctatacctatgcttccacgctttca-catctgcgtcgcacaaacactccaatnnnnnnnnnnnnnnnnnnnnnnnnnnnnnnnnnnnnnnnnnnnnnnnnnnnnnnnnnnnnnnnnnnnnnnnnnnnnnnnnnnnnnnnnnnnnnnnnnnnnnnnnnnnnnnnnnnnnnnnNNNN-------------NNNNNNNNNNNNNNN--------------------------NNNNNNNNNNNNNN------------------------------NNNNNNNNNNNNNNNNNNNNNNNNNNN---------NNNNNNNNNNNNNNNNNN--------------------NNNNNNNNNNNNNNNNNNNNNNNNNN----------------NNNNNNNNNNNNN-NNNNNNNNNNNNNNNNNNNNNNNNNN-----------------------NNNNNNNNNNNNNNNNNNNNNN------------------NNNNNNNNNNNNNNNNNNNNNNNNNNNNNNNNN-NNNNNNNNNNNNNNNNNNNNNNNNNNNNNNNNNNNNNNNNNNNNNNNNNNNNNNNNNNNNNNNNNNNNNNNNNNNNNNNNNNNNNNNNNNNNNNNNNNNNNNNNNNNNNNNNNNNNNNNNNNNNNN------NNNNNNNNNNNNNNNNNNNN--NNNNNNNNNNN----NNNNNNNNNNNNNNNNNNNNNNNNNNNNN
>Incertomyces_vagans_CCFEE_5393
nnnnnnnnnnnnnn-nnnnnnnnnnnnnnnnnnnnnnnnnnnnnnnnnnnnnnnnnnnnnnnnnnnnnnggag-aggatgcttctgggcagcg-gccagtctaagttccttggaacgggacgtcatagagggtgagaatccccgtatgcgactgg-ctggcacccgtcacgtagctccttcgacgagtcgagt-tgtttgggaatgcagctctaaatgggtggtaaattccatctaaagctaaataccggccagagaccgatagcgcacaagtagagtgatcgaaagatgaaaagcacttt-ggaaagagagttaaacagcacgtgaaattgttgaaagggaagcgcatgcgaccagacttgtcggcgg-cgttccgccggtcttct--gac--cggtccac-tcgtcgtcggcaggccagcatcgcgtgggcgcgctggacaaaggcgctgggaatgtggcccctc------ggggtgttatagcccagcgcacaatacggcgccgcccgcgcgaggtccgcgcttcggctaggatgctggcgtaatggtcgtatgcggcccgtcttgaaacacggaccaaggagtctaacatctgtgcgagtgttc-gggtgtcaaacccctacgcggaatgaaagtgaacggaggtgggagct----------------------------tc----ggcgcaccatcgaccgatcctgatgtc--ctcggatggatttgagtaagagcatagctgttgggacccgaaagatggtgaactatgcctgaatagggtgaagccagaggaaactct------ggtggaggctcgcagcggttctgacgtgcaaatcgatcgtcaaatttgggtataggggcgaaagactaatcgaaccatcnnnnnnnnnnnnnnnnnnnnnatcattacc-gagtgcg---ggc-cctc-g-cgc-ccgacct-ccaa-ccctttgtcg-attcta----------tctgttgcctcggggggcgacc-cg---gacg-tccgcggccg-----ggagtcccccagaggg-cc-------aaccaactctgcatc-tt------tg-cgtcgagtat--tgaa-tacaaatc-aatcaaaacttttaacaacggatctcttggttctggcatcgatgaagaacgcagcgaaatgcgataagtaatgtgaattgcagaattcagtgaatcatcgaatctttgaacgcacattgcgccctttggcattccgaagggcatgcccgttcgagcgtcatt-acaccaatcaagcctgg-cttggtattgggcg---gcgggg----------------gaccccgcgccctcaatt---cat-cggctggac----ggttcg-aat-c-tcagcgttgtggtcaatcaa----ttcgctg-gcgaggacga-ccggacgc-------------gccgct-aaacccctc----------atcacaggttgaccnnnnnnnnnnnnnnnnnnnnnnnnnnnnnnnnnnnnnnnnnnnnnnnnnnnnNNNNNNNNNNNNNNNNNNNNNNNNNNNNNNNNNNNNNNNNNN---NNNNNNN--NNNNNNNNNN---NNNNNNNNNNNNNNNNNNNNNNNNNNNN-NNNN--NNNNNNNNNNNNNNNNNNNNNNNNNNNNNNNNNNNNNNNNNNNNNNNNNNNNNNNNNNNNNN---------NNNNNNNNNNNNNNNNNNNNNNNNNNNNNNNNNNNNNNNNNNNNNNNNNNNNNNNNNNNNNNNNNNNNNNNNNNNNNNNNNNNNNNNNNNNNNNNNNNNNNNNNNNNNNNNNNNNNNNNNNNNNNNNNNNNNNNNNNNNNNNNNNNNNNNNNNNNNNNNNNNNNNNNNNNNNNNNNNNNNNNNNNNNNNNNNNNNNNNNNNNNNNNNNNNNNNNNNNNNNNNNNNNNNNNNNNNNNNNNNNNNNNNNNNNNNNNNNNNNNNNNNNNNNNNNNNNNNNNNNNNNNNNNNNNNNNNNNNNNNNNNNNNNNNNNNNNNNNNNNNNNNNNNNNNNNNNNNNNNNNNNNNNNNNNNNNNNNNNNNNNNNNNNNNNNNNNNNNNNNNNNNNNNNNNNNNNNNNNNNNNNNNNNNNNNNNNNNNNNNNNNNNNNNNNNNNNNNNNNNNnnnnnnnnnnnnnnnnnnnnnnnnnnnnnnnnnnnnnnnnnnnnnnnnnnnnnnnnnnnnnn-----------------------nnnnnnnnnnnnnnnn--------nnnnnnnnnnnnnnnnnnnnnnnnnnnnnnnnnnnnnnnnnnnnnnnnnnnnnnnnnnnnnnnnnnnnnnnnnnnnnnnnnnnnnnnnnnnnnnnnnnnnnnnnnnnnnnnnnnnnnnnnnnnnnnnnnnnnnnnnnnnnnnnnnnnnnnnnnnnnnnnnnnnnnnnnnnnnnnnnnnnnnnnnnnnnnnnnnnnnnnnnnnnnnnnnnnnnnnnnnnnnnnnnnnnnnnnnnnnnnnnnnnnnnnnnnnnnnnnnnnnnnnnnnnnnnnnnnnnnnnnnnnnnnnnnnnnnnnnnnnnnnnnnnnnnnnnnnnnnnnnnnnnnnnatggcaaaacttttccgcattttgtcctcacagctggccaagggagtttacaaatacctccaagcgtgtgttgaggacaaccaggacttcaatgttaccatggccatcaaggccagtatcatcaccaacggactgaagtactccctggccacaggcaactggggtgatcagaagaaagcagcttcggccaaagctggtgtgtctcaagtcttgaaccgatacacttacgcgtccactctctcc-catcttcgtcggacaaacacgcctgtnnnnnnnnnnnnnnnnnnnnnnnnnnnnnnnnnnnnnnnnnnnnnnnnnnnnnnnnnnnnnnnnnnnnnnnnnnnnnnnnnnnnnnnnnnnnnnnnnnnnnnnnnnnnnnnnnnnnnnnNNNN-------------NNNNNNNNNNNNNNN--------------------------NNNNNNNNNNNNNN------------------------------NNNNNNNNNNNNNNNNNNNNNNNNNNN---------NNNNNNNNNNNNNNNNNN--------------------NNNNNNNNNNNNNNNNNNNNNNNNNN----------------NNNNNNNNNNNNN-NNNNNNNNNNNNNNNNNNNNNNNNNN-----------------------NNNNNNNNNNNNNNNNNNNNNN------------------NNNNNNNNNNNNNNNNNNNNNNNNNNNNNNNNN-NNNNNNNNNNNNNNNNNNNNNNNNNNNNNNNNNNNNNNNNNNNNNNNNNNNNNNNNNNNNNNNNNNNNNNNNNNNNNNNNNNNNNNNNNNNNNNNNNNNNNNNNNNNNNNNNNNNNNNNNNNNNNN------NNNNNNNNNNNNNNNNNNNN--NNNNNNNNNNN----NNNNNNNNNNNNNNNNNNNNNNNNNNNNN
>Intumescentia_ceratinae__CGMCC3.23630_T
nntagtaacggcga-gtgaagcggcaacagctcaaatttgaaatctggcgcaagcccgagttgtaatttgtag-aggatgcttctgggcagcg-gccggtctaagttccttggaacaggacgtcatagagggtgagaat-cccgtatgcgaccgg-ttggcacccgtcacgtagctccttcgacgagtcgagt-tgtttgggaatgcagctctaaatgggaggtaaatgccttctaaagctaaataccggccagagaccgatagcgcacaagtagagtgatcgaaagatgaaaagcacttt-ggaaagagagttaaaaagcacgtgaaattgttgaaagggaagcgcatgcaaccagacttgtcggcgg-tgttccgccggtctttt--gac--cggtctac-tcgccgccggcaggccagcatcatctgggagcgtcggataaaggcgcggggaatgtggctcctc------ggagtgttatagccccgcgtgcaatacggcgtcttccgggtgaggtccgcgcttcggctaggatgctggcgtaatggttgtttgcggcccgtcttgaaacacggaccaaggagtctaacatctatgcgagtgttc-gggtgtcaaacccctacgcggaatgaaagtaaacggaggtgggaact----------------------------tc----ggtgcaccatcgaccgatcctgatgtc--ctcggatggatttgagtaagagcatagctgttgggacccgaaagatggtgaactatgcctgaatagggnnnnnnnnnnnnnnnnnnn------nnnnnnnnnnnnnnnnnnnnnnnnnnnnnnnnnnnnnnnnnnnnnnnnnnnnnnnnnnnnnnnnnnnnnnnnnnnnnnnnnnnnnnnnnnnnnnnnnnnnnnnnntacc-gagtgag---ggc-ctcc-g-ggt-ccgacct-ccaa-ccccatgtta--ttccg--ac------cctgttgcctcgggggtgaccc--g---gcc----ttcgggcg-tga-ggggcccccggcgg-a-ccaactc----caaacactgcatc-tt------tg-cgtctgagta--tgat-attgaatc-aatcaaaactttcaacaacggatctcttggttctggcatcgatgaagaacgcagcgaaatgcgataagtaatgtgaattgcagaattcagtgaatcatcgaatctttgaacgcacattgcgccctttggtattccgaagggcatgcctgttcgagcgtcatt-tcaccactcaagcctgg-cttggtattgggcg---ccgcggc--------------ctcacgcgcgccctaatgt---ctt-cggccgagc----cgtccg-tct-c-taagcgttgtggcattttca----ttcgctt-gcgaggcc-----ggacgcgttcgc------cgccgct-aaacatcat--------ttgaacaaggttgacctcggatcaggtagggatacccgctgaacttaagcatatnnnnnnnnnnnnnnNNNNNNNNNNNNNNNNNNNNNNNNNNNNNNNNNNNNNNNNNN---NNNNNNN-NNNNNNNNNNN---NNNNNgc-ggtggcattcagctgacagc-catg--cagcgtctattgttggccgaccacgccaccatgggtatgcaattatccaattcgtcgttct----------gcaatggccgcctaacaggagcacagtatcatgattggcatgggccagaaggactcgtacgtcggcgatgaggcacagagcaagcgtggtatcctcactctccggtacccgatcgagcacggtgtcgtcaccaactgggacgacatggagaagatctggcatcataccttctacaatgagctccgtgtcgctcccgaggagcacccggtcctgctcaccgaggcgcccatcaaccccaagtccaaccgtgagaagatgacgcagatcgtcttcgagaccttcaatgcgcctgctttctacgtctccatccaggctgtgctttctctgtacgcttccggtcgtaccaccggtatcgtgctcgactctggcgatggtgtcactcacgtcgtcccgatctacgagggtttcgcccNNNNNNNNNNNNNNNNNNNNNNNNNNNNNNCGACGAGCACAGGACAAAGACGGCGATGGTACCTCATCCTCCGACCCGCACACATTCCCTCAGCC----------------CACCCCACTGACGTGATC---------CCATAGGCCAAATCACGACCAAAGAACTCGGCACGGTCATGCGCTCGCTGGGGCAAAACCCGTCGGAGTCCGAGCTGCAGGACATGATCAACGAGGTCGACGCCGACAACAACGGCACCATCGACTTCCCGGAGTTCCTGACGATGATGGCGCGCAAGATGAAGGACACGGATTCCGAGGAGGAGATCCGCGAGGCCTTCAAGGTTTTCGACCGCGACAACAACGGCTTCATCTCCGCCGCCGAGCTGAGGCACGTCATGACGAGTATCGGCGAGAAGTTGACGGATGACGAGGTGGATGAGATGATCCnnnnnnnnnnnnnnnnnnnnnnnnnnnnnnnnnnnnnnnnnnnnnnnnnnnnnnnnnnnnnnnnnnnnnnnnnnnnnnatcggtgcgtggagaacaatcgggaattcaatatcacgcttgctgtgaagtcgaacatcatcacggcgggcctacggtactgcctggcgactggcaactggggcgatcagaagaaggctgcatcggcgaaagcgggtgtgagtcaagtgctgaaccgatatacctacgcttcgaccttgtcg-catttgcggcggacgaacacacccataggcagagacggcaagatcgcgaagcctcggcagctacacaatacccattggggtttggtgtgcccggctgagacgccggaaggtcaggcttgcggtttggtgaagaatctggcactcatttt-------------cttatcgccgt------------------------------ggcctgaggggcag------------------------------ttttggtggggcgtggattttgt-------------gggacttggccgcccag-----------------------cggttttgcgaccacatctccg------------------ccgccgctgtcgc-acgccactcacttct---------------------------------------cgcaacatgtgcaatac---------------------tgctacgagtctatccagccgctgacatgt-cttccaggaagccgctgagttgggcaaaggctccttcaagtacgcatgggtcctcgacaagctcaaagctgagcgcgagcgtggtatcacgatcgacatcgccctctggaagttcgaaaccccgagg-----tactatgtcaccgtaatcga--cgctccaggtc----accgtgatttcatcaagaacatgatcact
>Intumescentia_pseudolivetorum_CGMCC3.23635_T
cctagtaacggcga-gtgaagcggcaacagctcaaatttgaaatctggcgcaagcccgagttgtaatttgtag-aggatgcttctgggcagcg-gccggtctaagttccttggaacaggacgtcatagagggtgagaat-cccgtatgcgaccgg-ttggcacccgtcacgtagctccttcgacgagtcgagt-tgtttgggaatgcagctctaaatgggaggtaaatgccttctaaagctaaataccggccagagaccgatagcgcacaagtagagtgatcgaaagatgaaaagcacttt-ggaaagagagttaaaaagcacgtgaaattgttgaaagggaagcgcatgcaaccagacttgtcggcgg-tgttccgccggtcttct--gac--cggtctac-tcgccgtcggcaggccagcatcatctgggagcgccggataaaggcgcggggaatgtggctcctc------ggagtgttatagccccgcgtgcaatacggcgcctcccgggtgaggtccgcgcttcggctaggatgctggcgtaatggttgtctgcggcccgtcttgaaacacggaccaaggagtctaacatctgtgcgagtgttc-gggtgtcaaacccctacgcgtaatgaaagtgaacggaggtgggaacc----------------------------ttag--ggtgcaccatcgaccgatcctgatgtc--ctcggatggatttgagtaagagcatagctgttgggacccgaaagatggtgaactatgcctgaatagggtgaagccagaggaaactct------ggtggaggctcgcagcggttctgacgtgcaaatcgatcgtcaaatttgggtataggggcnnnnnnnnnnnnnnnnnnnnnnnnnnnnnnnnnnnnnnnnnnnnnntacc-gagtgag---ggc-ctcc-g-ggt-ccgacct-ccaacccctttgttg--taccg--ac------cctgttgcctcgggggcgaccc--g---gcc----ttcgggcg-tcttggggcccccggtgg-a-cc-act------caacactgcatc-tt------tg-cgtctgagta--aata-tttgaatc-aatcaaaactttcaacaacggatctcttggttctggcatcgatgaagaacgcagcgaaatgcgataagtaatgtgaattgcagaattcagtgaatcatcgaatctttgaacgcacattgcgccccttggtattccggggggcatgcctgttcgagcgtcatt-acaccactcaagcctgg-cttggtattgggcg-ttccgcggttgt---------tccagccgcgcgccctaatgt---ctt-cggctgagc----cgtccg-tct-c-taagcgttgtggtctttacaga-tttcgctt-gcgaggccg----ggccggttcgat------cgccgtt-aaacacccct-------cttttaaaggttgacctcggatcaggtagggatacccgctgaacttaagcatatcaataagcnnnnnnNNNNNNNNNNNNNNNNNNNNNNNNNNNNNNNNNNNNNNNNNN---NNNNNNN-NNNNNNNNaag---ctgcggtagcgggcatcgagctgacggc-gcaa--tagcatccattgtcggccgaccgcgccaccatgggtatgtcaatgccacaccacattcaccata----cgagaatggatcagttgacaagagcacagtatcatgatcggtatgggccagaaggactcatacgttggcgacgaggcacagagcaagcgtggtatcctcaccctgcggtacccgatcgagcacggtgtcgtcaccaactgggacgatatggagaagatctggcatcacaccttctacaacgagctccgtgtcgcaccagaggagcacccggtcctgctcactgaggcgccaatcaacccgaagtccaaccgtgagaagatgacgcagatcgtcttcgagaccttcaacgcgcccgccttctatgtctccatccaggccgtgctctccctgtacgcctccggtcgtaccaccggtatcgtgctcgactctggggatggtgtcacccacgttgtcccgatctacgagggcttcgcgctcccgcacgccatctcccgtgtcgacatNNNNNNNNNNNNNGGACAAGGACGGCGATGGTACGGCATACTAACGCAACGAGATGCAAGAGCT----------------------CACGCTAATCCATAT---------ATGTAGGCCAAATCACCACCAAAGAACTCGGCACCGTCATGCGCTCCCTGGGCCAGAACCCCTCCGAGTCCGAGCTGCAAGACATGATCAACGAAGTCGACGCCGACAACAACGGCACCATCGACTTCCCCGAGTTCCTGACCATGATGGCGCGCAAGATGAAGGACACCGACTCCGAGGAGGAGATCCGCGAGGCCTTCAAGGTCTTCGACCGCGACAACAATGGCTTCATCAGCGCCGCCGAGCTGAGGCACGTCATGACGAGCATTGGCGAGAAGTTGACGGATGATGAGGTGGATGAGATGATCCnnnnnnnnnnnnnnnnnnnnnnnnnnnnnnnnnnnnnnnnnnnnnnnnnnnnnnnnnnnnnnnnnnnnnnnnntctgcatcggtgtgttgaatcgaaccgcgagttcaatatcaccctcgccgtgaaatctaacatcctcacttccggtttacggtactgtcttgcaacaggcaattggggcgatcagaagaaggctgcatcggcgaaagccggagtaagtcaggtcctgaaccgctatacctacgcctctaccctctcc-catttacgacggacgaacacgcccataggccgcgacggcaagatcgccaaaccgcgccaactccacaacacgcactggggtctcgtctgccccgccgaaacgcccgaagggcaagcttgcggactggtgaagaacctggcgctgatttt-------------cttatcgccgcgaagctct----------------------gctctgaggggcag------------------------------acttggtggggtgcgaatttgt--------------gggagctggctcagcga-----------------------gcgctttgcgacagc-tggcca------------------tgaccgcagcgca-ccaccataccgcga----------------------------------------cccagcagcttgtactg-----------------ccgtttacatcgagagccatggctgata---cgc-ttcacaggaagccgccgagttgggcaagggctccttcaagtacgcatgggtgcttgacaagctgaaggccgagcgtgagcgtggtatcacgatcgacatcgccctctggaagttcgagacccccaag-----tactatgtcaccgtcattga--cgctccgggtc----accgtgatttcatcaaaaacatgatcact
>Intumescentia_tinctorum_CGMCC3.23633
cctagtaacggcga-gtgaagcggcaacagctcaaatttgaaatctggcgcaagcccgagttgtaatttgtag-aggatgcttctgggcagcg-gccggtctaagttccttggaacaggacgtcatagagggtgagaat-cccgtatgcgaccgg-ttggcacccgtcacgtagctccttcgacgagtcgagt-tgtttgggaatgcagctctaaatgggaggtaaatgccttctaaagctaaataccggccagagaccgatagcgcacaagtagagtgatcgaaagatgaaaagcacttt-ggaaagagagttaaaaagcacgtgaaattgttgaaagggaagcgcatgcaaccagacttgtcggcgg-tgttccgccggtctttt--gac--cggtctac-tcgccgtcggcaggccagcatcacttgggagcgccggataaaggcgcggggaatgtggctcctc------ggagtgttatagccccgcgtgcaatacggcgccttccgagtgaggtccgcgcttcggctaggatgctggcgtaatggttgtctgcggcccgtcttgaaacacggaccaaggagtctaacatctgtgcgagtgttc-gggtgtcaaacccctacgcgtaatgaaagtgaacggaggtgggaact----------------------------tc----ggtgcaccatcgaccgatcctgatgtc--ctcggatggatttgagtaagagcatagctgttgggacccgaaagatggtgaactatgcctgaatagggtgaagccagaggaaactct------ggtggaggctcgcagcggttctgacgtgcaaatcgatnnnnnnnnnnnnnnnnnnnnnnnnnnnnnnnnnnnnnnnnnnnnnnnnnnnnnnnnnnnnnnnnnnnntacc-gagcgag---ggc-ctcc-g-ggt-ccgacct-ccaacccctttgttg--taccg--ac------cctgttgcctcgggggcgaccc--g---gcc----tttgggcg-tcttggggcccccggtgg-a-cc-accc----aaaacactgcatcttt------tg-cgtctgagtt--agat-attgaatc-aatcaaaactttcaacaacggatctcttggttctggcatcgatgaagaacgcagcgaaatgcgataagtaatgtgaattgcagaattcagtgaatcatcgaatctttgaacgcacattgcgccccttggtattccggggggcatgcctgttcgagcgtcatt-acaccactcaagcctgg-cttggtattgggcg--tccgcggccgc----gttcccgcgaccgcgcgccctaatgt---ctt-cggctgagc----cgtccg-tct-c-taagcgttgtggtcttttcaga--ttcgctt-gcgaggtcg----ggccggtttgat------cgccgct-aaacacccct-------tctcacaaggttgacctcggatcaggtagggatacccgctgaacttaagcatatnnnnnnnnnnnnnnNNNNNNNNNNNNNNNNNNNNNNNNNNNNNNNNNNNNNNNNNN---NNNNNNN-ctgtcccgaag---ctgtggcagcgggctccaagctgacagc-gcaa--cagcatccatcgtcggccgaccgcgccaccatgggtatgtcgaagccttatcatttgcatcact----gcagaatggatcgtctgacaagagcacagtatcatgattggtatgggccagaaggactcatacgtcggcgacgaggcacagagcaagcgtggtatcctcaccctgcggtacccgatcgagcacggtgtcgtcaccaactgggacgacatggagaagatctggcatcacaccttctacaacgagctccgtgttgcaccagaggagcacccggtcctgctcaccgaggcacccatcaaccccaagtccaaccgtgagaagatgacgcagatcgtcttcgagaccttcaacgcgcccgccttttacgtctccatccaggccgtgctatccctgtacgcctctggtcgtaccaccggtatcgtgctcgactccggtgacggtgtcactcacgttgtcccgatctacgagggtttcgcgcttccgcacgccatctcccgtgtcgacatgNNNNNNNNNNNNGGACAAGGACGGCGATGGTACAAGAACACTTCCACAGACTCCGCTAACCCA----------------------CCTACTAACCACACCC--------TTACAGGCCAAATCACGACCAAAGAGCTCGGCACCGTCATGCGCTCCCTGGGCCAGAACCCCTCCGAGTCCGAGCTGCAAGACATGATCAACGAAGTCGACGCCGACAACAACGGCACCATCGACTTCCCGGAGTTCCTGACCATGATGGCGCGCAAGATGAAGGACACGGACTCCGAAGAGGAAATCCGCGAGGCCTTCAAGGTCTTTGACCGCGACAACAATGGCTTCATCAGCGCCGCCGAGCTCAGGCACGTCATGACGAGCATTGGCGAGAAGTTGACGGACGATGAGGTGGATGAGATGATCCttccgctggggccgctgatggcgcaggtgttccggctgaagttcacgcagctggtgaaagatattcgaggatacctgcaccgctgcgtggagagcaaccgcgagttcaacatcaccttggccgtcaaatccaacatccttacttccggcctgcggtactgtctcgctacaggcaattggggcgatcagaagaaggctgccagcgcgaaggcgggtgtaagtcaagtgctgaatcggtatacctacgcctccacgctctcc-catttgcggcgaacgaacacgccaatcgggagagatggcaagatcgcaaaacctcgccaactgcacaacacgcactggggcctcgtgtgcccggcagaaacgccggagggccaagcgtgtggactggtgaagaatctggcgctgatttt-------------cttatcgctgcaaac--------------------------gcactgaggggcag------------------------------acttggtggggcgcggatttg---------------tgggcttggctca----------------------------------gcgacagc-tagcca------------------taaccgcagcgca-acaccatactgctt----------------------------------------cgcaacggcgcgcattt-----------------gagtacgcatccagaatcatagttgacaacgtgt-ctcacaggaagccgccgagctgggcaagggctccttcaagtacgcgtgggtgctcgacaagctgaaggccgagcgtgagcgtggtatcacgatcgacatcgctctttggaagttcgagactcccaag-----tactatgtcaccgtcattga--cgctccgggtc----accgtgacttcatcaagaacatgatcact
>Intumescentia_tinctorum_CGMCC3.23636
cctagtaacggcga-gtgaagcggcaacagctcaaatttgaaatctggcgcaagcccgagttgtaatttgtag-aggatgcttctgggcagcg-gccggtctaagttccttggaacaggacgtcatagagggtgagaat-cccgtatgcgaccgg-ttggcacccgtcacgtagctccttcgacgagtcgagt-tgtttgggaatgcagctctaaatgggaggtaaatgccttctaaagctaaataccggccagagaccgatagcgcacaagtagagtgatcgaaagatgaaaagcacttt-ggaaagagagttaaaaagcacgtgaaattgttgaaagggaagcgcatgcaaccagacttgtcggcgg-tgttccgccggtctttt--gac--cggtctac-tcgccgtcggcaggccagcatcacttgggagcgccggataaaggcgcggggaatgtggctcctc------ggagtgttatagccccgcgtgcaatacggcgccttccgagtgaggtccgcgcttcggctaggatgctggcgtaatggttgtctgcggcccgtcttgaaacacggaccaaggagtctaacatctgtgcgagtgttc-gggtgtcaaacccctacgcgtaatgaaagtgaacggaggtgggaact----------------------------tc----ggtgcaccatcgaccgatcctgatgtc--ctcggatggatttgagtaagagcatagctgttgggacccgaaagatggtgaactatgcctgaatagggtgaagccagaggaaactct------ggtggaggctcgcagcggttctgacgtgcaaatcgatcgtcaaatttgnnnnnnnnnnnnnnnnnnnnnnnnnnnnnnncgtaggtgaacctgcggagggatcattacc-gagcgag---ggc-ctcc-g-ggt-ccgacct-ccaacccctttgttg--taccg--ac------cctgttgcctcgggggcgaccc--g---gcc----tttgggcg-tcttggggcccccggtgg-a-cc-actc----aaaacactgcatcttt------tg-cgtctgagtt--agat-attgaatc-aatcaaaactttcaacaacggatctcttggttctggcatcgatgaagaacgcagcgaaatgcgataagtaatgtgaattgcagaattcagtgaatcatcgaatctttgaacgcacattgcgccccttggtattccggggggcatgcctgttcgagcgtcatt-acaccactcaagcctgg-cttggtattgggcg--tccgcggccgc----gttcccgcgaccgcgcgccctaatgt---ctt-cggctgagc----cgtccg-tct-c-taagcgttgtggtcttttcaga--ttcgctt-gcgaggccg----ggccggtttgat------cgccgct-aaacacccct-------tctcacaaggttgacctcggatcaggtagggatacccgctgaacttaagcatatcaataannnnnnnnNNNNNNNNNNNNNNNNNNNNNNNNNNNNNNNNNNNNNNNNNN---NNNNNNN-ctgtcccgaag---ctgtggcagcgggctccaagctgacagc-gcaa--cagcatccattgtcggccgaccgcgccaccatgggtatgtcgaagccttatcatttgcatcact----gcagaatggatcgtctgacaagagcacagtatcatgattggtatgggccagaaggactcatacgtcggcgacgaggcacagagcaagcgtggtatcctcaccctgcggtacccgatcgagcacggtgtcgtcaccaactgggacgacatggagaagatctggcatcacaccttctacaacgagctccgtgttgcaccagaggagcacccggtcctgctcaccgaggcacccatcaaccccaagtccaaccgtgagaagatgacgcagatcgtcttcgagaccttcaacgcgcccgccttttacgtctccatccaggccgtgctatccctgtacgcctctggtcgtaccaccggtatcgtgctcgactccggtgacggtgtcactcacgttgtcccgatctacgagggtttcgcgcttccgcacgccatctcccgtgtcgacatgNNNNNNNNNNNNNNNNNNNNNNGGCGATGGTACAAGAACACTTCCACAGACTCCGCTAACCCA----------------------CCTACTAACCACACCC--------TTACAGGCCAAATCACGACCAAAGAGCTCGGCACCGTCATGCGCTCCCTGGGCCAGAACCCCTCCGAGTCCGAGCTGCAAGACATGATCAACGAAGTCGACGCCGACAACAACGGCACCATCGACTTCCCGGAGTTCCTGACCATGATGGCGCGCAAGATGAAGGACACGGACTCCGAAGAGGAAATCCGCGAGGCCTTCAAGGTCTTTGACCGCGACAACAATGGCTTCATCAGCGCCGCCGAGCTCAGGCACGTCATGACGAGCATTGGCGAGAAGTTGACGGACGATGAGGTGGATGAGATGATCNnnnnnnnnnnnnnnnnnnnnnnnnnnnnnnnnnnnnnnnnnnnnnnnnnnnnnnnnnnnnnnnnnnnnnnnnacctgcaccgctgcgtggagagcaaccgcgagttcaacatcaccttggccgttaaatccaacatccttacttccggcctgcggtactgtctcgcgacaggcaattggggcgatcagaagaaggctgccagcgcgaaggcgggtgtaagtcaagtgctgaatcggtatacctacgcctccacgctctccncatttgcggcgaacgaacacgccaatcgggagagatggcaagatcgcaaaacctcgccaactgcacaacacgcactggggcctcgtgtgcccggcagaaacgccggagggccaagcgtgtggactggtgaagaatctggcgctgatttt-------------cttatcgctgcaaac--------------------------gcactgaggggcag------------------------------acttggtggggcgcggatttg---------------tgggcttggctca----------------------------------gcgacagc-tagcca------------------taaccgcagcgca-acaccatactgctt----------------------------------------cgcaacggcgcgcattt-----------------gagtacgcatccagaatcatagttgacaacgtgt-ctcacaggaagccgccgagctgggcaagggctccttcaagtacgcgtgggtgctcgacaagctgaaggccgagcgtgagcgtggtatcacgatcgacatcgctctttggaagttcgagactcccaag-----tactatgtcaccgtcattga--cgctccgggtc----accgtgacttcatcaagaacatgatcact
>Intumescentia_vitii_CGMCC3.23741_T
nnnnnnnnnnnnnn-nnnnnnnnnnnnnnnnnnnnnnnnnnnnnnnnnnnnnnnnnnnnnnnnnnnnnnnnnn-nnnnnnnnnnnnnnnnncg-gccggtctaagttccttggaacaggacgtcatagagggtgagaat-cccgtatgcgaccgg-ttggcacccgtcacgtagctccttcgacgagtcgagt-tgtttgggaatgcagctctaaatgggaggtaaatgccttctaaagctaaatagcggccagagaccgatagcgcacaagtagagtgatcgaaagatgaaaagcacttt-ggaaagagagttaaaaagcacgtgaaattgttgaaagggaagcgcatgcaaccagacttgtcggcgg-tgttccgccggtcttct--gac--cggtctac-tcgccgtcggcaggccagcatcacttgggagcgccggataaaggcgcggggaatgtggctcctc------ggagtgttatagccccgcgtgcaatacggcgcctcccgagtgaggtccgcgcttcggctaggatgctggcgtaatggttgtctgcggcccgtcttgaaacacggaccaaggagtctaacatctgtgcgagtgttc-gggtgtcaaacccctacgcgtaatgaaagtgaacggaggtgggaact----------------------------tc----ggtgcaccatcgaccgatcctgatgtc--ctcggatggatttgagtaagagcatagctgttgggacccgaaagatggtgaactatgcctgaatagggtgaagccagaggaaactct------ggtggaggctcgcagcggttctgacgtgcaaatcgatcgtcaaatttgggtatgnnnnnnnnnnnnnnnnnnnnnnnnncgtaggtgaacctgcggagggatcattacc-gagtgag---ggc-ctcc-g-ggt-ccgacct-ccaacccctttgttg--taccg--ac------cctgttgcctcgggggcgaccc--g---gcc----ttcgggcg-tcttggggcccccggtgg-a-cc-actc----aaaacactgcatcttt------tg-cgtctgagtc--agat--ttgaatc-aatcaaaactttcaacaacggatctcttggttctggcatcgatgaagaacgcagcgaaatgcgataagtaatgtgaattgcagaattcagtgaatcatcgaatctttgaacgcacattgcgcccctcggtattccggggggcatgcctgttcgagcgtcatt-acaccactcaagcctgg-cttggtattgggcg--tccgcggccgc-----ttcacgcagccgcgcgccctaatgt---ctt-cggctgagc----cgtccg-tct-c-taagcgttgtggtcttttcaga--ttcgctt-gcgaggccg----ggctggttcgat------cgccgtt-aaacacccc--------tctcacaaggttgacctcggatcaggtagggatacccgctgaacttaagcatatcaataagcggaggaNNNNNNNNNNNNNNNNNNNNNNNNNNNNNNNNNNNNNNNNNN---NNNNNNN-NNNNNNNNNNN---NNNNNNNagcggactccaagctgacagg-gcaa--cagcatccattgtcggccgaccgcgccatcatgggtatgtcgatgtcacaccgcatcaatcact----gcggaacggattatctgacaagagcacagaatcatgattggtatgggccaaaaggactcatatgttggcgacgaggcacagagcaagcgtggtatcctcacactgcggtacccgatcgagcacggtgtcgtcaccaactgggacgacatggagaagatctggcatcacaccttctacaatgagctccgtgtcgcaccagaggagcacccggtcctgctcaccgaggcgcccatcaaccccaagtccaaccgcgagaagatgacgcagatcgtcttcgagaccttcaacgcgcccgccttctacgtctccatccaggccgtgctgtccctgtacgcctctggtcgtaccaccggtatcgtgctcgactccggtgatggtgtcactcacgttgtcccgatctacgagggtttcgcgctcccgcacgccatctcccgtgttgacatgNNNNNNNNNNNNNNNNNNNNNNNNNNNNGGTACAACAATCTCCTCACAAACCCCGCAAGCCCT----------------------CCTGCTAACCTGACC---------ATCCAGGCCAAATCACCACCAAAGAGCTCGGCACCGTCATGCGCTCCCTGGGCCAGAACCCCTCCGAGTCCGAGCTGCAAGACATGATCAACGAAGTCGACGCCGACAACAACGGCACCATCGACTTCCCGGAGTTCCTGACCATGATGGCGCGCAAGATGAAGGACACGGACTCCGAGGAAGAGATCCGCGAGGCCTTCAAGGTCTTCGACCGCGACAACAACGGCTTCATCAGCGCCGCCGAGCTCAGGCACGTCATGACGAGCATTGGCGAGAAGTTGACGGATGATGAGGTGGATGAGATGATCCnnnnnnnnnnnnnnnnnnnnnnnnnnnnnnnnnnnnnnnnnnnnnnnnnnnnnnnnnnnnnnnnnnnnnnnnatctgcaccgatgcgtggagagtaaccgcgagttcaacatcacactcgccgtcaaatccaacatccttacttccggcctgcggtattgtctcgcgacgggtaactggggcgatcaaaagaaagctgcttctgcgaaagcgggcgtcagccaggtcctgaatcggtatacctacgcctccacgctctct-catttgcggcggacgaatacgccgattggcagagatggcaagattgccaaaccgcgccaactgcacaacacacactggggtctcgtgtgcccggcggaaacgccggagggccaagcgtgtggactggtgaagaatttggcgctaatttt-------------cttatcgctgcaaac--------------------------gcactgaggggcag------------------------------acttggtggggcgcgacttgt----------------gggcctggctca----------------------------------gcgacagc-tagcca------------------caaccgcagcgca-gcaccatactgcct----------------------------------------cgcaacggcgtgcatct------------------cgtttgcatgcacaatcatggctgacaacatgt-ctcacaggaagccgccgagctgggcaagggctccttcaagtacgcgtgggtgctcgacaagctgaaggccgagcgtgagcgtggtatcacgatcgacatcgccctttggaagttcgagactcccaag-----tactatgtcaccgtcatcga--cgctccgggtc----accgtgacttcatcaagaacatgatcact
>Lapidomyces_hispanicus_CBS_118764
nnnnnnnnnnnnnn-nnnnnnnnnnnnnnnnnnnnnnnnnnnnnnnnnnnnnnnnnnnnnnnnnnnnnngtag-aggatgcttctaggcagcg-gcctttctaagttccttggaacaggacgtcatagagggtgagaat-cccgtatgcgaccgg-ttggcacctaatacgtagctccttcgacgagtcgagt-agtttgggaatgctgctctaaatgggaggtaaatttcttctaaagctaaataccggccagagaccgatagcgcacaagtagagtgatcgaaagatgaaaagcacttt-ggaaagagagttaaaaagcacgtgaaattgttgaaagggaagcgcatgcaaccagacttgtcggcgg-tgttccgccggtcttct--gac--cggtctac-tcgccgtcggcaggccagcatcacttggggccgccggataaaggc-ccgggaatgtagctcctc------ggagtgttatagcccggcgcacaatacggcgcgtcccgagtgaggtccgcgcttcggctaggatgctggcgtaatggttgtttgcggcccgtcttgaaacacggaccaaggagtctaacatctatgcgagtgttc-gggtgtcaaacccctacgcgtaatgaaagtgaacggaggtgggaacc----------------------------gcaa--ggtgcaccatcgaccgatcctgatgtc--ttcggatggatttgagtaagagcatagctgttgggacccgaaagatggtgaactatgcctgaatagggtgaagccagaggaaactct------ggtggaggctcgcagcggttctgacgtgcaaatcgatcgtcaaatttgggtataggggcgaaagactaatcgaaccatcnnnnnnnnnnnnnnnnnnnnnnnnnnnnnn-nnnnnnn---nnn-nnnn-n-nnn-nnnnnnn-nnnnnnnnnnnnn-n--nnnnn--nnn-----nnnnnnnnnnnnnnnnnnnnnn--n---nnn----nnnnnnnn-----nnnnnnnnnnnnnn-n-nn-nnnn----nnnnnnnnnnnnn-nn------nn-nnnnnnnnnn--nnnn-nnnnnnnn-nnnnnnnnnnnnnnnnnnnnnnnnnnnnnnnnnnnnnnnnnnnnnnnnnnnnnnnnnnnnnnnnnnnnnnnnnnnnnnnnnnnnnnnnnnnnnnnnnnnnnnnnnnnnnnnnnnnnnnnnnnnnnnnnnnnnnnnnnnnnnnnnnnnnnnnnnnnnnnnnnnnnnnnnnnnnnnnnnnnnnnnnnnnnnnnnnnn-nnnnnnnnnnn----------nnnnnnnnnnnnnnnnnnnnn---nnn-nnnnnnnnn----nnnnnn-nnn-n-nnnnnnnnnnnnnnnnnn-----nnnnnnnn-nnnnnnnnn----nnnnnnnnnnnn------nnnnnnnnnnnnnnnnnnn--------nnnnnnnnnnnnnnnnnnnnnnnnnnnnnnnnnnnnnnnnnnnnnnnnnnnnnnnnnnnnnnnnnnNNNNNNNNNNNNNNNNNNNNNNNNNNNNNNNNNNNNNNNNNN---NNNNNNN--NNNNNNNNNN---NNNNNNNNNNNNNNNNNNNNNNNNNNNN-NNNN--NNNNNNNNNNNNNNNNNNNNNNNNNNNNNNNNNNNNNNNNNNNNNNNNNNNNNNNNNNNNNN---------NNNNNNNNNNNNNNNNNNNNNNNNNNNNNNNNNNNNNNNNNNNNNNNNNNNNNNNNNNNNNNNNNNNNNNNNNNNNNNNNNNNNNNNNNNNNNNNNNNNNNNNNNNNNNNNNNNNNNNNNNNNNNNNNNNNNNNNNNNNNNNNNNNNNNNNNNNNNNNNNNNNNNNNNNNNNNNNNNNNNNNNNNNNNNNNNNNNNNNNNNNNNNNNNNNNNNNNNNNNNNNNNNNNNNNNNNNNNNNNNNNNNNNNNNNNNNNNNNNNNNNNNNNNNNNNNNNNNNNNNNNNNNNNNNNNNNNNNNNNNNNNNNNNNNNNNNNNNNNNNNNNNNNNNNNNNNNNNNNNNNNNNNNNNNNNNNNNNNNNNNNNNNNNNNNNNNNNNNNNNNNNNNNNNNNNNNNNNNNNNNNNNNNNNNNNNNNNNNNNNNNNNNNNNNNNNNNNNNNNNNnnnnnnnnnnnnnnnnnnnnnnnnnnnnnnnnnnnnnnnnnnnnnnnnnnnnnnnnnnnnnn-----------------------nnnnnnnnnnnnnnnn--------nnnnnnnnnnnnnnnnnnnnnnnnnnnnnnnnnnnnnnnnnnnnnnnnnnnnnnnnnnnnnnnnnnnnnnnnnnnnnnnnnnnnnnnnnnnnnnnnnnnnnnnnnnnnnnnnnnnnnnnnnnnnnnnnnnnnnnnnnnnnnnnnnnnnnnnnnnnnnnnnnnnnnnnnnnnnnnnnnnnnnnnnnnnnnnnnnnnnnnnnnnnnnnnnnnnnnnnnnnnnnnnnnnnnnnnnnnnnnnnnnnnnnnnnnnnnnnnnnnnnnnnnnnnnnnnnnnnnnnnnnnnnnnnnnnnnnnnnnnnnnnnnnnnnnnnnnnnnnnnnnnnnnnatggcgcaagttattcagttgaagttcgctcaactgatcaaagacatcagaggctacctgcatcgctgcgtcgagcagggccgagacttcaacatcacgctagctgtcaaatccaacattatcacttctggcttgcgatactgtcttgcaaccggaaactggggagaccagaagaaggctgcctctgcaaaggctggtgtcagtcaagtgctgaaccgatacacatacgcttccacgttatca-catctacgacgaaccaacactcccatnnnnnnnnnnnnnnnnnnnnnnnnnnnnnnnnnnnnnnnnnnnnnnnnnnnnnnnnnnnnnnnnnnnnnnnnnnnnnnnnnnnnnnnnnnnnnnnnnnnnnnnnnnnnnnnnnnnnnnnNNNN-------------NNNNNNNNNNNNNNN--------------------------NNNNNNNNNNNNNN------------------------------NNNNNNNNNNNNNNNNNNNNNNNNNNN---------NNNNNNNNNNNNNNNNNN--------------------NNNNNNNNNNNNNNNNNNNNNNNNNN----------------NNNNNNNNNNNNN-NNNNNNNNNNNNNNNNNNNNNNNNNN-----------------------NNNNNNNNNNNNNNNNNNNNNN------------------NNNNNNNNNNNNNNNNNNNNNNNNNNNNNNNNN-NNNNNNNNNNNNNNNNNNNNNNNNNNNNNNNNNNNNNNNNNNNNNNNNNNNNNNNNNNNNNNNNNNNNNNNNNNNNNNNNNNNNNNNNNNNNNNNNNNNNNNNNNNNNNNNNNNNNNNNNNNNNNN------NNNNNNNNNNNNNNNNNNNN--NNNNNNNNNNN----NNNNNNNNNNNNNNNNNNNNNNNNNNNNN
>Meristemomyces_frigidus_CCFEE_5457
ctcagtaacggcga-gtgaagcggcaacagctcaaatttgaaatctggcgcaagcccgagttgtaatttgtag-aggatgcttctgggcagcg-gccggtctaagttccttggaacaggacgtcatagagggtgagaat-cccgtatgcgaccgg-ttggcaccctatacgtagctccttcgacgagtcgagt-tgtttgggaatgcagctctaaatgggaggtaaatttcttctaaagctaaataccggccagagaccgatagcgcacaagtagagtgatcgaaagatgaaaagcacttt-ggaaagagagttaaaaagcacgtgaaattgttgaaagggaagcgcacgcaaccagacttgttggcgg-tgttccgccggtcttct--gac--cggtctac-tcgccgccgacaggccagcatcacttgggtgcgccggataaaggcgcggggaatgtagctcccttc--ggggagtgttatagccccgcgcacaatacggtgccgcccgagtgaggtccgcgcttcggctaggatgctggcgtaatggttgtgtgcggcccgtcttgaaacacggaccaaggagtctaacatctatgcgagtgttc-gggtgtcaaacccctacgcgtaatgaaagtgaacggaggtgggaacc----------------------------gcaa--ggtgcaccatcgaccgatcctgatgtc--ttcggatggatttgagtaagagcatagctgttgggacccgaaagatggtgaactatgcctgaatagggtgaagccagaggaaactct------ggtggaggctcgcagcgg-tctgacgtgcaaatcgatcgtcaaatttgggtataggggcgaaagactaatcgaaccatcnnnnnnnnnnnnnnnnnnnnnnnnnnnnnn-nnnnnnn---nnn-nnnn-n-nnn-nnnnnnn-nnnnnnnnnnnnn-n--nnnnn--nnn-----nnnnnnnnnnnnnnnnnnnnnn--n---nnn----nnnnnnnn-----nnnnnnnnnnnnnn-n-nn-nnnn----nnnnnnnnnnnnn-nn------nn-nnnnnnnnnn--nnnn-nnnnnnnn-nnnnnnnnnnnnnnnnnnnnnnnnnnnnnnnnnnnnnnnnnnnnnnnnnnnnnnnnnnnnnnnnnnnnnnnnnnnnnnnnnnnnnnnnnnnnnnnnnnnnnnnnnnnnnnnnnnnnnnnnnnnnnnnnnnnnnnnnnnnnnnnnnnnnnnnnnnnnnnnnnnnnnnnnnnnnnnnnnnnnnnnnnnnnnnnnnnn-nnnnnnnnnnn----------nnnnnnnnnnnnnnnnnnnnn---nnn-nnnnnnnnn----nnnnnn-nnn-n-nnnnnnnnnnnnnnnnnn-----nnnnnnnn-nnnnnnnnn----nnnnnnnnnnnn------nnnnnnnnnnnnnnnnnnn--------nnnnnnnnnnnnnnnnnnnnnnnnnnnnnnnnnnnnnnnnnnnnnnnnnnnnnnnnnnnnnnnnnnNNNNNNNNNNNNNNNNNNNNNNNNNNNNNNNNNNNNNNNNNN---NNNNNNN--NNNNNNNNNN---NNNNNNNNNNNNNNNNNNNNNNNNNNNN-NNNN--NNNNNNNNNNNNNNNNNNNNNNNNNNNNNNNNNNNNNNNNNNNNNNNNNNNNNNNNNNNNNN---------NNNNNNNNNNNNNNNNNNNNNNNNNNNNNNNNNNNNNNNNNNNNNNNNNNNNNNNNNNNNNNNNNNNNNNNNNNNNNNNNNNNNNNNNNNNNNNNNNNNNNNNNNNNNNNNNNNNNNNNNNNNNNNNNNNNNNNNNNNNNNNNNNNNNNNNNNNNNNNNNNNNNNNNNNNNNNNNNNNNNNNNNNNNNNNNNNNNNNNNNNNNNNNNNNNNNNNNNNNNNNNNNNNNNNNNNNNNNNNNNNNNNNNNNNNNNNNNNNNNNNNNNNNNNNNNNNNNNNNNNNNNNNNNNNNNNNNNNNNNNNNNNNNNNNNNNNNNNNNNNNNNNNNNNNNNNNNNNNNNNNNNNNNNNNNNNNNNNNNNNNNNNNNNNNNNNNNNNNNNNNNNNNNNNNNNNNNNNNNNNNNNNNNNNNNNNNNNNNNNNNNNNNNNNNNNNNNNNNNNNNnnnnnnnnnnnnnnnnnnnnnnnnnnnnnnnnnnnnnnnnnnnnnnnnnnnnnnnnnnnnnn-----------------------nnnnnnnnnnnnnnnn--------nnnnnnnnnnnnnnnnnnnnnnnnnnnnnnnnnnnnnnnnnnnnnnnnnnnnnnnnnnnnnnnnnnnnnnnnnnnnnnnnnnnnnnnnnnnnnnnnnnnnnnnnnnnnnnnnnnnnnnnnnnnnnnnnnnnnnnnnnnnnnnnnnnnnnnnnnnnnnnnnnnnnnnnnnnnnnnnnnnnnnnnnnnnnnnnnnnnnnnnnnnnnnnnnnnnnnnnnnnnnnnnnnnnnnnnnnnnnnnnnnnnnnnnnnnnnnnnnnnnnnnnnnnnnnnnnnnnnnnnnnnnnnnnnnnnnnnnnnnnnnnnnnnnnnnnnnnnnnnnnnnnnnnatggcacaagtcttccggctcaagtttgcgcagcttgtaaaggacatccggcagtacttgcatgagtgtgtcgagcagggccgcgagttcaacatcacgcttgcggtgaagtcgaacatcatcacttctgggctgcgttactgcttggcgacgggtaattggggcgaccagaagaaagctgccagtgccaaggctggtgtcagtcaggtgctgaattggtacacatacgcctccacgctatca-catcttcggcgcacgaacacacctatnnnnnnnnnnnnnnnnnnnnnnnnnnnnnnnnnnnnnnnnnnnnnnnnnnnnnnnnnnnnnnnnnnnnnnnnnnnnnnnnnnnnnnnnnnnnnnnnnnnnnnnnnnnnnnnnnnnnnnnNNNN-------------NNNNNNNNNNNNNNN--------------------------NNNNNNNNNNNNNN------------------------------NNNNNNNNNNNNNNNNNNNNNNNNNNN---------NNNNNNNNNNNNNNNNNN--------------------NNNNNNNNNNNNNNNNNNNNNNNNNN----------------NNNNNNNNNNNNN-NNNNNNNNNNNNNNNNNNNNNNNNNN-----------------------NNNNNNNNNNNNNNNNNNNNNN------------------NNNNNNNNNNNNNNNNNNNNNNNNNNNNNNNNN-NNNNNNNNNNNNNNNNNNNNNNNNNNNNNNNNNNNNNNNNNNNNNNNNNNNNNNNNNNNNNNNNNNNNNNNNNNNNNNNNNNNNNNNNNNNNNNNNNNNNNNNNNNNNNNNNNNNNNNNNNNNNNN------NNNNNNNNNNNNNNNNNNNN--NNNNNNNNNNN----NNNNNNNNNNNNNNNNNNNNNNNNNNNNN
>Microcyclospora_pomicola_CBS_126141_T
ctcagtaacggcga-gtgaagcggcaacagctcaaatttgaaatctggcgtccgcccgagttgtaatttgcag-aggatgcttcggggcagcg-gccgatctaagtcctttggaacagggcgtcacagagggtgagaat-cccgtatgtgatcgg-ctggcaccccacacgtagctccttcgacgagtcgagt-tgtttgggaatgcagctctaaatgggaggtaaatttcttctaaagctaaataccggccagagaccgatagcgcacaagtagagtgatcgaaagatgaaaagcacttt-ggaaagagagtcaaacagcacgtgaaattgttgaaagggaagcgcatgcaaccagacttgtcggcgg-tgttcccccggtcttct--gac--cgggtcac-tcgccgccggcaggccagcatcgtttgcgaccgccggagaaaggcgcagggaatgtggctcctc------ggagtgttatagccctgcgcacaatacggtgcgtcgcgagcgaggtccgcgcttcggctaggatgctggcgtaatggtcgtatgcggcccgtcttgaaacacggaccaaggagtctaccatctatgcgagtgttc-gggtgtcaaacccctacgcgcaatgaaagtgaacggaggtgggaacg--------------------------------caagtgcaccatcgaccgatcctgatgtc--ttcggatggatttgagtaagagcatagctggtgggacccgaaagatggtgatctttacttgaatagggtgaagccagaggaaactct------ggtggaggctcgcagcggttctgacgtgcaaatcgatcgtcaaatttgggtaaaggggcgaaagactaatcgaaccatccgtaggtgaacctgcggagggatcattacc-gagtgag---ggc-cctc-gtggc-ccgacctctcca-ccctttgctg-tgaccgtaaccgtttgtctgtcgcctcgggggaccccgacgttcgcgt----------------cggccccccggcgt-g-ccaacc------aacctctgcatcttc------tgtcgtccgagtc--atattgcataata-aagcaaaactttcaacaacggatctcttggttctggcatcgatgaagaacgcagcgaaatgcgataagtaatgtgaattgcagaattccgtgaatcatcgaatctttgaacgcacattgcgcccctcggtattccggggggcatgcttgttcgagcgtcatt-acacccctccagcctcg-ctgggtcttgggcg--tccgcggt--------------ccgccgcgcgcctcaatgt---cgc-cggccggtg----cgcctg-tcc-c-cgagcgtcgtgaccattcgg----ttcgctc-gtgagggt-----cgggggcgctgc-------gccgtg-aaacctctc----------cattcaggttgacctcggatcaagtagggatacccgctgaacttaagcatatcaannnnnnnnnnnNNNNNNNNNNNNNNNNNNNNNNNNNNNNNNNNNNNNNNNNNN---NNNNNNN--NNNNNNNNNN---NNNNNNNNNNNNNNNNNNNNNNNNNNNN-NNNN--NNNNNNNNNNNNNNNNNNNNNNNNNNNNNNNNNNNNNNNNNNNNNNNNNNNNNNNNNNNNNN---------NNNNNNNNNNNNNNNNNNNNNNNNNNNNNNNNNNNNNNNNNNNNNNNNNNNNNNNNNNNNNNNNNNNNNNNNNNNNNNNNNNNNNNNNNNNNNNNNNNNNNNNNNNNNNNNNNNNNNNNNNNNNNNNNNNNNNNNNNNNNNNNNNNNNNNNNNNNNNNNNNNNNNNNNNNNNNNNNNNNNNNNNNNNNNNNNNNNNNNNNNNNNNNNNNNNNNNNNNNNNNNNNNNNNNNNNNNNNNNNNNNNNNNNNNNNNNNNNNNNNNNNNNNNNNNNNNNNNNNNNNNNNNNNNNNNNNNNNNNNNNNNNNNNNNNNNNNNNNNNNNNNNNNNNNNNNNNNNNNNNNNNNNNNNNNNNNNNNNNNNNNNNNNNNNNNNNNNNNNNNNNNNNNNNNNNNNNNNNNNNNNNNNNNNNNNNNNNNNNNNNNNNNNNNNNNNNNNNNNNNNnnnnnnnnnnnnnnnnnnnnnnnnnnnnnnnnnnnnnnnnnnnnnnnnnnnnnnnnnnnnnn-----------------------nnnnnnnnnnnnnnnn--------nnnnnnnnnnnnnnnnnnnnnnnnnnnnnnnnnnnnnnnnnnnnnnnnnnnnnnnnnnnnnnnnnnnnnnnnnnnnnnnnnnnnnnnnnnnnnnnnnnnnnnnnnnnnnnnnnnnnnnnnnnnnnnnnnnnnnnnnnnnnnnnnnnnnnnnnnnnnnnnnnnnnnnnnnnnnnnnnnnnnnnnnnnnnnnnnnnnnnnnnnnnnnnnnnnnnnnnnnnnnnnnnnnnnnnnnnnnnnnnnnnnnnnnnnnnnnnnnnnnnnnnnnnnnnnnnnnnnnnnnnnnnnnnnnnnnnnnnnnnnnnnnnnnnnnnnnnnnnnnnnnnnnnnnnnnnnnnnnnnnnnnnnnnnnnnnnnnnnnnnnnnnnnnnnnnnnnnnnnnnnnnnnnnnnnnnnnnnnnnnnnnnnnnnnnnnnnnnnnnnnnnnnnnnnnnnnnnnnnnnnnnnnnnnnnnnnnnnnnnnnnnnnnnnnnnnnnnnnnnnnnnnnnnnnnnnnnnnnnnnnnnnnnnnnnnnnnnnnnnnnnnnnnnnnnnnnnnnnnnnnnnnnnnnnnnnnnnnnnnnnnnnnnnnn-nnnnnnnnnnnnnnnnnnnnnnnnnnnnnnnnnnnnnnnnnnnnnnnnnnnnnnnnnnnnnnnnnnnnnnnnnnnnnnnnnnnnnnnnnnnnnnnnnnnnnnnnnnnnnnnnnnnnnnnnnnnnnnnnnnnnnnnnnnnnnnnnnatct-------------ttcgcccttgcgtgg--------------------------cgttggaggggcgacgaaattttgccccgccttccttatcgaaactttggtgggctgtcgaatttgctg----------tggcgtttggccgagcctctctccagcaacatcacaacccaccaccttacatcctt-acccttaccaccgcgaacatcaaaaagtttcaacaca-cagccggctgggcctatctccaccacaacgtcagatcgcacatccttgcgtcctcgccttcgtcctcgcga--tcatcatgcagccgggatacaacccgtcgtccgatcatggctaacaact-tctacaggaagccgctgagttgggcaagggttccttcaagtacgcatgggtgcttgacaagctgaaggccgagcgtgagcgtggtatcaccattgatatcgccctctggaagttcgagactcccaaagtaagtaccacatcccaaacatcat--tttacacagacgcatagctaacggctgtgaagtacatggttaca
>Monticola_elongata_CCFEE_5492
nnnnnnnnnnnnnn-nnnnnnnnnnnnnnnnnnnnnnnnnnnnnnnnnnnnnnnnnnnnnnnnnnnnnngtag-aggatgcttctgggcagcg-gccggtctaagttccttggaacaggacgtcatagagggtgagaat-cccgtatgcgaccgg-ctggcacccgtcacgtagctccttcgacgagtcgagtgtgtttgggaatgcagctctaaatgggtggtaaattccatctaaagctaaataccggccagagaccgatagcgcacaagtagagtgatcgaaagatgaaaagcacttt-ggaaagagagttaaaaagcacgtgaaattgttgaaagggaagcgcatgcaaccagacttgtcggcgg-tgttccgccggtcttct--gac--cggtctac-tcgccgccgacaggccagcatcgtgtgggtgcgccggataaaggcgccgggaatgtggcccctc------ggggtgttatagcccggcgcacaatacggtgccgcccgcgcgaggtccgcgcttcggctaggatgctggcgtaatggtcgtatgcggcccgtcttgaaacacggaccaaggagtctaacatctgtgcgagtgttc-gggtgtcaaacccctacgcggaatgaaagtgaacggaggtgggagct----------------------------tc----ggcgcaccatcgaccgatcctgatgtc--ctcggatggatttgagtaagagcatagctgttgggacccgaaagatggtgaactatgcctgaatagggtgaagccagaggaaactct------ggtggaggctcgcagcggttctgacgtgcaaatcgatcgtcaaatttgggtataggggcgaaagacnnnnnnnnnnnnnnnnnnnnnnnnnnnnnnnnnnnnnnnnnnn-nnnnnnn---nnn-nnnn-n-nnn-nnnnnnn-nnnnnnnnnnnnn-n--nnnnn--nnn-----nnnnnnnnnnnnnnnnnnnnnn--n---nnn----nnnnnnnn-----nnnnnnnnnnnnnn-n-nn-nnnn-----nnnnnnnnnnnn-nn------nn-nnnnnnnnnn--nnnn-nnnnnnnn-nnnnnnnnnnnnnnnnnnnnnnnnnnnnnnnnnnnnnnnnnnnnnnnnnnnnnnnnnnnnnnnnnnnnnnnnnnnnnnnnnnnnnnnnnnnnnnnnnnnnnnnnnnnnnnnnnnnnnnnnnnnnnnnnnnnnnnnnnnnnnnnnnnnnnnnnnnnnnnnnnnnnnnnnnnnnnnnnnnnnnnnnnnnnnnnnnnn-nnnnnnnnnnn----------nnnnnnnnnnnnnnnnnnnnn---nnn-nnnnnnnnn----nnnnnn-nnn-n-nnnnnnnnnnnnnnnnnn-----nnnnnnnn-nnnnnnnnn----nnnnnnnnnnnn------nnnnnnnnnnnnnnnnnnn--------nnnnnnnnnnnnnnnnnnnnnnnnnnnnnnnnnnnnnnnnnnnnnnnnnnnnnnnnnnnnnnnnnnNNNNNNNNNNNNNNNNNNNNNNNNNNNNNNNNNNNNNNNNNN---NNNNNNN--NNNNNNNNNN---NNNNNNNNNNNNNNNNNNNNNNNNNNNN-NNNN--NNNNNNNNNNNNNNNNNNNNNNNNNNNNNNNNNNNNNNNNNNNNNNNNNNNNNNNNNNNNNN---------NNNNNNNNNNNNNNNNNNNNNNNNNNNNNNNNNNNNNNNNNNNNNNNNNNNNNNNNNNNNNNNNNNNNNNNNNNNNNNNNNNNNNNNNNNNNNNNNNNNNNNNNNNNNNNNNNNNNNNNNNNNNNNNNNNNNNNNNNNNNNNNNNNNNNNNNNNNNNNNNNNNNNNNNNNNNNNNNNNNNNNNNNNNNNNNNNNNNNNNNNNNNNNNNNNNNNNNNNNNNNNNNNNNNNNNNNNNNNNNNNNNNNNNNNNNNNNNNNNNNNNNNNNNNNNNNNNNNNNNNNNNNNNNNNNNNNNNNNNNNNNNNNNNNNNNNNNNNNNNNNNNNNNNNNNNNNNNNNNNNNNNNNNNNNNNNNNNNNNNNNNNNNNNNNNNNNNNNNNNNNNNNNNNNNNNNNNNNNNNNNNNNNNNNNNNNNNNNNNNNNNNNNNNNNNNNNNNNNNNNNnnnnnnnnnnnnnnnnnnnnnnnnnnnnnnnnnnnnnnnnnnnnnnnnnnnnnnnnnnnnnn-----------------------nnnnnnnnnnnnnnnn--------nnnnnnnnnnnnnnnnnnnnnnnnnnnnnnnnnnnnnnnnnnnnnnnnnnnnnnnnnnnnnnnnnnnnnnnnnnnnnnnnnnnnnnnnnnnnnnnnnnnnnnnnnnnnnnnnnnnnnnnnnnnnnnnnnnnnnnnnnnnnnnnnnnnnnnnnnnnnnnnnnnnnnnnnnnnnnnnnnnnnnnnnnnnnnnnnnnnnnnnnnnnnnnnnnnnnnnnnnnnnnnnnnnnnnnnnnnnnnnnnnnnnnnnnnnnnnnnnnnnnnnnnnnnnnnnnnnnnnnnnnnnnnnnnnnnnnnnnnnnnnnnnnnnnnnnnnnnnnnnnnnnnnnnnnnnnnnnnnnnnnnnnnnnnnnnnnnnnnnnnnnnnnnnnnnnnnnnnnnnnnnnnnnnnnnnnnnnnnnnnnnnnnnnnnnnnnnnnnnnnnnnnnnnnnnnnnnnnnnnnnnnnnnnnnnnnnnnnnnnnnnnnnnnnnnnnnnnnnnnnnnnnnnnnnnnnnnnnnnnnnnnnnnnnnnnnnnnnnnnnnnnnnnnnnnnnnnnnnnnnnnnnnnnnnnnnnnnnnnnnnnnnnnnnn-nnnnnnnnnnnnnnnnnnnnnnnnnnnnnnnnnnnnnnnnnnnnnnnnnnnnnnnnnnnnnnnnnnnnnnnnnnnnnnnnnnnnnnnnnnnnnnnnnnnnnnnnnnnnnnnnnnnnnnnnnnnnnnnnnnnnnnnnnnnnnnnnnNNNN-------------NNNNNNNNNNNNNNN--------------------------NNNNNNNNNNNNNN------------------------------NNNNNNNNNNNNNNNNNNNNNNNNNNN---------NNNNNNNNNNNNNNNNNN--------------------NNNNNNNNNNNNNNNNNNNNNNNNNN----------------NNNNNNNNNNNNN-NNNNNNNNNNNNNNNNNNNNNNNNNN-----------------------NNNNNNNNNNNNNNNNNNNNNN------------------NNNNNNNNNNNNNNNNNNNNNNNNNNNNNNNNN-NNNNNNNNNNNNNNNNNNNNNNNNNNNNNNNNNNNNNNNNNNNNNNNNNNNNNNNNNNNNNNNNNNNNNNNNNNNNNNNNNNNNNNNNNNNNNNNNNNNNNNNNNNNNNNNNNNNNNNNNNNNNNN------NNNNNNNNNNNNNNNNNNNN--NNNNNNNNNNN----NNNNNNNNNNNNNNNNNNNNNNNNNNNNN
>Myrtapenidiella_corymbia_CBS124769
nnnnnnnnnnnnnn-nngaagcggcaacagctcaaatttgaaatctggcgcaagcccgagttgtaatttgcag-aggatgcttcagggcagcg-gccggtctaagtctcctggaacggggcgtcatagagggtgagaat-cccgtatgcgaccgg-ctggcacccgtcacgtagctccttcgacgagtcgagt-tgtttgggaatgcagctctaaatgggaggtaaatttcttcttaagctaaataccggccagagaccgatagcgcacaagtagagtgatcgaaagatgaaaagcacttt-ggaaagagagttaaaaagcacgtgaaattgttgaaagggaagcgcatgcaaccagacttgtcggcgg-tgttccgccggtcttct--gac--cggttcac-tcgccgccggcaggccagcatcacttgggagcgccggacaaaggcgtcgggaatgtggcccttc------ggggtgttatagcccggcgcacaatacggcgcctcccgagtgaggtccgcgcttcggctaggatgctggcgtaatggttgtttgcggcccgtcttgaaacacggaccaaggagtctaacatctatgcgagtgttc-gggtgtcaaacccctacgcggaatgaaagtgaacggaggtgggaacc----------------------------gcaa--ggtgcaccatcgaccgatcctgatgtc--ttcggatggatttgagtaagagcatagctgttgggacccgaaagatggtgaactatgcctgaatagggtgaagccagaggaaactct------ggtggannnnnnnnnnnnnnnnnnnnnnnnnnnnnnnnnnnnnnnnnnnnnnnnnnnnnnnnnnnnnnnnnnnnnnnnnnnnnnnnnnnnnnnnnnnnnnatcattacc-gagcgag---ggc-cccc---ggc-ccgacct-ccaa-ccccatgt-t--ttccg--acc-----tctgttgcctcgggggcgaccc--g---gcc----ctccggcc-----gggcccccccgcgg-accccaacc-----aaaccctgcata-cc------tg-cgtctgagtc--cattgataaattc-aatcaaaactttcaacaacggatctcttggttctggcatcgatgaagaacgcagcgaaatgcgataagtaatgtgaattgcagaattcagtgaatcatcgaatctttgaacgcacattgcgcccggtggcattccgccgggcatgcctgttcgagcgtcatt-acaccactccagcctgg-ctgggtattgggcg---tcgcggtg-------------tccccgcgcgcctcgaagt---ctc-cggccgggc----cgtccg-tct-cacgagcgttgtgatccatcaa----gccgctt-gcgagtgcg----ggggggccgtcg------cgccgtt-aaacgacca----------tctcaaggttgacctcggatcaggnnnnnnnnnnnnnnnnnnnnnnnnnnnnnnnnnnnnnnnnnntttcgccggtgacgatgcgccgcgcgcggtgttccgtaagtc---aagcctc--cgccctgtaa---ccgcagc-attggcagcccactgacctcggaga--tagcgtccatcgttggtcggccacgccaccatgggtatgccacatcccccaccgtccctcctcc-------gccgcatgcgctaaatggaaacacagtatcatgatcggtatgggccagaaggactcgtacgtcggtgatgaggcacagagcaagcgtggtattctcaccctgagataccccatcgagcacggtgtcgtgaccaactgggacgacatggagaagatctggcaccacaccttctacaacgagcttcgtgtcgctcccgaggagcaccccgtcctcctcaccgaggctcccatcaaccccaagtccaaccgtgagaagatgacccagatcgtcttcgagaccttcaacgccccggccttctacgtctccatccaggccgtgctttctctgtacgcttccggtcgtaccaccggtatcgtcctcgactccggtgacggtgtcacccacgNNNNNNNNNNNNNNNNNNNNNNNNNNNNNNNNNNNNNNNNNNNNNNNNNNNNNNNNCATTCCCACACAGGACAAGGACGGTGATGGTACGCGAGCCCAACAATCCTCCTCTCTGTCTTCCGTTCCCTTCCGCACCGTCAGCACGACTAACATGGCCCGTCCGCCCATTCAGGCCAGATCACCACCAAAGAATTGGGCACCGTCATGCGCTCTCTCGGCCAGAACCCGTCCGAGTCAGAGCTGCAGGACATGATCAACGAGGTTGACGCCGACAACAACGGCACCATCGACTTCCCCGAGTTCCTCACCATGATGGCCCGCAAGATGAAGGACACCGACAGCGAGGAGGAGATCCGCGAGGCCTTCAAGGTCTTCGACCGTGACAACAACGGCTTCATCTCCGCCGCCGAGCTCCGACACGTCATGACCTCCATCGGCGAGAAGCTGACCGACGACGAGGTCGACGAGATGATCNatctggccgggcctttgatggctcaggtcttccgactgaaattccagcagatgacgaaggacataagaggctacctccatcgctgcgtggaacaggacagggaatttaacctcaccctagcggtcaaatccaacatcattactgctggtctgcgatattgtcttgctacaggtaactggggtgatcagaaaaaagcggcaagcgccaaggctggcgtgagtcaggtgctgaatcgctacacatatgcgtcgactttgtcc-catcttcggcgtacaaacactcccatcggccgtgacggcaagatcgccaaacctcgccagctgcnnnnnnnnnnnnnnnnnnnnnnnnnnnnnnnnnnnnnnnnnnnnnnnnnnnnnnnnnnnnnnnnnnnnnnnnnnnnnnnnnttt--------------cttatcgccatacctgagg----------------------ggttggaggggcaa-------------------------------tttggtggggtgcgacgagggcctgtgc-------gatgcttggcggcttccg----------------------ctaccgagcaccaca-cccccc-----------------------accatgca-ccgtcagattgtctcgcccgcatctccgcttt----------ggattgcgcgctccccccgtcgccgccat-----------------tggctctcaatgtgaaaatctgctgacaatgcctcacaacaggaagccgctgagctcggcaagggttccttcaagtacgcctgggtgctcgacaagctgaaagccgagcgtgagcgtggtatcacgatcgacattgccctctggaagttcgagaccccgaa------nnnnnnnnnnnnnnnnnnnn--nnnnnnnnnnn----nnnnnnnnnnnnnnnnnnnnnnnnnnnnn
>Neodevriesia_agapanthi_CPC19833
cctagtaacggcga-gtgaagcggcaacagctcaaatttgaaatctggcgcaagcccgagttgtaatttgtag-aggatgcttctaggcagcg-gccggtctaagttccttggaacaggacgtcatagagggtgagaat-cccgtatgtgaccgg-ctggcaccttccacgtagctccttcgacgagtcgagt-tgtttgggaatgcagctctaaatgggaggtaaatttcttctaaagctaaataccgggcagagaccgatagcgcacaagtagagtgatcgaaagatgaaaagtacttt-ggaaagagagttaaaaagcacgtgaaattgttgaaagggaagcgcttgcgaccagacttgtcggcgg-tgttccgccggtcttct--gac--cggttcac-tcgccgtcggcaggccagcatcatctggggccgccggataaaggcttcgggaatgtagctcccctc--ggggagtgttatagccctttgcacaatacggcgtgtcccgggtgaggtccgcgtctcggcaaggatgctggcgtaatggttgtaagcggcccgtcttgaaacacggaccaaggagtcgattatctatgcgagtgttc-gggcgtcaaacccctacgcgtaatgaaagtgaacggaggtgggaacc----------------------------cttaccggtgcaccatcgaccgatccggatgtc--ttcggatggatttgagtaagagcatagctaatcggacccgaaagatggtgaactatgcctgaatagggtgaagccagaggaaactct------ggtggaggctcgcagcggttctgacgtgcaaatcgatcgtcaaatttgggtataggggcgaaagactaatcgaaccatcnnnnnnnnnnnnnnnnnnnnnnnnnnnnnn-nnnnnnn---nnn-nnnnnnnnnn-nnnnnnnnnnnn-nnnnnnnnnnnnnnnnn-nnnn-----nnnnnnnnnnnnnnnnnnnnnn--n---nnn----nnnnnnnn-n---nnnnnnnnnnnnnnnnnnnnnnnn-----nnnnnnnnnnnn-nn------nn-nnnnnnnnnn--nnnn-nnnnnnnn-nnnnnnnnnnnnnnnnnnnnnnnnnnnnnnnnnnnnnnnnnnnnnnnnnnnnnnnnnnnnnnnnnnnnnnnnnnnnnnnnnnnnnnnnnnnnnnnnnnnnnnnnnnnnnnnnnnnnnnnnnnnnnnnnnnnnnnnnnnnnnnnnnnnnnnnnnnnnnnnnnn-nnnnnnnnnnnnnnnnn-nnnnnnnnnnnnnn---nnnnnnnnnn-----nnnnnnnnnnnnnnnnnnnnnnnnnnnnnnn-nnnnnnnnn----nnnnnn-nnn-n-nnnnnnnnnnnnnnnnnnnnn---nnnnnnn-nnnnnnnn-----nnnnnnnnnn---------nnnnnn-nnnnnnnnnn------nnnnnnnnnnnnnnnnnnnnnnnnnnnnnnnnnnnnnnnnnnnnnnnnnnnnnnnnnnnnnnnnnnnnnNNNNNNNNNNNNNNNNNNNNNNNNNNNNNNNNNNNNNNNNNN---NNNNNNN--NNNNNNNNNN---NNNNNNNNNNNNNNNNNNNNNNNNNNNN-NNNN--NNNNNNNNNNNNNNNNNNNNNNNNNNNNNNNNNNNNNNNNNNNNNNNNNNNNNNNNNNNNNN---------NNNNNNNNNNNNNNNNNNNNNNNNNNNNNNNNNNNNNNNNNNNNNNNNNNNNNNNNNNNNNNNNNNNNNNNNNNNNNNNNNNNNNNNNNNNNNNNNNNNNNNNNNNNNNNNNNNNNNNNNNNNNNNNNNNNNNNNNNNNNNNNNNNNNNNNNNNNNNNNNNNNNNNNNNNNNNNNNNNNNNNNNNNNNNNNNNNNNNNNNNNNNNNNNNNNNNNNNNNNNNNNNNNNNNNNNNNNNNNNNNNNNNNNNNNNNNNNNNNNNNNNNNNNNNNNNNNNNNNNNNNNNNNNNNNNNNNNNNNNNNNNNNNNNNNNNNNNNNNNNNNNNNNNNNNNNNNNNNNNNNNNNNNNNNNNNNNNNNNNNNNNNNNNNNNNNNNNNNNNNNNNNNNNNNNNNNNNNNNNNNNNNNNNNNNNNNNNNNNNNNNNNNNNNNNNNNNNNNNNNNnnnnnnnnnnnnnnnnnnnnnnnnnnnnnnnnnnnnnnnnnnnnnnnnnnnnnnnnnnnnnn-----------------------nnnnnnnnnnnnnnnn--------nnnnnnnnnnnnnnnnnnnnnnnnnnnnnnnnnnnnnnnnnnnnnnnnnnnnnnnnnnnnnnnnnnnnnnnnnnnnnnnnnnnnnnnnnnnnnnnnnnnnnnnnnnnnnnnnnnnnnnnnnnnnnnnnnnnnnnnnnnnnnnnnnnnnnnnnnnnnnnnnnnnnnnnnnnnnnnnnnnnnnnnnnnnnnnnnnnnnnnnnnnnnnnnnnnnnnnnnnnnnnnnnnnnnnnnnnnnnnnnnnnnnnnnnnnnnnnnnnnnnnnnnnnnnnnnnnnnnnnnnnnnnnnnnnnnnnnnnnnnnnnnnnnnnnnnnnnnnnnnnnnnnnnatggcgcaggtgtttcgcttgaagttcattcagctggttcgagatatgcggttgtatctgcatcgcgcgattgagactggcaagcaattcaatccgactgtggcagtcaagagtcagattatgacgaatggtttgcggtacagtctggcgacgggcaattggggtgatcagaagaaggcggcgagcgcgaaggctggtgtcagtcaggtgctcaatcggtatacctacgcatcgacattgtca-catctacggcgaacgaatactccgatnnnnnnnnnnnnnnnnnnnnnnnnnnnnnnnnnnnnnnnnnnnnnnnnnnnnnnnnnnnnnnnnnnnnnnnnnnnnnnnnnnnnnnnnnnnnnnnnnnnnnnnnnnnnnnnnnnnnnnnNNNN-------------NNNNNNNNNNNNNNN--------------------------NNNNNNNNNNNNNN------------------------------NNNNNNNNNNNNNNNNNNNNNNNNNNN---------NNNNNNNNNNNNNNNNNN--------------------NNNNNNNNNNNNNNNNNNNNNNNNNN----------------NNNNNNNNNNNNN-NNNNNNNNNNNNNNNNNNNNNNNNNN-----------------------NNNNNNNNNNNNNNNNNNNNNN------------------NNNNNNNNNNNNNNNNNNNNNNNNNNNNNNNNN-NNNNNNNNNNNNNNNNNNNNNNNNNNNNNNNNNNNNNNNNNNNNNNNNNNNNNNNNNNNNNNNNNNNNNNNNNNNNNNNNNNNNNNNNNNNNNNNNNNNNNNNNNNNNNNNNNNNNNNNNNNNNNN------NNNNNNNNNNNNNNNNNNNN--NNNNNNNNNNN----NNNNNNNNNNNNNNNNNNNNNNNNNNNNN
>Neodevriesiaceae_sp._CCFEE_5569
nnnnnnnnnnnnnn-nnnnnnnnnnnnnnnnnnnnnnnnnnnnnnnnnnnnnnnnnnnnnnnnnnnnnngtag-aggatgcttctgggcagcg-gccggtctaagttccttggaacaggacgtcatagagggtgagaat-cccgtatgtgaccgg-ttggcacccaatacgtagctccttcgacgagtcgagt-agtttgggaatgctgctctaaatgggaggtaaatgtcttctaaagctaaataccggccagagaccgatagcgcacaagtagagtgatcgaaagatgaaaagcacttt-ggaaagagagttaaaaagcacgtgaaattgttgaaagggaagcgcatgcaaccagacttgtcggcgg-tgttccgccggtcttct--gac--cggtctac-tcgccgtcggcaggccagcatcacttggggccgccggataaaggc-ccgggaatgtagctcctc------ggagtgttatagcccggcgcacaatacggcgcgtcccgagtgaggtccgcgcttcggctaggatgctggcgtaatggttgtttgcggcccgtcttgaaacacggaccaaggagtctaacatctatgcgagtgttc-gggtgtcaaacccctacgcgtaatgaaagtgaacggaggtgggaacc----------------------------gcaa--ggtgcaccatcgaccgatcctgatgtc--ttcggatggatttgagtaagagcatagctgttgggacccgaaagatggtgaactatgcctgaatagggtgaagccagaggaaactct------ggtggaggctcgcagcggttctgacgtgcaaatcgatcgtcaaatttgggtataggggcgaaagactaatcgannnnnnnnnnnnnnnnnnnnnnnnnnnnnnnnnnnn-nnnnnnn---nnn-nnnn-n-nnn-nnnnnnn-nnnnnnnnnnnnn-n--nnnnn--nn------nnnnnnnnnnnnnnnnnnnnnn--n---nnn----nnnnnnnn-----nnnnnnnnnnnnnn-n-nn-nnnn-----nnnnnnnnnnnn-nn------nn-nnnnnnnnnn--nnnn-nnnnnnnn-nnnnnnnnnnnnnnnnnnnnnnnnnnnnnnnnnnnnnnnnnnnnnnnnnnnnnnnnnnnnnnnnnnnnnnnnnnnnnnnnnnnnnnnnnnnnnnnnnnnnnnnnnnnnnnnnnnnnnnnnnnnnnnnnnnnnnnnnnnnnnnnnnnnnnnnnnnnnnnnnnnnnnnnnnnnnnnnnnnnnnnnnnnnnnnnnnnn-nnnnnnnnnnn----------nnnnnnnnnnnnnnnnnnnnn---nnn-nnnnnnnnn----nnnnnn-nnn-n-nnnnnnnnnnnnnnnnnn-----nnnnnnnn-nnnnnnnnn----nnnnnnnnnnnn------nnnnnnnnnnnnnnnnnnn--------nnnnnnnnnnnnnnnnnnnnnnnnnnnnnnnnnnnnnnnnnnnnnnnnnnnnnnnnnnnnnnnnnnNNNNNNNNNNNNNNNNNNNNNNNNNNNNNNNNNNNNNNNNNN---NNNNNNN--NNNNNNNNNN---NNNNNNNNNNNNNNNNNNNNNNNNNNNN-NNNN--NNNNNNNNNNNNNNNNNNNNNNNNNNNNNNNNNNNNNNNNNNNNNNNNNNNNNNNNNNNNNN---------NNNNNNNNNNNNNNNNNNNNNNNNNNNNNNNNNNNNNNNNNNNNNNNNNNNNNNNNNNNNNNNNNNNNNNNNNNNNNNNNNNNNNNNNNNNNNNNNNNNNNNNNNNNNNNNNNNNNNNNNNNNNNNNNNNNNNNNNNNNNNNNNNNNNNNNNNNNNNNNNNNNNNNNNNNNNNNNNNNNNNNNNNNNNNNNNNNNNNNNNNNNNNNNNNNNNNNNNNNNNNNNNNNNNNNNNNNNNNNNNNNNNNNNNNNNNNNNNNNNNNNNNNNNNNNNNNNNNNNNNNNNNNNNNNNNNNNNNNNNNNNNNNNNNNNNNNNNNNNNNNNNNNNNNNNNNNNNNNNNNNNNNNNNNNNNNNNNNNNNNNNNNNNNNNNNNNNNNNNNNNNNNNNNNNNNNNNNNNNNNNNNNNNNNNNNNNNNNNNNNNNNNNNNNNNNNNNNNNNNNNnnnnnnnnnnnnnnnnnnnnnnnnnnnnnnnnnnnnnnnnnnnnnnnnnnnnnnnnnnnnnn-----------------------nnnnnnnnnnnnnnnn--------nnnnnnnnnnnnnnnnnnnnnnnnnnnnnnnnnnnnnnnnnnnnnnnnnnnnnnnnnnnnnnnnnnnnnnnnnnnnnnnnnnnnnnnnnnnnnnnnnnnnnnnnnnnnnnnnnnnnnnnnnnnnnnnnnnnnnnnnnnnnnnnnnnnnnnnnnnnnnnnnnnnnnnnnnnnnnnnnnnnnnnnnnnnnnnnnnnnnnnnnnnnnnnnnnnnnnnnnnnnnnnnnnnnnnnnnnnnnnnnnnnnnnnnnnnnnnnnnnnnnnnnnnnnnnnnnnnnnnnnnnnnnnnnnnnnnnnnnnnnnnnnnnnnnnnnnnnnnnnnnnnnnnnatggcgcaggtcttccgcttgaagttcgcccaactcgtcaaagatatcagggggtatctgcatcgctgcgtcgagcagggtcgtgacttcaacatcacactcgctgtcaaatccaacatcatcacctctgggttacggtactgccttgcaaccggtaactggggtgaccagaagaaagctgcatccgcaaaggcaggtgtcagtcaggtgctgaatcgatacacatacgcttccacgttgtcg-catttgagacgaaccaacactcccatnnnnnnnnnnnnnnnnnnnnnnnnnnnnnnnnnnnnnnnnnnnnnnnnnnnnnnnnnnnnnnnnnnnnnnnnnnnnnnnnnnnnnnnnnnnnnnnnnnnnnnnnnnnnnnnnnnnnnnnNNNN-------------NNNNNNNNNNNNNNN--------------------------NNNNNNNNNNNNNN------------------------------NNNNNNNNNNNNNNNNNNNNNNNNNNN---------NNNNNNNNNNNNNNNNNN--------------------NNNNNNNNNNNNNNNNNNNNNNNNNN----------------NNNNNNNNNNNNN-NNNNNNNNNNNNNNNNNNNNNNNNNN-----------------------NNNNNNNNNNNNNNNNNNNNNN------------------NNNNNNNNNNNNNNNNNNNNNNNNNNNNNNNNN-NNNNNNNNNNNNNNNNNNNNNNNNNNNNNNNNNNNNNNNNNNNNNNNNNNNNNNNNNNNNNNNNNNNNNNNNNNNNNNNNNNNNNNNNNNNNNNNNNNNNNNNNNNNNNNNNNNNNNNNNNNNNNN------NNNNNNNNNNNNNNNNNNNN--NNNNNNNNNNN----NNNNNNNNNNNNNNNNNNNNNNNNNNNNN
>Neophaeothecoidea_proteae_CBS114129
cctagtaacggcga-gtgaagcggcaacagctcaaatttgaaatctggcgcaagcccgagttgtaatttgcag-aggatgcttcggggcagcg-gccggtctaagttccttggaacaggacgtcatagagggtgagaat-cccgtatgcgaccgg-ttggcaccccttacgtagctccttcgacgagtcgagt-tgtttgggaatgcagctctaaatgggaggtaaatttcttctaaagctaaataccggccagagaccgatagcgcacaagtagagtgatcgaaagatgaaaagcacttt-ggaaagagagttaaaaagcacgtgaaattgttgaaagggaagcgcaagcaaccagacttgtcggcgg-tgttccgccggtcttct--gac--cggtctac-tcgccgccggcaggccagcatcacttgggaccgccggataaaggc-ccgggaatgtagctcctc------ggagtgttatagcccggcgcacaatacggcgcgccccgagtgaggtccgcgcttcggctaggatgctggcgtaatggtcgtttgcggcccgtcttgaaacacggaccaaggagtctaacatctatgcgagtgttc-gggtgtcaaacccctacgcgtaatgaaagtgaacggaggtgggaactttattgtgcaccatcgaccgatcctgatgtttattgtgcaccatcgaccgatcctgatgtc--ttcggatggatttgagtatgagcatagctgttgggacccgaaagatggtgaactatgcctgaatagggtgaagccagaggaaactct------ggtgnnnnnnnnnnnnnnnnnnnnnnnnnnnnnnnnnnnnnnnnnnnnnnnnnnnnnnnnnnnnnnnnnnnnnnnnnnnnnnnnnnnnnnnnnnnnnnnnnnnnnnnnn-nnnnnnn---nnn-nnnn-n-nnn-nnnnnnn-nnnnnnnnnnnnn-n--nnnnn--nn------nnnnnnnnnnnnnnnnnnnnnn--n---nnn----nnnnnnnn-----nnnnnnnnnnnnnn-n-nn-nnnn-----nnnnnnnnnnnn-nn------nn-nnnnnnnnnn--nnnn-nnnnnnnn-nnnnnnnnnnnnnnnnnnnnnnnnnnnnnnnnnnnnnnnnnnnnnnnnnnnnnnnnnnnnnnnnnnnnnnnnnnnnnnnnnnnnnnnnnnnnnnnnnnnnnnnnnnnnnnnnnnnnnnnnnnnnnnnnnnnnnnnnnnnnnnnnnnnnnnnnnnnnnnnnnnnnnnnnnnnnnnnnnnnnnnnnnnnnnnnnnnn-nnnnnnnnnnn----------nnnnnnnnnnnnnnnnnnnnn---nnn-nnnnnnnnn----nnnnnn-nnn-n-nnnnnnnnnnnnnnnnnn-----nnnnnnnn-nnnnnnnnn----nnnnnnnnnnnn------nnnnnnnnnnnnnnnnnnn--------nnnnnnnnnnnnnnnnnnnnnnnnnnnnnnnnnnnnnnnnnnnnnnnnnnnnnnnnnnnnnnnnnnNNNNNNNNNNNNNNNNNNNNNNNNNNNNNNNNNNNNNNNNNN---NNNNNNN--NNNNNNNNNN---NNNNNNNNNNNNNNNNNNNNNNNNNNNN-NNNN--NNNNNNNNNNNNNNNNNNNNNNNNNNNNNNNNNNNNNNNNNNNNNNNNNNNNNNNNNNNNNN---------NNNNNNNNNNNNNNNNNNNNNNNNNNNNNNNNNNNNNNNNNNNNNNNNNNNNNNNNNNNNNNNNNNNNNNNNNNNNNNNNNNNNNNNNNNNNNNNNNNNNNNNNNNNNNNNNNNNNNNNNNNNNNNNNNNNNNNNNNNNNNNNNNNNNNNNNNNNNNNNNNNNNNNNNNNNNNNNNNNNNNNNNNNNNNNNNNNNNNNNNNNNNNNNNNNNNNNNNNNNNNNNNNNNNNNNNNNNNNNNNNNNNNNNNNNNNNNNNNNNNNNNNNNNNNNNNNNNNNNNNNNNNNNNNNNNNNNNNNNNNNNNNNNNNNNNNNNNNNNNNNNNNNNNNNNNNNNNNNNNNNNNNNNNNNNNNNNNNNNNNNNNNNNNNNNNNNNNNNNNNNNNNNNNNNNNNNNNNNNNNNNNNNNNNNNNNNNNNNNNNNNNNNNNNNNNNNNNNNNNNNnnnnnnnnnnnnnnnnnnnnnnnnnnnnnnnnnnnnnnnnnnnnnnnnnnnnnnnnnnnnnn-----------------------nnnnnnnnnnnnnnnn--------nnnnnnnnnnnnnnnnnnnnnnnnnnnnnnnnnnnnnnnnnnnnnnnnnnnnnnnnnnnnnnnnnnnnnnnnnnnnnnnnnnnnnnnnnnnnnnnnnnnnnnnnnnnnnnnnnnnnnnnnnnnnnnnnnnnnnnnnnnnnnnnnnnnnnnnnnnnnnnnnnnnnnnnnnnnnnnnnnnnnnnnnnnnnnnnnnnnnnnnnnnnnnnnnnnnnnnnnnnnnnnnnnnnnnnnnnnnnnnnnnnnnnnnnnnnnnnnnnnnnnnnnnnnnnnnnnnnnnnnnnnnnnnnnnnnnnnnnnnnnnnnnnnnnnnnntcgccgggccgctgatggcgcaagtcttccgcctgaaattcgctcagctggtcaaggacatccggcagtacctccaccgctgcgtcgagcaggggcgcgacttcaatatcacgctcgctgttaaatccaatatcatcaccaccggtctgcgatactgtctcgccacaggcaattggggtgaccagaaaaaggcagcgtctgccaaggcaggcgtgagtcaggtgctgaatcggtatacttacgcctccacattatca-catctgcgacgaacaaacacgcctattggtcgtgatggcaagatcgcgaagccgannnnnnnnnnnnnnnnnnnnnnnnnnnnnnnnnnnnnnnnnnnnnnnnnnnnnnnnnnnnnnnnnnnnnnnnnnnnnnnnnnnnnnnnnnNNNN-------------NNNNNNNNNNNNNNN--------------------------NNNNNNNNNNNNNN------------------------------NNNNNNNNNNNNNNNNNNNNNNNNNNN---------NNNNNNNNNNNNNNNNNN--------------------NNNNNNNNNNNNNNNNNNNNNNNNNN----------------NNNNNNNNNNNNN-NNNNNNNNNNNNNNNNNNNNNNNNNN-----------------------NNNNNNNNNNNNNNNNNNNNNN------------------NNNNNNNNNNNNNNNNNNNNNNNNNNNNNNNNN-NNNNNNNNNNNNNNNNNNNNNNNNNNNNNNNNNNNNNNNNNNNNNNNNNNNNNNNNNNNNNNNNNNNNNNNNNNNNNNNNNNNNNNNNNNNNNNNNNNNNNNNNNNNNNNNNNNNNNNNNNNNNNN------NNNNNNNNNNNNNNNNNNNN--NNNNNNNNNNN----NNNNNNNNNNNNNNNNNNNNNNNNNNNNN
>Neotrimmatostroma_excentricum_CBS121102
nnnnnnnnnnnnnn-nngaagcggcaacagctcaaatttgaaatctggcgcaagcccgagttgtaatttgtag-aggatgcttcagggcagcg-gccggtctaagttccttggaacaggacgtcatagagggtgagaat-cccgtatgcgaccgg-ttggcacccgtcacgtagctccttcgacgagtcgagt-tgtttgggaatgcagctctaaatgggaggtaaatgccttctaaagctaaataccggccagagaccgatagcgcacaagtagagtgatcgaaagatgaaaagcacttt-ggaaagagagttaaaaagcacgtgaaattgttgaaagggaagcgcatgcaaccagacttgtcggcgg-tgttcagccggtcttct--gac--cggcctac-tcgtcgccggcaggccaacatcatttgggagcgccggataaaggtgcggggaatgtggcccttc------ggggtgttatagcttcgcacgcaatacggcgcctcccgagtgaggtccgcgcttcggctaggatgttggcgtaatggttgtttgcggcccgtcttgaaacacggaccaaggagtctaacatctatgcgagtgttc-gggtgtcaaacccctacgcgtaatgaaagtgaacggaggtgggaact----------------------------tt-t--tgtgcaccatcgaccgatcctgatgtc--ttcggatggatttgagtaagagcatagctgttgggacccgaaagatggtgaactatgcctgaatagggtgaagccagaggaaactct------ggtggaannnnnnnnnnnnnnnnnnnnnnnnnnnnnnnnnnnnnnnnnnnnnnnnnnnnnnnnnnnnnnnnnnnnnnnnnnnnnnnnnnnnnnnnnnnnnatcattacc-gagtgag---cgc-ctcc-g-ggc-gcgacct-ccaa-ccccatgt-t--gtcca--ac------catgttgcctcgggggtgaccc--g---gtct--ttttggctg-----cgtccccccggtgg-a-cc-cct------caactctgcatc-tt------tg-cgtcggagtc---aat-gataaatc-aatcaaaactttcaacaacggatctcttggttctggcatcgatgaagaacgcagcgaaatgcgataagtaatgtgaattgcagaattcagtgaatcatcgaatctttgaacgcacattgcgccccttggtattccgaggggcatgcctgttcgagcgtcatt-tcaccactcaagcctcg-cttggtattgggcg---ccgcggt--------------ctgccgcgcgccccaatgt---ctt-cggctcagc----ctaacgtcct-c-gaagcgatttgattacacaa----tcccgct-aggagcac-----ggagggcgcgac-------gccgct-aaacacccc----------atctcaggttgacctcggatcaggnnnnnnnnnnnnnnnnnnnnnnnnnnnnnnnnnnnnnnnnnnNNNNNNNNNNNNNNNNNNNNNNNNNNNNNNNNNNNNNNNNNN---NNNNNNN--NNNNNNNNNN---NNNNNNNNNNNNNNNNNNNNNNNNNNNN-NNNN--NNNNNNNNNNNNNNNNNNNNNNNNNNNNNNNNNNNNNNNNNNNNNNNNNNNNNNNNNNNNNN---------NNNNNNNNNNNNNNNNNNNNNNNNNNNNNNNNNNNNNNNNNNNNNNNNNNNNNNNNNNNNNNNNNNNNNNNNNNNNNNNNNNNNNNNNNNNNNNNNNNNNNNNNNNNNNNNNNNNNNNNNNNNNNNNNNNNNNNNNNNNNNNNNNNNNNNNNNNNNNNNNNNNNNNNNNNNNNNNNNNNNNNNNNNNNNNNNNNNNNNNNNNNNNNNNNNNNNNNNNNNNNNNNNNNNNNNNNNNNNNNNNNNNNNNNNNNNNNNNNNNNNNNNNNNNNNNNNNNNNNNNNNNNNNNNNNNNNNNNNNNNNNNNNNNNNNNNNNNNNNNNNNNNNNNNNNNNNNNNNNNNNNNNNNNNNNNNNNNNNNNNNNNNNNNNNNNNNNNNNNNNNNNNNNNNNNNNNNNNNNNNNNNNNNNNNNNNNNNNNNNNNNNNNNNNNNNNNNNNNNNNNCAACGTTGGACAGGACAAGGACGGTGATGGTACGCCCGCCCCCACTCCACCCCACACCAGCCGGCC-------------------GTCTCTAACCTCATAT------TCATCTAGGCCAAATCACCACCAAAGAACTCGGCACCGTCATGCGCTCCCTGGGCCAGAACCCCTCGGAATCCGAACTCCAGGACATGATCAACGAAGTCGACGCCGACAACAACGGCACCATCGACTTCCCCGAATTCCTCACCATGATGGCGCGTAAGATGAAGGACACCGACTCCGAGGAGGAGATCCGCGAGGCCTTTAAGGTGTTCGACCGCGATAATAATGGGTTTATCTCGGCGGCGGAGCTGAGACACGTCATGACGAGTATTGGCGAGAAGTTGACGGATGATGAGGTGGATGAGATGATCNatttggctggcccgctgatggcgcaggtgttccgtttgaagtttacacagctggtcaaggacatccgcgcgcacctgcaccgctgcgtcgagcagaacaaggatttcgtcctcgcactggcggtgaagtcacagatcataacgtccggtctgcggtactgtctggcgactggcaactggggcgaccaaaagaaagctgcaagcgcgaaagctggagtatcccaggtgctcaaccggtacacatacgcctcgacgttgtca-catctacggcggacgaacactccgataggtcgagatggtaagattgccaaaccccggcagttgcnnnnnnnnnnnnnnnnnnnnnnnnnnnnnnnnnnnnnnnnnnnnnnnnnnnnnnnnnnnnnnnnnnnnnnnnnnnnnnnnnttgtcagc---------cttatcgcggcttg---------cctgcggc----------ggttggaggggcagcac---------------------------tttttgttgagtggggtggcggggtcaaagt--ccaagcgccgagcctccgta------------------------------ataacacc-ctcctt-----------------------cgccgccg-ccgccagatacatcgcgatc-----------------------------ggagccgtcacaagcgccgtat---actctt-------------catcttggagccgcgtgctgacactctgc-atcacaggaagccgccgagttgggcaagggctccttcaagtacgcgtgggtgctcgacaagctcaaggccgagcgtgagcgtggtatcaccattgatatcgccctctggaagttcgagacccccaa------nnnnnnnnnnnnnnnnnnnn--nnnnnnnnnnn----nnnnnnnnnnnnnnnnnnnnnnnnnnnnn
>Oleoguttula_mirabilis_CCFEE_5522
nnnnnnnnnnnnnn-nnnnnnnnnnnnnnnnnnnnnnnnnnnnnnnnnnnnnnnnnnnnnnnnnnnnnngtag-aggatgcttcggggcagcg-gccggtctaagttccttggaacaggacgtcatagagggtgagaat-cccgtatgcgaccgg-ctggcaccccacacgtagctccttcgacgagtcgagt-tgtttgggaatgcagctctaaatgggaggtaaatttcttctaaagctaaataccggccagagaccgatagcgcacaagtagagtgatcgaaagatgaaaagcacttt-ggaaagagagttaaaaagcacgtgaaattgttgaaagggaagcgcaagcaaccagacttgtcggcgg-tgttcacccggtcttct--gac--cgggctac-tcgccgccggcaggccaacatcacctggggccgccggataaaggtgtcgggaatgtagctcccctc--ggggagtgttatagcccggcgcacaatacggtgcgccccgagtgaggtccgcgcttcggctaggatgttggcgtaatggtcgtttgcggcccgtcttgaaacacggaccaaggagtctaccatctatgcgagtgttc-gggtgttaaacccctacgcggaatgaaagtgaacggaggtgggaact----------------------------ttat--tgtgcaccatcgaccgatcctgatgtc--ttcggatggatttgagtaagagcatagctggtgggacccgaaagatggtgaactatacctgaatagggtgaagccagaggaaactct------ggtggaggctcgcagcggttctgacgtgcaaatcgatcgtcaaatttgggtataggggcgaaagacgnnnnnnnnnnnnnnnnnnnnnnnnnnnnnnnnnnnnnnnnnn-nnnnnnn---nnn-nnnn-n-nnn-nnnnnnn-nnnnnnnnnnnnn-n--nnnnn--nn------nnnnnnnnnnnnnnnnnnnnnn--n---nnn----nnnnnnnn-----nnnnnnnnnnnnnn-n-nn-nnnn-----nnnnnnnnnnnn-nn------nn-nnnnnnnnnn--nnnn-nnnnnnnn-nnnnnnnnnnnnnnnnnnnnnnnnnnnnnnnnnnnnnnnnnnnnnnnnnnnnnnnnnnnnnnnnnnnnnnnnnnnnnnnnnnnnnnnnnnnnnnnnnnnnnnnnnnnnnnnnnnnnnnnnnnnnnnnnnnnnnnnnnnnnnnnnnnnnnnnnnnnnnnnnnnnnnnnnnnnnnnnnnnnnnnnnnnnnnnnnnnn-nnnnnnnnnnn----------nnnnnnnnnnnnnnnnnnnnn---nnn-nnnnnnnnn----nnnnnn-nnn-n-nnnnnnnnnnnnnnnnnn-----nnnnnnnn-nnnnnnnnn----nnnnnnnnnnnn------nnnnnnnnnnnnnnnnnnn--------nnnnnnnnnnnnnnnnnnnnnnnnnnnnnnnnnnnnnnnnnnnnnnnnnnnnnnnnnnnnnnnnnntttcgccggtgacgatgcgcccagagctgtgttccgtaagtt---ggatgcc--tcgcccacca---tgttagc-attggcaaggtgctgattgt-gaga--tagcttcgattgtcggccgaccacgccatcatgggtatgcgacgatctcccaagctccaacac--------acatcttgtggctgacaagattacagtatcatgatcggtatgggccaaaaggactcttacgttggtgacgaggcacagagcaagcgtggtatcctgaccctgcgataccccatcgagcacggtgtcgtgaccaactgggatgacatggagaagatctggcatcacactttctacaatgagctccgtgtcgctcccgaggagcacccggtcctgctcactgaggcgccaatcaaccccaaatccaaccgtgagaagatgacgcagatcgtcttcgagaccttcaacgcacccgcattctacgtctccattcaggccgtcctttctctgtacgcctccggtcgtaccactggtatcgtgctcgactctggtgacggtgtcacccacgNNNNNNNNNNNNNNNNNNNNNNNNNNNNNNNNNNNNNNNNNNNNNNNNNNNNNNNNnnnnnnnnnnnnnnnnnnnnnnnnnnnnnnnnnnnnnnnnnnnnnnnnnnnnnnnnnnnnnn-----------------------nnnnnnnnnnnnnnnn--------nnnnnnnnnnnnnnnnnnnnnnnnnnnnnnnnnnnnnnnnnnnnnnnnnnnnnnnnnnnnnnnnnnnnnnnnnnnnnnnnnnnnnnnnnnnnnnnnnnnnnnnnnnnnnnnnnnnnnnnnnnnnnnnnnnnnnnnnnnnnnnnnnnnnnnnnnnnnnnnnnnnnnnnnnnnnnnnnnnnnnnnnnnnnnnnnnnnnnnnnnnnnnnnnnnnnnnnnnnnnnnnnnnnnnnnnnnnnnnnnnnnnnnnnnnnnnnnnnnnnnnnnnnnnnnnnnnnnnnnnnnnnnnnnnnnnnnnnnnnnnnnnnnnnnnnnnnnnnnnnnnnnnnatggcacaggtcttccgcatgaagtttcaacaattgaccaaagacttgcgacagtatctgcatcgctgcgttgagcagaacaaggatttcaatcatacgctcgctgtgaagacgaatatcatcaccgcaggactgcggtattgcttagcgactggcaactggggcgatcaaaagaaggctgcgagtgtgaaagctggcgtcagtcaggtgctcaatcggtacacatatgcttctacattgtcg-catttacgaaggacaaacacacctatnnnnnnnnnnnnnnnnnnnnnnnnnnnnnnnnnnnnnnnnnnnnnnnnnnnnnnnnnnnnnnnnnnnnnnnnnnnnnnnnnnnnnnnnnnnnnnnnnnnnnnnnnnnnnnnnnnnnnnnNNNN-------------NNNNNNNNNNNNNNN--------------------------NNNNNNNNNNNNNN------------------------------NNNNNNNNNNNNNNNNNNNNNNNNNNN---------NNNNNNNNNNNNNNNNNN--------------------NNNNNNNNNNNNNNNNNNNNNNNNNN----------------NNNNNNNNNNNNN-NNNNNNNNNNNNNNNNNNNNNNNNNN-----------------------NNNNNNNNNNNNNNNNNNNNNN------------------NNNNNNNNNNNNNNNNNNNNNNNNNNNNNNNNN-NNNNNNNNNNNNNNNNNNNNNNNNNNNNNNNNNNNNNNNNNNNNNNNNNNNNNNNNNNNNNNNNNNNNNNNNNNNNNNNNNNNNNNNNNNNNNNNNNNNNNNNNNNNNNNNNNNNNNNNNNNNNNN------NNNNNNNNNNNNNNNNNNNN--NNNNNNNNNNN----NNNNNNNNNNNNNNNNNNNNNNNNNNNNN
>Parapenidiella_tasmaniensis_CBS111687_T
nnnnnnnnnnnnnn-nngaagcggcaacagctcaaatttgaaatctggcatccgcccgagttgtaatttgtag-aggatgcttctgggcagcg-gccggtctaagttccttggaacaggacgtcatagagggtgagaat-cccgtatgcgaccgg-ttggcacccgtcacgtagctccttcgacgagtcgagt-tgtttgggaatgcagctctaaatgggaggtaaatttcttctaaagctaaataccggccagagaccgatagcgcacaagtagagtgatcgaaagatgaaaagcacttt-ggaaagagagttaaacagcacgtgaaattgttgaaagggaagcgcatgccaccagacttgtcggcgg-tgttccgccggtcttct--gac--cggtccac-tcgccgccgccaggccagcatcgcttgggaccgccggacaaaggcgtggggaatgtggctccctc----gggagtgttatagccccgcgcacaatacggcgcgccccgagcgaggtccgcgcttcggctaggatgctggcgtaatggtggtatgcggcccgtcttgaaacacggaccaaggagtctaacatctatgcgagtgttc-gggtgtcaaacccctacgcggaatgaaagtgaacggaggtgggaact----------------------------tttt--tgtgcaccatcgaccgatcctgatgtc--ttcggatggatttgagtaagagcatagctgttgggacccgaaagatggtgaactatgcctgaatagggtgaagccagaggaaactct------ggtggannnnnnnnnnnnnnnnnnnnnnnnnnnnnnnnnnnnnnnnnnnnnnnnnnnnnnnnnnnnnnnnnnnnnnnnnnnnnnnnnnnnnnnnnnnnnnatcattacc-gagtgag---ggc-cccc---ggc-ccgacct-ccaacccatatgt-t--gtccg--ac------catgttgcctcgggtgggcgcc--g---gcc----gtcacgcggccgaccgccccccggtgg-accc-cctc---tcaactctcgcgtc-cc------gc-cgtctgagtctttgattattgaatcgaaacaaaactttcaacaacggatctcttggttctggcatcgatgaagaacgcagcgaaatgcgataagtaatgtgaattgcagaattcagtgaatcatcgaatctttgaacgcacattgcgccccctggtattccggggggcatgcctgttcgagcgtcatt-acaccactcaagcccgg-cttggtattgggcc---tcgcggcc-------------agcccgcgtgccctaatgt---cct-cggccgcgc----cgtccg-tct-c-cccgcgttgtggcaatcatg----ttcgcg--acggagccg----gcccggcgtgg--------gccgtc-aacgaccccc-------catcttcaggttgacctcggatcaggnnnnnnnnnnnnnnnnnnnnnnnnnnnnnnnnnnnnnnnnnntttcgccggtgacgatgcgccgcgtgctgtttttcgtgagtt---tgaaacc--ccctccttca---tcacagggtgaaggctttgactgacccc-aata--cagcgtccatcgtcggacgaccccgtcaccatgggtatgcgacgacctttccctcctgacccgc-------ctcgttccgcattgacaagagcatagtatcatgattggcatgggccagaaggactcatacgttggtgatgaggcacagagcaagcgtggtatcctcacactccgataccccattgagcacggtgtggtcacgaactgggacgacatggagaagatctggcatcacaccttctacaacgagctccgtgtcgctcccgaggagcacccggtcctgctcaccgaggcccccatcaacccaaagtccaaccgtgagaagatgacccagattgtgttcgagaccttcaacgccccagcattctacgtctccattcaggccgtgctctctctgtacgcttccggtcgtaccactggtatcgtgctcgactccggtgatggtgtgacccacgNNNNNNNNNNNNNNNNNNNNNNNNNNNNNNNNNNNNNNNNNNNNNNNNNNNNNNNNNCGAAATGCACAGGACAAGGACGGTGATGGTAGGACAGTTCCCAATTGCAAGTCACGACACGA----------------------GCGACTGACACATGGC--------GACAAGGACAAATCACAACCAAGGAGCTGGGCACCGTGATGCGCTCGCTTGGCCAGAACCCATCCGAGTCAGAGCTGCAGGACATGATTAACGAGGTCGACGCCGACAACAATGGCACGATCGACTTCCCGGAATTCCTGACGATGATGGCGCGCAAGATGAAGGACACAGACTCGGAAGAGGAGATCCGTGAGGCATTCAAGGTCTTCGATCGTGACAACAACGGCTTCATTAGCGCTGCCGAGCTGCGACACGTCATGACCAGCATTGGTGAGAAGTTGACTGACGACGAGGTCGACGAGATGATCNatcttgcaggtccgctcatggcgcaggtatttcgtctcaagttcgggcagctcactaaggacattcgaaattatttgcaccgaacagtggaggccaacaaagagtttaacctgaccctcgcggtgaagtcgaacattatcacctccggcctgcgctactctttagcaactggcaactggggtgatcagaagaaggcagccaattcgaaggccggtgtcagtcaggtattgaatcgctacacgtacgcttcaacactttcc-catttgcgtcggaccaacactcctatcggtcgcgatggaaagatcgccaagccgagacagctgcnnnnnnnnnnnnnnnnnnnnnnnnnnnnnnnnnnnnnnnnnnnnnnnnnnnnnnnnnnnnnnnnnnnnnnnnnnnnnnnnnactcttcc---------cttcttgcggcgacc---------------------------------gacgcaa------------------------------ttttggaggggcaaaacccccacctggatttttttgagtgcgtagcgccaatttc----------------gacgtcggctgtgcgcctgc-cctcat--------------------------------ccgtcgattgcctaccgcccac---------------------------tagccctgctctgcatcctcat---------------------tcgtccacaaacaatatgctcacggattgt-tacacaggaagccgccgagttgggcaagggttctttcaagtacgcgtgggtgctcgacaagctgaaggccgagcgtgagcgtggtatcactatcgacattgccctctggaagttcgagactcccaa------nnnnnnnnnnnnnnnnnnnn--nnnnnnnnnnn----nnnnnnnnnnnnnnnnnnnnnnnnnnnnn
>Parateratosphaeria_marasasii_CBS_122899_T
cctagtaacggcga-gtgaagcggcaacagctcaaatttgaaatctggcgcaagcccgagttgtaatttgtag-aggatgcttctgggcagcg-gccggtctaagtcccttggaacagggcgtcatagagggtgagaat-cccgtatgcgaccgg-ctggcacccgtcacgtagctccttcgacgagtcgagt-tgtttgggaatgcagctctaaatgggaggtaaattccttctaaagctaaataccggccagtgaccgatagcgcacaagtagagtgatcgaaagatgaaaagcacttt-ggaaagagagttaaaaagcacgtgaaattgttgaaagggaagcgcatgcaaccagacttgtcggcgg-tgttccgccggtcttct--gac--cggtctac-tcgccgtcggcaggccagcatcatctgggtgcgccggataaaggcgtggggaatgtggcccctc------ggggtgttatagctccacgcacaatacggcgccgcccgggtgaggtccgcgcttcggctaggatgctggcgtaatggttgcctgcgacccgtcttgaaacacggaccaaggagtctaacatctatgcgagtgttc-gggtgtcaaacccctacgcggaatgaaagtgaacggaggtgggaagc----------------------------ttcg--gctgcaccatcgaccgatcctgatgtc--ctcggatggatttgagtaagagcatagctgttgggacccgaaagatggtgaactatgcctgaatagggtgaagccagaggaaactct------ggtggnnnnnnnnnnnnnnnnnnnnnnnnnnnnnnnnnnnnnnnnnnnnnnnnnnnnnnnnnnnnnnnnnnnnnnnnnncgtaggtgaacctgcggagggatcattact-gagtgag---ggc-ctcc-g-ggc-tcgacct-ccaaccccattgt-t--ttccg--ac------cccgttgcctcgggggtgaccc--g---gcc----ttcgggcc-----agggcccccggtgg-accccaacc-----aaacactgcatc-tt------tg-cgtctgagtg---att-agcgaatc-aattaaaactttcaacaacggatctcttggtactggcatcgatgaagaacgcagcgaaatgcgataagtaatgtgaattgcagaattcagtgaatcatcgaatctttgaacgcacattgcgccccctggcattccggggggcatgcctgttcgagcgtcatt-acaccactcaagcctgg-cttggtattgggcg---tcgcggg--------------agaccgcgcgcctcaaagt---cac-cggctggac----cgtccg-tct-c-caagcgttgtggcaactc------tccgcga-gcgaga-tt----gggcgacccg---------gccgtt-aaaactttt-----------ctaaaggttgacctcggatcaggtagggnnnnnnnnnnnnnnnnnnnnnnnnnnnnnnnnnnnnnNNNNNNNNNNNNNNNNNNNNNNNNNNNNNNNNNNNNNNNNNN---NNNNNNN--NNNNNNNNNN---NNNNNNNNNNNNNNNNNNNNNNNNNNNN-NNNN--NNNNNNNNNNNNNNNNNNNNNNNNNNNNNNNNNNNNNNNNNNNNNNNNNNNNNNNNNNNNNN---------NNNNNNNNNNNNNNNNNNNNNNNNNNNNNNNNNNNNNNNNNNNNNNNNNNNNNNNNNNNNNNNNNNNNNNNNNNNNNNNNNNNNNNNNNNNNNNNNNNNNNNNNNNNNNNNNNNNNNNNNNNNNNNNNNNNNNNNNNNNNNNNNNNNNNNNNNNNNNNNNNNNNNNNNNNNNNNNNNNNNNNNNNNNNNNNNNNNNNNNNNNNNNNNNNNNNNNNNNNNNNNNNNNNNNNNNNNNNNNNNNNNNNNNNNNNNNNNNNNNNNNNNNNNNNNNNNNNNNNNNNNNNNNNNNNNNNNNNNNNNNNNNNNNNNNNNNNNNNNNNNNNNNNNNNNNNNNNNNNNNNNNNNNNNNNNNNNNNNNNNNNNNNNNNNNNNNNNNNNNNNNNNNNNNNNNNNNNNNNNNNNNNNNNNNNNNNNNNNNNNNNNNNNNNNNNNNNNNNNNNNnnnnnnnnnnnnnnnnnnnnnnnnnnnnnnnnnnnnnnnnnnnnnnnnnnnnnnnnnnnnnn-----------------------nnnnnnnnnnnnnnnn--------nnnnnnnnnnnnnnnnnnnnnnnnnnnnnnnnnnnnnnnnnnnnnnnnnnnnnnnnnnnnnnnnnnnnnnnnnnnnnnnnnnnnnnnnnnnnnnnnnnnnnnnnnnnnnnnnnnnnnnnnnnnnnnnnnnnnnnnnnnnnnnnnnnnnnnnnnnnnnnnnnnnnnnnnnnnnnnnnnnnnnnnnnnnnnnnnnnnnnnnnnnnnnnnnnnnnnnnnnnnnnnnnnnnnnnnnnnnnnnnnnnnnnnnnnnnnnnnnnnnnnnnnnnnnnnnnnnnnnnnnnnnnnnnnnnnnnnnnnnnnnnnnnnnnnnnnnnnnnnnnnngctcatggcccaggtcttccgattgaagttcgctcaacttgtgaaggatattcggggctatctccatcgatgcgtggagaccggccgcgagttcaacatcactctcgcggtgaagagtaatatcatcacgtcaggcttgcgatattgtttggcgaccggcaactggggtgaccagaagaaggcagcgagcgcgaaagcaggtgtgagtcaagtgctgaatcggtacacctacgcttccacgctctcc-catctgcggcgaaccaacacccctataggcagagatggcaagatcgcgaagccgcnnnnnnnnnnnnnnnnnnnnnnnnnnnnnnnnnnnnnnnnnnnnnnnnnnnnnnnnnnnnnnnnnnnnnnnnnnnnnnnnnnnnnnnnnnNNNNnnnn---------------------------------------------------------------------------------------------NNNNNNNNNNNNNNNNNNNNNNNNNN------------------------------------------------NNNNNNNNNNNNNNNNNN-NNNNNN---------------------------------NNNNNNNNNNN-------------------------------------NNNNNNNNNNNNNNNNNNNNNN--------------------NNNNNNNNNNNNNNNNNNNNNNNNNNNN----NNNNNNNNNNNNNNNNNNNNNNNNNNNNNNNNNNNNNNNNNNNNNNNNNNNNNNNNNNNNNNNNNNNNNNNNNNNNNNNNNNNNNNNNNNNNNNNNNNNNNNNNNNNNNNNNNNNNNNNNNNNNNNn-----NNNNNNNNNNNNNNNNNNNN--NNNNNNNNNNN----NNNNNNNNNNNNNNNNNNNNNNNNNNNNN
>Parateratosphaeria_persoonii_CBS_122895_T
cctagtaacggcga-gtgaagcggcaacagctcaaatttgaaatctggcgcaagcccgagttgtaatttgtag-aggatgcttctgggcagcg-gccggtctaagtcccttggaacagggcgtcatagagggtgagaat-cccgtatgcgaccgg-ttggcacccgtcacgtagctccttcgacgagtcgagt-tgtttgggaatgcagctctaaatgggaggtaaattccttctaaagctaaataccggccagtgaccgatagcgcacaagtagagtgatcgaaagatgaaaagcacttt-ggaaagagagttaaaaagcacgtgaaattgttgaaagggaagcgcatgcaaccagacttgtcggcgg-tgttccgccggtcttct--gac--cggtctac-tcatcgtcggcaggccagcatcatctgggtgcgccggataaaggcgtggggaatgtggcccctc------ggggtgttatagctccacgcacaatacggcgccgcccgggtgaggtccgcgcttcggctaggatgctggcgtaatggttgcctgcgacccgtcttgaaacacggaccaaggagtctaacatctatgcgagtgttc-gggtgtcaaacccctacgcggaatgaaagtgaacggaggtgggaacc----------------------------ttcg--ggtgcaccatcgaccgatcctgatgtc--ctcggatggatttgagtaagagcatagctgttgggacccgaaagatggtgaactatgcctgaatagggtgaagccagaggaaactct------ggtgcnnnnnnnnnnnnnnnnnnnnnnnnnnnnnnnnnnnnnnnnnnnnnnnnnnnnnnnnnnnnnnnnnnnnnnnnnncgtaggtgaacctgcggagggatcattact-gagtgag---ggc-ctcc-g-ggc-ccgacct-ccaaccccattgt-t--ttccg--ac------ccagttgcctcgggggtgaccc--g---gcc----ttcgggcc-----agggcccccggtgg-accccaatc-----aaaccctgcatc-tc------tg-cgtctgagtg---att-agcgaatc-aatcaaaactttcaacaacggatctcttggtactggcatcgatgaagaacgcagcgaaatgcgataagtaatgtgaattgcagaattcagtgaatcatcgaatctttgaacgcacattgcgccccctggcattccggggggcatgcctgttcgagcgtcatt-acaccactcaagcctgg-cttggtattgggcg---tcgcggg--------------agaccgcgcgcctcaaagt---cac-cggctggac----cgtccg-tct-c-caagcgttgtggcaacta------tccgcga-gcgagaccc----gggcgacccg---------gccgtt-aaacttc------------attcaaggttgacctcggatcaggtagggatacccgctgaacttaagcnnnnnnnnnnnnnnnnnnNNNNNNNNNNNNNNNNNNNNNNNNNNNNNNNNNNNNNNNNNN---NNNNNNN--NNNNNNNNNN---NNNNNNNNNNNNNNNNNNNNNNNNNNNN-NNNN--NNNNNNNNNNNNNNNNNNNNNNNNNNNNNNNNNNNNNNNNNNNNNNNNNNNNNNNNNNNNNN---------NNNNNNNNNNNNNNNNNNNNNNNNNNNNNNNNNNNNNNNNNNNNNNNNNNNNNNNNNNNNNNNNNNNNNNNNNNNNNNNNNNNNNNNNNNNNNNNNNNNNNNNNNNNNNNNNNNNNNNNNNNNNNNNNNNNNNNNNNNNNNNNNNNNNNNNNNNNNNNNNNNNNNNNNNNNNNNNNNNNNNNNNNNNNNNNNNNNNNNNNNNNNNNNNNNNNNNNNNNNNNNNNNNNNNNNNNNNNNNNNNNNNNNNNNNNNNNNNNNNNNNNNNNNNNNNNNNNNNNNNNNNNNNNNNNNNNNNNNNNNNNNNNNNNNNNNNNNNNNNNNNNNNNNNNNNNNNNNNNNNNNNNNNNNNNNNNNNNNNNNNNNNNNNNNNNNNNNNNNNNNNNNNNNNNNNNNNNNNNNNNNNNNNNNNNNNNNNNNNNNNNNNNNNNNNNNNNNNNNNNNnnnnnnnnnnnnnnnnnnnnnnnnnnnnnnnnnnnnnnnnnnnnnnnnnnnnnnnnnnnnnn-----------------------nnnnnnnnnnnnnnnn--------nnnnnnnnnnnnnnnnnnnnnnnnnnnnnnnnnnnnnnnnnnnnnnnnnnnnnnnnnnnnnnnnnnnnnnnnnnnnnnnnnnnnnnnnnnnnnnnnnnnnnnnnnnnnnnnnnnnnnnnnnnnnnnnnnnnnnnnnnnnnnnnnnnnnnnnnnnnnnnnnnnnnnnnnnnnnnnnnnnnnnnnnnnnnnnnnnnnnnnnnnnnnnnnnnnnnnnnnnnnnnnnnnnnnnnnnnnnnnnnnnnnnnnnnnnnnnnnnnnnnnnnnnnnnnnnnnnnnnnnnnnnnnnnnnnnnnnnnnnnnnnnnnnnnnnnnnnnnnnnnnnnnnnnnnnnnnnnnnnnnnnnnnnnnnnnnnnnnnnnnnnnnnnnnnnnnnnnnnnnnnnnnnnnnnnnnnnnnnnnnnnnnnnnnnnnnnnnnnnnnnnnnnnnnnnnnnnnnnnnnnnnnnnnnnnnnnnnnnnnnnnnnnnnnnnnnnnnnnnnnnnnnnnnnnnnnnnnnnnnnnnnnnnnnnnnnnnnnnnnnnnnnnnnnnnnnnnnnnnnnnnnnnnnnnnnnnnnnnnnnnnnnnnnnn-nnnnnnnnnnnnnnnnnnnnnnnnnnnnnnnnnnnnnnnnnnnnnnnnnnnnnnnnnnnnnnnnnnnnnnnnnnnnnnnnnnnnnnnnnnnnnnnnnnnnnnnnnnnnnnnnnnnnnnnnnnnnnnnnnnnnnnnnnnnnnnnnnNNNNnnnn---------------------------------------------------------------------------------------------NNNNNNNNNNNNNNNNNNNNNNNNNN------------------------------------------------NNNNNNNNNNNNNNNNNN-NNNNNN---------------------------------NNNNNNNNNNN-------------------------------------NNNNNNNNNNNNNNNNNNNNNN--------------------NNNNNNNNNNNNNNNNNNNNNNNNNNNN----NNNNNNNNNNNNNNNNNNNNNNNNNNNNNNNNNNNNNNNNNNNNNNNNNNNNNNNNNNNNNNNNNNNNNNNNNNNNNNNNNNNNNNNNNNNNNNNNNNNNNNNNNNNNNNNNNNNNNNNNNNNNNNn-----NNNNNNNNNNNNNNNNNNNN--NNNNNNNNNNN----NNNNNNNNNNNNNNNNNNNNNNNNNNNNN
>Parateratosphaeria_stirlingiae_CPC_29252_T
cctagtaacggcga-gtgaagcggcaacagctcaaatttgaaatctggcgcaagcccgagttgtaatttgtag-aggatgcttctgggcagcg-gccggtctaagtcccttggaacagggcgtcatagagggtgagaat-cccgtatgcgaccgg-ctggcacccgtcacgtagctccttcgacgagtcgagt-tgtttgggaatgcagctctaaatgggaggtaaattccttctaaagctaaataccggccagtgaccgatagcgcacaagtagagtgatcgaaagatgaaaagcacttt-ggaaagagagttaaaaagcacgtgaaattgttgaaagggaagcgcatgcaaccagacttgcgggcgg-tgttccgccggtcttct--gac--cggtctac-tcatcgttcgcaggccagcatcatctgggtgcgccggataaaggcgtggggaatgtggcccctc------ggggtgttatagctccacgcacaatacggcgccgcccgggtgaggtccgcgcttcggctaggatgctggcgtaatggttgcctgcgacccgtcttgaaacacggaccaaggagtctaacatctatgcgagtgttc-gggtgtcaaacccctacgcggaatgaaagtgaacggaggtgggaagc----------------------------ttcg--gctgcaccatcgaccgatcctgatgtc--ctcggatggatttgagtaagagcatagctgttgggacccgaaagatggtgaactatgcctgaatagggtgaagccagaggaaactct------ggtggaggctcgcagcggttctgacgtgcaaatcgatcgtcaaatttgggtataggggcgaaagactaatcggnnnnnncgtaggtgaacctgcggagggatcattacc-gagtgag---ggc-ctcc-g-ggc-ccgacct-ccaaccccattgt-t--ttccg--ac------cccgttgcctcgggggtgaccc--g---gct----ttcgagtc-----ggggcccccggtgg-accccaacc-----aaaccctgcatc-tc------tg-cgtctgagtg---att-agcgaatc-aatcaaaactttcaacaacggatctcttggtactggcatcgatgaagaacgcagcgaaatgcgataagtaatgtgaattgcagaattcagtgaatcatcgaatctttgaacgcacattgcgccccctggcattccggggggcatgcctgttcgagcgtcatt-acaccactcaagcctgg-cttggtattgggcg---tcgcggg--------------agaccgcgcgcctcaaagt---cac-cggctggac----cgtccg-tct-c-caagcgttgtggcaacta------tccgcga-gcgagaccc----gggcgacccg---------gccgtt-aaacttttc-----------ttaaaggttgacctcggatcaggtagggatacccgctgaacttaagcatatcaatnnnnnnnnnnNNNNNNNNNNNNNNNNNNNNNNNNNNNNNNNNNNNNNNNNNN---NNNNNNN--NNNNNNNNNN---NNNNNNNNNNNNNNNNNNNNNNNNNNNN-NNNN--NNNNNNNNNNNNNNNNNNNNNNNNNNNNNNNNNNNNNNNNNNNNNNNNNNNNNNNNNNNNNN---------NNNNNNNNNNNNNNNNNNNNNNNNNNNNNNNNNNNNNNNNNNNNNNNNNNNNNNNNNNNNNNNNNNNNNNNNNNNNNNNNNNNNNNNNNNNNNNNNNNNNNNNNNNNNNNNNNNNNNNNNNNNNNNNNNNNNNNNNNNNNNNNNNNNNNNNNNNNNNNNNNNNNNNNNNNNNNNNNNNNNNNNNNNNNNNNNNNNNNNNNNNNNNNNNNNNNNNNNNNNNNNNNNNNNNNNNNNNNNNNNNNNNNNNNNNNNNNNNNNNNNNNNNNNNNNNNNNNNNNNNNNNNNNNNNNNNNNNNNNNNNNNNNNNNNNNNNNNNNNNNNNNNNNNNNNNNNNNNNNNNNNNNNNNNNNNNNNNNNNNNNNNNNNNNNNNNNNNNNNNNNNNNNNNNNNNNNNNNNNNNNNNNNNNNNNNNNNNNNNNNNNNNNNNNNNNNNNNNNNNNNnnnnnnnnnnnnnnnnnnnnnnnnnnnnnnnnnnnnnnnnnnnnnnnnnnnnnnnnnnnnnn-----------------------nnnnnnnnnnnnnnnn--------nnnnnnnnnnnnnnnnnnnnnnnnnnnnnnnnnnnnnnnnnnnnnnnnnnnnnnnnnnnnnnnnnnnnnnnnnnnnnnnnnnnnnnnnnnnnnnnnnnnnnnnnnnnnnnnnnnnnnnnnnnnnnnnnnnnnnnnnnnnnnnnnnnnnnnnnnnnnnnnnnnnnnnnnnnnnnnnnnnnnnnnnnnnnnnnnnnnnnnnnnnnnnnnnnnnnnnnnnnnnnnnnnnnnnnnnnnnnnnnnnnnnnnnnnnnnnnnnnnnnnnnnnnnnnnnnnnnnnnnnnnnnnnnnnnnnnnnnnnnnnnnnnnnnnnnnnnnnnnnnnnnnnnnnnnnnnnnnnnnnnnnnnnnnnnnnnnnnnnnnnnnnnnnnnnnnnnnnnnnnnnnnnnnnnnnnnnnnnnnnnnnnnnnnnnnnnnnnnnnnnnnnnnnnnnnnnnnnnnnnnnnnnnnnnnnnnnnnnnnnnnnnnnnnnnnnnnnnnnnnnnnnnnnnnnnnnnnnnnnnnnnnnnnnnnnnnnnnnnnnnnnnnnnnnnnnnnnnnnnnnnnnnnnnnnnnnnnnnnnnnnnnnnnnn-nnnnnnnnnnnnnnnnnnnnnnnnnnnnnnnnnnnnnnnnnnnnnnnnnnnnnnnnnnnnnnnnnnnnnnnnnnnnnnnnnnnnnnnnnnnnnnnnnnnnnnnnnnnnnnnnnnnnnnnnnnnnnnnnnnnnnnnnnnnnnnnnntcttatct---------------------------------------------------------------------------------------------ggctttgcaaagtgggatggtggggt------------------------------------------------tactggcttcgagattcg-aatccg--------------------------------ccaccaaaacac-------------------------------------tccctctccacaatcacaacac--------------------atgccttcacgaacacccactgacacac----ctcccaggaagccgccgagcttggcaaaggctccttcaagtacgcatgggtgctcgacaagctcaaagccgagcgtgagcgtggtatcacgatcgacatcgccctctggaagttcgagactcccaag-----tactatgtcaccgtcatcga--cgccccaggtc----accgtgatttcatcaagaacatnnnnnnn
>Penidiella_aggregata_CBS_128772_T
cctagtaacggcga-gtgaagcggcaacagctcaaatttgaaatctggcgcaagcccgagttgtaatttgtag-aggatgcttctgggcagcg-gccggtctaagttccttggaacaggacgtcatagagggtgagaat-cccgtatgcgaccgg-ttggcacccgtcacgtagctccttcgacgagtcgagt-tgtttgggaatgcagctctaaatgggtggtaaatgtcatctaaagctaaataccggccagagaccgatagcgcacaagtagagtgatcgaaagatgaaaagcacttt-ggaaagagagttaaaaagcacgtgaaattgttgaaagggaagggcaggcaaccagacttgtcggcgg-tgttccgccggtctttt--gac--cggtctac-tcgccgccggcaggccagcatcatctgggtgcgccggataaaggcgcggggaatgtagctcctc------ggagtgttatagccccgcgcacaatacggcgccgcccgggtgaggtccgcgcttcggctaggatgctggcgtaatggtcgtctgccgcccgtcttgaaacacggaccaaggagtctaacatctatgcgagtgttc-gggtgtcaaacccctacgcgtaatgaaagtgaacggaggtgggagct----------------------------tc----ggcgcaccatcgaccgatcctgatgtc--ctcggatggatttgagtaagagcatagctgttgggacccgaaagatggtgaactatgcctgaatagggtgaagccagaggaaactct------ggtggaggctcgcagcggttctgacgtgcaaatcgatcgtcaaatttgggtataggggcgaaagactaatcgaaccatccgtaggtgaacctgcggagggatcattacc-gagtgag---ggc-ctcc-g-ggt-ccgacct-ccaa-ccccatgt-t--atctg--ac------cctgttgcctcgggggcgaccc--g---gccc--ttttgggtg-tc--ggggcccccggtgg-a-cc-aca-------aacactgcatc-tt------tg-cgtcggagta--attg-aataaatc-aatcaaaactttcaacaacggatctcttggttctggcatcgatgaagaacgcagcgaaatgcgataagtaatgtgaattgcagaattcagtgaatcatcgaatctttgaacgcacattgcgcccctcggtattccggggggcatgcctgttcgagcgtcatt-acaccactcaagcctgg-cttggtattgggcg---ccgcggt--------------ccgccgcgcgccctaatgt---ctt-cggctgagc----tctctg-tcc-c-ccagcgttgtggtaacat-a----tccgctg-ccgggtag-----gaggggttcatc-------gccgcg-aaacctttta-------tatctcaaggttgacctcggatcaggtagggatacccgctgaacttaagcatatnnnnnnnnnnnnnnNNNNNNNNNNNNNNNNNNNNNNNNNNNNNNNNNNNNNNNNNN---NNNNNNN--NNNNNNNNNN---NNNNNNN-NNNNNNNNNNNNNNNNNNNN-NNNN--NNNNNNNNNNNNNNNNNNNNNNNNNNNNNNNNNNNNNNNNNNNNNNNNNNNNNNNNNNNNNN---------NNNNNNNNNNNNNNNNNNNNNNNNNNNNNNNNNNNNNNNNNNNNNNNNNNNNNNNNNNNNNNNNNNNNNNNNNNNNNNNNNNNNNNNNNNNNNNNNNNNNNNNNNNNNNNNNNNNNNNNNNNNNNNNNNNNNNNNNNNNNNNNNNNNNNNNNNNNNNNNNNNNNNNNNNNNNNNNNNNNNNNNNNNNNNNNNNNNNNNNNNNNNNNNNNNNNNNNNNNNNNNNNNNNNNNNNNNNNNNNNNNNNNNNNNNNNNNNNNNNNNNNNNNNNNNNNNNNNNNNNNNNNNNNNNNNNNNNNNNNNNNNNNNNNNNNNNNNNNNNNNNNNNNNNNNNNNNNNNNNNNNNNNNNNNNNNNNNNNNNNNNNNNNNNNNNNNNNNNNNNNNNNNNNNNNNNNNNNNNNNNNNNNNNNNNNNNNNNNNNNNNNNNNNNNNNNNNNNNNNNNnnnnnnnnnnnnnnnnnnnnnnnnnnnnnnnnnnnnnnnnnnnnnnnnnnnnnnnnnnnnnnn---------------------nnnnnnnnnnnnnnnnn------nnnnnnnnnnnnnnnnnnnnnnnnnnnnnnnnnnnnnnnnnnnnnnnnnnnnnnnnnnnnnnnnnnnnnnnnnnnnnnnnnnnnnnnnnnnnnnnnnnnnnnnnnnnnnnnnnnnnnnnnnnnnnnnnnnnnnnnnnnnnnnnnnnnnnnnnnnnnnnnnnnnnnnnnnnnnnnnnnnnnnnnnnnnnnnnnnnnnnnnnnnnnnnnnnnnnnnnnnnnnnnnnnnnnnnnnnnnnnnnnnnnnnnnnnnnnnnnnnnnnnnnnnnnnnnnnnnnnnnnnnnnnnnnnnnnnnnnnnnnnnnnnnnnnnnnnnnnnnnnnnnnnnnnnnnnnnnnnnnnnnnnnnnnnnnnnnnnnnnnnnnnnnnnnnnnnnnnnnnnnnnnnnnnnnnnnnnnnnnnnnnnnnnnnnnnnnnnnnnnnnnnnnnnnnnnnnnnnnnnnnnnnnnnnnnnnnnnnnnnnnnnnnnnnnnnnnnnnnnnnnnnnnnnnnnnnnnnnnnnnnnnnnnnnnnnnnnnnnnnnnnnnnnnnnnnnnnnnnnnnnnnnnnnnnnnnnnnnnnnnnnnnnnnnnnn-nnnnnnnnnnnnnnnnnnnnnnnnnnnnnnnnnnnnnnnnnnnnnnnnnnnnnnnnnnnnnnnnnnnnnnnnnnnnnnnnnnnnnnnnnnnnnnnnnnnnnnnnnnnnnnnnnnnnnnnnnnnnnnnnnnnnnnnnnnnnnnnnnNNNN-------------NNNNNNNNNNNNNNN--------nnnnnnnn----------NNNNNNNNNNNNNN------------------------------NNNNNNNNNNNNNNNNNNNNNNNNN-----------NNNNNNNNNNNNNNNNN-------------------NNNNNNNNNNNNNNNNNNN---------------------------NNNNNNNNNNN-NNNNNNNNNNNNNNN----NNNNNNNNNNNnnn----------------NNNNNNNNNNNNNNNNNNNNNN-------------------------NNNNNNNNNNNNNNNNNNNNNNN-----NNNNNNNNNNNNNNNNNNNNNNNNNNNNNNNNNNNNNNNNNNNNNNNNNNNNNNNNNNNNNNNNNNNNNNNNNNNNNNNNNNNNNNNNNNNNNNNNNNNNNNNNNNNNNNNNNNNNNNNNNNNNN------NNNNNNNNNNNNNNNNNNNNnnnnnnnnnnnnnnnnnnnnnnnnnnnnnnnnnnnnnnnnnnnnnn
>Penidiella_columbiana_CBS_486.80_T
cctagtaacggcga-gtgaagcggcaacagctcaaatttgaaatctggcgcaagcccgagttgtaatttgtag-aggatgcttcagggcagcg-gccggtctaagttccttggaacaggacgtcatagagggtgagaat-cccgtatgcgaccgg-ttggcacccgtcacgtagctccttcgacgagtcgagt-tgtttgggaatgcagctctaaatgggaggtaaatttcttctaaagctaaataccggccagagaccgatagcgcacaagtagagtgatcgaaagatgaaaagcacttt-ggaaagagagttaaaaagcacgtgaaattgttgaaagggaagcgcatgcaaccagacttgtcggcgg-cgttccgccggtctttt--gac--cggtctac-tcgccgccggcaggccagcatcacttgggggcgtcggataaaggcgtcgggaatgtggcccttc------ggggtgttatagcccggcgcacaatacgacgactcccgagtgaggtccgcgcttcggctaggatgctggcgtaatggttgtatgcggcccgtcttgaaacacggaccaaggagtctaacatctatgcgagtgttc-gggtgtcaaacccctacgcggaatgaaagtgaacggaggtgggagct------------------------------ta--ggcgcaccatcgaccgatcctgatgtc--ttcggatggatttgagtaagagcatagctgttgggacccgaaagatggtgaactatgcctgaatagggtgaagccagaggaaactct------ggtggaggctcgcagcggttctgacgtgcaaatcgatcgtcaaatttgggtataggggcgaaagactaatcgaaccatcnnnnnnnnnnnnnnnnnnnnnatcattacc-gagtgaa---ggg-ctcc---ggc-ccgacct-ccaa-ccctttgtgattaccga-aac------ctcgttgcctcgggggcgaccc--g---gcc---tcacgggc------ggggcccccggcgg-a-cc-act------caaccctgcatc-tc------tg-cgtctgagta--caatattgaattg-aatcaaaactttcaacaacggatctcttggttctggcatcgatgaagaacgcagcgaaatgcgataagtaatgtgaattgcagaattcagtgaatcatcgaatctttgaacgcacattgcgccccttggtattccggggggcatgcctgttcgagcgtcatt-acaccactcaagcctgg-cttggtattgggcg---tcgcgg---------------ctcccgcgcgcctcaatgt---ctc-cggcggggt----cgtcca-cct-cttaagcgttgtgacacaatctc--atccgcttcgggagtgt-----ggccggctcgtc-------gccgtt-aaacatt------------atctcaggttgacctcggatcaggnnnnnnnnnnnnnnnnnnnnnnnnnnnnnnnnnnnnnnnnnntttcgccggtgatgatgcgccgagagctgtgttccgtaagtt---gaaacac--cagaatattg---gctcggc-gatcgcattcagctgacagc-gagg--cagcgtccattgttggtcggccacgccaccacgggtatgcctaacgatacctcctccacga----------gcccgcaatgtctgacaagagcacaggatcatgattggcatgggtcaaaaggactcttacgtcggtgatgaggcacagagcaagcgtggtattctgaccctgcggtacccgatcgagcacggtgtcgtgaccaactgggacgacatggagaagatctggcatcacaccttctacaacgagctccgtgtcgcacccgaggagcacccagtcctgctcaccgaggcgcccatcaacccgaagtccaaccgtgagaagatgacccagatcgtcttcgagaccttcaacgcaccagctttctacgtctccatccaggctgtcctgtccctgtacgcttccggtcgtaccaccggtatcgtgcttgactccggtgacggtgtcactcacgNNNNNNNNNNNNNNNNNNNNNNNNNNNNNNNNNNNNNNNNNNNNNNNNNNNNNNNNNGACCCCGTACAGGACAAGGATGGCGATGGTACGTATACTTACCACTCTCCTACACCTGCCTC---------------------ACCCACTAACGCTTCTA------CCACACAGGCCAAATCACAACAAAAGAGCTCGGCACCGTCATGCGCTCCCTCGGCCAGAACCCCTCCGAATCCGAGCTTCAAGACATGATCAACGAAGTCGACGCCGACAACAACGGCACCATCGACTTCCCCGAGTTCCTCACCATGATGGCGCGCAAGATGAAGGACACCGACTCCGAGGAGGAGATCCGCGAGGCCTTCAAGGTCTTTGACCGCGACAACAATGGCTTTATCTCGGCGGCGGAGCTCAGGCATGTGATGACGAGTATCGGGGAGAAGTTGACGGATGATGAGGTCGACGAGATGATCNatttggcggggcctttgatggctcaggtctttcggctaaagttcacacagcttgtgaaggacatccggcaatacctccaccgctgcgttgagcaagggcgggaattcaacataatgcttgctgtcaagtcgaacatcataactaccggtttgagatactgtttggcgactggcaattggggcgaccagaagaaggcttcgagctcgaaagcgggtgtcagtcaagtgttgaacagatacacatacgcttcgaccctgtca-catctgcggcgaactaacacacctatcggcagagacggcaagatcgcaaagccgcggcaattgcnnnnnnnnnnnnnnnnnnnnnnnnnnnnnnnnnnnnnnnnnnnnnnnnnnnnnnnnnnnnnnnnnnnnnnnnnnnnnnnnntttt-------------cttatcgccgtgcct--------gcggcggc----------tgttggaggggcaa------------------------------ttttggtggggtgcgacagaggctc-----------ggcactttggccacatc-------------------gccttttgcgcgcagtatg---------------------------cctcagcgctc-ccaccagtttgtccc----cagcagcagcacga----------------cacgacgcctcaatatctgcgc-------------------------ttgatgagcacgcgctgacatca-----tcacaggaagccgccgagttgggcaagggctccttcaagtacgcctgggtgctcgacaagctcaaggccgagcgtgagcgtggtatcaccattgatatcgccctctggaagttcgagaccccgaa------nnnnnnnnnnnnnnnnnnnnnnnnnnnnnnnnnnnnnnnnnnnnnnnnnnnnnnnnnnnnnnnnnn
>Penidiella_drakensbergensis_CPC_19778_T
cctagtaacggcga-gtgaagcggcaacagctcaaatttgaaatctggcgcaagcccgagttgtaatttgcag-aggatgcttctgggcagcg-gccggtctaagttccttggaacaggacgtcatagagggtgagaat-cccgtatgcgaccgg-ttggcacccgtcacgtagctccttcgacgagtcgagt-tgtttgggaatgcagctctaaatgggtggtaaatgtcatctaaagctaaataccggccagagaccgatagcgcacaagtagagtgatcgaaagatgaaaagcacttt-ggaaagagagttaaaaagcacgtgaaattgttgaaagggaagggcaagcaaccagacttgtcggcgg-tgttccgccggtcttct--gac--cggtctac-tcgccgtcggcaggccagcatcacctgggtgcgccggataaaggcgcggggaatgtagctcctc------ggagtgttatagccccgcgcacaatacggcgccgtccgggtgaggtccgcgcttcggctaggatgctggcgtaatggttgtttgccgcccgtcttgaaacacggaccaaggagtctaacatctatgcgagtgttc-gggtgtcaaacccctgcgcgtaatgaaagtgaacggaggtgggagct----------------------------tc----ggcgcaccatcgaccgatcctgatgtc--ctcggatggatttgagtaagagcatagctgttgggacccgaaagatggtgaactatgcctgaatagggtgaagccagaggaaactct------ggtggaggctcgcagcggttctgacgtgcaaatcgatcgtcaaatttgggtataggggcgaaagactaatcgaaccanncgtaggtgaacctgcggagggatcattact-gagtgag---ggc-ctcc-g-ggt-ccgacct-ccaa-ccccatgtca--ttcat--ac------catgttgcctcgggggcgaccc--g---gcc----ttcgggcg-tc--ggggcccccggtgg-a-cc-catc-----aaaccctgcatc-tg------tg-cgtccgagtc--aat--tataaatc-aattaaaactttcaacaacggatctcttggttctggcatcgatgaagaacgcagcgaaatgcgataagtaatgtgaattgcagaattcagtgaatcatcgaatctttgaacgcacattgcgcccctcggtattccggggggcatgcctgttcgagcgtcatt-acaccactcaagcctgg-cttggtattgggca---ccgcggt--------------ccgccgcgcgccctaatgt---ctt-cggctgagc----cggttg-act-c-ccagcgttgcggtaacga------tccgctg-cggaggaa-----ggccgactcatc-------gccgtc-aaacccctcttcggagactttctaaggttgacctcggatcaggtagggatacccgctgaacttaagcatatcannnnnnnnnnnnNNNNNNNNNNNNNNNNNNNNNNNNNNNNNNNNNNNNNNNNNN---NNNNNNN--NNNNNNNNNN---NNNNNNN-NNNNNNNNNNNNNNNNNNNN-NNNN--NNNNNNNNNNNNNNNNNNNNNNNNNNNNNNNNNNNNNNNNNNNNNNNNNNNNNNNNNNNNN----------NNNNNNNNNNNNNNNNNNNNNNNNNNNNNNNNNNNNNNNNNNNNNNNNNNNNNNNNNNNNNNNNNNNNNNNNNNNNNNNNNNNNNNNNNNNNNNNNNNNNNNNNNNNNNNNNNNNNNNNNNNNNNNNNNNNNNNNNNNNNNNNNNNNNNNNNNNNNNNNNNNNNNNNNNNNNNNNNNNNNNNNNNNNNNNNNNNNNNNNNNNNNNNNNNNNNNNNNNNNNNNNNNNNNNNNNNNNNNNNNNNNNNNNNNNNNNNNNNNNNNNNNNNNNNNNNNNNNNNNNNNNNNNNNNNNNNNNNNNNNNNNNNNNNNNNNNNNNNNNNNNNNNNNNNNNNNNNNNNNNNNNNNNNNNNNNNNNNNNNNNNNNNNNNNNNNNNNNNNNNNNNNNNNNNNNNNNNNNNNNNNNNNNNNNNNNNNNNNNNNNNNNNNNNNNNNNNNNNNNNNnnnnnnnnnnnnnnnnnnnnnnnnnnnnnnnnnnnnnnnnnnnnnnnnnnnnnnnnnnnnnnn----------------------nnnnnnnnnnnnnnn---------nnnnnnnnnnnnnnnnnnnnnnnnnnnnnnnnnnnnnnnnnnnnnnnnnnnnnnnnnnnnnnnnnnnnnnnnnnnnnnnnnnnnnnnnnnnnnnnnnnnnnnnnnnnnnnnnnnnnnnnnnnnnnnnnnnnnnnnnnnnnnnnnnnnnnnnnnnnnnnnnnnnnnnnnnnnnnnnnnnnnnnnnnnnnnnnnnnnnnnnnnnnnnnnnnnnnnnnnnnnnnnnnnnnnnnnnnnnnnnnnnnnnnnnnnnnnnnnnnnnnnnnnnnnnnnnnnnnnnnnnnnnnnnnnnnnnnnnnnnnnnnnnnnnnnnnnnnnnnnnnnnnnnnnnnnnnnnnnnnnnnnnnnnnnnnnnnnnnnnnnnnnnnnnnnnnnnnnnnnnnnnnnnnnnnnnnnnnnnnnnnnnnnnnnnnnnnnnnnnnnnnnnnnnnnnnnnnnnnnnnnnnnnnnnnnnnnnnnnnnnnnnnnnnnnnnnnnnnnnnnnnnnnnnnnnnnnnnnnnnnnnnnnnnnnnnnnnnnnnnnnnnnnnnnnnnnnnnnnnnnnnnnnnnnnnnnnnnnnnnnnnnnnnnnn-nnnnnnnnnnnnnnnnnnnnnnnnnnnnnnnnnnnnnnnnnnnnnnnnnnnnnnnnnnnnnnnnnnnnnnnnnnnnnnnnnnnnnnnnnnnnnnnnnnnnnnnnnnnnnnnnnnnnnnnnnnnnnnnnnnnnnnnnnnnnnnnnnNNNN-------------NNNNNNNNNNNNNNN--------nnnnnnnn----------NNNNNNNNNNNNNN------------------------------NNNNNNNNNNNNNNNNNNNNNNNNN-----------NNNNNNNNNNNNNNNNN-------------------NNNNNNNNNNNNNNNNNNN---------------------------NNNNNNNNNNN-NNNNNNNNNNNNNNN----NNNNNNNNNNNnnn----------------NNNNNNNNNNNNNNNNNNNNNN-------------------------NNNNNNNNNNNNNNNNNNNNNNN-----NNNNNNNNNNNNNNNNNNNNNNNNNNNNNNNNNNNNNNNNNNNNNNNNNNNNNNNNNNNNNNNNNNNNNNNNNNNNNNNNNNNNNNNNNNNNNNNNNNNNNNNNNNNNNNNNNNNNNNNNNNNNN------NNNNNNNNNNNNNNNNNNNNnnnnnnnnnnnnnnnnnnnnnnnnnnnnnnnnnnnnnnnnnnnnnn
>Penidiellopsis_radicularis_AP386
nnnnnnnncggcga-gtgaagcggcaacagctcaaatttgaaatctggcgcaagcccgagttgtaatttgtag-aggacgcttctgggcagcg-gccggtctaagttccttggaacaggacgtcatagagggtgagaat-cccgtatgcgaccgg-ttggcacccgtcacgtagctccttcgacgagtcgagt-tgtttgggaatgcagctctaaatgggtggtaaatgtcatctaaagctaaataccggccagagaccgatagcgcacaagtagagtgatcgaaagatgaaaagcacttt-ggaaagagagttaaaaagcacgtgaaattgttgaaagggaagggcatgcaaccagacttgttagcgg-tgttccgctggtctttt--gac--cggtctac-tcgccgctgacaggccagcatcacctgggtgcgctggataaaggcatggggaatgtagctcctc------ggagtgttatagccctgcgcacaatacagcgtcgcccgggtgaggtccgcgcttcggctaggatgctggcgtaatggttgtctgccgcccgtcttgaaacacggaccaaggagtctaacatctatgcgagtgttc-gggtgtcaaacccctacgcgtaatgaaagtgaacggaggtgggagct----------------------------tc----ggcgcaccatcgaccgatcctgatgtc--ctcggatggatttgagtaagagcatagctgttgggacccgaaagatggtgaactatgcctgaatagggtgaagccagaggaaactct------ggtggaggctcgcagcggttctgacgtgcaaatcgatcgtcaaagnnnnnnnnnnnnnnnnnnnnnnnnnnnnnnnnnncgtaggtgaacctgcggagggatcattact-gagtgag---ggc---gc-a-agc-ccgacct-ccaa-ccccatgtaa--atcat--ac------catgttgcctcgggggcgaccc--g---gccc--ttttgggcg-tc--ggggcccccggtgg-a-cc-cat-------aacactgcatc-tg------tg-cgtctgagtg--att--aatcaatc-aattaaaactttcaacaacggatctcttggttctggcatcgatgaagaacgcagcgaaatgcgataagtaatgtgaattgcagaattcagtgaatcatcgaatctttgaacgcacattgcgcccctcggtattccggggggcatgcctgttcgagcgtcatt-acaccactcaagcctgg-cttggtattgggca---ccgcggtc-------------ccgccgcgcgccctaatgt---ctc-cggctgagc----cgtctg-ttc-t-ccagcgttgtggttacatca----tccgctg-ccgggaca-----cgatggttcatc-------gccgtt-aaacccttt--------tttctcaaggttgacctcggatcaggtagggatacccgctgaacttaagcatatcaataagcggaggaNNNNNNNNNNNNNNNNNNNNNNNNNNNNNNNNNNNNNNNNNN---NNNNNNN--NNNNNNNNNN---NNNNNNN-NNNNNNNNNNNNNNNNNNNN-NNNN--NNNNNNNNNNNNNNNNNNNNNNNNNNNNNNNNNNNNNNNNNNNNNNNNNNNNNNNNNNNNN----------NNNNNNNNNNNNNNNNNNNNNNNNNNNNNNNNNNNNNNNNNNNNNNNNNNNNNNNNNNNNNNNNNNNNNNNNNNNNNNNNNNNNNNNNNNNNNNNNNNNNNNNNNNNNNNNNNNNNNNNNNNNNNNNNNNNNNNNNNNNNNNNNNNNNNNNNNNNNNNNNNNNNNNNNNNNNNNNNNNNNNNNNNNNNNNNNNNNNNNNNNNNNNNNNNNNNNNNNNNNNNNNNNNNNNNNNNNNNNNNNNNNNNNNNNNNNNNNNNNNNNNNNNNNNNNNNNNNNNNNNNNNNNNNNNNNNNNNNNNNNNNNNNNNNNNNNNNNNNNNNNNNNNNNNNNNNNNNNNNNNNNNNNNNNNNNNNNNNNNNNNNNNNNNNNNNNNNNNNNNNNNNNNNNNNNNNNNNNNNNNNNNNNNNNNNNNNNNNNNNNNNNNNNNNNNNNNNNNNNNNNNCACGCAGACTAGGACAAGGACGGCGATGGTACACCTATTCCACCTCCAAATACCCACCCCCC----------------------ACATCTAACACAGCT---------GCACAGGCCAAATCACCACCAAAGAACTCGGCACCGTCATGCGCTCCCTCGGCCAAAACCCCTCCGAGTCCGAACTGCAAGACATGATCAACGAAGTCGACGCCGACAACAACGGCACCATCGACTTCCCCGAGTTCCTGACCATGATGGCGCGCAAGATGAAGGACACGGACTCCGAGGAGGAAATCCGCGAGGCGTTCAAGGTCTTCGACAGGGATAACAATGGGTTCATTTCCGCCGCGGAGTTGAGGCACGTCATGACGANNNNNNNNNNNNNNNNNNNNNNNNNNNNNNNNNNNNNNNNNNNNNnnnnnnnnnnnnnnnnnnnnnnnnnnnnnnnnnnnnnnnnnnnnnnnnnnnnnnnnnnnnnnnnnnnnnnnnnnnnnnnnnnnnnnnnnnnnnnnnnnnnnnnnnnnnnnnnnnnnnnnnnnnnnnnnnnnnnnnnnnnnnnnnnnnnnnnnnnnnnnnnnnnnnnnnnnnnnnnnnnnnnnnnnnnnnnnnnnnnnnnnnnnnnnnnnnnnnnnnnnnnnnnnnnnnnnnnnnnnnnnnnnnnnnnnnnnnnnnnnnnn-nnnnnnnnnnnnnnnnnnnnnnnnnnnnnnnnnnnnnnnnnnnnnnnnnnnnnnnnnnnnnnnnnnnnnnnnnnnnnnnnnnnnnnnnnnnnnnnnnnnnnnnnnnnnnnnnnnnnnnnnnnnnnnnnnnnnnnnnnnnnnnnnntttt-------------cttatcgcctcg-----------------------------cggtggtggggcaaaat---------------------------ttttggtggggcg---cttcgtcgtacagcc-----agcg----------------------------------------------------agccgg--------------------------------acgcgaagctgt-------------------------------------gtcaccatcgcgatgcctatac--------------gagcgcgcaacacaatgaacactagctgacacaa----tctccaggaagccgccgagttgggcaagggctccttcaagtacgcatgggtcttggacaagctgaaggccgagcgtgagcgtggtatcacgatcgacattgccctctggaagttcgaaacccccaag-----tactatgtcaccgtcatcga--cgcccccggtc----accgtgatttcatcaagaacatgatcann
>Penidiellopsis_ramosus_AP391
cctagtaacggcga-gtgaagcggcaacagctcaaatttgaaatctggcgcaagcccgagttgtaatttgtag-aggatgcttctgggcagcg-gccggtctaagttccttggaacaggacgtcatagagggtgagaat-cccgtatgcgaccgg-ttggcacccgtcacgtagctccttcgacgagtcgagt-tgtttgggaatgcagctctaaatgggtggtaaatgtcatctaaagctaaataccggccagagaccgatagcgcacaagtagagtgatcgaaagatgaaaagcacttt-ggaaagagagttaaaaagcacgtgaaattgttgaaagggaagggcatgcaaccagacttgttagcgg-tgttccgctggtctttt--gac--cggtctac-tcgccgctgacaggccagcatcacctgggtgcgctggataaaggcatggggaatgtagctcctc------ggagtgttatagccccgcgcacaatacagcgtcgcccgggtgaggtccgcgcttcggctaggatgctggcgtaatggttgtctgccgcccgtcttgaaacacggaccaaggagtctaacatctatgcgagtgttc-gggtgtcaaacccctacgcgtaatgaaagtgaacggaggtgggagct----------------------------tc----ggcgcaccatcgaccgatcctgatgtc--ctcggatggatttgagtaagagcatagctgttgggacccgaaagatggtgaactatgcctgaatagggtgaagccagaggaaactct------ggtggaggctcgcagcggttctgacgtgcaaatcgatcgtcaaannnnnnnnnnnnnnnnnnnnnnnnnnnnnnnnnnncgtaggtgaacctgcggagggatcattact-gagtgag---ggc---gc-a-agc-ccgacct-ccaa-ccccatgtaa--atcat--ac------catgttgcctcgggggcgaccc--g---gccc--ttttgggcg-tc--ggggcccccggtgg-a-cc-cat-------aacactgcatc-tg------tg-cgtctgagtg--att--aatcaatc-aattaaaactttcaacaacggatctcttggttctggcatcgatgaagaacgcagcgaaatgcgataagtaatgtgaattgcagaattcagtgaatcatcgaatctttgaacgcacattgcgcccctcggtattccggggggcatgcctgttcgagcgtcatt-acaccactcaagcctgg-cttggtattgggca---ccgcggtc-------------ccgccgcgcgctctaatgt---ctc-cggctgagc----cgtctg-ttc-t-ccagcgttgtggtcatatca----tccgctg-ccaggaca-----cgatggttcatc-------gccgtt-aaatccttt--------tttcttaaggttgacctcggatcaggtagggatacccgctgaacttaagcatatcaataagcggaggaNNNNNNNNNNNNNNNNNNNNNNNNNNNNNNNNNNNNNNNNNN---NNNNNNN--NNNNNNNNNN---NNNNNNN-NNNNNNNNNNNNNNNNNNNN-NNNN--NNNNNNNNNNNNNNNNNNNNNNNNNNNNNNNNNNNNNNNNNNNNNNNNNNNNNNNNNNNNN----------NNNNNNNNNNNNNNNNNNNNNNNNNNNNNNNNNNNNNNNNNNNNNNNNNNNNNNNNNNNNNNNNNNNNNNNNNNNNNNNNNNNNNNNNNNNNNNNNNNNNNNNNNNNNNNNNNNNNNNNNNNNNNNNNNNNNNNNNNNNNNNNNNNNNNNNNNNNNNNNNNNNNNNNNNNNNNNNNNNNNNNNNNNNNNNNNNNNNNNNNNNNNNNNNNNNNNNNNNNNNNNNNNNNNNNNNNNNNNNNNNNNNNNNNNNNNNNNNNNNNNNNNNNNNNNNNNNNNNNNNNNNNNNNNNNNNNNNNNNNNNNNNNNNNNNNNNNNNNNNNNNNNNNNNNNNNNNNNNNNNNNNNNNNNNNNNNNNNNNNNNNNNNNNNNNNNNNNNNNNNNNNNNNNNNNNNNNNNNNNNNNNNNNNNNNNNNNNNNNNNNNNNNNNNNNNNNNNNNNNNNNCACGCAGACTAGGACAAGGACGGCGATGGTACACCTATTCCACCTCCAAATACCCACCCCCC----------------------ACATCTAACACAGCT---------GCACAGGCCAAATCACCACCAAAGAACTCGGCACCGTCATGCGCTCCCTCGGCCAAAACCCCTCCGAGTCCGAACTGCAAGACATGATCAACGAAGTCGACGCCGACAACAACGGCACCATCGACTTCCCCGAGTTCCTGACCATGATGGCGCGCAAGATGAAGGACACGGACTCCGAGGAGGAAATCCGCGAGGCGTTCAAGGTCTTCGACAGGGATAACAATGGGTTCATTTCCGCCGCGGAGTTGAGGCACGTCATGACGAGTATTGGAGAGAAGTTGACGGATGATGAGGTGGATGAGATGATCCnnnnnnnnnnnnnnnnnnnnnnnnnnnnnnnnnnnnnnnnnnnnnnnnnnnnnnnnnnnnnnnnnnnnnnnnnnnnnnnnnnnnnnnnnnnnnnnnnnnnnnnnnnnnnnnnnnnnnnnnnnnnnnnnnnnnnnnnnnnnnnnnnnnnnnnnnnnnnnnnnnnnnnnnnnnnnnnnnnnnnnnnnnnnnnnnnnnnnnnnnnnnnnnnnnnnnnnnnnnnnnnnnnnnnnnnnnnnnnnnnnnnnnnnnnnnnnnnnnnn-nnnnnnnnnnnnnnnnnnnnnnnnnnnnnnnnnnnnnnnnnnnnnnnnnnnnnnnnnnnnnnnnnnnnnnnnnnnnnnnnnnnnnnnnnnnnnnnnnnnnnnnnnnnnnnnnnnnnnnnnnnnnnnnnnnnnnnnnnnnnnnnnntttt-------------cttatcgcctcg-----------------------------cggtggtggggcaaaat---------------------------ttttggtggggcgcttcttcgtcgtacagcc-----agcg----------------------------------------------------agccgg--------------------------------acgcgaagctgt-------------------------------------gtcaccatcgcgatgtctatac--------------gagcgcgcaacacaatgaacactggctgacacat----tctccaggaagccgccgagttgggcaagggctccttcaagtacgcatgggtcttggacaagctgaaggccgagcgtgagcgtggtatcacgatcgacattgccctctggaagttcgaaacccccaag-----tactatgtcaccgtcattga--cgcccccggtc----accgtgatttcatcaagaacatgatcann
>Phaeothecoidea_intermedia_CBS124994
nnnnnnnnnnnnnn-nngaagcggcaacagctcaaatttgaaatctgccgcaaggccgagttgtaatttgtag-aggatgcttcagggcagcg-gccggtctaagttccttggaacaggacgtcatagagggtgagaat-cccgtatgcgaccgg-ttggcacccgtcacgtagctccttcgacgagtcgagt-tgtttgggaatgcagctctaaatgggaggtaaatgccttctaaagctaaataccggccagagaccgatagcgcacaagtagagtgatcgaaagatgaaaagcacttt-ggaaagagagttaaaaagcacgtgaaattgttgaaagggaagcgcatgcaaccagacttgtcggcgg-tgttccgccggtcttct--gac--cggtctac-tcgccgccggcaggccaacatcatctgggagcgccggataaaggtgcggggaatgtggcccctc------ggggtgttatagcttcgcacgcaatacggcgcctcccgggtgaggtccgcgcttcggctaggatgttggcgtaatggttgtctgcggcccgtcttgaaacacggaccaaggagtctaacatctatgcgagtgttc-gggtgtcaaacccctacgcgtaatgaaagtgaacggaggtgggaact----------------------------ttat--tgtgcaccatcgaccgatcctgatgtc--ttcggatggatttgagtaagagcatagctgttgggacccgaaagatggtgaactatgcctgaatagggtgaagccagaggaaactct------ggtggannnnnnnnnnnnnnnnnnnnnnnnnnnnnnnnnnnnnnnnnnnnnnnnnnnnnnnnnnnnnnnnnnnnnnnnnnnnnnnnnnnnnnnnnnnnnnatcattacc-gagtgag---cgc-ctcc-g-ggc-gcgacct-ccaa-ccccatgt-t--gtcca--ac------catgttgcctcgggggtgaccc--g---gcc----ttcgggcc----ccgtccccccggtgg-a-cc-cct------caactctgcatc-tt------tg-cgtcggagtc--aaat-gataaata-aatcaaaactttcaacaacggatctcttggttctggcatcgatgaagaacgcagcgaaatgcgataagtaatgtgaattgcagaattcagtgaatcatcgaatctttgaacgcacattgcgccccttggtattccgaggggcatgcctgttcgagcgtcatt-acaccactcaagcctcg-cttggtattgggcg---ccgcggt--------------ccgccgcgcgccccaatgt---ctt-cggctcagc----ctaacatcct-c-gaagcgatttgattacaa-----tcccgcta-agcaggac-----ggagggcgcgac-------gccgct-aaacacccc----------atctcaggttgacctcggatcaggnnnnnnnnnnnnnnnnnnnnnnnnnnnnnnnnnnnnnnnnnntttcgccggtgacgatgcgcccagagctgtgttccgtaagtt---ggaggcc--ttgccataca---catcagcaatcgacgtccagctgacagc-gaaa--tagcatccattgtcggccgaccacgccatcacgggtatgcgcctattcaactccctccttcgtg-------atgtgtagcggctgacaagagcacagtatcatgattggtatgggccagaaggactcatacgtcggtgacgaggcacagagcaagcgtggtatcctgaccctgcggtaccccatcgagcacggtgtggttaccaactgggacgacatggagaagatctggcatcacactttctacaacgagctccgtgtcgctcccgaggagcacccggtcctgctcaccgaggcgcccatcaaccccaagtccaaccgtgagaagatgacgcagatcgtcttcgagaccttcaacgcacccgccttctacgtctccatccaggctgtgctctctctgtacgcctccggtcgtaccaccggtatcgtgctcgactccggtgacggtgtcacccacgNNNNNNNNNNNNNNNNNNNNNNNNNNNNNNNNNNNNNNNNNNNNNNNNNNNNNNNNNCACTCACAACAGGACAAAGACGGCGATGGTATGCTCCCACATACGGCCTCGTCTCTCACTTGCTC-----------------TTGTCACTAACCCACCGT-TCCTGCTACGTAGGCCAAATCACGACAAAAGAACTGGGCACGGTCATGCGGTCGCTCGGCCAGAACCCCAGCGAATCCGAACTTCAAGACATGATCAATGAAGTCGACGCCGACAACAATGGCACCATCGACTTCCCCGAGTTCCTCACCATGATGGCGCGCAAGATGAAGGACACCGACTCTGAGGAGGAGATCCGCGAGGCCTTCAAGGTCTTCGACCGTGATAACAATGGCTTCATTAGCGCGGCGGAGCTGAGACACGTGATGACGAGTATTGGCGAGAAGCTGACGGATGATGAGGTGGATGAGATGATCNatttggctgggccgctcatggctcaggtgttccgtttgaagttcacgcagctcgtcaaggacattcgtgggcacttgcaccgctgcgtcgagcagagcaaagactttgttctcgcacttgcggtaaagtcccagatcatcacctcgggtcttcggtactgtctagcgactggcaactggggcgaccaaaagaaagcagcaagtgcgaaggctggtgtatcgcaggtgctcaatcggtatacgtacgcttcgacgctgtca-catctgcggcggacaaacaccccaataggtcgagatggcaagatcgcaaagccacggcaactgcnnnnnnnnnnnnnnnnnnnnnnnnnnnnnnnnnnnnnnnnnnnnnnnnnnnnnnnnnnnnnnnnnnnnnnnnnnnnnnnnnccatcagc---------ctgttcgcggcgtg---------cctgcagc----------cgttggaggggcagcga---------------------------tttttgttgagtggggtggcggggtcaaggt--ccaagcgccgagacttcgtc------------------------------acaactct------------------------------tcatatca-tcgctaagcacatcgtcctg-----------------------------aacgccatcgacagcgcggtac---atccat---------------atccgatgccatgtgctgacacaataa-ctcacaggaagccgccgagttgggcaagggctccttcaagtacgcgtgggtgctcgacaagctcaaggccgagcgtgagcgtggtatcaccattgatatcgccctctggaagttcgagacccccaa------nnnnnnnnnnnnnnnnnnnn--nnnnnnnnnnn----nnnnnnnnnnnnnnnnnnnnnnnnnnnnn
>Phaeothecoidea_minutispora_CPC13710
nnnnnnnnnnnnnn-nngaagcggcaacagctcaaatttgaaatctggcgcaagcccgagttgtaatttgtag-aggatgcttcaggacagcg-gccggtctaagttccttggaacaggacgtcatagagggtgagaat-cccgtatgcgaccgg-ttggcatccgtcacgtagctccttcgacgagtcgagt-tgtttgggaatgcagctctaaatgggaggtaaatgccttctaaagctaaataccggccagagaccgatagcgcacaagtagagtgatcgaaagatgaaaagcacttt-ggaaagagagttaaaaagcacgtgaaattgttgaaagggaagcgcatgcaaccagacttgtcggcgg-tgttccgccggtcttct--gac--cggtctat-tcgccgccggcaggccaacatcatctgggagcgccggataaaggtgcggggaatgtggcccctc------ggggtgttatagcttcgcacgcaatacggcgcctcccgggtgaggtccgcgcttcggctaggatgttggcgtaatggttgtttgcggcccgtcttgaaacacggaccaaggagtctaacatctatgcgagtgttc-gggtgtcaaacccctacgcgtaatgaaagtgaacggaggtgggaact----------------------------ttat--tgtgcaccatcgaccgatcctgatgtc--ttcggatggatttgagtaagagcatagctgttgggacccgaaagatggtgaactatgcctgaatagggtgaagccagaggaaactct------ggtggannnnnnnnnnnnnnnnnnnnnnnnnnnnnnnnnnnnnnnnnnnnnnnnnnnnnnnnnnnnnnnnnnnnnnnnnnnnnnnnnnnnnnnnnnnnnnatcattacc-gagtgag---cgc-ctcc-g-ggc-gcgacct-ccaa-ccccatgt-t--gtcca--ac------catgttgcctcgggggcgaccc--g---gcc----ttcgggcc----ccgtccccccggtgg-a-cc-cct------caactctgcatc-at------tg-cgtcggagtc--aaat-gataaatc-aatcaaaactttcaacaacggatctcttggttctggcatcgatgaagaacgcagcgaaatgcgataagtaatgtgaattgcagaattcagtgaatcatcgaatctttgaacgcacattgcgccccttggtattccgaggggcatgcctgttcgagcgtcatt-acaccactcaagcctcg-cttggtattgggcg---ccgcggt--------------ccgccgcgcgccccaatgt---ctt-cggctcagc----ctgacatcct-c-gaagcgatttgattacaa-----tcccgcta-agtaggac-----ggcaggcgcgac-------gccgct-aaacacccc----------atttcaggttgacctcggatcaggnnnnnnnnnnnnnnnnnnnnnnnnnnnnnnnnnnnnnnnnnntttcgccggtgacgatgcgcccagagctgtgttccgtaagtt---ggaggcc--ctgccgacca---ttgcagc-attgacattcagctgacagc-gcaa--tagcatccattgtcggccgaccacgccatcacgggtaagctgcaactatcgcacaccctcgaa--------ttaccctgcgactgacaagagcacagtatcatgattggcatgggccagaaggactcatacgtcggtgatgaggcacagagcaagcgtggtatcctgaccctgcggtaccccatcgagcacggtgtcgtcaccaactgggacgacatggagaagatctggcatcacactttctacaacgagctccgtgtcgctcccgaggagcacccggtcctgctcaccgaggcgcccatcaaccccaagtccaaccgtgagaagatgacgcagatcgtcttcgagacattcaacgcacccgccttctacgtctccattcaggccgtgctctccctgtacgcctccggtcgtaccactggtatcgtgctcgactccggtgacggtgtcacccacgNNNNNNNNNNNNNNNNNNNNNNNNNNNNNNNNNNNNNNNNNNNNNNNNNNNNNNNNNCACCCACACCAGGACAAGGACGGTGATGGTACGCCTCACCCACCACCTCTCCCCCTACACCACCA-----------------CGTTCACTAAAACTTTGA--TCTCCTCCACAGGCCAAATCACGACAAAAGAGCTCGGTACCGTCATGCGCTCGCTCGGCCAGAACCCCAGCGAATCCGAGCTGCAAGACATGATCAACGAGGTCGACGCCGACAACAACGGCACCATCGACTTTCCTGAGTTCCTCACCATGATGGCGCGCAAGATGAAGGACACCGACTCCGAGGAGGAGATCCGCGAGGCCTTCAAGGTCTTCGATCGCGATAATAATGGCTTCATTTCGGCGGCCGAGCTGAGGCATGTCATGACGAGTATTGGCGAGAAGTTGACGGATGACGAGGTGGACGAGATGATCNatctggctgggccgctaatggcccaggtcttccgtttaaagttcacgcagctggtcaaggacatccgcggtcacttgcatcgctgcgtcgagcagaacaaggacttcgttcttgcacttgcggtgaagtcacaaatcatcacctccggtctccggtactgtctagcgaccggcaactggggtgaccagaagaaggctgcaagtgcgaaggctggcgtgtcccaggtgctcaatcggtatacgtacgcttcgacgttgtcg-catttgcggcggaccaacactccaatcggcagagatggcaagatcgcgaagccacggcaattacnnnnnnnnnnnnnnnnnnnnnnnnnnnnnnnnnnnnnnnnnnnnnnnnnnnnnnnnnnnnnnnnnnnnnnnnnnnnnnnnnccatcagc---------cttatcgcgacgtg---------cctgcggc----------ggttggaggggcagca----------------------------attttgttgagtggggtggcggggtcaaggt--ccaagcgccgagacttcatc------------------------------acaacact-------------------------------cttcata-tcgccagacaccttcaag-------------------------------tgcaccggcggcagttccacgt---gctcag---------------actcgaacaaatatactgacatgatga-ctcacaggaagccgccgagatgggcaaaggctccttcaagtacgcgtgggtgctcgacaagctcaaggccgagcgtgagcgtggtatcaccattgatatcgccctctggaagttcgagacccccaa------nnnnnnnnnnnnnnnnnnnn--nnnnnnnnnnn----nnnnnnnnnnnnnnnnnnnnnnnnnnnnn
>Piedraia_hortae_CBS480.64
nnnnnnnnnnnnnn-nngaagcggcaacagctcaaatttgaaatcgggcgcccgcccgagttgtaatttgcag-aggatgcttctgggcagcgagccggtctaagtctcttggaacagggcgtcatagagggtgagaat-cccgtatgcgaccggccgcgcaccctccacgaagctccttcgacgagtcgagt-tgtttgggaatgcagctcaaaatgggaggtaaatgtcttctaaagctaaataccggccagagaccgatagcgcacaagtagagtgatcgaaagatgaaaagcacttt-ggaaagagagtcaaacagcacgtgaaattgttgaaagggaagcgcatgcgcccagacgcgtcggcgg-cgttccgccggtcttcttgacc--aggctcacttcgccgccgacgggccagcatcgcttgggcgcgccggaaaaaggcgcggggaatgtggcccccttc--ggggggtgttatagcctcgcgcgccatgcggcgacgcccgagcgaggaccgcgcttcggcgaggatgctggcgtaatgggcgcctgcggcccgtcttgaaacacggaccaaggagtctaacatctacgcgagtgttt-gggtgtcaaaccccgacgcgcaatgaaagtgaacggaggtgggaacc----------------------------tttgcgggtgcaccatcgaccgatcctgatgtc--ttcggatggatttgagtaagagcgtagctgttgggacccgaaagatggtgaactatgcctgaatagggtgaagccagaggaaactct------ggtggannnnnnnnnnnnnnnnnnnnnnnnnnnnnnnnnnnnnnnnnnnnnnnnnnnnnnnnnnnnnnnnnnnnnnnnnnnnnnnnnnnnnnnnnnnnnnnnnnnnnnn-nnnnnnn---nnn-nnnn-n-nnn-nnnnnnn-nnnnnnnnnnnnn-n--nnnnn--nn------nnnnnnnnnnnnnnnnnnnnnn--n---nnn----nnnnnnnn-----nnnnnnnnnnnnnn-n-nn-nnn------nnnnnnnnnnnn-nn------nn-nnnnnnnnnn--nnnn-nnnnnnnn-nnnnnnnnnnnnnnnnnnnnnnnnnnnnnnnnnnnnnnnnnnnnnnnnnnnnnnnnnnnnnnnnnnnnnnnnnnnnnnnnnnnnnnnnnnnnnnnnnnnnnnnnnnnnnnnnnnnnnnnnnnnnnnnnnnnnnnnnnnnnnnnnnnnnnnnnnnnnnnnnnnnnnnnnnnnnnnnnnnnnnnnnnnnnnnnnnnn---nnnnnnn--------------nnnnnnnnnnnnnnnnnnn---nnn-nnnnnnnnn----nnnnnn-nnn-n-nnnnnnnnnnnnnnnnnn-----nnnnnnnn-nnnnnnnnn----nnnnnnnnnnnn------nnnnnnnnnnnnnnnnnnn--------nnnnnnnnnnnnnnnnnnnnnnnnnnnnnnnnnnnnnnnnnnnnnnnnnnnnnnnnnnnnnnnnnnNNNNNNNNNNNNNNNNNNNNNNNNNNNNNNNNNNNNNNNNNN---NNNNNNN--NNNNNNNNNN---NNNNNNNNNNNNNNNNNNNNNNNNNNNN-NNNN--NNNNNNNNNNNNNNNNNNNNNNNNNNNNNNNNNNNNNNNNNNNNNNNNNNNNNNNNNNNNNN---------NNNNNNNNNNNNNNNNNNNNNNNNNNNNNNNNNNNNNNNNNNNNNNNNNNNNNNNNNNNNNNNNNNNNNNNNNNNNNNNNNNNNNNNNNNNNNNNNNNNNNNNNNNNNNNNNNNNNNNNNNNNNNNNNNNNNNNNNNNNNNNNNNNNNNNNNNNNNNNNNNNNNNNNNNNNNNNNNNNNNNNNNNNNNNNNNNNNNNNNNNNNNNNNNNNNNNNNNNNNNNNNNNNNNNNNNNNNNNNNNNNNNNNNNNNNNNNNNNNNNNNNNNNNNNNNNNNNNNNNNNNNNNNNNNNNNNNNNNNNNNNNNNNNNNNNNNNNNNNNNNNNNNNNNNNNNNNNNNNNNNNNNNNNNNNNNNNNNNNNNNNNNNNNNNNNNNNNNNNNNNNNNNNNNNNNNNNNNNNNNNNNNNNNNNNNNNNNNNNNNNNNNNNNNNNNNNNNNNNNNNnnnnnnnnnnnnnnnnnnnnnnnnnnnnnnnnnnnnnnnnnnnnnnnnnnnnnnnnnnnnnn-----------------------nnnnnnnnnnnnnnnn--------nnnnnnnnnnnnnnnnnnnnnnnnnnnnnnnnnnnnnnnnnnnnnnnnnnnnnnnnnnnnnnnnnnnnnnnnnnnnnnnnnnnnnnnnnnnnnnnnnnnnnnnnnnnnnnnnnnnnnnnnnnnnnnnnnnnnnnnnnnnnnnnnnnnnnnnnnnnnnnnnnnnnnnnnnnnnnnnnnnnnnnnnnnnnnnnnnnnnnnnnnnnnnnnnnnnnnnnnnnnnnnnnnnnnnnnnnnnnnnnnnnnnnnnnnnnnnnnnnnnnnnnnnnnnnnnnnnnnnnnnnnnnnnnnnnnnnnnnnnnnnnnnnnnnnnnntcgccgggcctctgatggcgcagatgttcaggctgaagtttgcccagctggtcaaagatatccgtaatcatctgcacaagattgtggataaagacagcgagttcaacgtggcagtgggcgtaaagtcccaaatcatctccaatggcctccgctactgtttagccacgggcaactggggcgaccagaagaaagcggccaatgcaaaggccggcgtcagccaggtgctgaaccgctacacttatgcctccacgctgtcc-catttgcggcgcacaaacactcccataggacgcgatggcaagattgccaagcccannnnnnnnnnnnnnnnnnnnnnnnnnnnnnnnnnnnnnnnnnnnnnnnnnnnnnnnnnnnnnnnnnnnnnnnnnnnnnnnnnnnnnnnnnNNNN-------------NNNNNNNNNNNNNNN--------------------------NNNNNNNNNNNNNN------------------------------NNNNNNNNNNNNNNNNNNNNNNNNNNN---------NNNNNNNNNNNNNNNNNN--------------------NNNNNNNNNNNNNNNNNNNNNNNNNN----------------NNNNNNNNNNNNN-NNNNNNNNNNNNNNNNNNNNNNNNNN-----------------------NNNNNNNNNNNNNNNNNNNNNN------------------NNNNNNNNNNNNNNNNNNNNNNNNNNNNNNNNN-NNNNNNNNNNNNNNNNNNNNNNNNNNNNNNNNNNNNNNNNNNNNNNNNNNNNNNNNNNNNNNNNNNNNNNNNNNNNNNNNNNNNNNNNNNNNNNNNNNNNNNNNNNNNNNNNNNNNNNNNNNNNNN------NNNNNNNNNNNNNNNNNNNN--NNNNNNNNNNN----NNNNNNNNNNNNNNNNNNNNNNNNNNNNN
>Piedraia_hortae_var._paraguayensis_CBS276.32
nnnnnnnnnnnnnn-nngaagcggcaacagctcaaatttgaaatcgggcgcccgcccgagttgtaatttgcag-aggatgcttctgggcagcgagccggtctaagtctcttggaacagggcgtcatagagggtgagaat-cccgtatgcgaccggccgcgcaccctccacgaagctccttcgacgagtcgagt-tgtttgggaatgcagctcaaaatgggaggtaaatgtcttctaaagctaaataccggccagagaccgatagcgcacaagtagagtgatcgaaagatgaaaagcacttt-ggaaagagagtcaaacagcacgtgaaattgttgaaagggaagcgcatgcgcccagacgcgtcggcgg-cgttccgccggtcttcttgacc--aggctcacttcgccgccgacgggccagcatcgcttgggcgcgccggaaaaaggcgcggggaatgtggcccccttc--ggggggtgttatagcctcgcgcgccatgcggcgacgcccgagcgaggaccgcgcttcggcgaggatgctggcgtaatgggcgcctgcggcccgtcttgaaacacggaccaaggagtctaacatctacgcgagtgttt-gggtgtcaaaccccgacgcgcaatgaaagtgaacggaggtgggaacc----------------------------tttgcgggtgcaccatcgaccgatcctgatgtc--ttcggatggatttgagtaagagcgtagctgttgggacccgaaagatggtgaactatgcctgaatagggtgaagccagaggaaactct------ggtggannnnnnnnnnnnnnnnnnnnnnnnnnnnnnnnnnnnnnnnnnnnnnnnnnnnnnnnnnnnnnnnnnnnnnnnnnnnnnnnnnnnnnnnnnnnnnnnnnnnnnn-nnnnnnn---nnn-nnnn-n-nnn-nnnnnnn-nnnnnnnnnnnnn-n--nnnnn--nn------nnnnnnnnnnnnnnnnnnnnnn--n---nnn----nnnnnnnn-----nnnnnnnnnnnnnn-n-nn-nnn------nnnnnnnnnnnn-nn------nn-nnnnnnnnnn--nnnn-nnnnnnnn-nnnnnnnnnnnnnnnnnnnnnnnnnnnnnnnnnnnnnnnnnnnnnnnnnnnnnnnnnnnnnnnnnnnnnnnnnnnnnnnnnnnnnnnnnnnnnnnnnnnnnnnnnnnnnnnnnnnnnnnnnnnnnnnnnnnnnnnnnnnnnnnnnnnnnnnnnnnnnnnnnnnnnnnnnnnnnnnnnnnnnnnnnnnnnnnnnnn---nnnnnnn--------------nnnnnnnnnnnnnnnnnnn---nnn-nnnnnnnnn----nnnnnn-nnn-n-nnnnnnnnnnnnnnnnnn-----nnnnnnnn-nnnnnnnnn----nnnnnnnnnnnn------nnnnnnnnnnnnnnnnnnn--------nnnnnnnnnnnnnnnnnnnnnnnnnnnnnnnnnnnnnnnnnnnnnnnnnnnnnnnnnnnnnnnnnnNNNNNNNNNNNNNNNNNNNNNNNNNNNNNNNNNNNNNNNNNN---NNNNNNN--NNNNNNNNNN---NNNNNNNNNNNNNNNNNNNNNNNNNNNN-NNNN--NNNNNNNNNNNNNNNNNNNNNNNNNNNNNNNNNNNNNNNNNNNNNNNNNNNNNNNNNNNNNN---------NNNNNNNNNNNNNNNNNNNNNNNNNNNNNNNNNNNNNNNNNNNNNNNNNNNNNNNNNNNNNNNNNNNNNNNNNNNNNNNNNNNNNNNNNNNNNNNNNNNNNNNNNNNNNNNNNNNNNNNNNNNNNNNNNNNNNNNNNNNNNNNNNNNNNNNNNNNNNNNNNNNNNNNNNNNNNNNNNNNNNNNNNNNNNNNNNNNNNNNNNNNNNNNNNNNNNNNNNNNNNNNNNNNNNNNNNNNNNNNNNNNNNNNNNNNNNNNNNNNNNNNNNNNNNNNNNNNNNNNNNNNNNNNNNNNNNNNNNNNNNNNNNNNNNNNNNNNNNNNNNNNNNNNNNNNNNNNNNNNNNNNNNNNNNNNNNNNNNNNNNNNNNNNNNNNNNNNNNNNNNNNNNNNNNNNNNNNNNNNNNNNNNNNNNNNNNNNNNNNNNNNNNNNNNNNNNNNNNNNNNnnnnnnnnnnnnnnnnnnnnnnnnnnnnnnnnnnnnnnnnnnnnnnnnnnnnnnnnnnnnnn-----------------------nnnnnnnnnnnnnnnn--------nnnnnnnnnnnnnnnnnnnnnnnnnnnnnnnnnnnnnnnnnnnnnnnnnnnnnnnnnnnnnnnnnnnnnnnnnnnnnnnnnnnnnnnnnnnnnnnnnnnnnnnnnnnnnnnnnnnnnnnnnnnnnnnnnnnnnnnnnnnnnnnnnnnnnnnnnnnnnnnnnnnnnnnnnnnnnnnnnnnnnnnnnnnnnnnnnnnnnnnnnnnnnnnnnnnnnnnnnnnnnnnnnnnnnnnnnnnnnnnnnnnnnnnnnnnnnnnnnnnnnnnnnnnnnnnnnnnnnnnnnnnnnnnnnnnnnnnnnnnnnnnnnnnnnnnnnnnnnnnnnnnnnnnnnnnnnnnnnnnnnnnnnnnnnnnnnnnnnnnnnnnnnnnnnnnnnnnnnnnnnnnnnnnnnnnnnnnnnnnnnnnnnnnnnnnnnnnnnnnnnnnnnnnnnnnnnnnnnnnnnnnnnnnnnnnnnnnnnnnnnnnnnnnnnnnnnnnnnnnnnnnnnnnnnnnnnnnnnnnnnnnnnnnnnnnnnnnnnnnnnnnnnnnnnnnnnnnnnnnnnnnnnnnnnnnnnnnnnnnnnnnnnnnnn-nnnnnnnnnnnnnnnnnnnnnnnnnnnnnnnnnnnnnnnnnnnnnnnnnnnnnnnnnnnnnnnnnnnnnnnnnnnnnnnnnnnnnnnnnnnnnnnnnnnnnnnnnnnnnnnnnnnnnnnnnnnnnnnnnnnnnnnnnnnnnnnnnNNNN-------------NNNNNNNNNNNNNNN--------------------------NNNNNNNNNNNNNN------------------------------NNNNNNNNNNNNNNNNNNNNNNNNNNN---------NNNNNNNNNNNNNNNNNN--------------------NNNNNNNNNNNNNNNNNNNNNNNNNN----------------NNNNNNNNNNNNN-NNNNNNNNNNNNNNNNNNNNNNNNNN-----------------------NNNNNNNNNNNNNNNNNNNNNN------------------NNNNNNNNNNNNNNNNNNNNNNNNNNNNNNNNN-NNNNNNNNNNNNNNNNNNNNNNNNNNNNNNNNNNNNNNNNNNNNNNNNNNNNNNNNNNNNNNNNNNNNNNNNNNNNNNNNNNNNNNNNNNNNNNNNNNNNNNNNNNNNNNNNNNNNNNNNNNNNNN------NNNNNNNNNNNNNNNNNNNN--NNNNNNNNNNN----NNNNNNNNNNNNNNNNNNNNNNNNNNNNN
>Piedraia_quintanilhae_CBS327.63
nnnnnnnnnnnnnn-nngaagcggcaacagctcaaatttgaaatcgggcgcccgtccgagttgtaatttggag-aggatgcttccgggcagcgggccggtctaagttccttggaacaggacgtcagagagggtgagaat-cccgtctgcgaccggcggcgcacccgacccgtagctccttcgacgagtcgagt-tgtttgggaatgcagctcaaaatgggaggtaaatgtcttctaaagctaaataccggccagagaccgatagcgcacaagtagagtgatcgaaagatgaaaagcacttt-ggaaagagagtcaaacagcacgtgaaattgttgaaagggaagcgcatgccgccagacctgtcggcgg-cgttccgccggtcttct--gac--cggttcac-tcgccgccgacaggccagcatcgtttgggcgcgccggacaatggcgcggggaatgtggcccctc-----ggggtgtttatagccccgcgcgcgacgcggcgccgcccgagcgaggttcgcgcttcggcgaggatgctggcgtaatggcggcctgcggcccgtcttgaaacacggaccaaggagtctaacatctatgcgagtgttt-gggtgtcaaaccccgacgcggaatgaaagtgaacggaggtgggaaccgg-----------------------gcgacccccggcgcaccatcgaccgatccggatgtttgttcggaaggatttgagtaagagcatagctgttgggacccgaaagatggtgaactatgcctgaatagggtgaagccagaggaaactct------ggtggannnnnnnnnnnnnnnnnnnnnnnnnnnnnnnnnnnnnnnnnnnnnnnnnnnnnnnnnnnnnnnnnnnnnnnnnnnnnnnnnnnnnnnnnnnnnnnnnnnnnnn-nnnnnnn---nnn-nnnn-n-nnn-nnnnnnn-nnnnnnnnnnnnn-n--nnnnn--nn------nnnnnnnnnnnnnnnnnnnnnn--n---nnn----nnnnnnnn-----nnnnnnnnnnnnnn-n-nn-nnn------nnnnnnnnnnnn-nn------nn-nnnnnnnnnn--nnnn-nnnnnnnn-nnnnnnnnnnnnnnnnnnnnnnnnnnnnnnnnnnnnnnnnnnnnnnnnnnnnnnnnnnnnnnnnnnnnnnnnnnnnnnnnnnnnnnnnnnnnnnnnnnnnnnnnnnnnnnnnnnnnnnnnnnnnnnnnnnnnnnnnnnnnnnnnnnnnnnnnnnnnnnnnnnnnnnnnnnnnnnnnnnnnnnnnnnnnnnnnnnn---nnnnnnn--------------nnnnnnnnnnnnnnnnnnn---nnn-nnnnnnnnn----nnnnnn-nnn-n-nnnnnnnnnnnnnnnnnn-----nnnnnnnn-nnnnnnnnn----nnnnnnnnnnnn------nnnnnnnnnnnnnnnnnnn--------nnnnnnnnnnnnnnnnnnnnnnnnnnnnnnnnnnnnnnnnnnnnnnnnnnnnnnnnnnnnnnnnnnNNNNNNNNNNNNNNNNNNNNNNNNNNNNNNNNNNNNNNNNNN---NNNNNNN--NNNNNNNNNN---NNNNNNNNNNNNNNNNNNNNNNNNNNNN-NNNN--NNNNNNNNNNNNNNNNNNNNNNNNNNNNNNNNNNNNNNNNNNNNNNNNNNNNNNNNNNNNNN---------NNNNNNNNNNNNNNNNNNNNNNNNNNNNNNNNNNNNNNNNNNNNNNNNNNNNNNNNNNNNNNNNNNNNNNNNNNNNNNNNNNNNNNNNNNNNNNNNNNNNNNNNNNNNNNNNNNNNNNNNNNNNNNNNNNNNNNNNNNNNNNNNNNNNNNNNNNNNNNNNNNNNNNNNNNNNNNNNNNNNNNNNNNNNNNNNNNNNNNNNNNNNNNNNNNNNNNNNNNNNNNNNNNNNNNNNNNNNNNNNNNNNNNNNNNNNNNNNNNNNNNNNNNNNNNNNNNNNNNNNNNNNNNNNNNNNNNNNNNNNNNNNNNNNNNNNNNNNNNNNNNNNNNNNNNNNNNNNNNNNNNNNNNNNNNNNNNNNNNNNNNNNNNNNNNNNNNNNNNNNNNNNNNNNNNNNNNNNNNNNNNNNNNNNNNNNNNNNNNNNNNNNNNNNNNNNNNNNNNNNNnnnnnnnnnnnnnnnnnnnnnnnnnnnnnnnnnnnnnnnnnnnnnnnnnnnnnnnnnnnnnn-----------------------nnnnnnnnnnnnnnnn--------nnnnnnnnnnnnnnnnnnnnnnnnnnnnnnnnnnnnnnnnnnnnnnnnnnnnnnnnnnnnnnnnnnnnnnnnnnnnnnnnnnnnnnnnnnnnnnnnnnnnnnnnnnnnnnnnnnnnnnnnnnnnnnnnnnnnnnnnnnnnnnnnnnnnnnnnnnnnnnnnnnnnnnnnnnnnnnnnnnnnnnnnnnnnnnnnnnnnnnnnnnnnnnnnnnnnnnnnnnnnnnnnnnnnnnnnnnnnnnnnnnnnnnnnnnnnnnnnnnnnnnnnnnnnnnnnnnnnnnnnnnnnnnnnnnnnnnnnnnnnnnnnnnnnnnnnnnnnnnnnnnnnnnnnnnnnnnnnnnnnnnnnnnnnnnnnnnnnnnnnnnnnnnnnnnnnnnnnnnnnnnnnnnnnnnnnnnnnnnnnnnnnnnnnnnnnnnnnnnnnnnnnnnnnnnnnnnnnnnnnnnnnnnnnnnnnnnnnnnnnnnnnnnnnnnnnnnnnnnnnnnnnnnnnnnnnnnnnnnnnnnnnnnnnnnnnnnnnnnnnnnnnnnnnnnnnnnnnnnnnnnnnnnnnnnnnnnnnnnnnnnnnnnnnn-nnnnnnnnnnnnnnnnnnnnnnnnnnnnnnnnnnnnnnnnnnnnnnnnnnnnnnnnnnnnnnnnnnnnnnnnnnnnnnnnnnnnnnnnnnnnnnnnnnnnnnnnnnnnnnnnnnnnnnnnnnnnnnnnnnnnnnnnnnnnnnnnnNNNN-------------NNNNNNNNNNNNNNN--------------------------NNNNNNNNNNNNNN------------------------------NNNNNNNNNNNNNNNNNNNNNNNNNNN---------NNNNNNNNNNNNNNNNNN--------------------NNNNNNNNNNNNNNNNNNNNNNNNNN----------------NNNNNNNNNNNNN-NNNNNNNNNNNNNNNNNNNNNNNNNN-----------------------NNNNNNNNNNNNNNNNNNNNNN------------------NNNNNNNNNNNNNNNNNNNNNNNNNNNNNNNNN-NNNNNNNNNNNNNNNNNNNNNNNNNNNNNNNNNNNNNNNNNNNNNNNNNNNNNNNNNNNNNNNNNNNNNNNNNNNNNNNNNNNNNNNNNNNNNNNNNNNNNNNNNNNNNNNNNNNNNNNNNNNNNN------NNNNNNNNNNNNNNNNNNNN--NNNNNNNNNNN----NNNNNNNNNNNNNNNNNNNNNNNNNNNNN
>Pseudotaeniolina_globosa_CBS_109889_T
cctagtaacggcga-gtgaagcggcaacagctcaaatttgaaatctggcgcaagcccgagttgtaatttgtag-aggaagcttctgggcagcg-gccggtctaagttccttggaacaggacgtcatagagggtgagaat-cctgtatgcgtccgg-ctcgctcccttcaggtagctccttcgacgagtcgagt-tgtttgggaatgcagctctaaatgggaggtaaatgtcttctaaagctaaataccggccagagacccatcgcgcacaagtagagtgatcgaaagatgaaaagcacttt-ggaaagagagttaaaaagcacgtgaaattgttgaaagggaagggcatgcaaccagacttgtcggcgg-tgttccgccggtcttct--gac--cggttcac-tcgccgccgacaggccagcatcatctgggagcgccggataaaggcgtggggaatgtagctcctc------ggagtgttatagccccgcgcacaatacggcgcctcccgggtgaggtccgcgcttcggctaggatgctggcgtaatggttgcctgccgcccgtcttgaaacacggaccaaggagtctaacatctatgcgagtgttc-gggtgtcaaacccctacgcgtaatgaaagtgaacggaggtgggaacc----------------------------cttacgggtgcaccatcgaccgatcctgatgtc--ttcggatggatttgagtaagagcatagctgttgggacccgaaagatggtgaactatgcctgaatagggtgaagccagaggaaactct------ggtggaggctcgcagcggttctgacgtgcaaatcgatcgtcaaatttgggtataggggcgaaagactaatcgaaccatcnnnnnnnnnnnnnnnnnnnnnatcattacc-gagtgaa---ggc-ctcc-g-ggc-ccgacct-ccaa-ccctttgt-a--ttccg--ac------tctgttgcctcgggggcgaccc--g---gcc----ttcgggcg--c--ggggcccccggcgg-t-cc-act------caactctgcatc-tt------tg-cgtctgagta--aaca-tttgaatc-aatcaaaactttcaacaacggatctcttggttctggcatcgatgaagaacgcagcgaaatgcgataagtaatgtgaattgcagaattcagtgaatcatcgaatctttgaacgcacattgcgccctttggcattccgaagggcatgcctgttcgagcgtcatt-acaccactcaagcctcg-cttggtattgggcg---ccgcggt--------------ccgccgcgcgcctcaatgt---ctc-cggctgagc----cgtccg-tct-c-taagcgttgtgaatcaatcaa---tccgctt-gcgaggcc-----gggctggctgcg------cgccgtt-aaacccccca-------ttcttctaggttgaccnnnnnnnnnnnnnnnnnnnnnnnnnnnnnnnnnnnnnnnnnnnnnnnnnnnnNNNNNNNNNNNNNNNNNNNNNNNNNNNNNNNNNNNNNNNNNN---NNNNNNN--NNNNNNNNNN---NNNNNNNNNNNNNNNNNNNNNNNNNNNN-NNNN--NNNNNNNNNNNNNNNNNNNNNNNNNNNNNNNNNNNNNNNNNNNNNNNNNNNNNNNNNNNNNN---------NNNNNNNNNNNNNNNNNNNNNNNNNNNNNNNNNNNNNNNNNNNNNNNNNNNNNNNNNNNNNNNNNNNNNNNNNNNNNNNNNNNNNNNNNNNNNNNNNNNNNNNNNNNNNNNNNNNNNNNNNNNNNNNNNNNNNNNNNNNNNNNNNNNNNNNNNNNNNNNNNNNNNNNNNNNNNNNNNNNNNNNNNNNNNNNNNNNNNNNNNNNNNNNNNNNNNNNNNNNNNNNNNNNNNNNNNNNNNNNNNNNNNNNNNNNNNNNNNNNNNNNNNNNNNNNNNNNNNNNNNNNNNNNNNNNNNNNNNNNNNNNNNNNNNNNNNNNNNNNNNNNNNNNNNNNNNNNNNNNNNNNNNNNNNNNNNNNNNNNNNNNNNNNNNNNNNNNNNNNNNNNNNNNNNNNNNNNNNNNNNNNNNNNNNNNNNNNNNNNNNNNNNNNNNNNNNNNNNNNNNnnnnnnnnnnnnnnnnnnnnnnnnnnnnnnnnnnnnnnnnnnnnnnnnnnnnnnnnnnnnnn-----------------------nnnnnnnnnnnnnnnn--------nnnnnnnnnnnnnnnnnnnnnnnnnnnnnnnnnnnnnnnnnnnnnnnnnnnnnnnnnnnnnnnnnnnnnnnnnnnnnnnnnnnnnnnnnnnnnnnnnnnnnnnnnnnnnnnnnnnnnnnnnnnnnnnnnnnnnnnnnnnnnnnnnnnnnnnnnnnnnnnnnnnnnnnnnnnnnnnnnnnnnnnnnnnnnnnnnnnnnnnnnnnnnnnnnnnnnnnnnnnnnnnnnnnnnnnnnnnnnnnnnnnnnnnnnnnnnnnnnnnnnnnnnnnnnnnnnnnnnnnnnnnnnnnnnnnnnnnnnnnnnnnnnnnnnnnnnnnnnnnnnnnnnnnnnnnnnnnnnnnnnnnnnnnnnnnnnnnncagctggtcaaggatataaggaactacctgcaccgctgcgtcgagcaaggccgcgagttcaacattacgctcgctgtgaagtccaacatcatcactgccggtttgcggtattgtctagcaacaggcaattggggcgaccagaagaaggccgcgagtgcaaaagcgggtgtcagtcaagtgctcaatcggtacacatacgcatcgacattatca-catcttcggcgaacaaacacgcctatnnnnnnnnnnnnnnnnnnnnnnnnnnnnnnnnnnnnnnnnnnnnnnnnnnnnnnnnnnnnnnnnnnnnnnnnnnnnnnnnnnnnnnnnnnnnnnnnnnnnnnnnnnnnnnnnnnnnnnnNNNN-------------NNNNNNNNNNNNNNN--------------------------NNNNNNNNNNNNNN------------------------------NNNNNNNNNNNNNNNNNNNNNNNNNNN---------NNNNNNNNNNNNNNNNNN--------------------NNNNNNNNNNNNNNNNNNNNNNNNNN----------------NNNNNNNNNNNNN-NNNNNNNNNNNNNNNNNNNNNNNNNN-----------------------NNNNNNNNNNNNNNNNNNNNNN------------------NNNNNNNNNNNNNNNNNNNNNNNNNNNNNNNNN-NNNNNNNNNNNNNNNNNNNNNNNNNNNNNNNNNNNNNNNNNNNNNNNNNNNNNNNNNNNNNNNNNNNNNNNNNNNNNNNNNNNNNNNNNNNNNNNNNNNNNNNNNNNNNNNNNNNNNNNNNNNNNN------NNNNNNNNNNNNNNNNNNNN--NNNNNNNNNNN----NNNNNNNNNNNNNNNNNNNNNNNNNNNNN
>Pseudoteratosphaeria_flexuosa_CBS111012
nnnnnnnnnnnnnn-nngaagcggcaacagctcaaatttgaaatctggcgcaagcccgagttgtaatttgtag-aggatgcttcagggcagcg-gccggtctaagttccttggaacaggacgtcatagagggtgagaat-cccgtatgcgaccgg-ttggcacccatcacgtagctccttcgacgagtcgagt-tgtttgggaatgcagctctaaatgggaggtaaattccttctaaagctaaataccggccagagaccgatagcgcacaagtagagtgatcgaaagatgaaaagcacttt-ggaaagagagttaaaaagcacgtgaaattgttgaaagggaagcgcatgcaaccagactcgtcggcgg-tgttccgccggtctttt--gac--cggtctac-tcgccgccgacgggccagcatcacttgggggcgccggataaaggcgtggggaatgtggctcctc------ggagtgttatagccccgcgcacaatacggcgatcctcgagtgaggtccgcgcttcggctaggatgctggcgtaatggttgtttgcggcccgtcttgaaacacggaccaaggagtctaccatctatgcgagtgttc-gggtgtcaaacccctacgcgtaatgaaagtgaacggaggtgggaacc----------------------------gcaa--ggtgcaccatcgaccgatcctgatgtc--ttcggatggatttgagtaagagcatagctggtgggacccgaaagatggtgaactatgcctgaatagggtgaagccagaggaaactct------ggtggannnnnnnnnnnnnnnnnnnnnnnnnnnnnnnnnnnnnnnnnnnnnnnnnnnnnnnnnnnnnnnnnnnnnnnnnnnnnnnnnnnnnnnnnnnnnnatcattact-gagtgag---gg--ctcc---ggc-ccaacct-ccaa-ccctttgtga--attcg--acc-----tctgttgcctcgggggcgaccc--g---gcc---ctctgggtg-ct--ggggcccccggcgg-a-ca-cct------caactctgcatc-tt------tg-cgtctgagta--tgatatttgaatc-aatcaaaactttcaacaacggatctcttggttctggcatcgatgaagaacgcagcgaaatgcgataagtaatgtgaattgcagaattcagtgaatcatcgaatctttgaacgcacattgcgccccttggtattccggggggcatgcctgttcgagcgtcatt-tcaccactcaagcctgg-cttggtattgggcg---aggcggctt----------cacggccgcccgcctcaaagt---ctc-cggctggac----cgaccg-tct-c-taagcgttgtgacttaattg---gaccgctt-gtgagtatg----ggacgtcctcg--------gccgtt-aaacttatt----------acacaaggttgacctcggatcaggnnnnnnnnnnnnnnnnnnnnnnnnnnnnnnnnnnnnnnnnnntttcgccggtgacgatgcgcccagggctgttttccgtaagtt---gatacca-aatgtttccca---caccagc-catgacatgcagctgacagt-aacc--tagcctccattgttggccgaccgcgtcatcatgggtatgcaacttcctcctcttccgcgcgg---------tagcgacatatctgacaagagcacagtatcatgattggtatgggtcaaaaggactcgtacgtcggtgatgaggcacagagcaagcgtggtatcctcactctgcgatacccgatcgagcacggtgttgtcaccaactgggacgacatggagaaaatctggcatcacactttctacaacgagctccgcgtcgcaccagaggagcacccggtcctgctcaccgaggcgcccatcaaccccaagtccaaccgtgagaagatgacgcagatcgtcttcgagaccttcaacgccccagccttctacgtctccatccaggctgtgctctccctgtacgcttccggtcgtaccaccggcatcgtgctcgactccggtgacggtgtcacccacgNNNNNNNNNNNNNNNNNNNNNNNNNNNNNNNNNNNNNNNNNNNNNNNNNNNNNNNNnnnnnnnnnnnnnnnnnnnnnnnnnnnnnnnnnnnnnnnnnnnnnnnnnnnnnnnnnnnnnn-----------------------nnnnnnnnnnnnnnnn--------nnnnnnnnnnnnnnnnnnnnnnnnnnnnnnnnnnnnnnnnnnnnnnnnnnnnnnnnnnnnnnnnnnnnnnnnnnnnnnnnnnnnnnnnnnnnnnnnnnnnnnnnnnnnnnnnnnnnnnnnnnnnnnnnnnnnnnnnnnnnnnnnnnnnnnnnnnnnnnnnnnnnnnnnnnnnnnnnnnnnnnnnnnnnnnnnnnnnnnnnnnnnnnnnnnnnnnnnnnnnnnnnnnnnnnnnnnnnnnnnnnnnnnnnnnnnnnnnnnnnnnnnnnnnnnnnnnnnnnnnnnnnnnnnnnnnnnnnnnnnnnnnnnnnnatctcgctggtccgctgatggcgtctatcttccgcctcaaattccagcagctggtcaaagatatgcgaaactaccttcaccgatgcgtagagcaaggcagggagttcaacgtcaaccttgccgtcaaaccgaacatcatcacccaagggctacgatattgtctcgccacaggaaactggggtgacgcgaagaaggcgtctagctcaaaggctggtgtgagtcaggtgctgaaccgctacacatacgcctccacgctctct-catttgcgccgaacaaacactcccatcggcagagatggcaagatcgcgaagccgcgtcaattgcnnnnnnnnnnnnnnnnnnnnnnnnnnnnnnnnnnnnnnnnnnnnnnnnnnnnnnnnnnnnnnnnnnnnnnnnnnnnnnnnnttttgct----------cttatcgccgtg-----------ccttgggc----------ggttggaggggcaa------------------------------ttttggtggggtgcgacgaaggctc-----------ggcgcttcg---------------------------ggctttggctcgcgacgtc-acctcg-----------------------agccatca-ccgccagatgcttcacaaccgccggcagcg-------------------atgtttccacccgcattctcac-------------------tccacttcgttcgacacgtgctgatataattg-ttcacaggaagccgccgagttgggcaagggttccttcaagtacgcgtgggtgctcgacaagctcaaggccgagcgtgagcgtggtatcaccattgatatcgccctctggaagttcgagaccccgag------nnnnnnnnnnnnnnnnnnnn--nnnnnnnnnnn----nnnnnnnnnnnnnnnnnnnnnnnnnnnnn
>Queenslandipenidiella_kurandae_CBS121715
nnnnnnnnnnnnnn-nngaagcggcagcagctcaaatttgaaatctggcgtccgcccgagttgtaatttgcag-aggatgcttctgggccgcg-gccggtccaagttccttggaacaggacgtcagagagggtgagaat-cccgtct--ggccgg-ctggcgcccgtcacgtagctccttcgacgagtcgagt-tgtttgggaatgcagctctaaatgggaggtaaatttcttctaaagctaaataccggccggagaccgatagcgcacaagtagagtgatcgaaagatgaaaagcacttt-ggaaagagagttcaaaagcacgtgaaattgttgaaagggaagcgcatgccaccagacgtgtcggcgg-tgttccgccggtcccgt--gac--cggtccac-tcgccgccgacaggccagcatcgtctggggccgccggacaaaggcttgggggc---------------ggggttcgccccggcccctcgcacaatacggcgcgccccgggcgaggtccgcgcttcggctaggatgctggcgtaatggtggcctgcgacccgtcttgaaacacggaccaaggagtcgaccatctgtgcgagtgttc-gggcatcacaccccaacgcgcaatgaaagtgaacggaggtgggaacg--------------------------------tttgtgcaccatcgaccgatcctgatgtc--ttcggatggatttgagtaagagcatggctggtcggacccgaaagatggtgaactatgcctgaatagggtgaagccagaggaaactct------ggtggannnnnnnnnnnnnnnnnnnnnnnnnnnnnnnnnnnnnnnnnnnnnnnnnnnnnnnnnnnnnnnnnnnnnnnnnnnnnnnnnnnnnnnnnnnnnnatcattacc-gagtgcg---ggc----t-gcggc-ccgacct-ccca-ccccgtgt----gtccc--cc------cccgttgcctcgggggcgaccc--g---gccg---ctcgcgcc-----ggggcccccggtgg-accc-gcc------caactcggtttt---cggtgctg-cgtctgagtg--acag-gtttaatg-aagcaaaactttcaacaacggatctcttggttccggcatcgatgaagaacgcagcgaaatgcgataagtaatgtgaattgcagaattcagtgaatcatcgaatctttgaacgcacattgcgccccttggcactccgaggggcatgcctgttcgagcgtcatt-tcacccatcaagcctgg-cttggcgttgggcg---ccgcgg---------------cctccgcgcgcctcaaagttcccgt-cggccgagc----cgtccgcccc-c-gtagcgttgtggtttccg------ttcgctcaccgggggaa----gggcggcggc---------gccgttcaaaaagtctc---------cacaaagtttgaccnnnnnnnnnnnnnnnnnnnnnnnnnnnnnnnnnnnnnnnnnnnnnnnnnnnntttcgccggtgacgatgcgccgcgtgctgtcttccgtaagtc---caccctg--tgcctgatgc---tgccgtccctaccgcttcggctgaccaccatcc--cagcgtctatcgttggacgaccgcgccatcatgggtatgtggcgtcacttggccttggctgcat------cgaggaacccacctgacaagagcgcagtatcatgattggtatgggccagaaggactcgtacgtcggcgacgaggcacagagcaagcgtggtatcctcactctccgataccccattgagcacggtgtcgtcaccaactgggacgacatggagaagatctggcaccacacgttctacaacgagctgcgtgttgccccggaggagcaccccgtcctgctcaccgaggcccccatcaaccccaagtccaaccgtgaaaagatgacgcagattgtcttcgagaccttcaacgcccccgccttctacgtctccatccaggcggtcctctccctctatgcgtccggtcgtaccaccggcatcgtgctcgactccggtgacggtgtcacccacgNNNNNNNNNNNNNNNNNNNNNNNNNNNNNNNNNNNNNNNNNNNNNNNNNNNNNNNNnnnnnnnnnnnnnnnnnnnnnnnnnnnnnnnnnnnnnnnnnnnnnnnnnnnnnnnnnnnnnn-----------------------nnnnnnnnnnnnnnnn--------nnnnnnnnnnnnnnnnnnnnnnnnnnnnnnnnnnnnnnnnnnnnnnnnnnnnnnnnnnnnnnnnnnnnnnnnnnnnnnnnnnnnnnnnnnnnnnnnnnnnnnnnnnnnnnnnnnnnnnnnnnnnnnnnnnnnnnnnnnnnnnnnnnnnnnnnnnnnnnnnnnnnnnnnnnnnnnnnnnnnnnnnnnnnnnnnnnnnnnnnnnnnnnnnnnnnnnnnnnnnnnnnnnnnnnnnnnnnnnnnnnnnnnnnnnnnnnnnnnnnnnnnnnnnnnnnnnnnnnnnnnnnnnnnnnnnnnnnnnnnnnnnnnnnnatcttgcgggtccgctgatggcgcaggtgtttcgcctcaagtttgcccagctcgtcaaagacatccggaattacctgcatagatgcgtggagcagaaccgcgagttcaatattacgcttgcggtaaagagtaacatcattacagcgggcttgaggtattgtttagccacaggaaattggggcgaccaaaagaaggcggcgagtgcgaaggcgggcgtgagccaagtgttgaatcgatacacctacgcttcaacgctctcg-catcttcggcgaacgaatactccgataggtcgtgacggcaagattgccaaaccacggcagctgcnnnnnnnnnnnnnnnnnnnnnnnnnnnnnnnnnnnnnnnnnnnnnnnnnnnnnnnnnnnnnnnnnnnnnnnnnnnnnnnnnnnnnnn-----------nnnnnnnnnnnnnn---------nnnnnnnn----------nnnnnnnnnnnnnn------------------------------nngtggtggggttgtgcggatttta-----------cgcgcttagccgctttgg------------------gctctgactccacgacttc-atctca-----------------------tcgccgcc-ctaccag------------------------------------------gacagctacagagaacaagtat---catggca------------tttcatccgttcacgtgctgacaagttga-tgaacaggaagccgccgagttgggcaagggttccttcaagtacgcatgggtgctcgacaagctcaaggccgagcgtgagcgtggtatcaccatcgatattgccctctggaagttcgagactccgaa------nnnnnnnnnnnnnnnnnnnn--nnnnnnnnnnn----nnnnnnnnnnnnnnnnnnnnnnnnnnnnn
>Readeriella_angustia_CBS124997
nnnnnnnnnnnnnn-nngaagcggcaacagctcaaatttgaaatctggcgcaagcccgagttgtaatttgtag-aggatgcttctgggcagcg-gccggtctaagttccttggaacaggacgtcatagagggtgagaat-cccgtatgcgaccgg-ttggcacccgtcacgtagctccttcgacgagtcgagt-tgtttgggaatgcagctctaaatgggaggtaaatgtcttctaaagctaaatattggccagagaccgatagcgcacaagtagagtgatcgaaagatgaaaagcacttt-ggaaagagagttaaaaagcacgtgaaattgttgaaagggaagcgcaagcaaccagacttgtcggcgg-tgttcccccggtcttct--gac--cgggtcac-tcgccgccggcaggccaacatcatttgggtgcgccggataaagacgtgaggaatgtggccccctc----gggggtgttatagcctcgcgtgtaatacggtgtcgcccgagtgaggtccgcgcttcggctaggatgttggcgtaatggttgtttgcggcccgtcttgaaacacggaccaaggagtctaacatctatgcgagtgttc-gggtgtcaaacccctacgcgtaatgaaagtgaacggaggtgggaacg--------------------------------aaagtgcaccatcgaccgatcctgatgtc--ttcggatggatttgagtaagagcatagctgttgggacccgaaagatggtgaactatgcctgaatagggtgaagccagaggaaactct------ggtggannnnnnnnnnnnnnnnnnnnnnnnnnnnnnnnnnnnnnnnnnnnnnnnnnnnnnnnnnnnnnnnnnnnnnnnnnnnnnnnnnnnnnnnnnnnnnatcattact-gagtgag---ggc-cctc-gcggt-ccgacct-ccaa-ccccatgt-t--gtccg--ac------tctgttgcctcgggggcgaccc--g---gcc---ctacggccg-----cgggcccccggtgg-a-ct-act------caactctgcatc-tt------ag-cgtctgagtt--taat-tataaatc-aattaaaactttcaacaacggatctcttggttctggcatcgatgaagaacgcagcgaaatgcgataagtaatgtgaattgcagaattcagtgaatcatcgaatctttgaacgcacattgcgccccttggtattccgaggggcatgcctgttcgagcgtcatt-acaccaatcaagcctgg-cttggtattgggcg---ccgcggctctc--------cggagccgcgcgccctaatgt---cct-cggctgggc----cgtccg-cct-c-gaagcgttgtgatcaaacag----atcgctt-gtgggtgt-----ggacggtcgcgc-------gccgta-aaaccttt-----------attcaaggttgacctcggatcaggnnnnnnnnnnnnnnnnnnnnnnnnnnnnnnnnnnnnnnnnnntttcgccggtgacgatgcgcccagagccgtgttccgtaagtg---aaggccc-ccaatttgccc---atcccac-aatcgcattcagctgacagc-aata-ctagcctccattgtcggccgaccgcgccatcatgggtatgccattaatcacctcttccccctgcc----gcgaacggccatatctgacaagggaatagtatcatgattggtatgggccaaaaggactcatacgttggtgatgaggcacagagcaagcgtggtatcctcaccctgagataccccatcgagcacggtgtggtcaccaactgggacgacatggagaagatttggcaccacactttctacaacgagctgcgtgtcgcccccgaggagcaccccgtcctgctcaccgaggccccgatcaaccccaagtccaaccgtgaaaagatgacccagatcgtcttcgagaccttcaatgcccccgctttctacgtctccatccaggccgttttgtccctgtacgcctccggtcgtaccacgggtatcgtgcttgactccggcgacggtgtcactcacgNNNNNNNNNNNNNNNNNNNNNNNNNNNNNNNNNNNNNNNNNNNNNNNNNNNNNNNNnnnnnnnnnnnnnnnnnnnnnnnnnnnnnnnnnnnnnnnnnnnnnnnnnnnnnnnnnnnnnn-----------------------nnnnnnnnnnnnnnnn--------nnnnnnnnnnnnnnnnnnnnnnnnnnnnnnnnnnnnnnnnnnnnnnnnnnnnnnnnnnnnnnnnnnnnnnnnnnnnnnnnnnnnnnnnnnnnnnnnnnnnnnnnnnnnnnnnnnnnnnnnnnnnnnnnnnnnnnnnnnnnnnnnnnnnnnnnnnnnnnnnnnnnnnnnnnnnnnnnnnnnnnnnnnnnnnnnnnnnnnnnnnnnnnnnnnnnnnnnnnnnnnnnnnnnnnnnnnnnnnnnnnnnnnnnnnnnnnnnnnnnnnnnnnnnnnnnnnnnnnnnnnnnnnnnnnnnnnnnnnnnnnnnnnnnnacttggctggaccattgatggcacaagtcttccgtctcaagttcacacagctagtcaaggatataagaaattacttgcatcgttgtgtggagcaaaaccgcgatttcaacatcactctggccgtcaagtcgaacatcattacatctggtctacgctactgtttagcaactggtaattggggagatcagaaaaaggctgctagcgcaaaagctggtgtcagtcaagtgctcaaccgatacacttatgcctcgactttgtct-catttacggcgaacaaatactcctatcggaagagatggcaagattgctaaacctcgccaattgcnnnnnnnnnnnnnnnnnnnnnnnnnnnnnnnnnnnnnnnnnnnnnnnnnnnnnnnnnnnnnnnnnnnnnnnnnnnnnnnnnaatttt-----------cttatcac-ataaca-------tgacgatgc----------cgttggaggggcaa------------------------------tctgggcggggtgcgacgagcgctc-----------gacgcttggacggacttc------------------agccctgtcgcccaaccaa-cgccc--------------------------gttcca-ccgccagatcgcccaactccaacggcatta-------------------tcgatcattgtccactgcacga-----------------aacacatttagtgaaacataagctgaca--acca-attacaggaagccgccgagttgggcaagggttccttcaagtacgcatgggtccttgacaagcttaaggccgagcgtgagcgtggtatcaccattgatatcgccctctggaagttcgagacccccaa------nnnnnnnnnnnnnnnnnnnn--nnnnnnnnnnn----nnnnnnnnnnnnnnnnnnnnnnnnnnnnn
>Readeriella_deanei_CBS134746
nnnnnnnnnnnnnn-nngaagcggcaacagctcaaatttgaaatctggcgcaagcccgagttgtaatttgtag-aggatgcttctgggcagcg-gccggtctaagttccttggaacaggacgtcatagagggtgagaat-cccgtatgcgaccgg-ttggcacccgtcacgtagctccttcgacgagtcgagt-tgtttgggaatgcagctctaaatgggaggtaaatgtcttctaaagctaaatattggccagagaccgatagcgcacaagtagagtgatcgaaagatgaaaagcacttt-ggaaagagagttaaaaagcacgtgaaattgttgaaagggaagcgcaagcaatcagacttgtcggcgg-tgttcccccggtcttct--gac--cgggctac-tcgccgccggcaggccaacatcatttgggtgcgccggataaagacgtaaggaatgtggccccctc----gggggtgttatagccttgcgtgcaatacggtgtcgcccgagtgaggtccgcgcttcggctaggatgttggcgtaatggttgtttgcggcccgtcttgaaacacggaccaaggagtctaacatctatgcgagtgttc-gggtgtcaaacccctacgcgtaatgaaagtgaacggaggtgggaacg--------------------------------aaagtgcaccatcgaccgatcctgatgtc--ttcggatggatttgagtaagagcatagctgttgggacccgaaagatggtgaactatgcctgaatagggtgaagccagaggaaactct------ggtggannnnnnnnnnnnnnnnnnnnnnnnnnnnnnnnnnnnnnnnnnnnnnnnnnnnnnnnnnnnnnnnnnnnnnnnnnnnnnnnnnnnnnnnnnnnnnatcattact-gagtgag---ggc-cctc-g-ggt-ccgacct-ccaa-ccccatgt-t--gtccg--ac------tctgttgcctcgggggcgaccc--g---gcc---gtacggccg-----cgggcccccggtgg-a-ct-act------caactctgcatc-tt------ag-cgtctgagtt--taat-tataaatc-aattaaaactttcaacaacggatctcttggttctggcatcgatgaagaacgcagcgaaatgcgataagtaatgtgaattgcagaattcagtgaatcatcgaatctttgaacgcacattgcgccccttggtattccgaggggcatgcctgttcgagcgtcatt-acaccaatcaagcctgg-cttggtattgggcg---ccgtggttctt--------cggagccgcgcgccctaatgt---cct-cggctgggc----cgtccg-cct-c-gaagcgttgtgataatacag----atcgctt-gtgggtgt-----ggacggtcgcgc-------gccgta-aaaccttt-----------tttcaaggttgacctcggatcaggnnnnnnnnnnnnnnnnnnnnnnnnnnnnnnnnnnnnnnnnnntttcgccggtgacgatgcgcccagagccgtgttccgtaagtg---aaggcccccaaatttgtcc---atcccac-aatcgcattgagctgacagc-aacatgtagcctccattgtcggccgaccgcgccatcatgggtatgccattgatcacctcttcccccctca----gcgagcgatcacatctgacaagagcacagtattatgattggtatgggccagaaggactcatacgttggtgatgaggcacagagcaagcgtggtatcctcaccttgaggtaccccatcgagcacggtgttgttaccaactgggacgacatggagaagatttggcaccacactttctacaacgagctgcgtgtcgcccccgaggagcaccctgtcttgctcaccgaggccccgatcaaccccaagtccaaccgtgaaaagatgacccagattgtcttcgagaccttcaacgcccccgccttctacgtctccatccaggctgttctgtccctgtacgcctccggtcgtaccactggtatcgtgcttgactccggtgacggtgtcactcacgNNNNNNNNNNNNNNNNNNNNNNNNNNNNNNNNNNNNNNNNNNNNNNNNNNNNNNNNnnnnnnnnnnnnnnnnnnnnnnnnnnnnnnnnnnnnnnnnnnnnnnnnnnnnnnnnnnnnnn-----------------------nnnnnnnnnnnnnnnn--------nnnnnnnnnnnnnnnnnnnnnnnnnnnnnnnnnnnnnnnnnnnnnnnnnnnnnnnnnnnnnnnnnnnnnnnnnnnnnnnnnnnnnnnnnnnnnnnnnnnnnnnnnnnnnnnnnnnnnnnnnnnnnnnnnnnnnnnnnnnnnnnnnnnnnnnnnnnnnnnnnnnnnnnnnnnnnnnnnnnnnnnnnnnnnnnnnnnnnnnnnnnnnnnnnnnnnnnnnnnnnnnnnnnnnnnnnnnnnnnnnnnnnnnnnnnnnnnnnnnnnnnnnnnnnnnnnnnnnnnnnnnnnnnnnnnnnnnnnnnnnnnnnnnnnacttggccggacctttgatggcacaagtcttccggcttaaattcacacagctagtcaaggatatcaggaactacctgcatcgatgtgtggagcaaaaccgtgacttcaacatcactctggctgtgaaatcaaatatcatcacatctggtctgcgttactgtttagcaacaggtaactggggagatcagaaaaaggctgccagcgcaaaggctggtgttagtcaagtgctcaatcgatacacttatgcttcgacactgtct-catttgcggcgaacaaatacccccatcggaagagatggcaagattgcaaagcctcgtcaattgcnnnnnnnnnnnnnnnnnnnnnnnnnnnnnnnnnnnnnnnnnnnnnnnnnnnnnnnnnnnnnnnnnnnnnnnnnnnnnnnnnattttt-----------cttatctccataaca-------tgacgatgc----------cgttggaggggcaa------------------------------tttgggcggggtgcgacgagcgctc-----------tgcgcttggacggttcc-------------------agcctta------aacaac-aacca--------------------------ctctcg-ccgccaagttgttctattccaacagtatta-------------------ttgttcattatcgacagtacga---aacagg-------------aatcgattgaatatgtgctgaca--acca-actacaggaagccgccgagttgggcaagggttccttcaagtacgcatgggtgcttgacaagcttaaggccgagcgtgagcgtggtatcaccattgatatcgccctctggaagttcgagacccccaa------nnnnnnnnnnnnnnnnnnnn--nnnnnnnnnnn----nnnnnnnnnnnnnnnnnnnnnnnnnnnnn
>Readeriella_dimorphospora_CBS120034
nnnnnnnnnnnnnn-nngaagcggcaacagctcaaatttgaaatctggcgcaagcccgagttgtaatttgtag-aggatgcttctgggcagcg-gccggtctaagttccttggaacaggacgtcatagagggtgagaat-cccgtatgcgaccgg-ttggcacccgtcacgtagctccttcgaagagtcgagt-tgtttgggaatgcagctctaaatgggaggtaaatgtcttctaaagctaaatattggccagagaccgatagcgcacaagtagagtgatcgaaagatgaaaagcacttt-ggaaagagagttaaaaagcacgtgaaattgttgaaagggaagcgcaagcaatcagacttgtcggcgg-tgttcccccggtcttct--gac--cgggtcac-tcgccgccggcaggccaacatcatttgggtgcgccggataaagacgtgaggaatgtggccccctc----gggggtgttatagcctcgcgtgcaatacggtgtcgcccgagtgaggtccgcgcttcggctaggatgttggcgtaatggttgtttgcggcccgtcttgaaacacggaccaaggagtctaacatctatgcgagtgttc-gggtgtcaaacccctacgcgtaatgaaagtgaacggaggtgggaacg--------------------------------aaagtgcaccatcgaccgatcctgatgtc--ttcggatggatttgagtaagagcatagctgttgggacccgaaagatggtgaactatgcctgaatagggtgaagccagaggaaactct------ggtggannnnnnnnnnnnnnnnnnnnnnnnnnnnnnnnnnnnnnnnnnnnnnnnnnnnnnnnnnnnnnnnnnnnnnnnnnnnnnnnnnnnnnnnnnnnnnatcattact-gagtgag---ggc-cctc-gcggt-ccgacct-ccaa-ccccatgt-t--gtccg--ac------tctgttgcctcgggggcgaccc--g---gcc---tcacggccg-----cgggcccccggtgg-a-ct-act------caactctgcatc-tt------ag-cgtctgagtt--taat-tataaata-aattaaaactttcaacaacggatctcttggttctggcatcgatgaagaacgcagcgaaatgcgataagtaatgtgaattgcagaattcagtgaatcatcgaatctttgaacgcacattgcgccccttggtattccgaggggcatgcctgttcgagcgtcatt-acaccaatcaagcctgg-cttggtattgggcg---ccgtggctctt--------cggagccgcgcgccctaatgt---cct-cggctgggc----cgtccg-cct-c-gaagcgttgtgataatacag----atcgctt-gtgggtgt-----ggacggtcgcgc-------gccgta-aaacctttc----------attcaaggttgacctcggatcaggnnnnnnnnnnnnnnnnnnnnnnnnnnnnnnnnnnnnnnnnnntttcgccggtgacgatgcgcccagagccgtgttccgtaagtg---aaggcccaccaacttgcct---atcccac-aatcgccttcagctgacagc-cacatctagcctccattgtcggccgaccgcgccaccatgggtatgccactgatcacctttcccccctgcc----gcgaacggtcatgtctgacaagagcatagtatcatgattggtatgggccaaaaggactcatacgttggtgatgaggcacagagcaagcgtggtatcctcaccctgaggtaccccatcgagcacggtgtggtcaccaactgggacgacatggagaagatttggcaccacactttctacaacgagctgcgtgtcgcccccgaggagcaccccgtcctgctcaccgaggccccgatcaaccccaagtccaaccgtgaaaagatgacccagatcgtcttcgagaccttcaacgcccccgccttctacgtctccatccaggccgttctgtccctgtacgcctccggtcgtaccacgggtatcgtgcttgactccggtgacggtgtcactcacgNNNNNNNNNNNNNNNNNNNNNNNNNNNNNNNNNNNNNNNNNNNNNNNNNNNNNNNNnnnnnnnnnnnnnnnnnnnnnnnnnnnnnnnnnnnnnnnnnnnnnnnnnnnnnnnnnnnnnn-----------------------nnnnnnnnnnnnnnnn--------nnnnnnnnnnnnnnnnnnnnnnnnnnnnnnnnnnnnnnnnnnnnnnnnnnnnnnnnnnnnnnnnnnnnnnnnnnnnnnnnnnnnnnnnnnnnnnnnnnnnnnnnnnnnnnnnnnnnnnnnnnnnnnnnnnnnnnnnnnnnnnnnnnnnnnnnnnnnnnnnnnnnnnnnnnnnnnnnnnnnnnnnnnnnnnnnnnnnnnnnnnnnnnnnnnnnnnnnnnnnnnnnnnnnnnnnnnnnnnnnnnnnnnnnnnnnnnnnnnnnnnnnnnnnnnnnnnnnnnnnnnnnnnnnnnnnnnnnnnnnnnnnnnnnnatttggctggaccattgatggcacaagtcttccgtctcaagttcacacagctagtcaaggatatcaggaactatctgcatcgatgtgtggagcaaaaccgcgatttcaatatcactctggcggtgaagtcaaatatcatcacatctggtctgcgctactgtttggcaactggtaactggggagatcagaaaaaggctgctagtgcaaaagctggtgtcagtcaagtgctcaaccgatacacttatgcctcgactctgtct-catttgcggcgaacaaataccccaatcggaagagatggcaagattgcaaaacctcgccagttacnnnnnnnnnnnnnnnnnnnnnnnnnnnnnnnnnnnnnnnnnnnnnnnnnnnnnnnnnnnnnnnnnnnnnnnnnnnnnnnnnatttcttt---------cttatctccacaaca-------tgacgatgc----------cgttggaggggcag------------------------------tccgggcggggtgcgacgagcgctc-----------gacgcttggacagatttc------------------agccgtaccgccaaaccaa-tgccc--------------------------gttcca-ccgccaaatcgatttactccaacggcatta-------------------tcgttcatcttggactgcacga---tgcaaa-------------atctaatggaacatgagctaaca--atca-actacaggaagccgccgagttgggcaagggttccttcaagtacgcatgggtccttgacaagcttaaggccgagcgtgagcgtggtatcaccattgatatcgccctctggaagttcgagacccccaa------nnnnnnnnnnnnnnnnnnnn--nnnnnnnnnnn----nnnnnnnnnnnnnnnnnnnnnnnnnnnnn
>Readeriella_menaiensis_CBS125003
nnnnnnnnnnnnnn-nngaagcggcaacagctcaaatttgaaatctggcgcaagcccgagttgtaatttgtag-aggatgcttctgggcagcg-gccggtctaagttccttggaacaggacgtcatagagggtgagaat-cccgtatgcgaccggcttagcacccgtcacgtagctccttcgaagagtcgagt-tgtttgggaatgcagctctaaatgggaggtaaatgtcttctaaagctaaatattggccagagaccgatagcgcacaagtagagtgatcgaaagatgaaaagcacttt-ggaaagagagttaaaaagcacgtgaaattgttgaaagggaagcgcatgcaatcagacttgtcggcgg-tgttccaccggtcttct--gac--cggctcac-tcgccgccggcaggccaacatcatttgggcgcgccggataaagacgtgaggaatgtggccccctc----gggggtgttatagcttcgcgtgcaatacggtgtcgcccgagtgaggtccgcgcttcggctaggatgttggcgtaatggttgtttgcggcccgtcttgaaacacggaccaaggagtctaacatctatgcgagtgttc-gggtgtcaaacccctacgcgtaatgaaagtgaacggaggtgggaacg--------------------------------aaagtgcaccatcgaccgatcctgatgtc--ttcggatggatttgagtaagagcatagctgttgggacccgaaagatggtgaactatgcctgaatagggtgaagccagaggaaactct------ggtggannnnnnnnnnnnnnnnnnnnnnnnnnnnnnnnnnnnnnnnnnnnnnnnnnnnnnnnnnnnnnnnnnnnnnnnnnnnnnnnnnnnnnnnnnnnnnatcattaat-gagtgaa---ggc-tctc-g-agc-ccaacct-ccaa-ccccatgt-t--gtccg--ac------tctgttgcctcgggggcgaccc--g---gcc---tcacggccg-----cgggcccccggtgg-a-ct-act------caactctgcatc-tt------ag-cgtctgagtt--taat-tataaatc-aattaaaactttcaacaacggatctcttggttctggcatcgatgaagaacgcagcgaaatgcgataagtaatgtgaattgcagaattcagtgaatcatcgaatctttgaacgcacattgcgccccttggtattccgaggggcatgcctgttcgagcgtcatt-acaccaatcaagcctgg-cttggtattgggcg---ccgcggttctc--------cggagccgcgcgccctaatgt---cct-cggctgggc----cgtccg-cct-c-gaagcgttgtgataatacag----atcgctt-gtgggtgt-----ggacggtcgcgc-------gccgta-aaacctttt----------actcaaggttgacctcggatcaggnnnnnnnnnnnnnnnnnnnnnnnnnnnnnnnnnnnnnnnnnntttcgccggtgacgatgcgcccagagccgtgttccgtaagtc---aaggcac-ccatatttccc---atctcag-aatcgcactgagctgacagc-aatatttagcctccattgtcggccgaccgcgccatcatgggtatgccattgatcaccccaatcccctcc-----gcgaatggccatatctgacaagagcacagtatcatgattggtatgggccaaaaggactcatacgttggtgatgaggcacagagcaagcgtggtattctcaccctgagataccccatcgagcacggtgtggtcaccaactgggacgacatggagaagatttggcatcacactttctacaacgagctgcgtgttgcccccgaggagcaccccgtcttgctcaccgaggccccgatcaaccccaagtccaaccgtgaaaagatgacccagatcgtcttcgagaccttcaacgcccccgctttctacgtctccatccaggccgttctgtccctgtacgcctccggtcgtaccaccggtatcgtgcttgactccggtgacggtgtcactcacgNNNNNNNNNNNNNNNNNNNNNNNNNNNNNNNNNNNNNNNNNNNNNNNNNNNNNNNNnnnnnnnnnnnnnnnnnnnnnnnnnnnnnnnnnnnnnnnnnnnnnnnnnnnnnnnnnnnnnn-----------------------nnnnnnnnnnnnnnnn--------nnnnnnnnnnnnnnnnnnnnnnnnnnnnnnnnnnnnnnnnnnnnnnnnnnnnnnnnnnnnnnnnnnnnnnnnnnnnnnnnnnnnnnnnnnnnnnnnnnnnnnnnnnnnnnnnnnnnnnnnnnnnnnnnnnnnnnnnnnnnnnnnnnnnnnnnnnnnnnnnnnnnnnnnnnnnnnnnnnnnnnnnnnnnnnnnnnnnnnnnnnnnnnnnnnnnnnnnnnnnnnnnnnnnnnnnnnnnnnnnnnnnnnnnnnnnnnnnnnnnnnnnnnnnnnnnnnnnnnnnnnnnnnnnnnnnnnnnnnnnnnnnnnnnnacttggctgggccattgatggcacaagtcttccgtctcaaattcacacagctcgtcaaggacatcaggagctacctgcatcgatgtgtggagcagaaccgtgacttcaacattactctggccgtcaagtcaaatatcatcacatctggtctccgctactgtttagcaacaggtaattggggagatcagaagaaggctgctagcgcaaaagctggtgttagtcaagtgctgaatcgatacacttatgcctcgacgttgtct-catttgcgacgaacaaatacccccatcggaagagatggaaagattgcgaagcctcgccagttacnnnnnnnnnnnnnnnnnnnnnnnnnnnnnnnnnnnnnnnnnnnnnnnnnnnnnnnnnnnnnnnnnnnnnnnnnnnnnnnnnatttt------------cttatcttcacgaca-------tgacgatgc----------cgttggaggggcag------------------------------tttgggtggggtgcgacgagcgctc-----------agcgcttggacgttcttc------------------agccttgccgcccagcaac-cgcct--------------------------gtacca-ccaccaaacagcttcactctaacggcatc--------------------acgattgtcgttgatttcacaatgttaccaag----gctgccaacccaaaagaattatgcgctaata--atca-actacaggaagccgccgagttgggcaagggttccttcaagtacgcatgggtgcttgacaagcttaaggccgagcgtgagcgtggtatcaccattgatatcgccctctggaagttcgagacccccaa------nnnnnnnnnnnnnnnnnnnn--nnnnnnnnnnn----nnnnnnnnnnnnnnnnnnnnnnnnnnnnn
>Recurvomyces_mirabilis_CCFEE_5264
nnnnnnnnnnnnnn-nnnnnnnnnnnnnnnnnnnnnnnnnnnnnnnnnnnnnnnnccgagttgtaatttgcag-aggatgcttctgggtagcg-gccggtctaagttccttggaacaggacgtcatagagggtgagaat-cccgtatgcgaccgg-ttggcgccctccacgtagctccttcgacgagtcgagt-tgtttgggaatgcagctctaaatgggtggtaaatgtcatctaaagctaaataccggccagagaccgatagcgcacaagtagagtgatcgaaagatgaaaagtacttt-ggaaagagagttaaacagcacgtgaaattgttaaaagggaagcgcatgcaaccagacttgtccgcgg-tgttccgccggtcttct--gac--cggtctac-tcgccgcgggcaggccagcatcgtctgggcgcgccggacaaaggcgcagggaatgtagcccctc------ggggtgttatagctctgcgcacaatacggcgccgcccgggcgaggtccgcgcttcggctaggatgctggcgtaatggttgtctgcggcccgtcttgaaacacggaccaaggagtctaacatctatgcgagtgttc-gggtgtcaaacccctacgcggaatgaaagtgaacggaggtgggagcc----------------------------ctcg--ggcgcaccatcgaccgatcctgatgtc--ttcggatggatttgagtaagagcatagctgttgggacccgaaagatggtgaactatgcctgaatagggtgaagccagaggaaactct------ggtggaggctcgcagcggttctgacgtgcaaatcgatcgtcaaatttgggtataggggcgaaagactaatcgaaccatcnnnnnnnnnnnnnnnnnnnnnnnnnnnnnn-nnnnnnn---nnn-nnnn-n-nnn-nnnnnnn-nnnnnnnnnnnnn-n--nnnnn--nn------nnnnnnnnnnnnnnnnnnnnnn--n---nnn----nnnnnnnn-----nnnnnnnnnnnnnn-n-nn-nnnn-----nnnnnnnnnnnn-nn------nn-nnnnnnnnnn--nnnn-nnnnnnnn-nnnnnnnnnnnnnnnnnnnnnnnnnnnnnnnnnnnnnnnnnnnnnnnnnnnnnnnnnnnnnnnnnnnnnnnnnnnnnnnnnnnnnnnnnnnnnnnnnnnnnnnnnnnnnnnnnnnnnnnnnnnnnnnnnnnnnnnnnnnnnnnnnnnnnnnnnnnnnnnnnnnnnnnnnnnnnnnnnnnnnnnnnnnnnnnnnnn---nnnnnnnnnnn--------nnnnnnnnnnnnnnnnnnnnn---nnn-nnnnnnnnn----nnnnnn-nnn-n-nnnnnnnnnnnnnnnnnn-----nnnnnnnn-nnnnnnnnn----nnnnnnnnnnnn------nnnnnnnnnnnnnnnnnnn--------nnnnnnnnnnnnnnnnnnnnnnnnnnnnnnnnnnnnnnnnnnnnnnnnnnnnnnnnnnnnnnnnnnNNNNNNNNNNNNNNNNNNNNNNNNNNNNNNNNNNNNNNNNNN---NNNNNNN--NNNNNNNNNN---NNNNNNNNNNNNNNNNNNNNNNNNNNNN-NNNN--NNNNNNNNNNNNNNNNNNNNNNNNNNNNNNNNNNNNNNNNNNNNNNNNNNNNNNNNNNNNNN---------NNNNNNNNNNNNNNNNNNNNNNNNNNNNNNNNNNNNNNNNNNNNNNNNNNNNNNNNNNNNNNNNNNNNNNNNNNNNNNNNNNNNNNNNNNNNNNNNNNNNNNNNNNNNNNNNNNNNNNNNNNNNNNNNNNNNNNNNNNNNNNNNNNNNNNNNNNNNNNNNNNNNNNNNNNNNNNNNNNNNNNNNNNNNNNNNNNNNNNNNNNNNNNNNNNNNNNNNNNNNNNNNNNNNNNNNNNNNNNNNNNNNNNNNNNNNNNNNNNNNNNNNNNNNNNNNNNNNNNNNNNNNNNNNNNNNNNNNNNNNNNNNNNNNNNNNNNNNNNNNNNNNNNNNNNNNNNNNNNNNNNNNNNNNNNNNNNNNNNNNNNNNNNNNNNNNNNNNNNNNNNNNNNNNNNNNNNNNNNNNNNNNNNNNNNNNNNNNNNNNNNNNNNNNNNNNNNNNNNNNNnnnnnnnnnnnnnnnnnnnnnnnnnnnnnnnnnnnnnnnnnnnnnnnnnnnnnnnnnnnnnn-----------------------nnnnnnnnnnnnnnnn--------nnnnnnnnnnnnnnnnnnnnnnnnnnnnnnnnnnnnnnnnnnnnnnnnnnnnnnnnnnnnnnnnnnnnnnnnnnnnnnnnnnnnnnnnnnnnnnnnnnnnnnnnnnnnnnnnnnnnnnnnnnnnnnnnnnnnnnnnnnnnnnnnnnnnnnnnnnnnnnnnnnnnnnnnnnnnnnnnnnnnnnnnnnnnnnnnnnnnnnnnnnnnnnnnnnnnnnnnnnnnnnnnnnnnnnnnnnnnnnnnnnnnnnnnnnnnnnnnnnnnnnnnnnnnnnnnnnnnnnnnnnnnnnnnnnnnnnnnnnnnnnnnnnnnnnnnnnnnnnnnnnnnnnatggctcaggtcttccgactcaagttctcgcagctgacgaaggatatgcgcggctacctccatcgcatcgtggagacggtcagagacttcaacatcacgctcgctgtcaagccgttgatcataacacagggtctgaaatactgtctagcgaccggcaattggggtgatcagaagaaggcagcatcggcgaaagctggtgtcagtcaagtgctgaaccgatacacatacgcctcgaccctctcg-catctacggcggacatacacacccatnnnnnnnnnnnnnnnnnnnnnnnnnnnnnnnnnnnnnnnnnnnnnnnnnnnnnnnnnnnnnnnnnnnnnnnnnnnnnnnnnnnnnnnnnnnnnnnnnnnnnnnnnnnnnnnnnnnnnnnNNNN-------------NNNNNNNNNNNNNNN--------------------------NNNNNNNNNNNNNN------------------------------NNNNNNNNNNNNNNNNNNNNNNNNNNN---------NNNNNNNNNNNNNNNNNN--------------------NNNNNNNNNNNNNNNNNNNNNNNNNN----------------NNNNNNNNNNNNN-NNNNNNNNNNNNNNNNNNNNNNNNNN-----------------------NNNNNNNNNNNNNNNNNNNNNN------------------NNNNNNNNNNNNNNNNNNNNNNNNNNNNNNNNN-NNNNNNNNNNNNNNNNNNNNNNNNNNNNNNNNNNNNNNNNNNNNNNNNNNNNNNNNNNNNNNNNNNNNNNNNNNNNNNNNNNNNNNNNNNNNNNNNNNNNNNNNNNNNNNNNNNNNNNNNNNNNNN------NNNNNNNNNNNNNNNNNNNN--NNNNNNNNNNN----NNNNNNNNNNNNNNNNNNNNNNNNNNNNN
>Salinomyces_thailandica_CBS125423
nnnnnnnnnnnnnn-nngaagcggcaacagctcaaatttgaaatctggcgcaagcccgagttgtaatttgtag-aggatgcttctgggcagcg-gccgggctaagttccttggaacaggacgtcatagagggtgagaat-cccgtatgcgcccgg-ctggcacccgtcacgtagctccttcgacgagtcgagt-tgtttgggaatgcagctctaaatgggaggtaaatttcttctaaagctaaataccggccagagaccgatagcgcacaagtagagtgatcgaaagatgaaaagcacttt-ggaaagagagttaaaaagcacgtgaaattgttgaaagggaagcgcatgcaaccagacttgtcggcgg-tgttccgccgggcttct--gcc--cggtctac-tcgccgccggcaggccagcatcacttgggcgcgccggataaaggcgcggggaatgtagcccctc------ggggtgttatagccccgcgtacaatacggcgccgcccgagtgaggtccgcgcttcggctaggatgctggcgtaatggttgtttgcggcccgtcttgaaacacggaccaaggagtctaacatctatgcgagtgttc-gggtgtcaaacccctacgcggaatgaaagtgaacggaggtgggaacc----------------------------gcaa--ggtgcaccatcgaccgatcctgatgtc--ttcggatggatttgagtaagagcatagctgttgggacccgaaagatggtgaactatgcctgaatagggtgaagccagaggaaactct------ggtggannnnnnnnnnnnnnnnnnnnnnnnnnnnnnnnnnnnnnnnnnnnnnnnnnnnnnnnnnnnnnnnnnnnnnnnnnnnnnnnnnnnnnnnnnnnnnnnnnnnnnn-nnnnnnn---nnn-nnnn-n-nnn-nnnnnnn-nnnnnnnnnnnnn-n--nnnnn--nn------nnnnnnnnnnnnnnnnnnnnnn--n---nnn----nnnnnnnn-----nnnnnnnnnnnnnn-n-nn-nnnn-----nnnnnnnnnnnn-nn------nn-nnnnnnnnnn--nnnn-nnnnnnnn-nnnnnnnnnnnnnnnnnnnnnnnnnnnnnnnnnnnnnnnnnnnnnnnnnnnnnnnnnnnnnnnnnnnnnnnnnnnnnnnnnnnnnnnnnnnnnnnnnnnnnnnnnnnnnnnnnnnnnnnnnnnnnnnnnnnnnnnnnnnnnnnnnnnnnnnnnnnnnnnnnnnnnnnnnnnnnnnnnnnnnnnnnnnnnnnnnnn---nnnnnnnnnnn--------nnnnnnnnnnnnnnnnnnnnn---nnn-nnnnnnnnn----nnnnnn-nnn-n-nnnnnnnnnnnnnnnnnn-----nnnnnnnn-nnnnnnnnn----nnnnnnnnnnnn------nnnnnnnnnnnnnnnnnnn--------nnnnnnnnnnnnnnnnnnnnnnnnnnnnnnnnnnnnnnnnnnnnnnnnnnnnnnnnnnnnnnnnnnNNNNNNNNNNNNNNNNNNNNNNNNNNNNNNNNNNNNNNNNNN---NNNNNNN--NNNNNNNNNN---NNNNNNNNNNNNNNNNNNNNNNNNNNNN-NNNN--NNNNNNNNNNNNNNNNNNNNNNNNNNNNNNNNNNNNNNNNNNNNNNNNNNNNNNNNNNNNNN---------NNNNNNNNNNNNNNNNNNNNNNNNNNNNNNNNNNNNNNNNNNNNNNNNNNNNNNNNNNNNNNNNNNNNNNNNNNNNNNNNNNNNNNNNNNNNNNNNNNNNNNNNNNNNNNNNNNNNNNNNNNNNNNNNNNNNNNNNNNNNNNNNNNNNNNNNNNNNNNNNNNNNNNNNNNNNNNNNNNNNNNNNNNNNNNNNNNNNNNNNNNNNNNNNNNNNNNNNNNNNNNNNNNNNNNNNNNNNNNNNNNNNNNNNNNNNNNNNNNNNNNNNNNNNNNNNNNNNNNNNNNNNNNNNNNNNNNNNNNNNNNNNNNNNNNNNNNNNNNNNNNNNNNNNNNNNNNNNNNNNNNNNNNNNNNNNNNNNNNNNNNNNNNNNNNNNNNNNNNNNNNNNNNNNNNNNNNNNNNNNNNNNNNNNNNNNNNNNNNNNNNNNNNNNNNNNNNNNNNNNNnnnnnnnnnnnnnnnnnnnnnnnnnnnnnnnnnnnnnnnnnnnnnnnnnnnnnnnnnnnnnn-----------------------nnnnnnnnnnnnnnnn--------nnnnnnnnnnnnnnnnnnnnnnnnnnnnnnnnnnnnnnnnnnnnnnnnnnnnnnnnnnnnnnnnnnnnnnnnnnnnnnnnnnnnnnnnnnnnnnnnnnnnnnnnnnnnnnnnnnnnnnnnnnnnnnnnnnnnnnnnnnnnnnnnnnnnnnnnnnnnnnnnnnnnnnnnnnnnnnnnnnnnnnnnnnnnnnnnnnnnnnnnnnnnnnnnnnnnnnnnnnnnnnnnnnnnnnnnnnnnnnnnnnnnnnnnnnnnnnnnnnnnnnnnnnnnnnnnnnnnnnnnnnnnnnnnnnnnnnnnnnnnnnnnnnnnnnnnnnnnnnnnnnnnnnnnnnnnnnnnnnnnnnnnnnnnngttcgcacagctggtcaaagatgtgagaggatatctgcaccgctgcattgagggtggaagggagttcaacatcaacttggcagtcaaatccggcatcataacgaacggggtgcggtattgtctggctacaggcaactggggcgatcagaagaaagccgcgtcggcgaaagctggtgtcagccaagtgctgaaccgatacacatacgcctcgactttgtca-catctgcggcggacaaacacgcctatcggaagagatggcaagatcgcaaagcccannnnnnnnnnnnnnnnnnnnnnnnnnnnnnnnnnnnnnnnnnnnnnnnnnnnnnnnnnnnnnnnnnnnnnnnnnnnnnnnnnnnnnnnnnNNNN-------------NNNNNNNNNNNNNNN--------------------------NNNNNNNNNNNNNN------------------------------NNNNNNNNNNNNNNNNNNNNNNNNNNN---------NNNNNNNNNNNNNNNNNN--------------------NNNNNNNNNNNNNNNNNNNNNNNNNN----------------NNNNNNNNNNNNN-NNNNNNNNNNNNNNNNNNNNNNNNNN-----------------------NNNNNNNNNNNNNNNNNNNNNN------------------NNNNNNNNNNNNNNNNNNNNNNNNNNNNNNNNN-NNNNNNNNNNNNNNNNNNNNNNNNNNNNNNNNNNNNNNNNNNNNNNNNNNNNNNNNNNNNNNNNNNNNNNNNNNNNNNNNNNNNNNNNNNNNNNNNNNNNNNNNNNNNNNNNNNNNNNNNNNNNNN------NNNNNNNNNNNNNNNNNNNN--NNNNNNNNNNN----NNNNNNNNNNNNNNNNNNNNNNNNNNNNN
>Staninwardia_suttonii_CBS120061
nnnnnnnnnnnnnn-nngaagcggcaacagctcaaatttgaaatctggcgcaagcccgagttgtaatttgtag-aggatgcttctgggttgcg-gccggtctaagttccttggaacaggacgtcatagagggtgagaat-cccgtatgcgaccgg-ccagcgccctccacgtagctccttcgacgagtcgagt-tgtttgggaatgcagctctaaatgggaggtaaatttcttctaaagctaaataccggccagagaccgatagcgcacaagtagagtgatcgaaagatgaaaagcacttt-ggaaagagagttaaaaagcacgtgaaattgttgaaagggaagcgcttgctaccagacttgtcggcgg-tgttccgccggtcttct--gac--cggtccac-tcgccgccggcaggccagcgtcgtctggggccgccggagaaaggcggtgggaatgtggctcctcc----gggagtgttatagcccaccgcacaatacgacgcgccccgggcgaggtccgcgcttcggcaaggacgctggcgtaatgggcgcaagcggcccgtcttgaaacacggaccaaggagtcgatcaattatgcgagtgttc-gggtggaaaacccctacgcgcaatgaaagtgaacggaggcgagaacc--------------------------------gcggtgcatcgtcgaccgatcctgatgtt--ttcggatggatttgagtaagagcatagctgatcggacccgaaagttggtgaactatgcctaaatagaatgaaaccaggggaaaccct------ggcggannnnnnnnnnnnnnnnnnnnnnnnnnnnnnnnnnnnnnnnnnnnnnnnnnnnnnnnnnnnnnnnnnnnnnnnnnnnnnnnnnnnnnnnnnnnnnatcattacc-gagagag---ggtgcttc-g-cgc-ccgacct-ccaa-ccctttgtcg--atcaa-tac------cgcgttgcctcggggtggccct-cg----------------cc-----ggcgccccagaggaca-tcaatca-----aaactctgtctt-cc-----gta-cgtccgagtc--tgaa-tgataatc-aatcaaaactttcaacaacggatctcttggttctggcatcgatgaagaacgcagcgaaatgcgataagtaatgtgaattgcagaattcagtgaatcatcgaatctttgaacgcacattgcgccccctggcattccggggggcatgcccgttcgagcgtcatt-acaccactcaagcctgg-cttggtattgggcg---tcggga---------------cctccccgcgccttcattt---cac-cggctggac----gatgga-ttc-c-tcagcgttgtg---catcaa----ttcgctc-agggagaccg-tcggccgc-------------gccgtaaaaacctctc----------ttctcaggttgaccnnnnnnnnnnnnnnnnnnnnnnnnnnnnnnnnnnnnnnnnnnnnnnnnnnnnNNNNNNNNNNNNNgatgcgccacgagcagtctttcgtaagtt---gcaaccc--cagcgcttagc----------atgaggcttcagctgacatc-actg--cagcgtccattgtcggccgaccgcgccatcatgggtagacgagctctatctgcatgagcaa----------tgcttcagcgctgaatgttcttgtagcatcatgattggtatgggccaaaaggattcgtacgtcggcgacgaggcacagagcaagcgtggtatcctcaccctccgataccccatcgagcatggtgtggtcaccaactgggacgacatggagaagatctggcatcacaccttctacaacgagctgcgtgtcgctcctgaggagcaccccgtcctgctcaccgaggcgcccatcaaccccaagtccaatcgtgagaagatgacccagatcgtcttcgagaccttcaacgcccctgccttttacgtttctatccaagccgttctctcgctctacgcttccggtcgtaccacgggtatcgtgctcgactctggtgatggtgtcactcacgNNNNNNNNNNNNNNNNNNNNNNNNNNNNNNNNNNNNNNNNNNNNNNNNNNNNNNNNNNNNNNNNNNNAGGACAAAGATGGCGATGGTACGACATGCCACACAATCACATCCCTGAACAA----------------------TCCACTCACAAGAATG--------ATTCAGGACAAATCACCACCAAAGAACTCGGCACCGTCATGCGCTCCCTCGGCCAGAACCCCTCCGAGTCCGAACTCCAAGACATGATCAACGAGGTCGACGCCGACAACAACGGCACCATCGACTTCCCCGAATTCCTGACCATGATGGCGCGCAAGATGAAGGACACCGACTCCGAGGAGGAGATCCGCGAGGCCTTCAAGGTCTTCGATCGGGATAATAATGGCTTTATCAGCGCCGCGGAGTTGAGGCATGTCATGACGAGCATTGGGGAGAAGTTGACGGATGATGANNNNNNNNNNNNNNNNNatctggctggcccattgatggcacaggtgttccggctcaagttctcgcaactggtcaaggatatcaagacctacctgcaccgatgcgtggaggcaggcaaggacttcaatcttttggtagcggtgaagagcaacatcatcacttccggcttgcggtactgtctggcgacgggcaactggggcgaccagaagaaagcagccagcgcgaaggctggtgtcagccaggtgctgaacagatacacttacgcctccacactatca-catcttcggcgtacaaacactcccatcggacgggacggcaagattgccaagcctcgacagctacnnnnnnnnnnnnnnnnnnnnnnnnnnnnnnnnnnnnnnnnnnnnnnnnnnnnnnnnnnnnnnnnnnnnnnnnnnnnnnnnnaatttcgc---------cttatcgccgccatt-----tcttctgagtg----------gcatggtggggcagaaat--------------------------ttctggtggggctcaagtgagggaggcaat------tgcgcacaa-----------------------------gccaccgcggtgacctc-acttcatgc-----------------------------ccaccgcatcgcagcgc--------------a-----------------aacatccccacaacatgtacac------------------gtgttcgcatcagcataatcactaacaatgcgc-ctcgcaggaagccgccgagttgggcaagggctccttcaagtacgcatgggtgctcgacaagctcaaggccgagcgcgagcgcggtatcaccatcgacattgccctctggaagtttgagacccccaa------nnnnnnnnnnnnnnnnnnnn--nnnnnnnnnnn----nnnnnnnnnnnnnnnnnnnnnnnnnnnnn
>Stenella_araguata_ATCC24788
nnnnnnnnnnnnnn-nngaagcggcaacagctcaaatttgaaatctggcgcaagcccgagttgtaatttgtag-aggatgcttctgggcagcg-gccgggctaagttccttggaacaggacgtcatagagggtgagaat-cccgtatgcgcccgg-ctggcacccgtcacgtagctccttcgacgagtcgagt-tgtttgggaatgcagctctaaatgggaggtaaatttcttctaaggctaaatatcggccagagaccgatagcgcacaagtagagtgatcgaaagatgaaaagcacttt-ggaaagagagttaaaaagcacgtgaaattgttgaaagggaagcgcatgcaaccagacttgtcggcgg-tgttccgccggtcttct--gac--cggtctac-tcgccgccggcaggccagcatcatctgggcgcgccggataaaggcgtgcggaatgtagcccctc------ggggtgttatagccgcgcgcacaatacggcgccgcccgggtgaggtccgcgcttcggctaggatgctggcgtaatggtcgcttgcggcccgtcttgaaacacggaccaaggagtctaacatctatgcgagtgttc-gggtgtcaaacccctacgcggaatgaaagtgaacggaggtaggaaccc--------------------------gcaag--ggtgcactatcgaccgatcctgatgtc--ttcggatggatttgagtaagagcatagctgttgggacccgaaagatggtgaactatgcctgaatagggtgaagccagaggaaactct------ggtggannnnnnnnnnnnnnnnnnnnnnnnnnnnnnnnnnnnnnnnnnnnnnnnnnnnnnnnnnnnnnnnnnnnnnnnnnnnnnnnnnnnnnnnnnnnnnnnnnnnnnn-nnnnnnn---nnn-nnnn-n-nnn-nnnnnnn-nnnnnnnnnnnnn-n--nnnnn--nn------nnnnnnnnnnnnnnnnnnnnnn--n---nnn----nnnnnnnn-----nnnnnnnnnnnnnn-n-nn-nnnn-nnnnnnnnnnnnnnnn-nn------nn-nnnnnnnnnn--nnnn-nnnnnnnn-nnnnnnnnnnnnnnnnnnnnnnnnnnnnnnnnnnnnnnnnnnnnnnnnnnnnnnnnnnnnnnnnnnnnnnnnnnnnnnnnnnnnnnnnnnnnnnnnnnnnnnnnnnnnnnnnnnnnnnnnnnnnnnnnnnnnnnnnnnnnnnnnnnnnnnnnnnnnnnnnnnnnnnnnnnnnnnnnnnnnnnnnnnnnnnnnnnn---nnnnnnn--------------nnnnnnnnnnnnnnnnnnn---nnn-nnnnnnnnn----nnnnnn-nnn-n-nnnnnnnnnnnnnnnnnn-----nnnnnnnn-nnnnnnnnn----nnnnnnnnnnnn------nnnnnnnnnnnnnnnnnnn--------nnnnnnnnnnnnnnnnnnnnnnnnnnnnnnnnnnnnnnnnnnnnnnnnnnnnnnnnnnnnnnnnnnNNNNNNNNNNNNNNNNNNNNNNNNNNNNNNNNNNNNNNNNNN---NNNNNNN--NNNNNNNNNN---NNNNNNNNNNNNNNNNNNNNNNNNNNNN-NNNN--NNNNNNNNNNNNNNNNNNNNNNNNNNNNNNNNNNNNNNNNNNNNNNNNNNNNNNNNNNNNNN---------NNNNNNNNNNNNNNNNNNNNNNNNNNNNNNNNNNNNNNNNNNNNNNNNNNNNNNNNNNNNNNNNNNNNNNNNNNNNNNNNNNNNNNNNNNNNNNNNNNNNNNNNNNNNNNNNNNNNNNNNNNNNNNNNNNNNNNNNNNNNNNNNNNNNNNNNNNNNNNNNNNNNNNNNNNNNNNNNNNNNNNNNNNNNNNNNNNNNNNNNNNNNNNNNNNNNNNNNNNNNNNNNNNNNNNNNNNNNNNNNNNNNNNNNNNNNNNNNNNNNNNNNNNNNNNNNNNNNNNNNNNNNNNNNNNNNNNNNNNNNNNNNNNNNNNNNNNNNNNNNNNNNNNNNNNNNNNNNNNNNNNNNNNNNNNNNNNNNNNNNNNNNNNNNNNNNNNNNNNNNNNNNNNNNNNNNNNNNNNNNNNNNNNNNNNNNNNNNNNNNNNNNNNNNNNNNNNNNNNNNNnnnnnnnnnnnnnnnnnnnnnnnnnnnnnnnnnnnnnnnnnnnnnnnnnnnnnnnnnnnnnn-----------------------nnnnnnnnnnnnnnnn--------nnnnnnnnnnnnnnnnnnnnnnnnnnnnnnnnnnnnnnnnnnnnnnnnnnnnnnnnnnnnnnnnnnnnnnnnnnnnnnnnnnnnnnnnnnnnnnnnnnnnnnnnnnnnnnnnnnnnnnnnnnnnnnnnnnnnnnnnnnnnnnnnnnnnnnnnnnnnnnnnnnnnnnnnnnnnnnnnnnnnnnnnnnnnnnnnnnnnnnnnnnnnnnnnnnnnnnnnnnnnnnnnnnnnnnnnnnnnnnnnnnnnnnnnnnnnnnnnnnnnnnnnnnnnnnnnnnnnnnnnnnnnnnnnnnnnnnnnnnnnnnnnnnnnnnnntggctggaccattgatggcgcaagtcttccgcttgaagttcgcacagctcgtgaaggacatgagagcctacttgcacagatgtgtagaaagcgggcgagaattcaacgtcaacctagcagtcaagaacggcattctcacgaacggcttgagatactgcctggcaactggcaattggggtgaccagaagaaggcggcttctgcgaaagcgggagtgagtcaagtgctgaatcgctacacctacgcttccacgctgtcc-cacttgcggaggaccaacacgccgattgggcgagacggtaagattgcaaaaccgcnnnnnnnnnnnnnnnnnnnnnnnnnnnnnnnnnnnnnnnnnnnnnnnnnnnnnnnnnnnnnnnnnnnnnnnnnnnnnnnnnnnnnnnnnnNNNN-------------NNNNNNNNNNNNNNN--------------------------NNNNNNNNNNNNNN------------------------------NNNNNNNNNNNNNNNNNNNNNNNNNNN---------NNNNNNNNNNNNNNNNNN--------------------NNNNNNNNNNNNNNNNNNNNNNNNNN----------------NNNNNNNNNNNNN-NNNNNNNNNNNNNNNNNNNNNNNNNN-----------------------NNNNNNNNNNNNNNNNNNNNNN------------------NNNNNNNNNNNNNNNNNNNNNNNNNNNNNNNNN-NNNNNNNNNNNNNNNNNNNNNNNNNNNNNNNNNNNNNNNNNNNNNNNNNNNNNNNNNNNNNNNNNNNNNNNNNNNNNNNNNNNNNNNNNNNNNNNNNNNNNNNNNNNNNNNNNNNNNNNNNNNNNN------NNNNNNNNNNNNNNNNNNNN--NNNNNNNNNNN----NNNNNNNNNNNNNNNNNNNNNNNNNNNNN
>Suberoteratosphaeria_pseudosuberosa_CBS118911
nnnnnnnnnnnnnn-nngaagcggcaacagctcaaatttgaaatccggcgcaagcccgagttgtaatttgtag-aggatgcttcagggcagcg-gccggtctaagttccttggaacaggacgtcatagagggtgagaat-cccgtatgcgaccgg-ttggcacccgtcacgtagctccttcgacgagtcgagt-tgtttgggaatgcagctctaaatgggaggtaaatgccttctaaagctaaataccggccagagaccgatagcgcacaagtagagtgatcgaaagatgaaaagcacttt-ggaaagagagttaaaaagcacgtgaaattgttgaaagggaagcgcatgcaaccagacttgtcggcgg-tgttcagccggtctttt--gac--cggtctac-tcgccgccggcaggccaacatcatttgggagcgccggataaaggtgggaggaatgtggcccctc------ggggtgttatagcctcctacgcaatacggcgcctcccgagtgaggtccgcgcttcggctaggatgttggcgtaatggttgtctgcggcccgtcttgaaacacggaccaaggagtctaacatctatgcgagtgttc-gggtgtcaaacccctacgcgtaatgaaagtgaacggaggtgggaact----------------------------tt-t--tgtgcaccatcgaccgatcctgatgtc--ttcggatggatttgagtaagagcatagctgttgggacccgaaagatggtgaactatgcctgaatagggtgaagccagaggaaactct------ggtggaannnnnnnnnnnnnnnnnnnnnnnnnnnnnnnnnnnnnnnnnnnnnnnnnnnnnnnnnnnnnnnnnnnnnnnnnnnnnnnnnnnnnnnnnnnnnatcattacc-gagtgag---cgc-ctcc-g-ggc-gcgacct-ccaa-ccccatgt-t--atctg--ac------catgttgcctcgggggtgcccc--g---gcc---gcccggccg-----atcgcccccggtgg-a-cc-cct------caactctgcatc-tt------tg-cgtcggagtc--tgat-gataaatc-aatcaaaactttcaacaacggatctcttggttctggcatcgatgaagaacgcagcgaaatgcgataagtaatgtgaattgcagaattcagtgaatcatcgaatctttgaacgcacattgcgccccttggtatcccgaggggcatgcctgttcgagcgtcatt-tcaccactcaagcctcg-cttggtattgggcg---ccgcggt--------------ccgccgcccgccccaatgt---ctc-cggctcagc----caaacgtcct-c-gaagcgatttgatcacca-----tcccgcta-gcaggcac-----ggagggcgcgac-------gccgct-aaacacccc----------atcacaggttgacctcggatcaggnnnnnnnnnnnnnnnnnnnnnnnnnnnnnnnnnnnnnnnnnnNNNNNNNNNNNNNNNNNNNNNNNNNNNNNNNNNNNNNNNNNN---NNNNNNN--NNNNNNNNNN---NNNNNNNNNNNNNNNNNNNNNNNNNNNN-NNNN--NNNNNNNNNNNNNNNNNNNNNNNNNNNNNNNNNNNNNNNNNNNNNNNNNNNNNNNNNNNNNN---------NNNNNNNNNNNNNNNNNNNNNNNNNNNNNNNNNNNNNNNNNNNNNNNNNNNNNNNNNNNNNNNNNNNNNNNNNNNNNNNNNNNNNNNNNNNNNNNNNNNNNNNNNNNNNNNNNNNNNNNNNNNNNNNNNNNNNNNNNNNNNNNNNNNNNNNNNNNNNNNNNNNNNNNNNNNNNNNNNNNNNNNNNNNNNNNNNNNNNNNNNNNNNNNNNNNNNNNNNNNNNNNNNNNNNNNNNNNNNNNNNNNNNNNNNNNNNNNNNNNNNNNNNNNNNNNNNNNNNNNNNNNNNNNNNNNNNNNNNNNNNNNNNNNNNNNNNNNNNNNNNNNNNNNNNNNNNNNNNNNNNNNNNNNNNNNNNNNNNNNNNNNNNNNNNNNNNNNNNNNNNNNNNNNNNNNNNNNNNNNNNNNNNNNNNNNNNNNNNNNNNNNNNNNNNNNNNNNNNNNNNnnnnnnnnnnnnnnnnnnnnnnnnnnnnnnnnnnnnnnnnnnnnnnnnnnnnnnnnnnnnnn-----------------------nnnnnnnnnnnnnnnn--------nnnnnnnnnnnnnnnnnnnnnnnnnnnnnnnnnnnnnnnnnnnnnnnnnnnnnnnnnnnnnnnnnnnnnnnnnnnnnnnnnnnnnnnnnnnnnnnnnnnnnnnnnnnnnnnnnnnnnnnnnnnnnnnnnnnnnnnnnnnnnnnnnnnnnnnnnnnnnnnnnnnnnnnnnnnnnnnnnnnnnnnnnnnnnnnnnnnnnnnnnnnnnnnnnnnnnnnnnnnnnnnnnnnnnnnnnnnnnnnnnnnnnnnnnnnnnnnnnnnnnnnnnnnnnnnnnnnnnnnnnnnnnnnnnnnnnnnnnnnnnnnnnnnnnnnnnnnnnnnnnnnnnnnnnnnnnnnnnnnnnnnnnnnnnnnnnnnnnnnnnnnnnnnnnnnnnnnnnnnnnnnnnnnnnnnnnnnnnnnnnnnnnnnnnnnnnnnnnnnnnnnnnnnnnnnnnnnnnnnnnnnnnnnnnnnnnnnnnnnnnnnnnnnnnnnnnnnnnnnnnnnnnnnnnnnnnnnnnnnnnnnnnnnnnnnnnnnnnnnnnnnnnnnnnnnnnnnnnnnnnnnnnnnnnnnnnnnnnnnnnnnnnnnnn-nnnnnnnnnnnnnnnnnnnnnnnnnnnnnnnnnnnnnnnnnnnnnnnnnnnnnnnnnnnnnnnnnnnnnnnnnnnnnnnnnnnnnnnnnnnnnnnnnnnnnnnnnnnnnnnnnnnnnnnnnnnnnnnnnnnnnnnnnnnnnnnnntttccagc---------cttgtcgcggcgtg---------cctgcacc----------tgttggaggggcagcga---------------------------ttttcgttgagtggggtggcggggtcaaagc--ccgagcgccgagcctcacaca--------------------------------------cccatc-----------------------ctccacca-ccgccaggcatctcctgctt-----------------------------cccaccgc-----------------atccaca--------------tattgaacaagcgcgctgacagcatg--cttacaggaagctgccgagttgggcaagggctccttcaagtacgcgtgggtgctcgacaagctcaaggccgagcgtgagcgtggtatcaccattgatatcgccctctggaagttcgagacccccaa------nnnnnnnnnnnnnnnnnnnn--nnnnnnnnnnn----nnnnnnnnnnnnnnnnnnnnnnnnnnnnn
>Suberoteratosphaeria_xenosuberosa_CBS134747
nnnnnnnnnnnnnn-nngaagcggcaacagctcaaatttgaaatctggcgcaagcccgagttgtaatttgtag-aggatgcttcagggcagcg-accggtctaagttccttggaacaggacgtcatagagggtgagaat-cccgtatgcgaccgg-ttggcacccgtcacgtagctccttcgacgagtcgagt-tgtttgggaatgcagctctaaatgggaggtaaatgccttctaaagctaaataccggccagagaccgatagcgcacaagtagagtgatcgaaagatgaaaagcacttt-ggaaagagagttaaaaagcacgtgaaattgttgaaagggaagcgcatgcaaccagacttgtcggcgg-tgttcagccggtcttct--gac--cggtctac-tcgccgccggcaggccaacatcatttgggagcgccggacaaaggtgggaggaatgtggcccctc------ggggtgttatagcctcctacgcaatacggcgcctcccgagtgaggtccgcgcttcggctaggatgttggcgtaatggttgtctgcggcccgtcttgaaacacggaccaaggagtctaacatctatgcgagtgttc-gggtgtcaaacccctacgcgtaatgaaagtgaacggaggtgggaact----------------------------tt-t--tgtgcaccatcgaccgatcctgatgtc--ttcggatggatttgagtaagagcatagctgttgggacccgaaagatggtgaactatgcctgaatagggtgaagccagaggaaactct------ggtggaannnnnnnnnnnnnnnnnnnnnnnnnnnnnnnnnnnnnnnnnnnnnnnnnnnnnnnnnnnnnnnnnnnnnnnnnnnnnnnnnnnnnnnnnnnnnatcattacc-gagtgag---cgc-ctcc-g-ggc-gcgacct-ccaa-ccccatgt-t--atcca--ac------catgttgcctcgggggcgaccc--g---gcc---gtccggccg-----atcgcccccggtgg-a-cc-cct------caactctgcatc-tt------tg-cgtcggagtc--taat-gataaatc-aatcaaaactttcaacaacggatctcttggttctggcatcgatgaagaacgcagcgaaatgcgataagtaatgtgaattgcagaattcagtgaatcatcgaatctttgaacgcacattgcgccccttggtattccgaggggcatgcctgttcgagcgtcatt-tcaccactcaagcctcg-cttggtattgggcg---ccgcggt--------------ccgccgcgcgccccaatgt---ctc-cggcccagc----ccaacgtcct-c-gaagcgatttgattacaa-----tcccgcta-gcaggcac-----ggagggcgcgac-------gccgct-aaacacccc----------atcacaggttgacctcggatcaggnnnnnnnnnnnnnnnnnnnnnnnnnnnnnnnnnnnnnnnnnnNNNNNNNNNNNNNNNNNNNNNNNNNNNNNNNNNNNNNNNNNN---NNNNNNN--NNNNNNNNNN---NNNNNNNNNNNNNNNNNNNNNNNNNNNN-NNNN--NNNNNNNNNNNNNNNNNNNNNNNNNNNNNNNNNNNNNNNNNNNNNNNNNNNNNNNNNNNNNN---------NNNNNNNNNNNNNNNNNNNNNNNNNNNNNNNNNNNNNNNNNNNNNNNNNNNNNNNNNNNNNNNNNNNNNNNNNNNNNNNNNNNNNNNNNNNNNNNNNNNNNNNNNNNNNNNNNNNNNNNNNNNNNNNNNNNNNNNNNNNNNNNNNNNNNNNNNNNNNNNNNNNNNNNNNNNNNNNNNNNNNNNNNNNNNNNNNNNNNNNNNNNNNNNNNNNNNNNNNNNNNNNNNNNNNNNNNNNNNNNNNNNNNNNNNNNNNNNNNNNNNNNNNNNNNNNNNNNNNNNNNNNNNNNNNNNNNNNNNNNNNNNNNNNNNNNNNNNNNNNNNNNNNNNNNNNNNNNNNNNNNNNNNNNNNNNNNNNNNNNNNNNNNNNNNNNNNNNNNNNNNNNNNNNNNNNNNNNNNNNNNNNNNNNNNNNNNNNNNNNNNNNNNNNNNNNNNNNNNNNNNnnnnnnnnnnnnnnnnnnnnnnnnnnnnnnnnnnnnnnnnnnnnnnnnnnnnnnnnnnnnnn-----------------------nnnnnnnnnnnnnnnn--------nnnnnnnnnnnnnnnnnnnnnnnnnnnnnnnnnnnnnnnnnnnnnnnnnnnnnnnnnnnnnnnnnnnnnnnnnnnnnnnnnnnnnnnnnnnnnnnnnnnnnnnnnnnnnnnnnnnnnnnnnnnnnnnnnnnnnnnnnnnnnnnnnnnnnnnnnnnnnnnnnnnnnnnnnnnnnnnnnnnnnnnnnnnnnnnnnnnnnnnnnnnnnnnnnnnnnnnnnnnnnnnnnnnnnnnnnnnnnnnnnnnnnnnnnnnnnnnnnnnnnnnnnnnnnnnnnnnnnnnnnnnnnnnnnnnnnnnnnnnnnnnnnnnnnacttagctggcccgctgatggcccaagtcttccgcttgaagttcacacagctcgtcaaggacatacgtgggcatctacaccgttgcgtcgagacgaataaggactttgttcttgcactggcggtcaagtcccagatcatcacctcaggccttcggtattgtttggcgaccggcaactggggcgaccaaaagaaggcttctagcgcgaaggctggtgtgtcccaggtgctcaatcggtatacatacgcttcgacgctatca-catctacggcggacaaatactccgataggccgagacggcaagattgctaaaccgcggcaactgcnnnnnnnnnnnnnnnnnnnnnnnnnnnnnnnnnnnnnnnnnnnnnnnnnnnnnnnnnnnnnnnnnnnnnnnnnnnnnnnnnacatcagt---------cttatcgcggtgtg---------cctgcggc----------ggttggaggggcagcga---------------------------ttttggttgagtggggtggcggggtcaaagc--ccgagcgccgagcctccatc------------------------------acaacgtc-ctcc-------------------------ctccaccg-ccgccaggcatagctcacct-----------------------------tccactatcatttgcgtcataa---cctcat-------------ggcctttgacacgcatgctgacgttgtgc-ctcacaggaagccgccgagttgggcaaaggctccttcaagtacgcgtgggtgcttgacaagctcaaggccgagcgtgagcgtggtatcaccattgatatcgccctctggaagttcgagacccctaa------nnnnnnnnnnnnnnnnnnnn--nnnnnnnnnnn----nnnnnnnnnnnnnnnnnnnnnnnnnnnnn
>Teratoramularia_infinita_CPC_19488
cctagtaacggcga-gtgaagcggcaacagctcaaatttgaaatctggcgccagcccgagttgtaatttgtag-aggatgcttctgggcagcg-gccggtctaagtcccttggaacggggcgtcatagagggtgagaat-cccgtatgcgaccgg-ctggcacccgtcacgtagctccttcgacgagtcgagt-tgtttgggaatgcagctctaaatgggaggtaaatttcttctaaagctaaataccggccagagaccgatagcgcacaagtagagtgatcgaaagatgaaaagcacttt-ggaaagagagttaaaaagcacgtgaaattgttgaaagggaagcgcatgcaaccagacttgtcggcgg-tgttccgccggtcttct--gac--cggtttac-tctccgccggcaggccagcatcgtctggggccgccggataaaggcgcgaggaatgtggctccctc----gggagtgttatagcctcgcgcacaatacggtgcgccccgggcgaggtccgcgcttcggctaggatgctggcgtaatggttgtctgcggcccgtcttgaaacacggaccaaggagtctaacatctatgcgagtgttc-gggtgtcaaacccctacgcgtaatgaaagtgaacggaggtgggagct--------------------------------taggcgcaccatcgaccgatcctgatgtc--ttcggatggatttgagtacgagcatagctgttgggacccgaaagatggtgaactatgcctgaatagggtgaagccagaggaaactct------ggtggaggctcgcagcggttctgacgtgcaaatcgatcgtcaaatttgggtataggggcgaaagactaatcgaaccatncgtaggtgaacctgcggagggatcattact-gagtgag---ggc-cttc-g-ggc-tcgacct-cccacccttctgt-t--gtccg--ac------cgcgttgcttcggggccgctgc------------ttgccggcg----------ccccggggg-a-cc--------gttaactctgcatc-at------tg-cgtccgagtc--taat-tttcaataacatgaaaactttcaacaacggatctcttggttctggcatcgatgaagaacgcagcgaaatgcgataagtaatgtgaattgcagaattcagtgaatcatcgaatctttgaacgcacattgcgccctctggtattccggggggcatgcctgttcgagcgtcattgtcaccaatccagcccgg-ctgggtgttgggcg---ccgcggct-----------cctcgccgcccgcctcaatgt---cgc-cggccacgc----cgtccg-tcc-c-ctcgcgttgtggcatcttgt----ctcgcgt--------------cggtggccgctcggagtgcgccgct-caacctctcc---------ttctcaggttgacctcggatcaggtagggatacccgctgaacttaagcatatcannnnnnnnnnnnNNNNNNNNNNNNNNNNNNNNNNNNNNNNNNNNNNNNNNNNNN---NNNNNNN--NNNNNNNNNN---NNNNNNNNNNNNNNNNNNNNNNNNNNNN-NNNN--NNNNNNNNNNNNNNNNNNNNNNNNNNNNNNNNNNNNNNNNNNNNNNNNNNNNNNNNNNNNNN---------NNNNNNNNNNNNNNNNNNNNNNNNNNNNNNNNNNNNNNNNNNNNNNNNNNNNNNNNNNNNNNNNNNNNNNNNNNNNNNNNNNNNNNNNNNNNNNNNNNNNNNNNNNNNNNNNNNNNNNNNNNNNNNNNNNNNNNNNNNNNNNNNNNNNNNNNNNNNNNNNNNNNNNNNNNNNNNNNNNNNNNNNNNNNNNNNNNNNNNNNNNNNNNNNNNNNNNNNNNNNNNNNNNNNNNNNNNNNNNNNNNNNNNNNNNNNNNNNNNNNNNNNNNNNNNNNNNNNNNNNNNNNNNNNNNNNNNNNNNNNNNNNNNNNNNNNNNNNNNNNNNNNNNNNNNNNNNNNNNNNNNNNNNNNNNNNNNNNNNNNNNNNNNNNNNNNNNNNNNNNNNNNNNNNNNNNNNNNNNNNNNNNNNNNNNNNNNNNNNNNNNNNNNNNNNNNNNNNNNNNNCGCGCGATGACAGGACAAGGACGGCGATGGTACATGAACCCACTCGAGGCCTTTGTAAAAC------------------------AGGACTGACGCAGAT---------GCAAAGGACAAATCACCACCAAGGAGCTAGGCACCGTCATGCGCTCGCTCGGCCAGAACCCGTCGGAATCCGAACTGCAGGACATGATTAACGAGGTCGACGCCGACAACAACGGCACCATCGACTTCCCCGAGTTCCTCACCATGATGGCGCGCAAGATGAAGGACACGGACTCGGAGGAGGAGATCCGCGAGGCGTTCAAAGTCTTCGACCGTGACAACAATGGCTTCATCAGCGCGGCCGAGCTGCGACACGTCATGACGAGCATTGGCGAGAAGCTGACCGACGACGAAGTCGACGAGATGATNNnnnnnnnnnnnnnnnnnnnnnnnnnnnnnnnnnnnnnnnnnnnnnnnnnnnnnnnnnnnnnnntgcggcagtacctgcaccgcaccgtcgaggctggcaaggagttcaacttggcgcttgcgatcaaatccaacattctcacaacaggtctgcgatattcgctcgcgacaggaaactggggcgaccagaagaagtcttcatcaagcaaggcaggcgtgagccaagtgctcaaccgctacacatatgcttcgacattgtcg-catttgcgtcggacgaacacacccattggacgtgacggcaaaatcgccaaaccgcgtcaactccacaacacgcattggggtctcgtgtgtcccgccgagacgcccgaaggtcaagcctgtggtttggtcaagaacttgtccctgattttctgctgcat----cttgctgtctcaaca-------cagctggcccctccaaccccaccaaaatttcga------------------------------tcttggtggggtgcgagatttcgac-----------cgcgct-------------------------------------atggccaccaac------------------------------cagcagcg-tcaccacttcacccc----------------------------------gttatcacccctgttttcacgt---cacgac------------tcctgcatgcaacatttgctaacatgccaa-ttcacaggaagccgctgaactcggcaagggttccttcaagtatgcttgggtcctcgacaagctgaaggccgagcgtgagcgtggtatcactatcgatatcgccctctggaagtttgaaacgcccaag-----tactacgttaccgtcagtaagtcattcccagccc-aaaatgtgtcacctcccggaacactggctcg
>Teratoramularia_rumicicola_CPC_14653
cctagtaacggcga-gtgaagcggcaacagctcaaatttgaaatctggcgccagcccgagttgtaatttgtag-aggatgcttctgggcagcg-gccggtctaagtcccttggaacggggcgtcatagagggtgagaat-cccgtatgcgaccgg-ctggcacccgtcacgtagctccttcgacgagtcgagt-tgtttgggaatgcagctctaaatgggaggtaaatttcttctaaagctaaataccggccagagaccgatagcgcacaagtagagtgatcgaaagatgaaaagcacttt-ggaaagagagttaaaaagcacgtgaaattgttgaaagggaagcgcatgcaaccagacttgtcggcgg-tgttctgccggtcttct--gac--cggtttac-tctccgccggcaggccagcatcgtctggggccgccggataaaggcgcgaggaatgtggctccctc----gggagtgttatagcctcgcgcacaatacggtgcgcgccgggcgaggtccgcgcttcggctaggatgctggcgtaatggttgtctgcggcccgtcttgaaacacggaccaaggagtctaacatctatgcgagtgttc-gggtgtcaaacccctacgcgtaatgaaagtgaacggaggtgggagct--------------------------------ctcgcgcaccatcgaccgatcctgatgtc--ttcggatggatttgagtacgagcatagctgttgggacccgaaagatggtgaactatgcctgaatagggtgaagccagaggaaactct------ggtggaggctcgcagcggttctgacgtgcaaatcgatcgtcaaatttgggtataggggcgaaagactaatcnnnnnnnncgtaggtgaacctgcggaaggatcattact-gagtgag---ggc-ctcc-g-ggc-tcgacct-cccacccttctgt-c--gtccg--ac------cgcgttgcttcggggcc-----------gcc----tgcgggcg----------ccccggagg-g-cc--------gtcaactctgcatc-ac------tg-cgtctgagta--c-at-tttcaataacatgaaaactttcaacaacggatctcttggttctggcatcgatgaagaacgcagcgaaatgcgataagtaatgtgaattgcagaattcagtgaatcatcgaatctttgaacgcacattgcgccctctggtattccggggggcatgcctgttcgagcgtcattgtcaccaatccagcccgg-ctgggtgttgggcg---ccgcggct-----------tctggccgcccgccccaatgt---cgc-cggccacgc----cgtccg-tcc-c-ctcgcgttgtggcatctg-----tctcgcgt--------------cggtggccggtcggagtgcgccgtc-caacctc------------tttttcaggtgacctcggatcaggtagggatannnnnnnnnnnnnnnnnnnnnnnnnnnnnnnnnnNNNNNNNNNNNNNNNNNNNNNNNNNNNNNNNNNNNNNNNNNN---NNNNNNN--NNNNNNNNNN---NNNNNNNNNNNNNNNNNNNNNNNNNNNN-NNNN--NNNNNNNNNNNNNNNNNNNNNNNNNNNNNNNNNNNNNNNNNNNNNNNNNNNNNNNNNNNNNN---------NNNNNNNNNNNNNNNNNNNNNNNNNNNNNNNNNNNNNNNNNNNNNNNNNNNNNNNNNNNNNNNNNNNNNNNNNNNNNNNNNNNNNNNNNNNNNNNNNNNNNNNNNNNNNNNNNNNNNNNNNNNNNNNNNNNNNNNNNNNNNNNNNNNNNNNNNNNNNNNNNNNNNNNNNNNNNNNNNNNNNNNNNNNNNNNNNNNNNNNNNNNNNNNNNNNNNNNNNNNNNNNNNNNNNNNNNNNNNNNNNNNNNNNNNNNNNNNNNNNNNNNNNNNNNNNNNNNNNNNNNNNNNNNNNNNNNNNNNNNNNNNNNNNNNNNNNNNNNNNNNNNNNNNNNNNNNNNNNNNNNNNNNNNNNNNNNNNNNNNNNNNNNNNNNNNNNNNNNNNNNNNNNNNNNNNNNNNNNNNNNNNNNNNNNNNNNNNNNNNNNNNNNNNNNNNNNNNNNNNNNnnnnnnnnnnnnnnnnnnnnnnnnnnnnnnnnnnnnnnnnnnnnnnnnnnnnnnnnnnnnn------------------------nnnnnnnnnnnnnnn---------nnnnnnnnnnnnnnnnnnnnnnnnnnnnnnnnnnnnnnnnnnnnnnnnnnnnnnnnnnnnnnnnnnnnnnnnnnnnnnnnnnnnnnnnnnnnnnnnnnnnnnnnnnnnnnnnnnnnnnnnnnnnnnnnnnnnnnnnnnnnnnnnnnnnnnnnnnnnnnnnnnnnnnnnnnnnnnnnnnnnnnnnnnnnnnnnnnnnnnnnnnnnnnnnnnnnnnnnnnnnnnnnnnnnnnnnnnnnnnnnnnnnnnnnnnnnnnnnnnnnnnnnnnnnnnnnnnnnnnnnnnnnnnnnnnnnnnnnnnnnnnnnnnnnnnnnnnnnnnnnnnnnnnnnnnnnnnnnnnnnnnnnnnnnnnnnnnnnnnnnnnnnnnnnnnnnnnnnnnnnnnnnnnnnnnnnnnnnnnnnnnnnnnnnnnnnnnnnnnnnnnnnnnnnnnnnnnnnnnnnnnnnnnnnnnnnnnnnnnnnnnnnnnnnnnnnnnnnnnnnnnnnnnnnnnnnnnnnnnnnnnnnnnnnnnnnnnnnnnnnnnnnnnnnnnnnnnnnnnnnnnnnnnnnnnnnnnnnnnnnnnnnnnnnn-nnnnnnnnnnnnnnnaatacacctatcggccgagacggcaagatcgcaaaacctcgacaactgcacaacactcactggggacttgtatgtcccgccgaaacaccagaaggtcaggcgtgtggcctggtgaagaatttgtctctaattttctgcgttgca--ccctgctgtctcaac------cacggctggcc---------cctccaaaaccccaccaaaatt----------------------cgcttggtggggtgtgcgagatttgc------------acgc---------------------------------ccgctttggccaccaac------------------------------cagcggtg-tcaccactcaatctcacct-----------------------------------caccgccccttgcgcga---aaatat--------------gtgtacgaccactttactgacatgttcg-tttgcaggaagctgctgagctcggaaagggttccttcaagtacgcctgggtgctcgacaagcttaaggccgagcgtgagcgtggtatcactatcgatatcgccctctggaagttcgagactcctcgc-----tactatgtga-----gttca--tccccaagttc----gccgtccatctctgagctctatactaacg
>Teratosphaeria_aurantia_CBS125243
nnnnnnnnnnnnnn-nngaagcggcaacagctcaaatttgaaatctggcgcaagcccgagttgtaatttgtag-aggatgcttcagggcagcg-gccggtctaagttccttggaacaggacgtcatagagggtgagaat-cccgtatgcgaccgg-ttggcacccgtcacgtagctccttcgacgagtcgagt-tgtttgggaatgcagctctaaatgggaggtaaatttcttctaaagctaaataccggccagagaccgatagcgcacaagtagagtgatcgaaagatgaaaagcacttt-ggaaagagagttaaaaagcacgtgaaattgttgaaagggaagcgcatgcaaccagacttgtcggcgg-tgttccgccggtcttct--gac--cggtccat-tcgccgccggcaggccagcatcatctgggcgcgccggataaaggcgcagggaatgtagctcctc------ggagtgttatagccctgcgcacaatacggcgccgcccgggtgaggtccgcgcttcggctaggatgctggcgtaatggttgtctgcggcccgtcttgaaacacggaccaaggagtctaacatctatgcgagtgttc-gggtgtcaaacccctacgcgtaatgaaagtgaacggaggtgggaagc----------------------------gcaa--gctgcaccatcgaccgatcctgatgtc--ttcggatggatttgagtaagagcatagctgttgggacccgaaagatggtgaactatgcctgaatagggtgaagccagaggaaactct------ggtggannnnnnnnnnnnnnnnnnnnnnnnnnnnnnnnnnnnnnnnnnnnnnnnnnnnnnnnnnnnnnnnnnnnnnnnnnnnnnnnnnnnnnnnnnnnnnatcattacc-gagcgag---ggc-gc---a-agc-ccgacct-ccaa-ccccatgt----cttcc-aac------cacgttgcctcgggggcgaccc--g---gcc----gtcgcgcc-----ggggcccccggtgg-a-cc-cct------caactctgcatc-tc------tg-cgtctgagtc---acagattaaatc-aatcaaaactttcaacaacggatctcttggttctggcatcgatgaagaacgcagcgaaatgcgataagtaatgtgaattgcagaattcagtgaatcatcgaatctttgaacgcacattgcgccctctggtattccggagggcatgcctgttcgagcgtcatt-acaccactcaagcctgg-cttggtattgggcc---ccgcgg---------------cctccgcgcgccttaatgt---ctc-cggccgagc----cgaccg-tct-c-caagcgttgtggcacaactgt---ttcgctt-ctgggaccg----gtccggcgacgc-------gccgtt-aaaccctttc---------accaaaggttgacctcggatcaggnnnnnnnnnnnnnnnnnnnnnnnnnnnnnnnnnnnnnnnnnnNNNNNNNNNNNNNNNNNNNNNNNNNNNNNNNNNNNNNNNNNN---NNNNNNN--NNNNNNNNNN---NNNNNNNNNNNNNNNNNNNNNNNNNNNN-NNNN--NNNNNNNNNNNNNNNNNNNNNNNNNNNNNNNNNNNNNNNNNNNNNNNNNNNNNNNNNNNNNN---------NNNNNNNNNNNNNNNNNNNNNNNNNNNNNNNNNNNNNNNNNNNNNNNNNNNNNNNNNNNNNNNNNNNNNNNNNNNNNNNNNNNNNNNNNNNNNNNNNNNNNNNNNNNNNNNNNNNNNNNNNNNNNNNNNNNNNNNNNNNNNNNNNNNNNNNNNNNNNNNNNNNNNNNNNNNNNNNNNNNNNNNNNNNNNNNNNNNNNNNNNNNNNNNNNNNNNNNNNNNNNNNNNNNNNNNNNNNNNNNNNNNNNNNNNNNNNNNNNNNNNNNNNNNNNNNNNNNNNNNNNNNNNNNNNNNNNNNNNNNNNNNNNNNNNNNNNNNNNNNNNNNNNNNNNNNNNNNNNNNNNNNNNNNNNNNNNNNNNNNNNNNNNNNNNNNNNNNNNNNNNNNNNNNNNNNNNNNNNNNNNNNNNNNNNNNNNNNNNNNNNNNNNNNNNNNNNNNNNNNNNTCCACCAAAACAGGACAAGGACGGCGATGGTACACCCACCCACCCGTATACACCTCTCTGTTT---------------------CCCTACTGACACC------------ATCCAGGCCAAATCACCACCAAAGAACTCGGCACCGTCATGCGCTCCCTCGGCCAAAACCCCTCCGAGTCCGAACTCCAAGACATGATCAACGAAGTCGACGCCGACAACAACGGCACCATCGACTTCCCCGAATTTCTCACCATGATGGCGCGCAAGATGAAGGACACGGACTCCGAGGAGGAGATCCGCGAGGCCTTCAAGGTCTTCGACCGCGATAACAATGGCTTCATTTCTGCCGCGGAACTCAGGCATGTCATGACGAGTATCGGCGAGAAGTTGACGGATGACGAGGTCGACGAGATGATCNatttggctggcccgctcatggcgcaagtcttccgcttgaaattcacacagcttgtcaaggatatgcgaaactacctccacagatgtgtggagcaaggccgcgactttaacgtcaacctcggtgtgaagaacaccatcatcactactggtctgcggtactgtctagctactggcaactggggtgaccagaagaaggcagcgagcgcgaaggcgggcgtcagccaagtgctcaatcgatatacatacgcttcaacattgtct-cacttgcggcgaaccaacactcccattggcagagatggcaagatcgcgaagccgcgtcaactgcnnnnnnnnnnnnnnnnnnnnnnnnnnnnnnnnnnnnnnnnnnnnnnnnnnnnnnnnnnnnnnnnnnnnnnnnnnnnnnnnnnnnnnnn----------nnnnnnn----------------nnnnnnnn----------nnnnnnnnnnnnnnnnnnnn------------------------nnnnnnnnnnnnnnnnnnnnn---------------nnnnnnnnnnnnnnnnn-----------------------------nnnnnnnnn-nnnnnn-----------------------nnnnnnnn-nnnnnnnnnnnnnnnnnnnnnnnnnnnnnnn------------------nnnnntgttcttgctgcaatgt---cgccgt---------------gtgcgatggttcttggcactgacataa-tacacaggaagccgccgagttgggcaagggttccttcaagtacgcctgggtgctcgacaagctcaaggccgagcgtgagcgtggtatcaccattgatattgccctctggaagttcgagacccccaa------nnnnnnnnnnnnnnnnnnnn--nnnnnnnnnnn----nnnnnnnnnnnnnnnnnnnnnnnnnnnnn
>Teratosphaeria_blakelyi_CBS120089
nnnnnnnnnnnnnn-nngaagcggcaacagctcaaatttgaaatctggcgcaagcccgagttgtaatttggag-aggatgcttcagggcagcg-gccggtctaagttccttggaacgggacgtcatagagggtgagaac-cccgtatgcgaccgg-ttggcacccgtcacgtagctccttcgacgagtcgagt-tgtttgggaatgcagctctaaatgggaggtaaatttcttctaaagctaaatattggccagagaccgatagcgcacaagtagagtgatcgaaagatgaaaagcacttt-ggaaagagagttaaaaagcacgtgaaattgttgaaagggaagcgcaggcaaccagacttgctggcgg-tgttccgccggtcttct--gac--cggtctac-tcgccgccggcaggccagcatcatctgggcgcgccggacaaaggcgcggggaatgtggctcctc------ggagcgttatagccccgcgcacaatacggcgccgctcgggtgaggtccgcgcttcggctaggatgctggcgtaatggttgtctgcggcccgtcttgaaacacggaccaaggagtctaacatctatgcgagtgttc-gggtgtcaaaccctgacgcgtaatgaaagtgaacggaggtgggaagc----------------------------gcaa--gctgcaccatcgaccgatcctgatgtc--ttcggatggatttgagtaagagcatagctgttgggacccgaaagatggtgaactatgcctgaatagggtgaagccagaggaaactct------ggtggannnnnnnnnnnnnnnnnnnnnnnnnnnnnnnnnnnnnnnnnnnnnnnnnnnnnnnnnnnnnnnnnnnnnnnnnnnnnnnnnnnnnnnnnnnnnnatcattacc-gagtgag---ggc-gc---g-agc-ccgacct-ccaa-ccccatgt----ttcca-aac------cacgttgcctcgggggcgaccc--g---gcc----accgcgcc-----ggggcccccgatgg-accc-cct------caactctgcatc-tg------tg-cgtctgagtc--atgaagtaaaatc-aatcaaaactttcaacaacggatctcttggttctggcatcgatgaagaacgcagcgaaatgcgataagtaatgtgaattgcagaattcagtgaatcatcgaatctttgaacgcacattgcgccccctggtattccggggggcatgcctgttcgagcgtcatt-acacccctcaagcctcg-cttggtgttgggcg---ccgcgg---------------cctccgcgcgcctcaatgt---ctc-cggccgagc----cgaccg-tct-c-taagcgttgtggcacacctgt---ttcgctt-tcgggaccg----gtctggcggcgc-------gccgtt-aaaccctttc---------accaaaggttgacctcggatcaggnnnnnnnnnnnnnnnnnnnnnnnnnnnnnnnnnnnnnnnnnnNNNNNNNNNNNNNNNNNNNNNNNNNNNNNNNNNNNNNNNNNN---NNNNNNN--NNNNNNNNNN---NNNNNNNNNNNNNNNNNNNNNNNNNNNN-NNNN--NNNNNNNNNNNNNNNNNNNNNNNNNNNNNNNNNNNNNNNNNNNNNNNNNNNNNNNNNNNNNN---------NNNNNNNNNNNNNNNNNNNNNNNNNNNNNNNNNNNNNNNNNNNNNNNNNNNNNNNNNNNNNNNNNNNNNNNNNNNNNNNNNNNNNNNNNNNNNNNNNNNNNNNNNNNNNNNNNNNNNNNNNNNNNNNNNNNNNNNNNNNNNNNNNNNNNNNNNNNNNNNNNNNNNNNNNNNNNNNNNNNNNNNNNNNNNNNNNNNNNNNNNNNNNNNNNNNNNNNNNNNNNNNNNNNNNNNNNNNNNNNNNNNNNNNNNNNNNNNNNNNNNNNNNNNNNNNNNNNNNNNNNNNNNNNNNNNNNNNNNNNNNNNNNNNNNNNNNNNNNNNNNNNNNNNNNNNNNNNNNNNNNNNNNNNNNNNNNNNNNNNNNNNNNNNNNNNNNNNNNNNNNNNNNNNNNNNNNNNNNNNNNNNNNNNNNNNNNNNNNNNNNNNNNNNNNNNNNNNNNNNNNCACCCCAAAACAGGACAAAGACGGCGATGGTACACCCACCTCCCCTCCTCTGCCCTTCCCATGGC--------------------CTCACTGACCTTCTCT-----CGCCTCCAGGCCAAATCACAACCAAAGAACTCGGTACCGTCATGCGCTCCCTCGGCCAAAACCCCTCCGAATCCGAACTGCAAGACATGATCAACGAAGTTGACGCCGACAACAACGGCACCATCGACTTCCCCGAGTTCCTGACCATGATGGCGCGCAAAATGAAGGACACCGACTCCGAGGAGGAGATCCGCGAGGCCTTCAAGGTCTTCGACCGCGACAACAATGGCTTTATCTCCGCCGCCGAGCTGAGGCACGTCATGACGAGTATTGGCGAGAAGTTGACGGATGATGAGGTGGACGAGATGATCNacctggctggcccgctcatggcgcaagtcttccgattaaaatttactcaactcgtcaaagacatgcggaactaccttcacagatgtgtggagcaaggccgtgatttcaatgtcaacctcggtgtgaagaacaccatcatcacaactggcttgcgatattgtctagcaacgggcaactggggcgatcagaagaaggctgcaagcgcgaaggcgggtgtcagtcaggtgcttaatcgatatacttacgcttcaacactgtct-cacttacggcgaaccaacactcccattggcagagacggcaagatcgcaaagccgcgtcaactgcnnnnnnnnnnnnnnnnnnnnnnnnnnnnnnnnnnnnnnnnnnnnnnnnnnnnnnnnnnnnnnnnnnnnnnnnnnnnnnnnntttcttc----------ttgcccg--------------------aggc----------gattggaggggcaatttggt------------------------gtttggtggggtgcgaccggt---------------gacgcttggccctgcag-----------------------------tcgagcggt-accagc-----------------------ctccaaca-tcgccaaaatgcattctttgccactagtcgc------------------agcagcatctttgcagaatcgc---aattat---------------taccagcccggaccgccgctgacatac-cttacaggaagccgccgagttgggcaagggttccttcaagtacgcctgggtgctcgacaagctcaaggccgagcgtgagcgtggtatcaccattgatatcgccctctggaagttcgagacccccaa------nnnnnnnnnnnnnnnnnnnn--nnnnnnnnnnn----nnnnnnnnnnnnnnnnnnnnnnnnnnnnn
>Teratosphaeria_destructans_CBS111370
nnnnnnnnnnnnnn-nngaagcggcaacagctcaaatttgaaatctggcgcaagcccgagttgtaatttgtag-aggatgcttcagggcagcg-gccggtctaagttccttggaacaggacgtcgtagagggtgagaat-cccgtatgcgaccgg-ttggcacccgtcacgtagctccttcgacgagtcgagt-tgtttgggaatgcagctctaaatgggaggtaaatttcttctaaagctaaataccggccagagaccgatagcgcacaagtagagtgatcgaaagatgaaaagcacttt-ggaaagagagttaaaaagcacgtgaaattgttgaaagggaagcgcatgccaccagacttgtcggcgg-tgttccgccggtcttct--gac--cggtccac-tcgccgccggcaggccagcatcatctgggcgcgccggacaaaggcgtggggaatgtagctcctc------ggagtgttatagccccgcgcacaatacggcgccgcccgggtgaggtccgcgcttcggctaggatgctggcgtaatggtggcctgcggcccgtcttgaaacacggaccaaggagtctaacatctatgcgagtgttt-gggtgtcaaaccccggcgcggaatgaaagtgaacggaggtgggaagc----------------------------gcaa--gctgcaccatcgaccgatcctgatgtc--ttcggatggatttgagtaagagcatagctgttgggacccgaaagatggtgaactatgcctgaatagggtgaagccagaggaaactct------ggtggannnnnnnnnnnnnnnnnnnnnnnnnnnnnnnnnnnnnnnnnnnnnnnnnnnnnnnnnnnnnnnnnnnnnnnnnnnnnnnnnnnnnnnnnnnnnnatcattatc-gagcgag---ggc-gc---c-agc-ccgacctcccaa-ccccctgc----ctccc-cac------cacgttgcctcgggggcgaccc--g---gcc----gccgcgcc-----ggcgcccccggcgg-c-cc-cct------caactctgcatc-tt------tg-cgtctgagtg---atgtgaccaatc-aatcaaaactttcaacaacggatctcttggttctggcatcgatgaagaacgcagcgaaatgcgataactaatgtgaattgcagaattcagtgaatcatcgaatctttgaacgcacattgcgccccctggtattccggggggcatgcctgttcgagcgtcatc-acaccactccagcctcg-ctgggtcttgggcg---ccgcgg---------------cccccgcgcgccccaatgt---ctc-cggccgagc----cgaccg-tcg-c-tcagcgttgtggcaccactgt---ctcgctg-acgggactg----gtccggcggcgt-------gccgtt-aaaccccccc---------accaaaggttgacctcggatcaggnnnnnnnnnnnnnnnnnnnnnnnnnnnnnnnnnnnnnnnnnnNNNNNNNNNNNNNNNNNNNNNNNNNNNNNNNNNNNNNNNNNN---NNNNNNN--NNNNNNNNNN---NNNNNNNNNNNNNNNNNNNNNNNNNNNN-NNNN--NNNNNNNNNNNNNNNNNNNNNNNNNNNNNNNNNNNNNNNNNNNNNNNNNNNNNNNNNNNNNN---------NNNNNNNNNNNNNNNNNNNNNNNNNNNNNNNNNNNNNNNNNNNNNNNNNNNNNNNNNNNNNNNNNNNNNNNNNNNNNNNNNNNNNNNNNNNNNNNNNNNNNNNNNNNNNNNNNNNNNNNNNNNNNNNNNNNNNNNNNNNNNNNNNNNNNNNNNNNNNNNNNNNNNNNNNNNNNNNNNNNNNNNNNNNNNNNNNNNNNNNNNNNNNNNNNNNNNNNNNNNNNNNNNNNNNNNNNNNNNNNNNNNNNNNNNNNNNNNNNNNNNNNNNNNNNNNNNNNNNNNNNNNNNNNNNNNNNNNNNNNNNNNNNNNNNNNNNNNNNNNNNNNNNNNNNNNNNNNNNNNNNNNNNNNNNNNNNNNNNNNNNNNNNNNNNNNNNNNNNNNNNNNNNNNNNNNNNNNNNNNNNNNNNNNNNNNNNNNNNNNNNNNNNNNNNNNNNNNNNNNNNCCACCCACCACAGGACAAGGACGGCGATGGTACATCCCACCAACCACCCTTCCTCCTCCTCCTCCTCCACCACCACCCCA-CGCACCCGCTGACGCGCCCC--------CTGCAGGCCAGATCACCACCAAGGAACTCGGCACCGTGATGCGCAGCCTCGGCCAGAACCCCTCCGAGTCCGAACTGCAGGACATGATCAACGAGGTCGACGCCGACAACAACGGCACCATCGACTTCCCCGAGTTCCTGACCATGATGGCGCGCAAGATGAAGGACACGGACTCGGAGGAGGAGATCCGCGAGGCCTTCAAGGTCTTCGACCGCGACAACAACGGCTTCATCTCCGCCGCCGAGCTCAGGCATGTCATGACGAGCATCGGCGAGAAGTTGACGGACGATGAGGTCGACGAGATGATCNacctggctggtccgctgatggcgcaagtcttccgattgaagttcactcagcttgtcaaggatatgcgaaactatctccatcgatgtgtcgagcagggtcgcgacttcaacgtcaatctcggggtgaaaaacactatcattacaactggtctacggtactgtctagccacgggcaactggggcgaccagaagaaggctgcgagcgcaaaggcgggtgtcagccaagtgctcaaccgatacacctacgcttccacgttgtct-cacttacggcgaacaaatacacccatcggcagagatggaaagatcgccaagccgcgtcaactgcnnnnnnnnnnnnnnnnnnnnnnnnnnnnnnnnnnnnnnnnnnnnnnnnnnnnnnnnnnnnnnnnnnnnnnnnnnnnnnnnnttcttttc--------------------------------catcgtgc----------ggttggaggggcattttggg------------------------ttttggtggggtgcgaccgac---------------ggcgcttggcctttgca----------------------------attcagcgtc-acc-----------------------------------cggccaaaatgcgccctctacgacaactcgt-------------------------------------------cacaac--------------tccttcgacagagccctcgctgacaagt-gtcacaggaagccgccgagttgggcaagggttccttcaagtacgcctgggtgcttgacaagctcaaggccgagcgtgagcgtggtatcaccattgatattgccctctggaagttcgaaactccgaa------nnnnnnnnnnnnnnnnnnnn--nnnnnnnnnnn----nnnnnnnnnnnnnnnnnnnnnnnnnnnnn
>Teratosphaeria_fimbriata_CBS120736
nnnnnnnnnnnnnn-nngaagcggcaacagctcaaatttgaaatctggcgcgagcccgagttgtaatttggag-aggatgcttcagggcagcg-gccggtctaagttccttggaacaggacgtcatagagggtgagaat-cccgtatgcgaccgg-tgggcacccgtcacgtagctccttcgacgagtcgagt-tgtttgggaatgcagctctaaatgggaggtaaatttcttctaaagctaaatattggccagagaccgatagcgcacaagtagagtgatcgaaagatgaaaagcacttt-ggaaagagagttaaaaagcacgtgaaattgttgaaagggaagcgcatgcacccagacttgtcggcgg-cgttccgccggtctcct--gac--cggtccac-tcgtcgccggcaggcccgcatcatctgggcgcgccggacaaaggcgcggggaatgtagctcctc------ggagtgttatagccccgcgcacaatacggcgccgcccgggtgaggtccgcgcttcggctaggatgcgggcgtaatgggtgtctgcggcccgtcttgaaacacggaccaaggagtctaacatctatgcgagtgttc-gggtgtcaaacccctacgcggaatgaaagtgaacggaggtgggaagc----------------------------gcaa--gcggcaccatcgaccgatcctgatgtc--ttcggatggatttgagtaagagcatagctgttgggacccgaaagatggtgaactatgcctgaatagggtgaagccagaggaaactct------ggtggannnnnnnnnnnnnnnnnnnnnnnnnnnnnnnnnnnnnnnnnnnnnnnnnnnnnnnnnnnnnnnnnnnnnnnnnnnnnnnnnnnnnnnnnnnnnnatcattacc-gagtgag---ggc-gc---g-agc-ccgacct-ccaa-ccccatgt---tgtcca--ac------cgtgttgcctcgggggcgaccc--g---gcc----g-cgcgcc-----ggggcccccggtgg-a-cc-cct------caaccctgcatc-tc------ag-cgtcggagtc---acgaaatcaatc-aatcaaaactttcaacaacggatctcttggttctggcatcgatgaagaacgcagcgaaatgcgataagtaatgtgaattgcagaattcagtgaatcatcgaatctttgaacgcacattgcgccctctggtattccggagggcatgcctgttcgagcgtcatt-acaccactccagcctcg-ctgggcgttgggca---ccgcgg---------------cctccgcgcgcctcaaagt---ctc-cggccgagc----cgaccg-tct-c-ccagcgttgcgatcatcc-----actcgct--gcgggggcg----ggccggcgccgc-------gccgtc-aaaccctctc---------accccaggttgacctcggatcaggnnnnnnnnnnnnnnnnnnnnnnnnnnnnnnnnnnnnnnnnnnNNNNNNNNNNNNNNNNNNNNNNNNNNNNNNNNNNNNNNNNNN---NNNNNNN--NNNNNNNNNN---NNNNNNNNNNNNNNNNNNNNNNNNNNNN-NNNN--NNNNNNNNNNNNNNNNNNNNNNNNNNNNNNNNNNNNNNNNNNNNNNNNNNNNNNNNNNNNNN---------NNNNNNNNNNNNNNNNNNNNNNNNNNNNNNNNNNNNNNNNNNNNNNNNNNNNNNNNNNNNNNNNNNNNNNNNNNNNNNNNNNNNNNNNNNNNNNNNNNNNNNNNNNNNNNNNNNNNNNNNNNNNNNNNNNNNNNNNNNNNNNNNNNNNNNNNNNNNNNNNNNNNNNNNNNNNNNNNNNNNNNNNNNNNNNNNNNNNNNNNNNNNNNNNNNNNNNNNNNNNNNNNNNNNNNNNNNNNNNNNNNNNNNNNNNNNNNNNNNNNNNNNNNNNNNNNNNNNNNNNNNNNNNNNNNNNNNNNNNNNNNNNNNNNNNNNNNNNNNNNNNNNNNNNNNNNNNNNNNNNNNNNNNNNNNNNNNNNNNNNNNNNNNNNNNNNNNNNNNNNNNNNNNNNNNNNNNNNNNNNNNNNNNNNNNNNNNNNNNNNNNNNNNNNNNNNNNNNNNNNNNNCTTCCGAGCAGGACAAGGATGGCGATGGCAGGTTGACCACAATACGAGTCCCTTGCCTC-----------------------ACCCACTAACATTCGC---------TTGCAGGTCAGATCACCACCAAAGAACTCGGCACCGTCATGCGCTCCCTCGGCCAGAACCCCTCCGAGTCCGAGCTCCAGGACATGATCAACGAGGTCGATGCGGACAACAATGGCACCATTGACTTTCCCGAGTTTCTGACCATGATGGCTCGCAAGATGAAGGACACCGACTCTGAGGAGGAGATCCGTGAAGCCTTCAAGGTCTTTGACCGCGACAACAATGGCTTCATTTCCGCCGCCGAGCTGAGGCATGTGATGACGAGTATTGGAGAGAAGTTGACGGATGACGAGGTGGATGAGATGATCNacctcgctggcccacttatggcgcaggtctttcgcctgaagttcacgcaactcgtcaaggatatgcgacaatacctgcatagatgcgtcgagcaaggtcgtgacttcaacgtcaacctcggcgtcaagaatacaattatcacaactggtctgcggtattgcttggcaacaggcaactggggcgatcagaagaaagctgcgagtgctaaggctggtgtcagtcaagtgctcaaccgatatacgtatgcttcgacattatct-catttacggcgaaccaacactcccattggtagagatggcaagattgcaaagccgcgtcaattgcnnnnnnnnnnnnnnnnnnnnnnnnnnnnnnnnnnnnnnnnnnnnnnnnnnnnnnnnnnnnnnnnnnnnnnnnnnnnnnnnnttttcttc---------gtcgcggt---------------cgcggggc----------gattggaggggcaatttggtg-----------------------tgttggtggggtcgcgaccga---------------tgcgcttggct-------------------------------------cgacgtc-actcgc-----------------------ctccagca-acgctaaattgctttctccaacactaccagc------------------gacaacatttt-----------------------------atattcgagaaaccggagacatcgctgacatga-cacacaggaagccgccgagttgggcaagggttccttcaagtacgcctgggtgctcgacaagctcaaggctgagcgtgagcgtggtatcaccattgatatcgccctctggaagttcgagacccccaa------nnnnnnnnnnnnnnnnnnnn--nnnnnnnnnnn----nnnnnnnnnnnnnnnnnnnnnnnnnnnnn
>Teratosphaeria_gauchensis_CBS120303
nnnnnnnnnnnnnn-nngaagcggcaacagctcaaatttgaaatctggcgcaagcccgagttgtaatttgtag-aggatgcttcagggcagcg-gccggtctaagttccttggaacaggacgtcatagagggtgagaat-cccgtatgcgaccgg-ttggcacccgtcacgtagctccttcgacgagtcgagt-tgtttgggaatgcagctctaaatgggaggtaaatttcttctaaagctaaataccggccagagaccgatagcgcacaagtagagtgatcgaaagatgaaaagcacttt-ggaaagagagttaaaaagcacgtgaaattgttgaaagggaagcgcatgcaaccagacttgtcggcgg-tgttccgccggtcttct--gac--cggtctac-tcgccgccggcaggccagcatcatctgggcgcgccggacaaaggcgcggggaatgtggctcctc------ggagtgttatagccccgcgcacaatacggcgccgctcgggtgaggtccgcgcttcggctaggatgctggcgtaatggttgtctgcggcccgtcttgaaacacggaccaaggagtctaacatctatgcgagtgttc-gggtgtcaaacccctacgcgtaatgaaagtgaacggaggtgggaagc----------------------------gcaa--gctgcaccatcgaccgatcctgatgtc--ttcggatggatttgagtaagagcatagctgttgggacccgaaagatggtgaactatgcctgaatagggtgaagccagaggaaactct------ggtggannnnnnnnnnnnnnnnnnnnnnnnnnnnnnnnnnnnnnnnnnnnnnnnnnnnnnnnnnnnnnnnnnnnnnnnnnnnnnnnnnnnnnnnnnnnnnatcattact-gagcgag---ggc-gc---g-agc-ccgacct-ccaa-ccccatgt----tttcc-aac------cacgttgcctcgggggcgaccc--g---gcc----accgcgcc-----ggggcccccggcgg-a-cc-cct------caactctgcatc-tt------tg-cgtctgagtc--acaaaataaaatc-aatcaaaactttcaacaacggatctcttggttctggcatcgatgaagaacgcagcgaaatgcgataagtaatgtgaattgcagaattcagtgaatcatcgaatctttgaacgcacattgcgccctctggtattccggagggcatgcctgttcgagcgtcatt-acaccactccagcctcg-ctgggtattgggcg---ccgcgg---------------cctccgcgcgccttaatgt---ctc-cggccgagc----cgaccg-tct-c-taagcgttgtggcacaactgt---ttcgctt-tcgggaccg----gtctggcgacgc-------gccgtt-aaaccctttc---------accaaaggttgacctcggatcaggnnnnnnnnnnnnnnnnnnnnnnnnnnnnnnnnnnnnnnnnnnNNNNNNNNNNNNNNNNNNNNNNNNNNNNNNNNNNNNNNNNNN---NNNNNNN--NNNNNNNNNN---NNNNNNNNNNNNNNNNNNNNNNNNNNNN-NNNN--NNNNNNNNNNNNNNNNNNNNNNNNNNNNNNNNNNNNNNNNNNNNNNNNNNNNNNNNNNNNNN---------NNNNNNNNNNNNNNNNNNNNNNNNNNNNNNNNNNNNNNNNNNNNNNNNNNNNNNNNNNNNNNNNNNNNNNNNNNNNNNNNNNNNNNNNNNNNNNNNNNNNNNNNNNNNNNNNNNNNNNNNNNNNNNNNNNNNNNNNNNNNNNNNNNNNNNNNNNNNNNNNNNNNNNNNNNNNNNNNNNNNNNNNNNNNNNNNNNNNNNNNNNNNNNNNNNNNNNNNNNNNNNNNNNNNNNNNNNNNNNNNNNNNNNNNNNNNNNNNNNNNNNNNNNNNNNNNNNNNNNNNNNNNNNNNNNNNNNNNNNNNNNNNNNNNNNNNNNNNNNNNNNNNNNNNNNNNNNNNNNNNNNNNNNNNNNNNNNNNNNNNNNNNNNNNNNNNNNNNNNNNNNNNNNNNNNNNNNNNNNNNNNNNNNNNNNNNNNNNNNNNNNNNNNNNNNNNNNNNNNNNNCCTCCCAAAACAGGACAAGGACGGCGATGGTACCGACACTTCCTTCTTCTATCCCTTCTTCAC----------------------CCCACTAACACCA-----------CTCCAGGCCAGATCACAACCAAAGAGCTAGGCACCGTCATGCGCTCACTCGGCCAAAACCCCTCCGAGTCCGAACTCCAAGACATGATCAACGAAGTCGACGCCGACAACAACGGCACCATCGACTTCCCCGAGTTCCTCACCATGATGGCGCGCAAGATGAAGGACACCGACTCCGAGGAGGAGATCCGCGAGGCCTTCAAGGTCTTTGACCGCGATAACAATGGCTTCATTTCCGCGGCGGAGTTGAGGCATGTCATGACGAGTATTGGCGAGAAGTTGACGGACGATGAGGTGGATGAGATGATCNatctggctggcccgctcatggcgcaagtcttcagattgaagttcacacagcttgtcaaagatatgcgaaactacctccatagatgtgtggagcagggtcgtgacttcaatgtcaacctcggtgtgaagaacaccattatcacaactggtctacggtactgtttagctacaggcaactggggcgaccagaagaaggctgcgagcgcaaaggcaggtgtcagccaagtgctcaaccgatatacctacgcttcaacattgtct-cacttgcggcggaccaacactcccatcggtagagatggcaagatcgcaaagccgcgtcaactgcnnnnnnnnnnnnnnnnnnnnnnnnnnnnnnnnnnnnnnnnnnnnnnnnnnnnnnnnnnnnnnnnnnnnnnnnnnnnnnnnnttttctt----------ctagccgc---------------tgttgggc----------ggttggaggggcaatttggc------------------------gtttggtggggtgcgaccgat---------------agcgcttggccttgcac-------------------------------gagcact-atttgc----------------------ctcccaacattcgccagatagcgcttcctaccacca---------------------------------------gacagc---atctgc---------------catcattgaaggccgctgctgacatga-ctcacaggaagccgccgagttgggcaagggctccttcaagtacgcctgggtgctcgacaagctcaaggccgagcgtgagcgtggtatcaccattgatatcgccctctggaagttcgagactccgaa------nnnnnnnnnnnnnnnnnnnn--nnnnnnnnnnn----nnnnnnnnnnnnnnnnnnnnnnnnnnnnn
>Teratosphaeria_mareebensis_CBS129529
nnnnnnnnnnnnnn-nngaagcggcaacagctcaaatttgaaatctggcgcaagcccgagttgtaatttgtag-aggatgcttcagggcagcg-gccggtctaagttccttggaacaggacgtcatagagggtgagaat-cccgtatgcgaccgg-ttggcacccgtcacgtagctccttcgacgagtcgagt-tgtttgggaatgcagctctaaatgggaggtaaatttcttctaaagctaaataccggccagagaccgatagcgcacaagtagagtgatcgaaagatgaaaagcacttt-ggaaagagagttaaaaagcacgtgaaattgttgaaagggaagcgcatgcaaccagacttgtcggcgg-tgttccgccggtcttct--gac--cggtccat-tcgccgccggcaggccagcatcatctgggcgcgccggacaaaggcgtggggaatgtagctcctc------ggagtgttatagccccgcgcacaatacggcgccgcccgggtgaggtccgcgcttcggctaggatgctggcgtaatggttgtctgcggcccgtcttgaaacacggaccaaggagtctaacatctatgcgagtgttc-gggtgtcaaacccctacgcgtaatgaaagtgaacggaggtgggaagc----------------------------gcaa--gctgcaccatcgaccgatcctgatgtc--ttcggatggatttgagtaagagcatagctgttgggacccgaaagatggtgaactatgcctgaatagggtgaagccagaggaaactct------ggtggannnnnnnnnnnnnnnnnnnnnnnnnnnnnnnnnnnnnnnnnnnnnnnnnnnnnnnnnnnnnnnnnnnnnnnnnnnnnnnnnnnnnnnnnnnnnnatcattact-gagtgag---ggc-gc---a-agc-ccgacct-ccaa-ccccatgt----ctcca-tac------catgttgcctcgggggtgaccc--g---gcc----atcgcgcc-----ggggcccccggtgg-a-cc-cct------caactctgcatc-tt------tg-cgtctgagtaacaaaaaaatcaatc-aatcaaaactttcaacaacggatctcttggttctggcatcgatgaagaacgcagcgaaatgcgataagtaatgtgaattgcagaattcagtgaatcatcgaatctttgaacgcacattgcgccctctggtattccggagggcatgcctgttcgagcgtcatt-acaccactccagcctcg-ctgggtattgggcg---ccgcgg---------------cctccgcgcgcctcaatgt---ctc-cggccgagc----cgaccg-tct-c-caagcgttgtggcacaactgt---ttcgctt-ccgggaccg----gtccggcgacgc-------gccgtt-aaaccctttc---------tccaaaggttgacctcggatcaggnnnnnnnnnnnnnnnnnnnnnnnnnnnnnnnnnnnnnnnnnnNNNNNNNNNNNNNNNNNNNNNNNNNNNNNNNNNNNNNNNNNN---NNNNNNN--NNNNNNNNNN---NNNNNNNNNNNNNNNNNNNNNNNNNNNN-NNNN--NNNNNNNNNNNNNNNNNNNNNNNNNNNNNNNNNNNNNNNNNNNNNNNNNNNNNNNNNNNNNN---------NNNNNNNNNNNNNNNNNNNNNNNNNNNNNNNNNNNNNNNNNNNNNNNNNNNNNNNNNNNNNNNNNNNNNNNNNNNNNNNNNNNNNNNNNNNNNNNNNNNNNNNNNNNNNNNNNNNNNNNNNNNNNNNNNNNNNNNNNNNNNNNNNNNNNNNNNNNNNNNNNNNNNNNNNNNNNNNNNNNNNNNNNNNNNNNNNNNNNNNNNNNNNNNNNNNNNNNNNNNNNNNNNNNNNNNNNNNNNNNNNNNNNNNNNNNNNNNNNNNNNNNNNNNNNNNNNNNNNNNNNNNNNNNNNNNNNNNNNNNNNNNNNNNNNNNNNNNNNNNNNNNNNNNNNNNNNNNNNNNNNNNNNNNNNNNNNNNNNNNNNNNNNNNNNNNNNNNNNNNNNNNNNNNNNNNNNNNNNNNNNNNNNNNNNNNNNNNNNNNNNNNNNNNNNNNNNNNNNNNNNNNCTGCCAGACAGGACAAGGACGGCGATGGTACGCCAACCCGCACATTTAAAACCCTCTCTAC---------------------ACCGACTGACCCAGTAA-------TGCACAGGCCAAATCACCACGAAAGAACTCGGCACCGTCATGCGCTCCCTCGGCCAGAACCCCTCTGAGTCCGAGCTGCAGGACATGATCAACGAGGTGGACGCCGACAACAACGGCACTATTGACTTCCCCGAGTTCTTGACCATGATGGCGCGCAAGATGAAGGACACGGACTCCGAGGAAGAGATCCGCGAGGCATTCAAGGTCTTCGACCGCGACAACAATGGATTCATCTCAGCGGCTGAGCTCAGACATGTCATGACAAGTATTGGCGAGAAGTTGACGGATGATGAGGTGGATGAGATGATCNatctggctggcccgctcatggcgcaggtctttcgattgaagttcacgcagctcgtcaaagatatgcggaactacctccaccgatgcgtggagcaaggtcgtgacttcaacgttaaccttggtgtgaagaacacgattatcacagggggtctacggtattgtctagctaccggcaattggggtgaccagaagaaggctgcgagcgccaaggctggcgtcagtcaagtgctcaaccggtacacatatgcatcgacgttgtcg-catttgcggcgaaccaatacacccattggcagagatggcaagattgcaaagccgcgtcaactgcnnnnnnnnnnnnnnnnnnnnnnnnnnnnnnnnnnnnnnnnnnnnnnnnnnnnnnnnnnnnnnnnnnnnnnnnnnnnnnnnnttttctt----------catgccgc----------------actgggc----------ggttggaggggcaatttggt------------------------gtctggtggggtgcgaccgac---------------gttgcttggct---------------------------------------gcgtc-actcgc-----------------------ctccaata-tcgccaaattacctctcctaccaccatttgc------------------agcattgctttcgcgcaatcgc---agttcg---------------catcatttagagccgctgctgacatga-ctcacaggaagccgccgagttgggcaagggctccttcaagtacgcctgggtgctcgacaagctcaaggccgagcgtgagcgtggtatcaccattgatatcgccctctggaagttcgagactcccaa------nnnnnnnnnnnnnnnnnnnn--nnnnnnnnnnn----nnnnnnnnnnnnnnnnnnnnnnnnnnnnn
>Teratosphaeria_pseudocryptica_CBS118504
nnnnnnnnnnnnnn-nngaagcggcaacagctcaaatttgaaatctggcgcaagcccgagttgtaatttgtag-aggatgcttcagggcagcg-gccggtctaagttccttggaacaggacgtcgtagagggtgagaat-cccgtatgcgaccgg-ttggcacccgtcacgtagctccttcgacgagtcgagt-tgtttgggaatgcagctctaaatgggaggtaaatttcttctaaagctaaataccggccagagaccgatagcgcacaagtagagtgatcgaaagatgaaaagcacttt-ggaaagagagttaaaaagcacgtgaaattgttgaaagggaagcgcatgcaaccagacttgtcggcgg-tgttccgccggtcttct--gac--cggtctat-tcgccgccggcaggccagcatcatctgggtgcgccggataaaggcgcggggaatgtggctcctc------ggagtgttatagccccgcgcacaatacggcgccgcccgggtgaggtccgcgcttcggctaggatgctggcgtaatggttgtctgcggcccgtcttgaaacacggaccaaggagtctaacatctatgcgagtgttc-gggtgtcaaacccctacgcgtaatgaaagtgaacggaggtgggaagc----------------------------gcaa--gctgcaccatcgaccgatcctgatgtc--ttcggatggatttgagtaagagcatagctgttgggacccgaaagatggtgaactatgcctgaatagggtgaagccagaggaaactct------ggtggaannnnnnnnnnnnnnnnnnnnnnnnnnnnnnnnnnnnnnnnnnnnnnnnnnnnnnnnnnnnnnnnnnnnnnnnnnnnnnnnnnnnnnnnnnnnnatcattact-gagtgag---ggc-gc---g-agc-ccgacct-ccac-ccccatgt----cttccaaac------catgttgcctcgggggcgaccc--g---gcc----gccgcgcc-----ggggcccccggtgg-a-cc-cct------caactctgcatc-tc------tg-cgtctgagta--cacg-aataaatc-aatcaaaactttcaacaacggatctcttggttctggcatcgatgaagaacgcagcgaaatgcgataagtaatgtgaattgcagaattcagtgaatcatcgaatctttgaacgcacattgcgccctctggtattccggagggcatgcctgttcgagcgtcatt-acaccactccagcctcg-ctgggtattgggcg---tcgcgg---------------cctccgcgcgcctcaaagt---ctc-cggccgagc----cgaccg-tct-c-caagcgttgtggcatcacgtt---ttcgctt-ccgggaccg----gtccggcgccgc-------gccgtt-aaaccctttc---------accaaaggttgacctcggatcaggnnnnnnnnnnnnnnnnnnnnnnnnnnnnnnnnnnnnnnnnnnNNNNNNNNNNNNNNNNNNNNNNNNNNNNNNNNNNNNNNNNNN---NNNNNNN--NNNNNNNNNN---NNNNNNNNNNNNNNNNNNNNNNNNNNNN-NNNN--NNNNNNNNNNNNNNNNNNNNNNNNNNNNNNNNNNNNNNNNNNNNNNNNNNNNNNNNNNNNNN---------NNNNNNNNNNNNNNNNNNNNNNNNNNNNNNNNNNNNNNNNNNNNNNNNNNNNNNNNNNNNNNNNNNNNNNNNNNNNNNNNNNNNNNNNNNNNNNNNNNNNNNNNNNNNNNNNNNNNNNNNNNNNNNNNNNNNNNNNNNNNNNNNNNNNNNNNNNNNNNNNNNNNNNNNNNNNNNNNNNNNNNNNNNNNNNNNNNNNNNNNNNNNNNNNNNNNNNNNNNNNNNNNNNNNNNNNNNNNNNNNNNNNNNNNNNNNNNNNNNNNNNNNNNNNNNNNNNNNNNNNNNNNNNNNNNNNNNNNNNNNNNNNNNNNNNNNNNNNNNNNNNNNNNNNNNNNNNNNNNNNNNNNNNNNNNNNNNNNNNNNNNNNNNNNNNNNNNNNNNNNNNNNNNNNNNNNNNNNNNNNNNNNNNNNNNNNNNNNNNNNNNNNNNNNNNNNNNNNNNNNNNNCACTCGTGTAGGACAAGGACGGCGATGGCAAGCCTACCCACACCCCTTCCTAATCCAATGCGGA-------------------TCCACTAATACTGTTG-------CGTACAGGTCAAATCACCACCAAAGAACTCGGCACCGTCATGCGCTCCCTCGGCCAGAATCCCTCCGAGTCCGAGCTCCAGGACATGATCAACGAGGTCGACGCCGACAACAACGGCACCATCGACTTCCCCGAGTTCCTCACCATGATGGCCCGCAAGATGAAGGACACCGACTCTGAGGAGGAGATCCGTGAGGCCTTCAAGGTCTTCGACCGCGACAACAACGGCTTCATTTCCGCCGCTGAGCTGAGACATGTGATGACGAGTATTGGTGAGAAGCTGACGGACGATGAGGTGGACGAGATGATCNatttggctggcccactcatggcgcaagtctttcgattaaagttcacgcagctggtcaaggatatgcggaactaccttcatcgatgcgtcgagcaaggtcgtgatttcaacgtcaatctcggtgtcaagaatactatcatcacgactggactgcgttattgtctggcgacaggtaattggggcgaccagaagaaggctgcgagtgccaaggctggtgtgagtcaagtgcttaaccgctacacttacgcttccacgttatca-cacttacggcgaaccaatactcccatcggcagagacggcaagattgcgaagccgcgtcaattgcnnnnnnnnnnnnnnnnnnnnnnnnnnnnnnnnnnnnnnnnnnnnnnnnnnnnnnnnnnnnnnnnnnnnnnnnnnnnnnnnntttctgtc---------ctcgccgc---------------agctgggc----------gattggaggagcaatttgg-------------------------tcttggtggggtgcgcccgat---------------ggcgcttggcccttgcg-----------------------------gtcaacgtc-acccgc-----------------------ctccagta-acgccaaat-acattccctattacca-gcgc------------------agcgacacctctgccgagccac----tttac---------------gaccaaccagaaccgccgctgacatgt-atctcaggaagctgccgaattgggcaagggttccttcaagtacgcctgggtgctcgacaagctcaaggccgagcgtgagcgtggtatcaccattgatatcgccctctggaagttcgagactccgaa------nnnnnnnnnnnnnnnnnnnn--nnnnnnnnnnn----nnnnnnnnnnnnnnnnnnnnnnnnnnnnn
>Teratosphaeriaceae_sp._CPC_13680
nnnnnnnnnnnnnn-nngaagcggcaacagctcaaatttgaaatctggcgcaagcccgagttgtaatttgtag-aggatgcttcagggcagcg-gccggtctaagttccttggaacaggacgtcatagagggtgagaat-cccgtatgcgaccgg-ttggcacccgtcacgtagctccttcgacgagtcgagt-tgtttgggaatgcagctctaaatgggaggtaaatttcttctaaagctaaataccggccagagaccgatagcgcacaagtagagtgatcgaaagatgaaaagcacttt-ggaaagagagttaaaaagcacgtgaaattgttgaaagggaagcgcatgcaaccagacttgtcggcgg-tgttccgccggtcttct--gac--cggtctac-tcgccgccggcaggccagcatcatctgggcgcgccggataaaggcgtggggaatgtagctcctc------ggagtgttatagccccgcgcacaatacggcgccgctcgggtgaggtccgcgcttcggctaggatgctggcgtaatggttgtctgcggcccgtcttgaaacacggaccaaggagtctaacatctatgcgagtgttc-gggtgtcaaacccctacgcgtaatgaaagtgaacggaggtgggaagc----------------------------gcaa--gctgcaccatcgaccgatcctgatgtc--ttcggatggatttgagtaagagcatagctgttgggacccgaaagatggtgaactatgcctgaatagggtgaagccagaggaaactct------ggtggannnnnnnnnnnnnnnnnnnnnnnnnnnnnnnnnnnnnnnnnnnnnnnnnnnnnnnnnnnnnnnnnnnnnnnnnnnnnnnnnnnnnnnnnnnnnnatcattact-gagtgag---ggc-gc---a-agc-ccgacct-ccaa-ccctatgt----ttcca--ac------catgttgcctcgggggcgaccc--g---gcc----actgcgcc-----ggggcccccggtgg-a-cc-cct------caactctgcatc-tt------tg-cgtctgagta--aatgaattaaatc-aatcaaaactttcaacaacggatctcttggttctggcatcgatgaagaacgcagcgaaatgcgataagtaatgtgaattgcagaattcagtgaatcatcgaatctttgaacgcacattgcgccctctggtattccggagggcatgcctgttcgagcgtcatt-acaccactccagcctcg-ctgggtattgggcg---ccgcgg---------------cctccgcgcgcctcaatgt---ctc-cggccgagc----cgaccg-tct-c-taagcgttgtggcacaactgt---ttcgctt-ccgggaccg----gtctggcgacgc-------gccgtt-aaaccctttc---------tccaaaggttgacctcggatcaggnnnnnnnnnnnnnnnnnnnnnnnnnnnnnnnnnnnnnnnnnnNNNNNNNNNNNNNNNNNNNNNNNNNNNNNNNNNNNNNNNNNN---NNNNNNN--NNNNNNNNNN---NNNNNNNNNNNNNNNNNNNNNNNNNNNN-NNNN--NNNNNNNNNNNNNNNNNNNNNNNNNNNNNNNNNNNNNNNNNNNNNNNNNNNNNNNNNNNNNN---------NNNNNNNNNNNNNNNNNNNNNNNNNNNNNNNNNNNNNNNNNNNNNNNNNNNNNNNNNNNNNNNNNNNNNNNNNNNNNNNNNNNNNNNNNNNNNNNNNNNNNNNNNNNNNNNNNNNNNNNNNNNNNNNNNNNNNNNNNNNNNNNNNNNNNNNNNNNNNNNNNNNNNNNNNNNNNNNNNNNNNNNNNNNNNNNNNNNNNNNNNNNNNNNNNNNNNNNNNNNNNNNNNNNNNNNNNNNNNNNNNNNNNNNNNNNNNNNNNNNNNNNNNNNNNNNNNNNNNNNNNNNNNNNNNNNNNNNNNNNNNNNNNNNNNNNNNNNNNNNNNNNNNNNNNNNNNNNNNNNNNNNNNNNNNNNNNNNNNNNNNNNNNNNNNNNNNNNNNNNNNNNNNNNNNNNNNNNNNNNNNNNNNNNNNNNNNNNNNNNNNNNNNNNNNNNNNNNNNNNNNnnnnnnnnnnnnnnnnnnnnnnnnnnnnnnnnnnnnnnnnnnnnnnnnnnnnnnnnnnnnnn-----------------------nnnnnnnnnnnnnnnn--------nnnnnnnnnnnnnnnnnnnnnnnnnnnnnnnnnnnnnnnnnnnnnnnnnnnnnnnnnnnnnnnnnnnnnnnnnnnnnnnnnnnnnnnnnnnnnnnnnnnnnnnnnnnnnnnnnnnnnnnnnnnnnnnnnnnnnnnnnnnnnnnnnnnnnnnnnnnnnnnnnnnnnnnnnnnnnnnnnnnnnnnnnnnnnnnnnnnnnnnnnnnnnnnnnnnnnnnnnnnnnnnnnnnnnnnnnnnnnnnnnnnnnnnnnnnnnnnnnnnnnnnnnnnnnnnnnnnnnnnnnnnnnnnnnnnnnnnnnnnnnnnnnnnnnatctggctggcccgctcatggcgcaagtcttccgattgaagttcacgcagcttgtcaaagacatgcgaaactacctccacagatgtgtggagcagggtcgtgatttcaatgtcaatcttggtgtgaagaacaccattatcacaactggtctacggtactgtttagctacaggtaactggggcgaccagaagaaggctgcgagcgcgaaggctggtgtcagccaagtgcttaacagatatacctacgcttcgacattgtct-cacttacggcggaccaacactcccattggtagagatggcaagatcgcaaagcctcgtcaactgcnnnnnnnnnnnnnnnnnnnnnnnnnnnnnnnnnnnnnnnnnnnnnnnnnnnnnnnnnnnnnnnnnnnnnnnnnnnnnnnnnttttctt----------cttgccgc---------------tgttgggc----------ggtcggaggggcaatttggc------------------------gtttggtggggtgcgaccgat---------------agcgcttggccttgcac-------------------------------gagcggt-atttgc-----------------------atccaacactcgccaggtcgcccttcctaccacgattcgc------------------cgcaacatattggca-aaccac---atctgc---------------cattattgagagccgccgctgacatga-ctcacaggaagccgccgagttgggcaagggctccttcaagtacgcctgggtgctcgacaagctcaaggccgagcgtgagcgtggtatcaccattgatatcgccctctggaagttcgagactccgaa------nnnnnnnnnnnnnnnnnnnn--nnnnnnnnnnn----nnnnnnnnnnnnnnnnnnnnnnnnnnnnn
>Teratosphaericola_pseudoafricana_CBS111168
nnnnnnnnnnnnnn-nngaagcggcaacagctcaaatttgaaatctggcgcaagcccgagttgtaatttgtag-aggatgcttcagggcagcg-gccggtctaagttccttggaacaggacgtcatagagggtgagaat-cccgtatgcgaccgg-ttggcacccgtcacgtagctccttcgacgagtcgagt-tgtttgggaatgcagctctaaatgggaggtaaatttcttctaaagctaaataccggccagagaccgatagcgcacaagtagagtgatcgaaagatgaaaagcacttt-ggaaagagagttaaaaagcacgtgaaattgttgaaagggaagcgcatgcaaccagactcgtcggcgg-tgttccgccggtcttct--gac--cggtccat-tcgccgccggcgggccagcatcacttgggggcgccggataaaggcgcggggaatgtggcccctc------ggggtgttatagccccgcgcacaatacggcgacccgcgagtgaggtccgcgcttcggctaggatgctggcgtaatggttgtctgcggcccgtcttgaaacacggaccaaggagtctaacatctatgcgagtgttc-gggtgtcaaacccctgcgcgtaatgaaagtgaacggaggtgggagc------------------------------tta--ggcgcaccatcgaccgatcctgatgtc--ttcggatggatttgagtaagagcatagctgttgggacccgaaagatggtgaactatgcctgaatagggtgaagccagaggaaactct------ggtggannnnnnnnnnnnnnnnnnnnnnnnnnnnnnnnnnnnnnnnnnnnnnnnnnnnnnnnnnnnnnnnnnnnnnnnnnnnnnnnnnnnnnnnnnnnnnatcattact-gagtgag---ggc-cctt---ggc-ccgacct-ccaacccttttgtgt-atctcg--ac------cctgttgcctcgggggcgaccc--g---gcc----ttcgggcg-tc--ggggcccccggcgg-a-cc-act------caactctgcatc-tt------tg-cgtctgagtc--ttat-atgaatta-aatcaaaactttcaacaacggatctcttggttctggcatcgatgaagaacgcagcgaaatgcgataagtaatgtgaattgcagaattcagtgaatcatcgaatctttgaacgcacattgcgccccttggtattccggggggcatgcctgttcgagcgtcatt-acaccactcaagcctgg-cttggtattgggcg---tcgcgg---------------ccgccgcgcgcctcaaagt---ctc-cggctgggt----ctctta-cct-c-taagcgttgtgacacaatct---atccgcttcgcgagtgt-----gggggcccgc---------gccgtt-aaacgatttt---------atctaaggttgacctcggatcaggnnnnnnnnnnnnnnnnnnnnnnnnnnnnnnnnnnnnnnnnnnNNNNNNNNNNNNNNNNNNNNNNNNNNNNNNNNNNNNNNNNNN---NNNNNNN--NNNNNNNNNN---NNNNNNNNNNNNNNNNNNNNNNNNNNNN-NNNN--NNNNNNNNNNNNNNNNNNNNNNNNNNNNNNNNNNNNNNNNNNNNNNNNNNNNNNNNNNNNNN---------NNNNNNNNNNNNNNNNNNNNNNNNNNNNNNNNNNNNNNNNNNNNNNNNNNNNNNNNNNNNNNNNNNNNNNNNNNNNNNNNNNNNNNNNNNNNNNNNNNNNNNNNNNNNNNNNNNNNNNNNNNNNNNNNNNNNNNNNNNNNNNNNNNNNNNNNNNNNNNNNNNNNNNNNNNNNNNNNNNNNNNNNNNNNNNNNNNNNNNNNNNNNNNNNNNNNNNNNNNNNNNNNNNNNNNNNNNNNNNNNNNNNNNNNNNNNNNNNNNNNNNNNNNNNNNNNNNNNNNNNNNNNNNNNNNNNNNNNNNNNNNNNNNNNNNNNNNNNNNNNNNNNNNNNNNNNNNNNNNNNNNNNNNNNNNNNNNNNNNNNNNNNNNNNNNNNNNNNNNNNNNNNNNNNNNNNNNNNNNNNNNNNNNNNNNNNNNNNNNNNNNNNNNNNNNNNNNNNNNNNNnnnnnnnnnnnnnnnnnnnnnnnnnnnnnnnnnnnnnnnnnnnnnnnnnnnnnnnnnnnnnn-----------------------nnnnnnnnnnnnnnnn--------nnnnnnnnnnnnnnnnnnnnnnnnnnnnnnnnnnnnnnnnnnnnnnnnnnnnnnnnnnnnnnnnnnnnnnnnnnnnnnnnnnnnnnnnnnnnnnnnnnnnnnnnnnnnnnnnnnnnnnnnnnnnnnnnnnnnnnnnnnnnnnnnnnnnnnnnnnnnnnnnnnnnnnnnnnnnnnnnnnnnnnnnnnnnnnnnnnnnnnnnnnnnnnnnnnnnnnnnnnnnnnnnnnnnnnnnnnnnnnnnnnnnnnnnnnnnnnnnnnnnnnnnnnnnnnnnnnnnnnnnnnnnnnnnnnnnnnnnnnnnnnnnnnnnnacctggcaggcccgctcatggcacaagtgttccggctgaagttcacacagcttgtcaaggacatgcgaaactacttgcatagatgtgtggagcaaggtcgcgagttcaacatcacgctcgcagtcaaggcaaacatcatcacgactggtctccgttactgtttagctacgggtaattggggcgatcagaagaaggcttcgagctcgaaggctggcgtgagtcaggtgctgaatcgatacacatatgcttcgacgctttcg-catttacggcggacgaatacgcctatcggcagagatggcaagatcgcgaagccgagacaactgcnnnnnnnnnnnnnnnnnnnnnnnnnnnnnnnnnnnnnnnnnnnnnnnnnnnnnnnnnnnnnnnnnnnnnnnnnnnnnnnnnttttgctg---------cttatcgtcatgcc---------tgttgcgg----------tgttggaggggcaa-------------------------------ttcggtggggtgcgactgaggctc-----------ggcgcttgggcctcatc-------------------ggcttttgcgcgccacgtt-gcctcaga----------------acaccatactaga-ttgtcagattgtctttcggcggcaaa-----------------------gaggccaacagcttcactactt---cgcaaca--------------cttgcagaacatgcgctgacgtaatga-ctcacaggaagccgccgagctgggcaagggctccttcaagtacgcttgggtgctcgacaagctgaaggccgagcgtgagcgtggtatcactattgatatcgccctctggaagttcgagaccccgaa------nnnnnnnnnnnnnnnnnnnn--nnnnnnnnnnn----nnnnnnnnnnnnnnnnnnnnnnnnnnnnn
>Xanthoriicola_physciae_CR20
ctcagtaacggcga-gtgaagcggcaacagctcaaatttgaaatcgggcgcccgcccgagttgtaatttggag-aggatgcttctgggcagcg-gccggttcaagtcccttggaacagggcgtcagagagggtgagaat-cccgtaggcgaccgg-ctggcacccgtcacgtagctccttcgacgagtcgagt-tgtttgggaatgcagctctaaatgggtggtaaattccatctaaagctaaataccggccagagaccgatagcgcacaagtagagtgatcgaaagatgaaaagcacttt-ggaaagagagttaaacagcacgtgaaattgttgaaagggaagcgcatgctaccagactcgacggcggaagctccgccggtcttct--gaccacggccgac-tcgccgccstcgggccagcatcgcgtgggcgcgccggacaaaggcgcggggaatgtggcccccctctgggggggtgttatagccccgcgtgcgatgcggcgccgcccgcgcgaggtccgcgcttcggctaggatgctggcgtaatggtcgcatgcggcccgtcttgaaacacggaccaaggagtctaacatctgtgcgagtgttcggggtgtcaaacccctacgcggaatgaaagtgaacggaggtgggagct--------------------------------tcggcgcaccatcgaccgatcctgatgtc--ctcggatggatttgagtaagagcatagctgttgggacccgaaagatggtgaactatgcctgaatagggtgaagccagaggaaactct------ggtggaggctcgcagcggttctgacgtgcaaatcgatcgtcaaatttgggtataggggcgaaagactatcnnnnnnnnnnnnnnnnnnnnnnnnnnnnnnnnnnnnnnn-nnnnnnn---nnn-nnnn-n-nnn-nnnnnnn-nnnnnnnnnnnnn-n--nnnnn--nnn-----nnnnnnnnnnnnnnnnnnnnnn--n---nnn----nnnnnnnn-----nnnnnnnnnnnnnn-n-nn-nnn------nnnnnnnnnnnn-nn------nn-nnnnnnnnnn--nnnn-nnnnnnnn-nnnnnnnnnnnnnnnnnnnnnnnnnnnnnnnnnnnnnnnnnnnnnnnnnnnnnnnnnnnnnnnnnnnnnnnnnnnnnnnnnnnnnnnnnnnnnnnnnnnnnnnnnnnnnnnnnnnnnnnnnnnnnnnnnnnnnnnnnnnnnnnnnnnnnnnnnnnnnnnnnnnnnnnnnnnnnnnnnnnnnnnnnnnnnnnnnnn-nnnnnnnnnnn----------nnnnnnnnnnnnnnnnnnnnn---nnn-nnnnnnnnn----nnnnnn-nnn-n-nnnnnnnnnnnnnnnnnn-----nnnnnnnn-nnnnnnnnn----nnnnnnnnnnnn------nnnnnnnnnnnnnnnnnnn--------nnnnnnnnnnnnnnnnnnnnnnnnnnnnnnnnnnnnnnnnnnnnnnnnnnnnnnnnnnnnnnnnnnNNNNNNNNNNNNNNNNNNNNNNNNNNNNNNNNNNNNNNNNNN---NNNNNNN--NNNNNNNNNN---NNNNNNNNNNNNNNNNNNNNNNNNNNNN-NNNN--NNNNNNNNNNNNNNNNNNNNNNNNNNNNNNNNNNNNNNNNNNNNNNNNNNNNNNNNNNNNNN---------NNNNNNNNNNNNNNNNNNNNNNNNNNNNNNNNNNNNNNNNNNNNNNNNNNNNNNNNNNNNNNNNNNNNNNNNNNNNNNNNNNNNNNNNNNNNNNNNNNNNNNNNNNNNNNNNNNNNNNNNNNNNNNNNNNNNNNNNNNNNNNNNNNNNNNNNNNNNNNNNNNNNNNNNNNNNNNNNNNNNNNNNNNNNNNNNNNNNNNNNNNNNNNNNNNNNNNNNNNNNNNNNNNNNNNNNNNNNNNNNNNNNNNNNNNNNNNNNNNNNNNNNNNNNNNNNNNNNNNNNNNNNNNNNNNNNNNNNNNNNNNNNNNNNNNNNNNNNNNNNNNNNNNNNNNNNNNNNNNNNNNNNNNNNNNNNNNNNNNNNNNNNNNNNNNNNNNNNNNNNNNNNNNNNNNNNNNNNNNNNNNNNNNNNNNNNNNNNNNNNNNNNNNNNNNNNNNNNNNNNNnnnnnnnnnnnnnnnnnnnnnnnnnnnnnnnnnnnnnnnnnnnnnnnnnnnnnnnnnnnnnn-----------------------nnnnnnnnnnnnnnnn--------nnnnnnnnnnnnnnnnnnnnnnnnnnnnnnnnnnnnnnnnnnnnnnnnnnnnnnnnnnnnnnnnnnnnnnnnnnnnnnnnnnnnnnnnnnnnnnnnnnnnnnnnnnnnnnnnnnnnnnnnnnnnnnnnnnnnnnnnnnnnnnnnnnnnnnnnnnnnnnnnnnnnnnnnnnnnnnnnnnnnnnnnnnnnnnnnnnnnnnnnnnnnnnnnnnnnnnnnnnnnnnnnnnnnnnnnnnnnnnnnnnnnnnnnnnnnnnnnnnnnnnnnnnnnnnnnnnnnnnnnnnnnnnnnnnnnnnnnnnnnnnnnnnnnnnnnnnnnnnnnnnnnnnnnnnnnnnnnnnnnnnnnnnnnnnnnnnnnnnnnnnnnnnnnnnnnnnnnnnnnnnnnnnnnnnnnnnnnnnnnnnnnnnnnnnnnnnnnnnnnnnnnnnnnnnnnnnnnnnnnnnnnnnnnnnnnnnnnnnnnnnnnnnnnnnnnnnnnnnnnnnnnnnnnnnnnnnnnnnnnnnnnnnnnnnnnnnnnnnnnnnnnnnnnnnnnnnnnnnnnnnnnnnnnnnnnnnnnnnnnnnnnnnnnn-nnnnnnnnnnnnnnnnnnnnnnnnnnnnnnnnnnnnnnnnnnnnnnnnnnnnnnnnnnnnnnnnnnnnnnnnnnnnnnnnnnnnnnnnnnnnnnnnnnnnnnnnnnnnnnnnnnnnnnnnnnnnnnnnnnnnnnnnnnnnnnnnnNNNN-------------NNNNNNNNNNNNNNN--------------------------NNNNNNNNNNNNNN------------------------------NNNNNNNNNNNNNNNNNNNNNNNNNNN---------NNNNNNNNNNNNNNNNNN--------------------NNNNNNNNNNNNNNNNNNNNNNNNNN----------------NNNNNNNNNNNNN-NNNNNNNNNNNNNNNNNNNNNNNNNN-----------------------NNNNNNNNNNNNNNNNNNNNNN------------------NNNNNNNNNNNNNNNNNNNNNNNNNNNNNNNNN-NNNNNNNNNNNNNNNNNNNNNNNNNNNNNNNNNNNNNNNNNNNNNNNNNNNNNNNNNNNNNNNNNNNNNNNNNNNNNNNNNNNNNNNNNNNNNNNNNNNNNNNNNNNNNNNNNNNNNNNNNNNNNN------NNNNNNNNNNNNNNNNNNNN--NNNNNNNNNNN----NNNNNNNNNNNNNNNNNNNNNNNNNNNNN
>Xenoconiothyrium_catenata_CMW_22113
cctagtaacggcga-gtgaagcggcaacagctcaaatttgaaatctggcgcaagcccgagttgtaatttgcag-aggatgcttctgggcagcg-gccggtctaagttccttggaacaggacgtcatagagggtgagaat-cccgtatgcgaccgg-ttggcaccctatacgaagctccttcgacgagtcgagt-tgtttgggaatgcagctctaaatgggaggtaaatgtcttctaaagctaaataccggccagagaccgatagcgcacaagtagagtgatcgaaagatgaaaagcacttt-ggaaagagagttaaaaagcacgtgaaattgttgaaagggaagcgcatgcaaccagacttgtcggcgg-tgttccgccggtcttct--gac--cggtctac-tcgccgtcggcaggccagcatcacttggggccgctggataaaggc-ccgggaatgtagctcctc------ggagtgttatagcccggcgcacaatacagcgtgtcccgagtgaggtccgcgcttcggctaggatgctggcgtaatggttgtttgcggcccgtcttgaaacacggaccaaggagtctaacatctatgcgagtgttc-gggtgtcaaacccctacgcgtaatgaaagtgaacggaggtgggaac------------------------------tta--ggtgcaccatcgaccgatcctgatgtc--ttcggatggatttgagtaagagcatagctgttgggacccgaaagatggtgaactatgcctgaatagggtgaagccagaggaaactct------ggtggaggctcgcagcggttctgacgtgcaaatcgatcgtcaaatttgggtataggggcgaaagactaatcgaaccatacgtaggtgaacctgcggagggatcattact-gagtgag---ggc-cctc-c-ggc-ccgacct-ccaa-cccactgt-a--ttccg--ac------tctgttgcctcgggggcgaccc--t---gcc----ttcgggtg-tt--ggggcccccggtgg-a-ct-act------taactctgcatc-tt------tg-cgtctgagta--ataa-tcaaaata-aatcaaaactttcaacaacggatctcttggttctggcatcgatgaagaacgcagcgaaatgcgataagtaatgtgaattgcagaattcagtgaatcatcgaatctttgaacgcacattgcgccccttggtattccgaggggcatgcctgttcgagcgtcatt-acaccactcaagcctcg-cttggtattgggcg---ccgcggagggttcagttcgaaccgtcgcgtgccttaatgt---ctc-cggctgagc----cgtccg-tct-c-taagcgttgtggcatcacgtt---tccgctt-gtgagtac-----gggaggtttgc--------gccgtt-aaacacccc----------atcaaaggttgacctcggatcacgtagggatacccgctgaacttaagcatatnnnnnnnnnnnnnnNNNNNNNNNNNNNNNNNNNNNNNNNNNNNNNNNNNNNNNNNN---NNNNNNN--NNNNNNNNNN---NNNNNNNNNNNNNNNNNNNNNNNNNNNN-NNNN--NNNNNNNNNNNNNNNNNNNNNNNNNNNNNNNNNNNNNNNNNNNNNNNNNNNNNNNNNNNNNN---------NNNNNNNNNNNNNNNNNNNNNNNNNNNNNNNNNNNNNNNNNNNNNNNNNNNNNNNNNNNNNNNNNNNNNNNNNNNNNNNNNNNNNNNNNNNNNNNNNNNNNNNNNNNNNNNNNNNNNNNNNNNNNNNNNNNNNNNNNNNNNNNNNNNNNNNNNNNNNNNNNNNNNNNNNNNNNNNNNNNNNNNNNNNNNNNNNNNNNNNNNNNNNNNNNNNNNNNNNNNNNNNNNNNNNNNNNNNNNNNNNNNNNNNNNNNNNNNNNNNNNNNNNNNNNNNNNNNNNNNNNNNNNNNNNNNNNNNNNNNNNNNNNNNNNNNNNNNNNNNNNNNNNNNNNNNNNNNNNNNNNNNNNNNNNNNNNNNNNNNNNNNNNNNNNNNNNNNNNNNNNNNNNNNNNNNNNNNNNNNNNNNNNNNNNNNNNNNNNNNNNNNNNNNNNNNNNNNNNNNNNnnnnnnnnnnnnnnnnnnnnnnnnnnnnnnnnnnnnnnnnnnnnnnnnnnnnnnnnnnnnnn-----------------------nnnnnnnnnnnnnnnn--------nnnnnnnnnnnnnnnnnnnnnnnnnnnnnnnnnnnnnnnnnnnnnnnnnnnnnnnnnnnnnnnnnnnnnnnnnnnnnnnnnnnnnnnnnnnnnnnnnnnnnnnnnnnnnnnnnnnnnnnnnnnnnnnnnnnnnnnnnnnnnnnnnnnnnnnnnnnnnnnnnnnnnnnnnnnnnnnnnnnnnnnnnnnnnnnnnnnnnnnnnnnnnnnnnnnnnnnnnnnnnnnnnnnnnnnnnnnnnnnnnnnnnnnnnnnnnnnnnnnnnnnnnnnnnnnnnnnnnnnnnnnnnnnnnnnnnnnnnnnnnnnnnnnnnnnnnnnnnnnnnnnnnnnnnnnnnnnnnnnnnnnnnnnnnnnnnnnnnnnnnnnnnnnnnnnnnnnnnnnnnnnnnnnnnnnnnnnnnnnnnnnnnnnnnnnnnnnnnnnnnnnnnnnnnnnnnnnnnnnnnnnnnnnnnnnnnnnnnnnnnnnnnnnnnnnnnnnnnnnnnnnnnnnnnnnnnnnnnnnnnnnnnnnnnnnnnnnnnnnnnnnnnnnnnnnnnnnnnnnnnnnnnnnnnnnnnnnnnnnnnnnnnnnnn-nnnnnnnnnnnnnnnnnnnnnnnnnnnnnnnnnnnnnnnnnnnnnnnnnnnnnnnnnnnnnnnnnnnnnnnnnnnnnnnnnnnnnnnnnnnnnnnnnnnnnnnnnnnnnnnnnnnnnnnnnnnnnnnnnnnnnnnnnnnnnnnnnNNNN-------------NNNNNNNNNNNNNNN--------------------------NNNNNNNNNNNNNN------------------------------NNNNNNNNNNNNNNNNNNNNNNNNNNN---------NNNNNNNNNNNNNNNNNN--------------------NNNNNNNNNNNNNNNNNNNNNNNNNN----------------NNNNNNNNNNNNN-NNNNNNNNNNNNNNNNNNNNNNNNNN-----------------------NNNNNNNNNNNNNNNNNNNNNN------------------NNNNNNNNNNNNNNNNNNNNNNNNNNNNNNNNN-NNNNNNNNNNNNNNNNNNNNNNNNNNNNNNNNNNNNNNNNNNNNNNNNNNNNNNNNNNNNNNNNNNNNNNNNNNNNNNNNNNNNNNNNNNNNNNNNNNNNNNNNNNNNNNNNNNNNNNNNNNNNNN------NNNNNNNNNNNNNNNNNNNN--NNNNNNNNNNN----NNNNNNNNNNNNNNNNNNNNNNNNNNNNN
>Xenopenidiella_clavata_CBMAI_1942_T
nnnnnnnnnggcga-gtgaagcggcaacagctcaaatttgaaatctggcgcaagcccgagttgtaatttgtag-aggatgcttctgggcagcg-gccggtctaagttccttggaacaggacgtcacagagggtgagaat-cccgtatgtgatcgg-ttggcacccgctacgtagctccttcgacgagtcgagt-tgtttgggaatgcagctctaaatgggaggtaaatgccttctaaagctaaataccggccagagaccgatagcgcacaagtagagtgatcgaaagatgaaaagcacttt-ggaaagagagttaaaaagcacgtgaaattgttgaaagggaagcgcatgcaaccagacttgtcggcgg-tgttccgccggtcttct--gac--cggtctac-tcgccgtcggcaggccagcatcatctgggtgcgccggataaaggccttgggaatgtagctcctc------ggagtgttatagccctcggtgcaatacggtgccgcccgggtgaggtccgcgcttcggctaggatgctggcgtaatggttgtctgcggcccgtcttgaaacacggaccaaggagtctaacatctatgcgagtgttc-gggtgtcaaacccctacgcgcaatgaaagtgaacggaggtgggaact----------------------------tc----ggtgcaccatcgaccgatcctgatgtc--ctcggatggatttgagtaagagcatagctgttgggacccgaaagatggtgaactatgcctgaatagggtgaagccagaggaaactct------ggtggaggctcgcagcggttctgacgtgcaaatcgatcgtcaaatttgggtatannnnnnnnnnnnnnnnnnnnnnnnnngtaggtgaacctgcggagggatcattact-gagtgag---cgc-tctc-g-agc-gcgacct-ccaa-ccctttgt-a--ttccg--ac------catgttgcctcgggggcgaccc--g---gcc----ttcgggcg-tc--ggggcccccggtgg-a--c-cta------taactctgcatc-tt------tg-cgtctgagta--tgat-attgaatc-aatcaaaactttcaacaacggatctcttggttctggcatcgatgaagaacgcagcgaaatgcgataagtaatgtgaattgcagaattcagtgaatcatcgaatctttgaacgcacattgcgcccctcggtattccggggggcatgcctgttcgagcgtcatt-acacccctccagcctcg-ctggttattgggcg---tcgcgga--------tgcac-agtctgcgcgccttaatgt---cgc-cggccggac----cgaccg-cct-c-taagcgttgtggtaacag------ttcgctt-gcgggcac-----gggagggacgca-------gccgct-aaacctct-----------atcacaggttgacctcggatcaggtagggatacccgctgaacttaagcatatcaataannnnnnnnNNNNNNNNNNNNNNNNNNNNNNNNNNNNNNNNNNNNNNNNNN---NNNNNNN--NNNNNNNNNN---NNNNNNNNNNNNNNNNNNNNNNNNNNNN-NNNN--NNNNNNNNNNNNNNNNNNNNNNNNNNNNNNNNNNNNNNNNNNNNNNNNNNNNNNNNNNNNNN---------NNNNNNNNNNNNNNNNNNNNNNNNNNNNNNNNNNNNNNNNNNNNNNNNNNNNNNNNNNNNNNNNNNNNNNNNNNNNNNNNNNNNNNNNNNNNNNNNNNNNNNNNNNNNNNNNNNNNNNNNNNNNNNNNNNNNNNNNNNNNNNNNNNNNNNNNNNNNNNNNNNNNNNNNNNNNNNNNNNNNNNNNNNNNNNNNNNNNNNNNNNNNNNNNNNNNNNNNNNNNNNNNNNNNNNNNNNNNNNNNNNNNNNNNNNNNNNNNNNNNNNNNNNNNNNNNNNNNNNNNNNNNNNNNNNNNNNNNNNNNNNNNNNNNNNNNNNNNNNNNNNNNNNNNNNNNNNNNNNNNNNNNNNNNNNNNNNNNNNNNNNNNNNNNNNNNNNNNNNNNNNNNNNNNNNNNNNNNNNNNNNNNNNNNNNNNNNNNNNNNNNNNNNNNNNNNNNNNNNNNNnnnnnnnnnnnnnnnnnnnnnnnnnnnnnnnnnnnnnnnnnnnnnnnnnnnnnnnnnnnnnnnnn--------------------nnnnnnnnnnnnnnnn--------nnnnnnnnnnnnnnnnnnnnnnnnnnnnnnnnnnnnnnnnnnnnnnnnnnnnnnnnnnnnnnnnnnnnnnnnnnnnnnnnnnnnnnnnnnnnnnnnnnnnnnnnnnnnnnnnnnnnnnnnnnnnnnnnnnnnnnnnnnnnnnnnnnnnnnnnnnnnnnnnnnnnnnnnnnnnnnnnnnnnnnnnnnnnnnnnnnnnnnnnnnnnnnnnnnnnnnnnnnnnnnnnnnnnnnnnnnnnnnnnnnnnnnnnnnnnnnnnnnnnnnnnnnnnnnnnnnnnnnnnnnnnnnnnnnnnnnnnnnnnnnnnnnnnnnnnnnnnnnnnnnnnnnnnnnnnnnnnnnnnnnnnnnnnnnnnnnnnnnnnnnnnnnnnnnnnnnnnnnnnnnnnnnnnnnnnnnnnnnnnnnnnnnnnnnnnnnnnnnnnnnnnnnnnnnnnnnnnnnnnnnnnnnnnnnnnnnnnnnnnnnnnnnnnnnnnnnnnnnnnnnnnnnnnnnnnnnnnnnnnnnnnnnnnnnnnnnnnnnnnnnnnnnnnnnnnnnnnnnnnnnnnnnnnnnnnnnnnnnnnnnnnnnnnn-nnnnnnnnnnnnnnnnnnnnnnnnnnnnnnnnnnnnnnnnnnnnnnnnnnnnnnnnnnnnnnnnnnnnnnnnnnnnnnnnnnnnnnnnnnnnnnnnnnnnnnnnnnnnnnnnnnnnnnnnnnnnnnnnnnnnnnnnnnnnnnnnnNNN--------------NNNNNNNNNNNNN----------------------------NNNNNNNNNNNNNN-----------------------------nNNNNNNNNNNNNNNNNNNNNNNNNNNNNNNNNNNNNNNNNNNNNNn---------------------------------NNNNNNNNNNNN----------------------------------------------------------------------------------------NNNNNNNNNNNNNNNNNNNNNN---nnnnnn------------NNNNNNNNNNNNNNNNNNNNNNNNNNNN---NNNNNNNNNNNNNNNNNNNNNNNNNNNNNNNNNNNNNNNNNNNNNNNNNNNNNNNNNNNNNNNNNNNNNNNNNNNNNNNNNNNNNNNNNNNNNNNNNNNNNNNNNNNNNNNNNNNNNNNNNNNNNNn-----NNNNNNNNNNNNNNNNNNNN--NNNNNNNNNNN----NNNNNNNNNNNNNNNNNNNNNNNNNNNNN
>Xenopenidiella_formica_DOC323_T
cctagtaacggcga-gtgaagcggcaacagctcaaatttgaaatctggcgcaagcccgagttgtaatttgtag-aggatgcttctgggcagcg-gccggtctaagttccttggaacaggacgtcacagagggtgagaat-cccgtatgtgatcgg-ttggcacccgctacgtagctccttcgacgagtcgagt-tgtttgggaatgcagctctaaatgggaggtaaatgccttctaaagctaaataccggccagagaccgatagcgcacaagtagagtgatcgaaagatgaaaagcacttt-ggaaagagagttaaaaagcacgtgaaattgttgaaagggaagcgcatgcaaccagacttgtcggcgg-tgttccgccggtctttt--gac--cggtctac-tcgccgtcggcaggccagcatcatctgggtgcgccggataaaggccttgggaatgtagctcctc------ggagtgttatagccctcggtgcaatacggtgtcgcccgggtgaggtccgcgcttcggctaggatgctggcgtaatggttgtctgcggcccgtcttgaaacacggaccaaggagtctaacatctatgcgagtgttc-gggtgtcaaacccctacgcgcaatgaaagtgaacggaggtgggaact----------------------------tc----ggtgcaccatcgaccgatcctgatgtc--ctcggatggatttgagtaagagcatagctgttgggacccgaaagatggtgaactatgcctgaatagggtgaagccagaggaaactct------ggtggaggctcgcagcggttctgacgtgcaaatcgatcgtcaaatttgggtatannnnnnnnnnnnnnnnnnnnnnnnnngtaggtgaacctgcggagggatcattact-gagtgag---cgc-tctc-g-ggc-gcgacct-ccaa-ccctttgt-a--ttccg--ac------catgttgcctcgggggcgaccc--g---gcc----ttcgggcg-tc--ggggcccccggtgg-a--c-cca------taactctgcatc-tt------tg-cgtctgagta--tgat-attgaatc-aatcaaaactttcaacaacggatctcttggttctggcatcgatgaagaacgcagcgaaatgcgataagtaatgtgaattgcagaattcagtgaatcatcgaatctttgaacgcacattgcgccccttggtattccgaggggcatgcctgttcgagcgtcatt-acacccctccagcctcg-ctgggtattgggcg---tcccgcg---------gagc-aatctgcgcgccttaatgt---cgc-cggccggac----cgaccg-tct-c-taagcgttgtggtaacag------ttcgctt-gcgggcac-----gggagggacgtc-------gccgtt-aaaccnnn-----------nnnnnnnnnnnnnnnnnnnnnnnnnnnnnnnnnnnnnnnnnnnnnnnnnnnnnnnnnnnnnnnnnnNNNNNNNNNNNNNNNNNNNNNNNNNNNNNNNNNNNNNNNNNN---NNNNNNN--NNNNNNNNNN---NNNNNNNNNNNNNNNNNNNNNNNNNNNN-NNNN--NNNNNNNNNNNNNNNNNNNNNNNNNNNNNNNNNNNNNNNNNNNNNNNNNNNNNNNNNNNNNN---------NNNNNNNNNNNNNNNNNNNNNNNNNNNNNNNNNNNNNNNNNNNNNNNNNNNNNNNNNNNNNNNNNNNNNNNNNNNNNNNNNNNNNNNNNNNNNNNNNNNNNNNNNNNNNNNNNNNNNNNNNNNNNNNNNNNNNNNNNNNNNNNNNNNNNNNNNNNNNNNNNNNNNNNNNNNNNNNNNNNNNNNNNNNNNNNNNNNNNNNNNNNNNNNNNNNNNNNNNNNNNNNNNNNNNNNNNNNNNNNNNNNNNNNNNNNNNNNNNNNNNNNNNNNNNNNNNNNNNNNNNNNNNNNNNNNNNNNNNNNNNNNNNNNNNNNNNNNNNNNNNNNNNNNNNNNNNNNNNNNNNNNNNNNNNNNNNNNNNNNNNNNNNNNNNNNNNNNNNNNNNNNNNNNNNNNNNNNNNNNNNNNNNNNNNNNNNNNNNNNNNNNNNNNNNNNNNNNNNNNNNNNNNNNNNNACAGGACAAAGACGGCGATGGTACACCTCTCTCCTGCTCTCTCTCACCCACTCAAC-------------------CCCCACTGACCCTCTA---------CATCAGGCCAAATCACCACAAAAGAACTCGGCACCGTCATGCGCTCCCTCGGCCAGAATCCGTCCGAGTCCGAACTCCAAGACATGATCAACGAAGTCGACGCCGACAACAACGGCACCATCGACTTCCCAGAGTTCCTGACCATGATGGCGCGCAAGATGAAAGATACCGACAGCGAGGAAGAGATCCGCGAGGCCTTCAAGGTCTTTGACCGCGATAACAATGGTTTCATTTCTGCAGCCGAGCTGAGGCATGTCATGACGAGCATTGGCGAGAAACTGACGGATGATGAGGTGGATGAGATGATCCnnnnnnnnnnnnnnnnnnnnnnnnnnnnnnnnnnnnnnnnnnnnnnnnnnnnnnnnnnnnnnnnnnnnnnnnnnnnnnnnnnnnnnnnnnnnnnnnnnnnnnnnnnnnnnnnnnnnnnnnnnnnnnnnnnnnnnnnnnnnnnnnnnnnnnnnnnnnnnnnnnnnnnnnnnnnnnnnnnnnnnnnnnnnnnnnnnnnnnnnnnnnnnnnnnnnnnnnnnnnnnnnnnnnnnnnnnnnnnnnnnnnnnnnnnnnnnnnnnnn-nnnnnnnnnnnnnnnnnnnnnnnnnnnnnnnnnnnnnnnnnnnnnnnnnnnnnnnnnnnnnnnnnnnnnnnnnnnnnnnnnnnnnnnnnnnnnnnnnnnnnnnnnnnnnnnnnnnnnnnnnnnnnnnnnnnnnnnnnnnnnnnnnttt--------------cttatcgctggtg----------------------------acactgaggggcaa-----------------------------tccttggtggggcgcgaattttgtgggccacgttgtgagcgctctgc---------------------------------gctggcgacgat----------------------------------------------------------------------------------------gaccgcagcgcagtccaacaaa---ttgcac------------tatatcgacgaacattggctgacatact---ctcacaggaagccgccgagttgggcaagggctccttcaagtacgcatgggtgctcgacaagctcaaggccgagcgtgagcgtggtatcactatcgacattgccctctggaagttcgagactcccaag-----tactatgtcaccgtcatcga--cgctccgggtc----accgtgacttcatcaagaacatgatcann
>Xenopenidiella_inflata_87N
nnnnnnnnnnnnnn-nnnnngcggcaacagctcaaatttgaaatctggcgcaagcccgagttgtaatttgtag-aggatgcttctgggcagcg-gccggtctaagttccttggaacaggacgtcacagagggtgagaat-cccgtatgtgatcgg-ttggcacccgctacgtagctccttcgacgagtcgagt-tgtttgggaatgcagctctaaatgggaggtaaatgccttctaaagctaaataccggccagagaccgatagcgcacaagtagagtgatcgaaagatgaaaagcacttt-ggaaagagagttaaaaagcacgtgaaattgttgaaagggaagcgcatgcaaccagacttgtcggcgg-tgttccgccggtcttct--gac--cggtctac-tcgccgtcggcaggccagcatcatctgggtgcgccggataaaggccttgggaatgtagctcctc------ggagtgttatagccctcggtgcaatacggtgccgcccgggtgaggtccgcgcttcggctaggatgctggcgtaatggttgtctgcggcccgtcttgaaacacggaccaaggagtctaacatctatgcgagtgttc-gggtgtcaaacccctacgcgcaatgaaagtgaacggaggtgggaact----------------------------tc----ggtgcaccatcgaccgatcctgatgtc--ctcggatggatttgagtaagagcatagctgttgggacccgaaagatggtgaactatgcctgaatagggtgaagccagaggaaactct------ggtggaggctcgcagcggttctgacgtgcgnnnnnnnnnnnnnnnnnnnnnnnnnnnnnnnnnnnnnnnnnnnnnnnnnnnnnnnnnnnnnnnnnnnnnnatcattact-gagtgag---ggc-tctc-g-ggcggcgacct-ccaa-ccctttgt-a--ttccg--ac------cacgttgcctcgggggcgaccc--g---gcc----tttgggcg-tt--ggggcccccggtgg-a--c-att------caactctgcatc-tt------tg-cgtctgagta--tgat-attgaatc-aatcaaaactttcaacaacggatctcttggttctggcatcgatgaagaacgcagcgaaatgcgataagtaatgtgaattgcagaattcagtgaatcatcgaatctttgaacgcacattgcgcccctcggtattccggggggcatgcctgttcgagcgtcatt-acacccctccagcctcg-ctggtgtttgggcg---tcgcgga--------tgcac-agtctgcgcgccttaatgt---cgc-cggccggac----cgaccg-tct-c-taagcgttgtggtaacag------ttcgctt-gcgggcac-----gggagggacgta-------gccgtt-aaacctct-----------atcacaggttgaccnnnnnnnnnnnnnnnnnnnnnnnnnnnnnnnnnnnnnnnnnnnnnnnnnnnnNNNNNNNNNNNNNNNNNNNNNNNNNNNNNNNNNNNNNNNNNN---NNNNNNN--NNNNNNNNNN---NNNNNNNNNNNNNNNNNNNNNNNNNNNN-NNNN--NNNNNNNNNNNNNNNNNNNNNNNNNNNNNNNNNNNNNNNNNNNNNNNNNNNNNNNNNNNNNN---------NNNNNNNNNNNNNNNNNNNNNNNNNNNNNNNNNNNNNNNNNNNNNNNNNNNNNNNNNNNNNNNNNNNNNNNNNNNNNNNNNNNNNNNNNNNNNNNNNNNNNNNNNNNNNNNNNNNNNNNNNNNNNNNNNNNNNNNNNNNNNNNNNNNNNNNNNNNNNNNNNNNNNNNNNNNNNNNNNNNNNNNNNNNNNNNNNNNNNNNNNNNNNNNNNNNNNNNNNNNNNNNNNNNNNNNNNNNNNNNNNNNNNNNNNNNNNNNNNNNNNNNNNNNNNNNNNNNNNNNNNNNNNNNNNNNNNNNNNNNNNNNNNNNNNNNNNNNNNNNNNNNNNNNNNNNNNNNNNNNNNNNNNNNNNNNNNNNNNNNNNNNNNNNNNNNNNNNNNNNNNNNNNNNNNNNNNNNNNNNNNNNNNNNNNNNNNNNNNNNNNNNNNNNNNNNNNNNNNNNNNCACAACATTACAGGACAAGGACGGCGATGGTAAAGCACTCTTGACCTCTCCCTGATCCACC-----------------------ACATACTAACCCCTGC---------TGTCAGGCCAAATCACCACAAAAGAACTCGGCACCGTCATGCGCTCTCTCGGCCAGAACCCCTCCGAGTCCGAACTCCAAGACATGATCAACGAGGTCGACGCCGACAACAACGGCACCATCGACTTCCCAGAGTTCCTGACCATGATGGCGCGCAAGATGAAGGACACCGACAGCGAGGAAGAGATCCGCGAGGCTTTCAAGGTGTTTGACCGCGATAACAATGGCTTCATTTCGGCGGCTGAGCTGAGGCATGTCATGACGAGCATTGGCGAGAAGTTGACGGATGATGAGGTGGATGAGATGATCCnnnnnnnnnnnnnnnnnnnnnnnnnnnnnnnnnnnnnnnnnnnnnnnnnnnnnnnnnnnnnnnnnnnnnnnnnnnnnnnnnnnnnnnnnnnnnnnnnnnnnnnnnnnnnnnnnnnnnnnnnnnnnnnnnnnnnnnnnnnnnnnnnnnnnnnnnnnnnnnnnnnnnnnnnnnnnnnnnnnnnnnnnnnnnnnnnnnnnnnnnnnnnnnnnnnnnnnnnnnnnnnnnnnnnnnnnnnnnnnnnnnnnnnnnnnnnnnnnnnn-nnnnnnnnnnnnnnnnnnnnnnnnnnnnnnnnnnnnnnnnnnnnnnnnnnnnnnnnnnnnnnnnnnnnnnnnnnnnnnnnnnnnnnnnnnnnnnnnnnnnnnnnnnnnnnnnnnnnnnnnnnnnnnnnnnnnnnnnnnnnnnnnnttt--------------cttatcgccggtg----------------------------acactgaggggcaa-----------------------------tccttggtggggcgcgaattttgtgggccacgttgtgagcgctctgc---------------------------------gctggcgacgac----------------------------------------------------------------------------------------gacctcagcgcgctcccattag----attgc------------acatggctcgaacaacggctgacacactc--ttcacaggaagccgccgagttgggcaagggctccttcaagtacgcatgggtgctcgacaagctgaaggccgagcgtgagcgtggtatcacgatcgacattgccctctggaagttcgagactcccaag-----tactatgtcaccgtcatcga--cgctccgggtc----accgtgatttcatcaagaacatgatcann
>Xenopenidiella_laevigata_CBMAI_1944_T
nnnnnnnncggcga-gtgaagcggcaacagctcaaatttgaaatctggcgcaagcccgagttgtaatttgtag-aggatgcttctgggcagcg-gccggtctaagttccttggaacaggacgtcacagagggtgagaat-cccgtatgtgatcgg-ttggcacccgctacgtagctccttcgacgagtcgagt-tgtttgggaatgcagctctaaatgggaggtaaatgccttctaaagctaaataccggccagagaccgatagcgcacaagtagagtgatcgaaagatgaaaagcacttt-ggaaagagagttaaaaagcacgtgaaattgttgaaagggaagcgcatgcaaccagacttgtcggcgg-tgttccgccggtcttct--gac--cggtctac-tcgccgtcggcaggccagcatcatctgggtgcgccggataaaggccttgggaatgtagctcctc------ggagtgttatagcccttggtgcaatacggtgccgcccgggtgaggtccgcgcttcggctaggatgctggcgtaatggttgtctgcggcccgtcttgaaacacggaccaaggagtctaacatctatgcgagtgttc-gggtgtcaaacccctacgcgcaatgaaagtgaacggaggtgggaact----------------------------tc----ggtgcaccatcgaccgatcctgatgtc--ctcggatggatttgagtaagagcatagctgttgggacccgaaagatggtgaactatgcctgaatagggtgaagccagaggaaactct------ggtggaggctcgcagcggttctgacgtgcaaatcgatcgtcaaannnnnnnnnnnnnnnnnnnnnnnnnnnnnnnnnnnnnnnnnnnnnnnnnnnnnnnnnnnnnnnnn-nnnnnnn---nnn-nnnn-n-nnn-nnnncct-ccaa-ccctttgt-a--ttccg-aac------cacgttgcctcgggggcgaccc--g---gcc----ttcgggcg-tt--ggggcccccggtgg-a--c-att------caactctgcatc-tt------tg-cgtctgagta--tgat-attgaatc-aatcaaaactttcaacaacggatctcttggttctggcatcgatgaagaacgcagcgaaatgcgataagtaatgtgaattgcagaattcagtgaatcatcgaatctttgaacgcacattgcgcccctcggtattccggggggcatgcctgttcgagcgtcatt-acacccctccagcctcg-ctggtttttggatg---ccgcgga--------tgcat-agtctgcgcgtcttaatgt---cgc-cggccggac----cgaccg-tct-c-taagcgttgtggtaacag------ttcgctt-gtgggcac-----gggagggacgca-------gccgtt-aaacctct-----------atcacaggttgacctcggatcaggtagggatacccgctgaacttaagcatatcnnnnnnnnnnnnnNNNNNNNNNNNNNNNNNNNNNNNNNNNNNNNNNNNNNNNNNN---NNNNNNN--NNNNNNNNNN---NNNNNNNNNNNNNNNNNNNNNNNNNNNN-NNNN--NNNNNNNNNNNNNNNNNNNNNNNNNNNNNNNNNNNNNNNNNNNNNNNNNNNNNNNNNNNNNN---------NNNNNNNNNNNNNNNNNNNNNNNNNNNNNNNNNNNNNNNNNNNNNNNNNNNNNNNNNNNNNNNNNNNNNNNNNNNNNNNNNNNNNNNNNNNNNNNNNNNNNNNNNNNNNNNNNNNNNNNNNNNNNNNNNNNNNNNNNNNNNNNNNNNNNNNNNNNNNNNNNNNNNNNNNNNNNNNNNNNNNNNNNNNNNNNNNNNNNNNNNNNNNNNNNNNNNNNNNNNNNNNNNNNNNNNNNNNNNNNNNNNNNNNNNNNNNNNNNNNNNNNNNNNNNNNNNNNNNNNNNNNNNNNNNNNNNNNNNNNNNNNNNNNNNNNNNNNNNNNNNNNNNNNNNNNNNNNNNNNNNNNNNNNNNNNNNNNNNNNNNNNNNNNNNNNNNNNNNNNNNNNNNNNNNNNNNNNNNNNNNNNNNNNNNNNNNNNNNNNNNNNNNNNNNNNNNNNNNNNNNnnnnnnnnnnnnnnnnnnnnnnnnnnnnnnnnnnnnnnnnnnnnnnnnnnnnnnnnnnnnnnn---------------------nnnnnnnnnnnnnnnn---------nnnnnnnnnnnnnnnnnnnnnnnnnnnnnnnnnnnnnnnnnnnnnnnnnnnnnnnnnnnnnnnnnnnnnnnnnnnnnnnnnnnnnnnnnnnnnnnnnnnnnnnnnnnnnnnnnnnnnnnnnnnnnnnnnnnnnnnnnnnnnnnnnnnnnnnnnnnnnnnnnnnnnnnnnnnnnnnnnnnnnnnnnnnnnnnnnnnnnnnnnnnnnnnnnnnnnnnnnnnnnnnnnnnnnnnnnnnnnnnnnnnnnnnnnnnnnnnnnnnnnnnnnnnnnnnnnnnnnnnnnnnnnnnnnnnnnnnnnnnnnnnnnnnnnnnnnnnnnnnnnnnnnnnnnnnnnnnnnnnnnnnnnnnnnnnnnnnnnnnnnnnnnnnnnnnnnnnnnnnnnnnnnnnnnnnnnnnnnnnnnnnnnnnnnnnnnnnnnnnnnnnnnnnnnnnnnnnnnnnnnnnnnnnnnnnnnnnnnnnnnnnnnnnnnnnnnnnnnnnnnnnnnnnnnnnnnnnnnnnnnnnnnnnnnnnnnnnnnnnnnnnnnnnnnnnnnnnnnnnnnnnnnnnnnnnnnnnnnnnnnnnnnnnnn-nnnnnnnnnnnnnnnnnnnnnnnnnnnnnnnnnnnnnnnnnnnnnnnnnnnnnnnnnnnnnnnnnnnnnnnnnnnnnnnnnnnnnnnnnnnnnnnnnnnnnnnnnnnnnnnnnnnnnnnnnnnnnnnnnnnnnnnnnnnnnnnnnNNN--------------NNNNNNNNNNNNN----------------------------NNNNNNNNNNNNNN-----------------------------nNNNNNNNNNNNNNNNNNNNNNNNNNNNNNNNNNNNNNNNNNNNNNn---------------------------------NNNNNNNNNNNN----------------------------------------------------------------------------------------NNNNNNNNNNNNNNNNNNNNNN---nnnnnn------------NNNNNNNNNNNNNNNNNNNNNNNNNNNN---NNNNNNNNNNNNNNNNNNNNNNNNNNNNNNNNNNNNNNNNNNNNNNNNNNNNNNNNNNNNNNNNNNNNNNNNNNNNNNNNNNNNNNNNNNNNNNNNNNNNNNNNNNNNNNNNNNNNNNNNNNNNNNn-----NNNNNNNNNNNNNNNNNNNN--NNNNNNNNNNN----NNNNNNNNNNNNNNNNNNNNNNNNNNNNN
>Xenopenidiella_nigrescens_CBMAI_1943_T
cctagtaacggcga-gtgaagcggcaacagctcaaatttgaaatctggcgcaagcccgagttgtaatttgtag-aggatgcttctgggcagcg-gccggtctaagttccttggaacaggacgtcacagagggtgagaat-cccgtatgtgatcgg-ttggcacccgctacgtagctccttcgacgagtcgagt-tgtttgggaatgcagctctaaatgggaggtaaatgccttctaaagctaaataccggccagagaccgatagcgcacaagtagagtgatcgaaagatgaaaagcacttt-ggaaagagagttaaaaagcacgtgaaattgttgaaagggaagcgcatgcaaccagacttgtcggcgg-tgttccgccggtcttct--gac--cggtctac-tcgccgtcggcaggccagcatcatctgggtgcgccggataaaggccttgggaatgtagctcctc------ggagtgttatagccctcggtgcaatacggtgccgcccgggtgaggtccgcgcttcggctaggatgctggcgtaatggttgtctgcggcccgtcttgaaacacggaccaaggagtctaacatctatgcgagtgttc-gggtgtcaaacccctacgcgcaatgaaagtgaacggaggtgggaact----------------------------tc----ggtgcaccatcgaccgatcctgatgtc--ctcggatggatttgagtaagagcatagctgttgggacccgaaagatggtgaactatgcctgaatagggtgaagccagaggaaactct------ggtggaggctcgcagcggttctgacgtgcaaatcgatcgtcaaatttgggtatannnnnnnnnnnnnnnnnnnnnnnnncgtaggtgaacctgcggagggatcattact-gagtgag---cgc-tctc-g-ggc-gcgacct-ccaa-ccctttgt-a--atccg--ac------catgttgcctcgggggcgaccc--g---gcc----ttcgggcg-tc--ggggcccccggcgg-a--c-cta------taactctgcatc-tt------tg-cgtctgagta--tgat-attgaatc-aatcaaaactttcaacaacggatctcttggttctggcatcgatgaagaacgcagcgaaatgcgataagtaatgtgaattgcagaattcagtgaatcatcgaatctttgaacgcacattgcgcccctcggtattccggggggcatgcctgttcgagcgtcatt-acacccctccagcctag-ctggttattgggcg---tcgcgga--------tgcac-agtctgcgcgccttaatgt---cgc-cggccggac----cgaccg-tct-c-taagcgttgtggtaacag------ttcgctt-gcgggcac-----gggagggacgca-------gccgtt-aaacctct-----------atcacaggttgacctcggatcaggtagggatacccgctgaacttaagcatatcaataannnnnnnnNNNNNNNNNNNNNNNNNNNNNNNNNNNNNNNNNNNNNNNNNN---NNNNNNN--NNNNNNNNNN---NNNNNNNNNNNNNNNNNNNNNNNNNNNN-NNNN--NNNNNNNNNNNNNNNNNNNNNNNNNNNNNNNNNNNNNNNNNNNNNNNNNNNNNNNNNNNNNN---------NNNNNNNNNNNNNNNNNNNNNNNNNNNNNNNNNNNNNNNNNNNNNNNNNNNNNNNNNNNNNNNNNNNNNNNNNNNNNNNNNNNNNNNNNNNNNNNNNNNNNNNNNNNNNNNNNNNNNNNNNNNNNNNNNNNNNNNNNNNNNNNNNNNNNNNNNNNNNNNNNNNNNNNNNNNNNNNNNNNNNNNNNNNNNNNNNNNNNNNNNNNNNNNNNNNNNNNNNNNNNNNNNNNNNNNNNNNNNNNNNNNNNNNNNNNNNNNNNNNNNNNNNNNNNNNNNNNNNNNNNNNNNNNNNNNNNNNNNNNNNNNNNNNNNNNNNNNNNNNNNNNNNNNNNNNNNNNNNNNNNNNNNNNNNNNNNNNNNNNNNNNNNNNNNNNNNNNNNNNNNNNNNNNNNNNNNNNNNNNNNNNNNNNNNNNNNNNNNNNNNNNNNNNNNNNNNNNNNNNNNCACAACATTACAGGACAAAGACGGCGATGGTACACCTTCAACCCTCTTCTCTCCCTCCGACGC--------------------AACTCACTAACTCTCCC---------GTCCAGGCCAGATCACCACAAAAGAACTAGGCACCGTCATGCGCTCCCTCGGTCAGAACCCCTCCGAGTCCGAACTGCAAGACATGATCAACGAGGTCGACGCCGACAACAACGGCACCATCGACTTCCCCGAGTTCCTGACCATGATGGCGCGCAAGATGAAGGACACCGACAGCGAGGAGGAGATCCGCGAGGCTTTCAAGGTGTTTGACCGCGATAACAATGGTTTCATTTCAGCGGCTGAGCTGAGACATGTCATGACGAGCATTGGCGAGAAGTTGACGGATGATGAGGTGGATGAGATGATCCnnnnnnnnnnnnnnnnnnnnnnnnnnnnnnnnnnnnnnnnnnnnnnnnnnnnnnnnnnnnnnnnnnnnnnnnnnnnnnnnnnnnnnnnnnnnnnnnnnnnnnnnnnnnnnnnnnnnnnnnnnnnnnnnnnnnnnnnnnnnnnnnnnnnnnnnnnnnnnnnnnnnnnnnnnnnnnnnnnnnnnnnnnnnnnnnnnnnnnnnnnnnnnnnnnnnnnnnnnnnnnnnnnnnnnnnnnnnnnnnnnnnnnnnnnnnnnnnnnnn-nnnnnnnnnnnnnnnnnnnnnnnnnnnnnnnnnnnnnnnnnnnnnnnnnnnnnnnnnnnnnnnnnnnnnnnnnnnnnnnnnnnnnnnnnnnnnnnnnnnnnnnnnnnnnnnnnnnnnnnnnnnnnnnnnnnnnnnnnnnnnnnnnNNN--------------NNNNNNNNNNNNN----------------------------NNNNNNNNNNNNNN-----------------------------nNNNNNNNNNNNNNNNNNNNNNNNNNNNNNNNNNNNNNNNNNNNNNn---------------------------------NNNNNNNNNNNN----------------------------------------------------------------------------------------NNNNNNNNNNNNNNNNNNNNNN---nnnnnn------------NNNNNNNNNNNNNNNNNNNNNNNNNNNN---NNNNNNNNNNNNNNNNNNNNNNNNNNNNNNNNNNNNNNNNNNNNNNNNNNNNNNNNNNNNNNNNNNNNNNNNNNNNNNNNNNNNNNNNNNNNNNNNNNNNNNNNNNNNNNNNNNNNNNNNNNNNNNn-----NNNNNNNNNNNNNNNNNNNN--NNNNNNNNNNN----NNNNNNNNNNNNNNNNNNNNNNNNNNNNN
>Xenopenidiella_rigidophora_CBS_314.95_T
cctagtaacggcga-gtgaagcggcaacagctcaaatttgaaatctggcgcaagcccgagttgtaatttgtag-aggatgcttctgggcagcg-gccggtctaagttccttggaacaggacgtcatagagggtgagaat-cccgtatgcgaccgg-ttggcacccgtcacgtagctccttcgacgagtcgagt-tgtttgggaatgcagctctaaatgggaggtaaatgccttctaaagctaaataccggccagagaccgatagcgcacaagtagagtgatcgaaagatgaaaagcacttt-ggaaagagagttaaaaagcacgtgaaattgttgaaagggaagcgcatgcaaccagacttgtcggcgg-tgttccgccggtcttct--gac--cggtctac-tcgccgtcggcaggccagcatcatctgggtgcgccggataaagacgtggggaatgtagctcctc------ggagtgttatagccccacgtgcaatacggtgccgcccgggtgaggtccgcgcttcggctaggatgctggcgtaatggttgtctgcggcccgtcttgaaacacggaccaaggagtctaacatctatgcgagtgttc-gggtgtcaaacccctacgcgcaatgaaagtgaacggaggtgggaact----------------------------tc----ggtgcaccatcgaccgatcctgatgtc--ctcggatggatttgagtaagagcatagctgttgggacccgaaagatggtgaactatgcctgaatagggtgaagccagaggaaactct------ggtggaggctcgcagcggttctgacgtgcaaatcgatcgtcaaatttgggtataggggcgaaagactaatcgaaccatcnnnnnnnnnnnnnnnnnagggatcattact-gagtgac---ggc-cctc-g-ggc-tcgacct-ccaa-ccctttgt-a--atccg--ac------catgttgcctcgggggcgaccc--g---gcc----ttcgggcg-tc--ggggcccccggtgg-a-cc-cct------caacactgcatc-tt------tg-cgtctgagtt--tgat-attgaatc-aatcaaaactttcaacaacggatctcttggttctggcatcgatgaagaacgcagcgaaatgcgataagtaatgtgaattgcagaattcagtgaatcatcgaatctttgaacgcacattgcgccccttggtattccggggggcatgcctgttcgagcgtcatt-acacccctccagcctcg-ctggttgttgggcg--tccgcgga--------tgcat-agtctgcgcgcctcaatgt---cgc-cggccggac----cgaccg-tct-c-taagcgttgtggtaacag------ttcgctt-gcgggcac-----gggagggacgtc-------gccgtt-aaaccttttc---------attccaggttgacctcggatcaggtagggatacccgctgaacttaagcatatcaataagcggaggaNNNNNNNNNNNNNNNNNNNNNNNNNNNNNNNNNNNNNNNNNN---NNNNNNN--NNNNNNNNNN---NNNNNNNNNNNNNNNNNNNNNNNNNNNN-NNNN--NNNNNNNNNNNNNNNNNNNNNNNNNNNNNNNNNNNNNNNNNNNNNNNNNNNNNNNNNNNNNN---------NNNNNNNNNNNNNNNNNNNNNNNNNNNNNNNNNNNNNNNNNNNNNNNNNNNNNNNNNNNNNNNNNNNNNNNNNNNNNNNNNNNNNNNNNNNNNNNNNNNNNNNNNNNNNNNNNNNNNNNNNNNNNNNNNNNNNNNNNNNNNNNNNNNNNNNNNNNNNNNNNNNNNNNNNNNNNNNNNNNNNNNNNNNNNNNNNNNNNNNNNNNNNNNNNNNNNNNNNNNNNNNNNNNNNNNNNNNNNNNNNNNNNNNNNNNNNNNNNNNNNNNNNNNNNNNNNNNNNNNNNNNNNNNNNNNNNNNNNNNNNNNNNNNNNNNNNNNNNNNNNNNNNNNNNNNNNNNNNNNNNNNNNNNNNNNNNNNNNNNNNNNNNNNNNNNNNNNNNNNNNNNNNNNNNNNNNNNNNNNNNNNNNNNNNNNNNNNNNNNNNNNNNNNNNNNNNNNNNNNNNnnnnnnnnnnnnnnnnnnnnnnnnnnnnnnnnnnnnnnnnnnnnnnnnnnnnnnnnnnnnnnnnn-------------------nnnnnnnnnnnnnnnn---------nnnnnnnnnnnnnnnnnnnnnnnnnnnnnnnnnnnnnnnnnnnnnnnnnnnnnnnnnnnnnnnnnnnnnnnnnnnnnnnnnnnnnnnnnnnnnnnnnnnnnnnnnnnnnnnnnnnnnnnnnnnnnnnnnnnnnnnnnnnnnnnnnnnnnnnnnnnnnnnnnnnnnnnnnnnnnnnnnnnnnnnnnnnnnnnnnnnnnnnnnnnnnnnnnnnnnnnnnnnnnnnnnnnnnnnnnnnnnnnnnnnnnnnnnnnnnnnnnnnnnnnnnnnnnnnnnnnnnnnnnnnnnnnnnnnnnnnnnnnnnnnnnnnnnnnnnnnnnnnnnnnnnnnnggcgcaggtgttccgcctcaagttcacccagctcgtgaaagatatccggggctatctccaccgctgcgtcgagagcaaccgcgaattcaacgtcaccctcgccgtgaaaagcaacatcatcacggcggggttgaggtactgcctcgcaacgggcaattggggcgatcagaagaaagccgcgtccgccaaagcgggcgtgagccaggtcctgaaccgctacacctacgcttctacgctctcc-catctgcgccgcacgaacacaccgatcggtcgcgacggcaagatcgctaagccccnnnnnnnnnnnnnnnnnnnnnnnnnnnnnnnnnnnnnnnnnnnnnnnnnnnnnnnnnnnnnnnnnnnnnnnnnnnnnnnnnnnnnnnnnnNNN--------------NNNNNNNNNNNNN----------------------------NNNNNNNNNNNNNN-----------------------------nNNNNNNNNNNNNNNNNNNNNNNNNNNNNNNNNNNNNNNNNNNNNNn---------------------------------NNNNNNNNNNNN----------------------------------------------------------------------------------------NNNNNNNNNNNNNNNNNNNNNN---nnnnnn------------NNNNNNNNNNNNNNNNNNNNNNNNNNNN---NNNNNNNNNNNNNNNNNNNNNNNNNNNNNNNNNNNNNNNNNNNNNNNNNNNNNNNNNNNNNNNNNNNNNNNNNNNNNNNNNNNNNNNNNNNNNNNNNNNNNNNNNNNNNNNNNNNNNNNNNNNNNNn-----NNNNNNNNNNNNNNNNNNNN--NNNNNNNNNNN----NNNNNNNNNNNNNNNNNNNNNNNNNNNNN
>Xenopenidiella_tarda_DOC248_T
cctagtaacggcga-gtgaagcggcaacagctcaaatttgaaatctggcgcaagcccgagttgtaatttgtag-aggatgcttctgggcagcg-gccggtctaagttccttggaacaggacgtcacagagggtgagaat-cccgtatgtgatcgg-ttggcacccgctacgtagctccttcgacgagtcgagt-tgtttgggaatgcagctctaaatgggaggtaaatgccttctaaagctaaataccggccagagaccgatagcgcacaagtagagtgatcgaaagatgaaaagcacttt-ggaaagagagttaaaaagcacgtgaaattgttgaaagggaagcgcatgcaaccagacttgtcggcgg-tgttccgccggtcttct--gac--cggtctac-tcgccgtcggcaggccagcatcatctgggtgcgccggataaaggccttgggaatgtagctcctc------ggagtgttatagcccttggtgcaatacggtgccgcccgggtgaggtccgcgcttcggctaggatgctggcgtaatggttgtctgcggcccgtcttgaaacacggaccaaggagtctaacatctatgcgagtgttc-gggtgtcaaacccctacgcgcaatgaaagtgaacggaggtgggaact----------------------------tc----ggtgcaccatcgaccgatcctgatgtc--ctcggatggatttgagtaagagcatagctgttgggacccgaaagatggtgaactatgcctgaatagggtgaagccagaggaaactct------ggtggaggctcgcagcggttctgacgtgcaaatcgatcgtcaaatttgggnnnnnnnnnnnnnnnnnnnnnnnnnnnnncgtaggtgaacctgcggagggatcattact-gagtgag---cgt-cctc-g-ggc-gcgacct-ccaacccttttgt-a--ttccg--ac------catgttgcctcgggggtgaccc--g---gcc----ttcgggcg-tc--ggggcccccggtgg-a-cc-cta------taactctgcatc-tc------tg-cgtctgagta--tgat-attgaatc-aatcaaaactttcaacaacggatctcttggttctggcatcgatgaagaacgcagcgaaatgcgataagtaatgtgaattgcagaattcagtgaatcatcgaatctttgaacgcacattgcgcccctcggtattccggggggcatgcctgttcgagcgtcatt-acacccctccagcctcg-ctgggttttggacg--tccgcggagc------------aatctgcgcgccttaatgt---cgc-cggccggac----cgaccg-tct-c-taagcgttgtagtaacag------ttcgctt-gcgggcac-----gggagggacgtc-------gccgttaaaacctct-----------atcacaggttgacctcggatcaggtagggatacccgctgaacttaagcatatcaataagcggaggnNNNNNNNNNNNNNNNNNNNNNNNNNNNNNNNNNNNNNNNNNN---NNNNNNN--NNNNNNNNNN---NNNNNNNNNNNNNNNNNNNNNNNNNNNN-NNNN--NNNNNNNNNNNNNNNNNNNNNNNNNNNNNNNNNNNNNNNNNNNNNNNNNNNNNNNNNNNNNN---------NNNNNNNNNNNNNNNNNNNNNNNNNNNNNNNNNNNNNNNNNNNNNNNNNNNNNNNNNNNNNNNNNNNNNNNNNNNNNNNNNNNNNNNNNNNNNNNNNNNNNNNNNNNNNNNNNNNNNNNNNNNNNNNNNNNNNNNNNNNNNNNNNNNNNNNNNNNNNNNNNNNNNNNNNNNNNNNNNNNNNNNNNNNNNNNNNNNNNNNNNNNNNNNNNNNNNNNNNNNNNNNNNNNNNNNNNNNNNNNNNNNNNNNNNNNNNNNNNNNNNNNNNNNNNNNNNNNNNNNNNNNNNNNNNNNNNNNNNNNNNNNNNNNNNNNNNNNNNNNNNNNNNNNNNNNNNNNNNNNNNNNNNNNNNNNNNNNNNNNNNNNNNNNNNNNNNNNNNNNNNNNNNNNNNNNNNNNNNNNNNNNNNNNNNNNNNNNNNNNNNNNNNNNNNNNNNNNNNNNNNCGCACAACCGCAGGACAAGGACGGCGATGGTACACCTCTCACCACCTCTCCCTCATCCACGCAAC-------------------TCCCACTGACCCTCTA---------CATCAGGCCAGATCACCACAAAAGAACTCGGCACCGTCATGCGCTCCCTCGGCCAGAACCCATCCGAGTCTGAACTCCAAGACATGATCAACGAGGTCGACGCCGACAACAACGGCACGATTGACTTCCCAGAGTTTCTGACCATGATGGCGCGCAAGATGAAAGATACCGACAGCGAAGAGGAGATTCGCGAGGCTTTCAAGGTCTTCGACCGCGATAACAATGGCTTCATCTCTGCAGCCGAGCTGAGGCATGTCATGACGAGCATCGGCGAGAAGTTGACGGACGATGAGGTGGATGAGATGATNNnnnnnnnnnnnnnnnnnnnnnnnnnnnnnnnnnnnnnnnnnnnnnnnnnnnnnnnnnnnnnnnnnnnnnnnnnnnnnnnnnnnnnnnnnnnnnnnnnnnnnnnnnnnnnnnnnnnnnnnnnnnnnnnnnnnnnnnnnnnnnnnnnnnnnnnnnnnnnnnnnnnnnnnnnnnnnnnnnnnnnnnnnnnnnnnnnnnnnnnnnnnnnnnnnnnnnnnnnnnnnnnnnnnnnnnnnnnnnnnnnnnnnnnnnnnnnnnnnnnn-nnnnnnnnnnnnnnnnnnnnnnnnnnnnnnnnnnnnnnnnnnnnnnnnnnnnnnnnnnnnnnnnnnnnnnnnnnnnnnnnnnnnnnnnnnnnnnnnnnnnnnnnnnnnnnnnnnnnnnnnnnnnnnnnnnnnnnnnnnnnnnnnnttt--------------cttatcgccagtg----------------------------acactgaggggcaa-----------------------------tccttggtggggcgcgaattttgtgggccacgttgtgagcgctctgc---------------------------------gctgccgacgat----------------------------------------------------------------------------------------gaacgcagcgcactccatcaga----tgcac------------tacacttacgaacattggctgacatact---ctcacaggaagccgccgagttgggcaagggctccttcaagtacgcatgggtgctcgacaagctgaaggccgagcgtgagcgtggtatcacgatcgacattgccctctggaagttcgagactcccaag-----tactatgtcaccgtcatcga--cgctccgggtc----accgtgacttcatcaagaacatgatcann
>Xenophacidiella_pseudocatenata_CBS128776
nnnnnnnnnnnnnn-nngaagcggcaacagctcaaatttgaaatctggcgcaagcccgagttgtaatttgtag-aggatgtttcagggcagcg-gccggtctaagttccttggaacaggacgtcatagagggtgagaat-cccgtatgcgaccgg-ttggcacccgtcacgaaactccttcgacgagtcgagt-tgtttgggaatgcagctctaaatgggaggtaaatttcttctaaagctaaataccggccagagaccgatagcgcacaagtagagtgatcgaaagatgaaaagcacttt-ggaaagagagttaaaaagcacgtgaaattgttgaaagggaagcgcatgcaaccagacttgtcggcgg-tgttccgccggtcttct--gac--cggtctac-tcgctgccggcaggccagcatcacttggggccgttggataaaggc-tcgggaatgtagctcctc------ggagtgttatagcccggcgcacaatacgacgtgtcccgagtgaggtccgcgcttcggctaggatgctggcgtaatggtcgtttgcggcccgtcttgaaacacggaccaaggagtctaacatctatgcgagtgttc-gggtgtcaaacccctacgcgtaatgaaagtaaacggaggtgggagct--------------------------------tcggcgcaccatcgaccgatcctgatgtc--ttcggatggatttgagtatgagcatagctgttgggacccgaaagatggtgaactatgcctgaatagggtgaagccagaggaaactct------ggtggannnnnnnnnnnnnnnnnnnnnnnnnnnnnnnnnnnnnnnnnnnnnnnnnnnnnnnnnnnnnnnnnnnnnnnnnnnnnnnnnnnnnnnnnnnnnnnnnnnnnnn-nnnnnnn---nnn-nnnn-n-nnn-nnnnnnn-nnnnnnnnnnnnn-n--nnnnn--nnn-----nnnnnnnnnnnnnnnnnnnnnn--n---nnn----nnnnnnnn-----nnnnnnnnnnnnnn-n-nn-nnn------nnnnnnnnnnnn-nn------nn-nnnnnnnnnn--nnnn-nnnnnnnn-nnnnnnnnnnnnnnnnnnnnnnnnnnnnnnnnnnnnnnnnnnnnnnnnnnnnnnnnnnnnnnnnnnnnnnnnnnnnnnnnnnnnnnnnnnnnnnnnnnnnnnnnnnnnnnnnnnnnnnnnnnnnnnnnnnnnnnnnnnnnnnnnnnnnnnnnnnnnnnnnnnnnnnnnnnnnnnnnnnnnnnnnnnnnnnnnnnn-nnnnnnnnnnn----------nnnnnnnnnnnnnnnnnnnnn---nnn-nnnnnnnnn----nnnnnn-nnn-n-nnnnnnnnnnnnnnnnnn-----nnnnnnnn-nnnnnnnnn----nnnnnnnnnnnn------nnnnnnnnnnnnnnnnnnn--------nnnnnnnnnnnnnnnnnnnnnnnnnnnnnnnnnnnnnnnnnnnnnnnnnnnnnnnnnnnnnnnnnnNNNNNNNNNNNNNNNNNNNNNNNNNNNNNNNNNNNNNNNNNN---NNNNNNN--NNNNNNNNNN---NNNNNNNNNNNNNNNNNNNNNNNNNNNN-NNNN--NNNNNNNNNNNNNNNNNNNNNNNNNNNNNNNNNNNNNNNNNNNNNNNNNNNNNNNNNNNNNN---------NNNNNNNNNNNNNNNNNNNNNNNNNNNNNNNNNNNNNNNNNNNNNNNNNNNNNNNNNNNNNNNNNNNNNNNNNNNNNNNNNNNNNNNNNNNNNNNNNNNNNNNNNNNNNNNNNNNNNNNNNNNNNNNNNNNNNNNNNNNNNNNNNNNNNNNNNNNNNNNNNNNNNNNNNNNNNNNNNNNNNNNNNNNNNNNNNNNNNNNNNNNNNNNNNNNNNNNNNNNNNNNNNNNNNNNNNNNNNNNNNNNNNNNNNNNNNNNNNNNNNNNNNNNNNNNNNNNNNNNNNNNNNNNNNNNNNNNNNNNNNNNNNNNNNNNNNNNNNNNNNNNNNNNNNNNNNNNNNNNNNNNNNNNNNNNNNNNNNNNNNNNNNNNNNNNNNNNNNNNNNNNNNNNNNNNNNNNNNNNNNNNNNNNNNNNNNNNNNNNNNNNNNNNNNNNNNNNNNNNNNnnnnnnnnnnnnnnnnnnnnnnnnnnnnnnnnnnnnnnnnnnnnnnnnnnnnnnnnnnnnnnnnn-------------------nnnnnnnnnnnnnnnn---------nnnnnnnnnnnnnnnnnnnnnnnnnnnnnnnnnnnnnnnnnnnnnnnnnnnnnnnnnnnnnnnnnnnnnnnnnnnnnnnnnnnnnnnnnnnnnnnnnnnnnnnnnnnnnnnnnnnnnnnnnnnnnnnnnnnnnnnnnnnnnnnnnnnnnnnnnnnnnnnnnnnnnnnnnnnnnnnnnnnnnnnnnnnnnnnnnnnnnnnnnnnnnnnnnnnnnnnnnnnnnnnnnnnnnnnnnnnnnnnnnnnnnnnnnnnnnnnnnnnnnnnnnnnnnnnnnnnnnnnnnnnnnnnnnnnnnnnnnnnnnnnnnnnnnNNNNNNNNNNNNNNNNNNNNNNNNNNNNNNNNNNCCTGAAGTTCTCACAGCTCGTCAAAGACATCAGGCAATACCTTCACCGCTGCGTTGAGCAAGGCCGCGACTTCAACATCACTCTTGCGGTGAAATCGAACATCATCACCTCCGGATTGCGTTATTGTCTTGCCACAGGTAATTGGGGCGATCAGAAGAAGGCTGCTTCGGCGAAGGCCGGTGTCAGTCAGGTGCTCAATCGATACACGTACGCTTCCACGCTCTCT-CACTTACGGAGAACGAACACACCCATTGGCCGCGATGGCAAGATTGCAAAGCCGANNNNNNNNNNNNNNNNNNNNNNNNNNNNNNNNNNNNNNNNNNNNNNNNNNNNNNNNNNNNNNNNNNNNNNNNNNNNNNNNNNNNNNNNNNNNNN-------------NNNNNNNNNNNNNNN--------------------------NNNNNNNNNNNNNN------------------------------NNNNNNNNNNNNNNNNNNNNNNNNNNN---------NNNNNNNNNNNNNNNNNN--------------------NNNNNNNNNNNNNNNNNNNNNNNNNN----------------NNNNNNNNNNNNN-NNNNNNNNNNNNNNNNNNNNNNNNNN-----------------------NNNNNNNNNNNNNNNNNNNNNN------------------NNNNNNNNNNNNNNNNNNNNNNNNNNNNNNNNN-NNNNNNNNNNNNNNNNNNNNNNNNNNNNNNNNNNNNNNNNNNNNNNNNNNNNNNNNNNNNNNNNNNNNNNNNNNNNNNNNNNNNNNNNNNNNNNNNNNNNNNNNNNNNNNNNNNNNNNNNNNNNNN------NNNNNNNNNNNNNNNNNNNN--NNNNNNNNNNN----NNNNNNNNNNNNNNNNNNNNNNNNNNNNN
>Xenoteratosphaeria_jonkershoekensis_CBS122897
cctagtaacggcgaagtgaagcggcaacagctcaaatttgaaatctggcgcaagcccgagttgtaatttgcagaaggatgcttctgggcagcg-gccggtctaagttccttggaacaggacgtcatagagggtgagaat-cccgtatgcgaccgg-ttggcacccgtcacgtagctccttcgacgagtcgagt-tgtttgggaatgcagctctaaatgggaggtaaatgtcttctaaagctaaataccggccagagaccgatagcgcacaagtagagtgatcgaaagatgaaaagcacttt-ggaaagagagttaaaaagcacgtgaaattgttgaaagggaagcgcatgcaaccagacttgtcggcgg-tgttccgccggtctttt--gac--cggtctac-tcgccgccggcaggccagcatcgtctgggagcgccggagaaaggcgccgggaatgtagcccctc------ggggtgttatagcccggtgcacaatacggcgcctcccgggcgaggtccgcgcttcggctaggatgctggcgtaatggtcgtttgcggcccgtcttgaaacacggaccaaggagtctaacatctatgcgagtgttc-gggtgtcaaacccctacgcgtaatgaaagtgaacggaggtgggaacc----------------------------gcaa--ggtgcaccatcgaccgatcctgatgtc--ttcggatggatttgagtaagagcatagctgttgggacccgaaagatggtgaactatgcctgaatagggtgaagccagaggaaactct------ggtggaggctcgcagcggttctgacgtgcaaatcgatcgtcaaatttgggtataggggcgaaagactaatcgaaccatcnnnnnnnnnnnnnnnnnnnnnnnnnnnnnn-nnnnnnn---nnn-nnnn-n-nnn-nnnnnnn-nnnnnnnnnnnnn-n--nnnnn--nnn-----nnnnnnnnnnnnnnnnnnnnnn--n---nnn----nnnnnnnn-----nnnnnnnnnnnnnn-n-nn-nnn------nnnnnnnnnnnn-nn------nn-nnnnnnnnnn--nnnn-nnnnnnnn-nnnnnnnnnnnnnnnnnnnnnnnnnnnnnnnnnnnnnnnnnnnnnnnnnnnnnnnnnnnnnnnnnnnnnnnnnnnnnnnnnnnnnnnnnnnnnnnnnnnnnnnnnnnnnnnnnnnnnnnnnnnnnnnnnnnnnnnnnnnnnnnnnnnnnnnnnnnnnnnnnnnnnnnnnnnnnnnnnnnnnnnnnnnnnnnnnnn-nnnnnnnnnnn----------nnnnnnnnnnnnnnnnnnnnn---nnn-nnnnnnnnn----nnnnnn-nnn-n-nnnnnnnnnnnnnnnnnn-----nnnnnnnn-nnnnnnnnn----nnnnnnnnnnnn------nnnnnnnnnnnnnnnnnnn--------nnnnnnnnnnnnnnnnnnnnnnnnnnnnnnnnnnnnnnnnnnnnnnnnnnnnnnnnnnnnnnnnnnNNNNNNNNNNNNNNNNNNNNNNNNNNNNNNNNNNNNNNNNNN---NNNNNNN--NNNNNNNNNN---NNNNNNNNNNNNNNNNNNNNNNNNNNNN-NNNN--NNNNNNNNNNNNNNNNNNNNNNNNNNNNNNNNNNNNNNNNNNNNNNNNNNNNNNNNNNNNNN---------NNNNNNNNNNNNNNNNNNNNNNNNNNNNNNNNNNNNNNNNNNNNNNNNNNNNNNNNNNNNNNNNNNNNNNNNNNNNNNNNNNNNNNNNNNNNNNNNNNNNNNNNNNNNNNNNNNNNNNNNNNNNNNNNNNNNNNNNNNNNNNNNNNNNNNNNNNNNNNNNNNNNNNNNNNNNNNNNNNNNNNNNNNNNNNNNNNNNNNNNNNNNNNNNNNNNNNNNNNNNNNNNNNNNNNNNNNNNNNNNNNNNNNNNNNNNNNNNNNNNNNNNNNNNNNNNNNNNNNNNNNNNNNNNNNNNNNNNNNNNNNNNNNNNNNNNNNNNNNNNNNNNNNNNNNNNNNNNNNNNNNNNNNNNNNNNNNNNNNNNNNNNNNNNNNNNNNNNNNNNNNNNNNNNNNNNNNNNNNNNNNNNNNNNNNNNNNNNNNNNNNNNNNNNNNNNNNNNNNNNNnnnnnnnnnnnnnnnnnnnnnnnnnnnnnnnnnnnnnnnnnnnnnnnnnnnnnnnnnnnnnn-----------------------nnnnnnnnnnnnnnnn--------nnnnnnnnnnnnnnnnnnnnnnnnnnnnnnnnnnnnnnnnnnnnnnnnnnnnnnnnnnnnnnnnnnnnnnnnnnnnnnnnnnnnnnnnnnnnnnnnnnnnnnnnnnnnnnnnnnnnnnnnnnnnnnnnnnnnnnnnnnnnnnnnnnnnnnnnnnnnnnnnnnnnnnnnnnnnnnnnnnnnnnnnnnnnnnnnnnnnnnnnnnnnnnnnnnnnnnnnnnnnnnnnnnnnnnnnnnnnnnnnnnnnnnnnnnnnnnnnnnnnnnnnnnnnnnnnnnnnnnnnnnnnnnnnnnnnnnnnnnnnnnnnnnnnnnnnnnnnnnnnnnnnnnnnnnnnnnnnnnnnnnnnnnnnnnntccagcagctggcgaaggatatgcgtgggtatttgcatcggagtgttgagacggggaaggagttcaacatcactcttgccgtcaaacatacgatcttgacgtcgggtctgcggtattgtctcgcgacggggaattggggtgatcagaagaaggctgcttcggcgaaagctggtgttagtcaagtgctgaatcgatatacctacgcctctacactctca-catcttcggcggacgaatacacctatcgggagagatggcaagatcgctaagccccnnnnnnnnnnnnnnnnnnnnnnnnnnnnnnnnnnnnnnnnnnnnnnnnnnnnnnnnnnnnnnnnnnnnnnnnnnnnnnnnnnnnnnnnnnNNNN-------------NNNNNNNNNNNNNNN--------------------------NNNNNNNNNNNNNN------------------------------NNNNNNNNNNNNNNNNNNNNNNNNNNN---------NNNNNNNNNNNNNNNNNN--------------------NNNNNNNNNNNNNNNNNNNNNNNNNN----------------NNNNNNNNNNNNN-NNNNNNNNNNNNNNNNNNNNNNNNNN-----------------------NNNNNNNNNNNNNNNNNNNNNN------------------NNNNNNNNNNNNNNNNNNNNNNNNNNNNNNNNN-NNNNNNNNNNNNNNNNNNNNNNNNNNNNNNNNNNNNNNNNNNNNNNNNNNNNNNNNNNNNNNNNNNNNNNNNNNNNNNNNNNNNNNNNNNNNNNNNNNNNNNNNNNNNNNNNNNNNNNNNNNNNNN------NNNNNNNNNNNNNNNNNNNN--NNNNNNNNNNN----NNNNNNNNNNNNNNNNNNNNNNNNNNNNN
