# Supplementary material for: ﻿Novel endophytic fungi from Pinus: introducing three new genera and six new species within Capnodiales (Ascomycota, Dothideomycetes) sensu lato
Source: IMA Fungus. 2025 Dec 11;16:e175931. doi: 10.3897/imafungus.16.175931 (PMC12715516; doi:10.3897/imafungus.16.175931)
Supplement: Supplementary material 10 — ZasmidiumITS-LSU-RPB2 alignment [file imafungus-16-e175931-s010.fas]

>NF622
CCAG-TGGAA--ACTACCCCATAAATTGCCGGTG--CGGCGC--GGAGGAGAGGCGCT-TATCAAA-GGTGTTGCGAATCTCTGC-TGCGGCGAGTCGGCCACTC----TGAAATTCCGCGCGCCCAGTC-------TGGGCGC-TGC-GGGTTATGGTTCGGTCCGAACTAACCACATTACTGCGAGCCTGTCCGTACGGGGGGCCTTATGGTCCCCCGCGTTACACGCAAGTTTCTAAGCTACTAAGTGACTTAAGACGTTAAGTGTAATGAATAGCGTAAAGCGACGCAAGAAGTAGCTACGGGCTTGGTTCTCTAGGCAACAACTTTCAAAACAAA-TTAAA--CAAATTTGAGGCTGCTGAGTCAATGCGTCCCAAA--CTA--CCCGAGGCCCCCGGGG-T-GCGGCG-------------CTTGCCGTCCCAGCGGGGGCTTCGTTGCTCCA--CCAAGTGTTTT-CCCAACCTCCA---------------------------------------GCCCGGG--CCTC--------------------------------------------------CGGG-AGTGAGTCATTACTcggcaacagctcaaatttgaaacctggcgcttgcgtccggattgtaatttgtagaggatgcttctgggcagcgggcggtctaagttccttggaaaaggacgtcatagagggtgagaaccccgtatgtgaccggcgcgcaccctccacgtagctccttcgacgagtcgagttgtttgggaatgcagctctaaatgggaggtaaatttcttctaaagctaaatattggcccgagaccgatagcgcacaagtagagtgatcgaaagatgaaaagcactttggaaagagagttaaaaagcacgtgaaattgttgaaagggaagcgtttcccaccagactccgcggcggtgttccgccggtcttctgaccggtccactcgccgccgtggggccagcatcgtctggggccgccggataagaccgtaggaatgtagctcatt---gagtgttatagcctgcggggatgcggcgcgccccgggcgaggtccgcgcttcggcaaggatgctggcgtaatggtgggcaacggcccgtcttgaaacacggaccaaggagtctaacatctatgcgagtgttcgggtgtcaaacccctacgcgtaatgaaagtgaacggaggt-gggagcttc--ggcgcaccatcgaccgatcctgatgtcctcggatggatttgagtaagagcatagctgttgggacccgaaagatggtgaactatgcctgaatagggtgaagccagaggaaactctggtggaggctcgcagcggttctgacgtgcaaatcgatcgtcaaaNNNNNNNNNNNNNNNNNNNNNNNNNNNNNatcgcaaagccaagacaacttcacaacacccattggggtcttgtatgtcccgccgaaacgccagaaggacaggcgtgtggcttggtgaagaacttgtcgctcatgtgctacgtgacagtcggtacgccagccacacctttgatcgacttcatgcgatctcgcgggctggatctactggaagagtacgaccctgtaatgaaccctaaagccacgaagatcttcctgaacggcacatgggtcggcgtacacaagaacgccggccagttgacggacatgttgcgtggactgcggagaaagggtgtgctcagcttcgaggtcaccatcattcgtgatgtgagagagcgcgagatcagaattttcactgacgctggccgtgtctgtcgaccgctctttgtcgttgacaacagccccaactcgcctgacaatggtagcctcgttctcaagcaggagcacatcattaagctccaacaggaccaggaggttctgggtcagctagagggagtcagcgaggaggagcgagaagcatctatcttcggttggaaaggcctagtcaacgctggtgtcgtagaatacctcgacgccgaagaagaagagaccgccatgatcatgatgacacccgaagacctcgaggagcatagaaacatgcgacaaggattcaacttcggcgaaggaaaccccgacccacacatgcgaatcaagccgaagcca--------------aaccagttcgttcgaacatggacgcactgcgaaatccatccagccatgatcttggggatctgcgccagtatcattccgttccctgacca
>NF649
NNNNNNNNAA--ACTACCCCATAAATTGCCGGCG--AGGCTGTGGCGTGAGCGGCGCT-TATCAAA-GGTGTTGCGAATCTCTG--CCCAGCGAGTCGGCCACTC----TGAAATTCCGCGCGCCCGCAA--A--GGCGGGTGC-TGC-GGGTTATGGCTCGGTCCGAGCTAACCGCATTACTGCGAGCCTGTCCGTACGGGGGGCCTTATGGTCCCCCGCGTTACACGCAAGTTTCTAAGCTACTAAGTGACTTAAGACGTTAAGTGTAATGAATAGCGTAAAGCGACGCAAGAAGTAGCTACGGGCTTGGTTCTCTAGGCAACAACTTTCAAAACTAA--TAAA--TAAACATGAGGCTGCTGAGTCAATGCGTCCCAAG--TTTACCCGGTGGCCCCCGGGGGC-GTGCGGCCGGCGCCTGCCGGCTGCCGCCCCAGCGGGGGCTCCGTTGTCCCA--CCAAGTGTTTT-CCCAACCTCCA---------------------------------------GCCCGGGGCCCCC--------------------------------------------------CGGG-AGTGAGCCATTACTcggcaacagctcaaatttgaaacctggcgcttgcgtccggattgtaatttgcagaggatgcttctgggcagcggccggtctaagttccttggaacaggacgtcatagagggtgagaatcccgtatgcgaccggcgcgcacccttcacgtagctccttcgacgagtcgagttgtttgggaatgcagctctaaatgggtggtaaattccatctaaagctaaatattggcccgagaccgatagcgcacaagtagagtgatcgaaagatgaaaagcactttggaaagagagttaaaaagcacgtgaaattgttgaaagggaagcgcttcccaccagactccgcggcggtgttccgccggccttttggccggtccactcgccgccgtggggccagcatcgtctggggccgccggataagaccgttgcaatgtagctccctcgggagtgttataggcagcggggatgcggcgcgccccgggcgaggtccgcgcttcggcaaggatgctggcgtaatggtgggcagcggcccgtcttgaaacacggaccaaggagtctaacatctatgcgagtgttcgggtgtcaaacccctacgcgtaatgaaagtgaacggaggt-gggagcttc--ggcgcaccatcgaccgatcctgatgtcctcggatggatttgagtaagagcatagctgttgggacccgaaagatggtgaactatgcctgaatagggtgaagccagaggaaactctggtggaggctcgcagcggttctgacgtgcaaatcgatcgtcgaaNNNNNNNNNNNNNNNNNNNNNacggcaagattgcaaagccaagacagcttcacaacactcactggggtcttgtgtgtccggctgaaacgccagaaggacaggcttgtggtttggtgaagaacttgtcgctcatgtgctacgtcacggtcggtacgcctgccacacctctcatcgatttcatgcgatcgcgtggtctggatctgctcgaagagttcgatcctgtcatgaatcccaaagctaccaaggtcttcctgaacggtacctgggtaggtgtccacaagaacgctggccagttgacagacatgttgcgtgggctgcggagaaagggcgtgctcagcttcgaagtcacaatcattcgagatgtgcgagagcgcgagatcagagtcttcaccgacgctggtcgtgtctgccgtcctctcttcgtcgtcgataacaacccaaactcgccagacaatggtagcctcgtcctcaagcaggagcacatctacaagctgcaccaggatcaggaaatccttggtcagcttgagggtgtgagcgaacaagaccgcgaggaggctatctttggctggaagggtcttgtcgatggtggtgttgtcgagtacctcgacgccgaagaagaagagactgccatgatcatcatgacccctgaagaccttgaagagcatagaaatatgcgacaaggcttcccctacggcgactcgcagcacgacccacacatgcgaatcaagcccaagcca--------------aaccagttcgtccggacatggacccactgcgagattcatccagccatgattctgggtatctgcgccagtatcatccccttccccgatca
>NF822
CCAG-TGGAA--ACTACCCCATAAATTGCCGGTG--CGGCGC--GGAGGAGAGGCGCT-TATCAAA-GGTGTTGCGAATCTCTGC-TGCGGCGAGTCGGCCACTC----TGAAATTCCGCGCGCCCAGTC-------TGGGCGC-TGC-GGGTTATGGTTCGGTCCGAACTAACCACATTACTGCGAGCCTGTCCGTACGGGGGGCCTTATGGTCCCCCGCGTTACACGCAAGTTTCTAAGCTACTAAGTGACTTAAGACGTTAAGTGTAATGAATAGCGTAAAGCGACGCAAGAAGTAGCTACGGGCTTGGTTCTCTAGGCAACAACTTTCAAAACAAA-TTAAA--CAAATTTGAGGCTGCTGAGTCAATGCGTCCCAAA--CTA--CCCGAGGCCCCCGGGG-T-GCGGCG-------------CTTGCCGTCCCAGCGGGGGCTTCGTTGCTCCA--CCAAGTGTTTT-CCCAACCTCCA---------------------------------------GCCCGGG--CCTC--------------------------------------------------CGGG-AGTGAGTCATTACTcggcaacagctcaaatttgaaacctggcgcttgcgtccggattgtaatttgtagaggatgcttctgggcagcgggcggtctaagttccttggaaaaggacgtcatagagggtgagaaccccgtatgtgaccggcgcgcaccctccacgtagctccttcgacgagtcgagttgtttgggaatgcagctctaaatgggaggtaaatttcttctaaagctaaatattggcccgagaccgatagcgcacaagtagagtgatcgaaagatgaaaagcactttggaaagagagttaaaaagcacgtgaaattgttgaaagggaagcgtttcccaccagactccgcggcggtgttccgccggtcttctgaccggtccactcgccgccgtggggccagcatcgtctggggccgccggataagaccgtaggaatgtagctcatt---gagtgttatagcctgcggggatgcggcgcgccccgggcgaggtccgcgcttcggcaaggatgctggcgtaatggtgggcaacggcccgtcttgaaacacggaccaaggagtctaacatctatgcgagtgttcgggtgtcaaacccctacgcgtaatgaaagtgaacggaggt-gggagcttc--ggcgcaccatcgaccgatcctgatgtcctcggatggatttgagtaagagcatagctgttgggacccgaaagatggtgaactatgcctgaatagggtgaagccagaggaaactctggtggaggctcgcagcggttctgacgtgcaaatcgatcgtcaaaNNNNNNNNNNNNNNNNNNNNNNNNNNNNNatcgcaaagccaagacaacttcacaacacccattggggtcttgtatgtcccgccgaaacgccagaaggacaggcgtgtggcttggtgaagaacttgtcgctcatgtgctacgtgacagtcggtacgccagccacacctttgatcgacttcatgcgatctcgcgggctggatctactggaagagtacgaccctgtaatgaaccctaaagccacgaagatcttcctgaacggcacatgggtcggcgtacacaagaacgccggccagttgacggacatgttgcgtggactgcggagaaagggtgtgctcagcttcgaggtcaccatcattcgtgatgtgagagagcgcgagatcagaattttcactgacgctggccgtgtctgtcgaccgctctttgtcgttgacaacagccccaactcgcctgacaatggtagcctcgttctcaagcaggagcacatcattaagctccaacaggaccaggaggttctgggtcagctagagggagtcagcgaggaggagcgagaagcatctatcttcggttggaaaggcctagtcaacgctggtgtcgtagaatacctcgacgccgaagaagaagagaccgccatgatcatgatgacacccgaagacctcgaggagcatagaaacatgcgacaaggattcaacttcggcgaaggaaaccccgacccacacatgcgaatcaagccgaagcca--------------aaccagttcgttcgaacatggacgcactgcgaaatccatccagccatgatcttggggatctgcgccagtatcattccgttccctgacca
>NF648
NNNNNNNNAA--ACTACCCCATAAATTGCCGGCG--AGGCTGTGGCGTGAGCGGCGCT-TATCAAA-GGTGTTGCGAATCTCTG--CCCAGCGAGTCGGCCACTC----TGAAATTCCGCGCGCCCGCAA--A--GGCGGGTGC-TGC-GGGTTATGGCTCGGTCCGAGCTAACCGCATTACTGCGAGCCTGTCCGTACGGGGGGCCTTATGGTCCCCCGCGTTACACGCAAGTTTCTAAGCTACTAAGTGACTTAAGACGTTAAGTGTAATGAATAGCGTAAAGCGACGCAAGAAGTAGCTACGGGCTTGGTTCTCTAGGCAACAACTTTCAAAACTAA--TAAA--TAAACATGAGGCTGCTGAGTCAATGCGTCCCAAG--TTTACCCGGTGGCCCCCGGGGGC-GTGCGGCCGGCGCCTGCCGGCTGCCGCCCCAGCGGGGGCTCCGTTGTCCCA--CCAAGTGTTTT-CCCAACCTCCA---------------------------------------GCCCGGGGCCCCC--------------------------------------------------CGGG-AGTGAGCCATTACTcggcaacagctcaaatttgaaacctggcgcttgcgtccggattgtaatttgcagaggatgcttctgggcagcggccggtctaagttccttggaacaggacgtcatagagggtgagaatcccgtatgcgaccggcgcgcacccttcacgtagctccttcgacgagtcgagttgtttgggaatgcagctctaaatgggtggtaaattccatctaaagctaaatattggcccgagaccgatagcgcacaagtagagtgatcgaaagatgaaaagcactttggaaagagagttaaaaagcacgtgaaattgttgaaagggaagcgcttcccaccagactccgcggcggtgttccgccggccttttggccggtccactcgccgccgtggggccagcatcgtctggggccgccggataagaccgttgcaatgtagctccctcgggagtgttataggcagcggggatgcggcgcgccccgggcgaggtccgcgcttcggcaaggatgctggcgtaatggtgggcagcggcccgtcttgaaacacggaccaaggagtctaacatctatgcgagtgttcgggtgtcaaacccctacgcgtaatgaaagtgaacggaggt-gggagcttc--ggcgcaccatcgaccgatcctgatgtcctcggatggatttgagtaagagcatagctgttgggacccgaaagatggtgaactatgcctgaatagggtgaagccagaggaaactctggtggaggctcgcagcggttctgacgtgcaaatcgatcgtcgaaNNNNNNNNNNNNNNNNNNNNNacggcaagattgcaaagccaagacagcttcacaacactcactggggtcttgtgtgtccggctgaaacgccagaaggacaggcttgtggtttggtgaagaacttgtcgctcatgtgctacgtcacggtcggtacgcctgccacacctctcatcgatttcatgcgatcgcgtggtctggatctgctcgaagagttcgatcctgtcatgaatcccaaagctaccaaggtcttcctgaacggtacctgggtaggtgtccacaagaacgctggccagttgacagacatgttgcgtgggctgcggagaaagggcgtgctcagcttcgaagtcacaatcattcgagatgtgcgagagcgcgagatcagagtcttcaccgacgctggtcgtgtctgccgtcctctcttcgtcgtcgataacaacccaaactcgccagacaatggtagcctcgtcctcaagcaggagcacatctacaagctgcaccaggatcaggaaatccttggtcagcttgagggtgtgagcgaacaagaccgcgaggaggctatctttggctggaagggtcttgtcgatggtggtgttgtcgagtacctcgacgccgaagaagaagagactgccatgatcatcatgacccctgaagaccttgaagagcatagaaatatgcgacaaggcttcccctacggcgactcgcagcacgacccacacatgcgaatcaagcccaagcca--------------aaccagttcgtccggacatggacccactgcgagattcatccagccatgattctgggtatctgcgccagtatcatccccttccccgatca
>Nothopericoniella_perseaemacranthae_CBS_122097
CCAGTTGGAAA----TTTTCTAAAATTGCCGGCGG-CGGTGG--GCTAGAGTGGCGCT-TATCAAC-GGTGTTGCGAATCTCTG--CTCAGCGAGTCGGCTTTA-----TGAAACTCCGCGCGCCA----------CTGGGCGC-TAC-GGGTTATGGTTCGGTCCGAACTCACCACTTTACTGCGAGCCTGTCCGTACGGGAAGCCTCATGGCTTCCCGCGTTACACGCAAGTTTCTAAGCTACTAAGTGACTTAAGACGTTAAGTGTAATGAATAGCGTAAAGCGACGCAAGAAGTAGCTACGGTCTCGGTTCTCTAGGCAACAACTTTCAAAACTAA--CAAA--CAAACTTGAGGCTGCG-TTTATTTCTGTCACAAA--CTCTCCCGGTGGCCCCGGGGCCG-------CGGC---------CTCGCCGCCCCAGCGGGGGCTCCGTTGTCTCT-ACCAAGTGTC---TCCAACTGCGTCA-----------------------------CGCGGCCGGCCCTGG--CTGCG-------------------------------------------------CGGTGATCTAAACATTACTcggcaacagctcaaatttgaaacctggcg--caagcccggattgtaatttgtagaggatgcttctgggcagcggccgttctaagttccttggaacaggacgtcatagagggtgagaatcccgtatgcgaccggcgcgcaccctccacgtagctccttcgacgagtcgagttgtttgggaatgcagctctaaatgggaggtaaatgtcttctaaagctaaataccggccagagaccgatagcgcacaagtagagtgatcgaaagatgaaaagcactttggaaagagagttaaaaagcacgtgaaattgttgaaagggaagcgctcacaaccagacttcgcgggggtgttccgccggtcttttgaccggtccactcgccgccgcgaggccaacatcgtctgcggccgccggagaagacccgaggaatgtagctccta---gagtgttatagccttgggtgatgcggcgcgccgcgggcgaggtccacgcttcggcaaggatgttggcgtaatggttgtcagcggcccgtcttgaNNNNNNNNNNNNNNNNNNNNNNNNNNNNNNNNNNNNNNNNNNNNNNNNNNNNNNNNNNNNNNNNNNNNNNNNNNNNNN-NNNNNNNNNNNNNNNNNNNNNNNNNNNNNNNNNNNNNNNNNNNNNNNNNNNNNNNNNNNNNNNNNNNNNNNNNNNNNNNNNNNNNNNNNNNNNNNNNNNNNNNNNNNNNNNNNNNNNNNNNNNNNNNNNNNNNNNNNNNNNNNNNNNNNNNNNNNNNNNNNNNNNNNNNcgaatacaccaatcggacgtgacggcaagattgccaagccgagacaactgcacaacacccattggggtctggtctgtcctgcggaaacgcccgaaggacaagcttgtggtttggtgaagaacctgtccctgatgtgttacgttacagtcggtactccggccaccccgttgacagacttcatgcgacagcgtggcatggatctgctcgaagagtatgatcccgtcatgaatcccaaggcgacgaaagtcttcctcaacggtacctgggttggtgtgcaccgtaacgctacgcagctcacggacatgcttcgcagtctccggaggaagggtgtggtcagcttcgaggtcaccatcattcgtgatgtgagggagcgtgagatcagaatcttcaccgacgctggtcgagtttgtcgacctttgttcgtcgtcgacaaccacccaagctcgcctgacaacggtagtttggtgctgaagaccgagcacataacaaagctacagcaggatgcggaaacgctacggagtctggagggcgtcagcgaggaagatcgagagaggaacatattcggctggaagggactggttgacgctggtgtcgttgaatatcttgacgctgaagaggaagagacggccatgatcatcatgactcccgaagacctcgaagagcacaagagcatgaaggcgggtctttcggtggacgcccctaacgaggacccgcacatacagcatcgacggctgncgtgtcccagggtctcaatcgctacacgttcgcttcgacgctttctcacttgcggaggacgaatacccccattggtcgggacggcaagattgcaaagccccgcca
>Zasmidium_sp._CPC_11004
CCAGTTGGAA--ACTTTT--CTAAATTGCCGGCGG-CGGTGG--GCTAGAGCGGCGCT-TATCAAC-GGTGTTGCGAATCTCTG--CCCAGCGAGTCGGCCTTTC----TGAAATTCCGCGCGCCC--TC-------TGGGCGC-TGC-GGGTTATGGTTCGGTCCGAACTCACCACTTTACTGCGAGCTTGTCCGTACGGGGAGCCTTATGGTTCCCCGCGTTACACGCAAGTTTCTAAGCTACTAAGTGACTTAAGACGTTAAGTGTAATGAATAGCGTAAAGCGACGCAAGAAGTAGCTACGGTCTTGGTTCTCTAGGCAACAACTTTCAAAACTAA-ATAAA-CAAAATCTGAGGCTGCG-TTTCAATGCGTCACAAA--CTAACCCGGAGGCCCCCGCGGCG-GCGGCGC-------------TTGCCGTCCCAGCGGGGGCTTCGTTGTCTCT-ACCAAGTGT-TT-CCCAACCTCCACAGCCCAGTTGGGGGGCTGCAGGGCGGAGGTCGGAACCCGCTTGGG--CACCGCGCCGCGTCACGCGGCGCCGGCCGGCATACACTCCGCCCTGTCTCCAATTGGG-AGTGAGACATTACTcggcaacagctcaaatttgaaatctggcg--caagcccgagttgtaatttgtagaggatgcttctgggcagcggccgttctaagttccttggaacaggacgtcatagagggtgagaatcccgtatgtgaccggcgcgcaccctccacgtagctccttcgacgagtcgagttgtttgggaatgcagctctaaatgggtggtaaattccatctaaagctaaatattggccagagaccgatagcgcacaagtagagtgatcgaaagatgaaaagcactttggaaagagagttaaaaagcacgtgaaattgttgaaagggaagcgcttacaaccagactccgcggcggtgttccgccggtcttctgaccggtctactcgccgccgtggggccaacatcgtctggggccgccggataagaccgtaggaatgtagctcatt---gagtgttatagcctgcggtgatgcggcgcgtcccgggcgaggtccgcgcttcggcaaggatgttggcgtaatggttgtcagcggcccgtcttgaaacacggaccaaggagtctaacatctatgcgagtgttcgggtgtcaaacccctacgcgtaatgaaagtgaacggaggt-gggaagcttcggctgcaccatcgaccgatcctgatgtcctcggatggatttgagtaagagcatagctgttgggacccgaaagatggtgaactatgcctgaatagggtgaagccagaggaaactctggNNNNNNNNNNNNNNNNNNNNNNNNNNNNNNNNNNNNNNNNNNcaaacactcccatcggtcgggacggcaagattgcgaagcctcgacagctccacaacacccattggggtctcgtatgtccggcggaaacgccagaaggacaggcttgtggccttgtcaagaacttgtcgctcatgtgctacgtcacagttggtacgcctgcaggcccattgacggacttcatgcgatcacgcggcttagatctactcgaagagtatgatcctgtgatgaacccaaaagctaccaaggtcttcctcaacggtacatggattggtgtgcatcgcaacgcttcgcaattgactgatatgctgcgagtcctacggcgaaagggggtgctcagcttcgaggtaaccatcattcgtgacgttagagagcgtgaaatcagggtcttcactgatgccggtcgcgtttgccgacctcttttcgttgtcgacaacaatcccacctcgcctgataacggaagtctggtgctcaagtcagagcatctctacaaattggcgaacgaccaagagattctgcagcatctcgagggcgtgagtgaggaagaccgcgagagatccatcttcggctggaaaggactggtcgacgctggtgttgtcgaatacctcgacgccgaggaggaagagacggccatgattataatgacccctgaagatctcgaagagcataggaacatgcgacaaggcatgccctatgaagatccgcaagacgatccgcacaagcgaatcaggcccaaaccc--------------aatccgtttgttcgaacatggacgcattgcgagatccacccagccatgattttgggtatttgcgccagcatcattcctttccccgacca
>Zasmidium_angulare_CBS_132094
NNAGTTGGAA--ACTACCCCATAAATTGCCGGTG--CGGCGG--GGCAGGGAGGCGCT-TATCAAA-GGTGTTGCGAATCTCTGC-TGCGGCGAGTCGGCCACTC----TGAAATTCCGCGCGCCCAGCT------CTGGGCGC-TGC-GGGTTATGGCTCGGTCCGAGCTAGCCACATTACTGCGAGCCTGTCCGTACGGGGGGCCTTATGGTCCCCCGCGTTACACGCAAGTTTCTAAGCTACTAAGTGACTTAAGACGTTAAGTGTAATGAATAGCGTAAAGCGACGCAAGAAGTAGCTACGGGCTTGGTTCTCTAGGCAACAACTTTCAAAACAAA-TTAAA--CAAATTTGAGGCTGCTGAATCAATGCGTCCCAAA--CTT--CCCGAGGCCCCCGGGG-T-GCGGCG-------------CTTGCCGTCCCAGCGGGGGCTTCGTTGCTCCA--CCAAGTGTTTT-CCCAACCTCCA---------------------------------------GCCCGGG--CCTC--------------------------------------------------TGGG-AGTGAGCCATTACTcggcaacagctcaaatttgaaacctggcgcttgcgtccggattgtaatttgcagaggatgcttctgggcagcggccggtctaagttccttggaaaaggacgtcatagagggtgagaaccccgtatgtgaccggcgcgcaccctccacgtagctccttcgacgagtcgagttgtttgggaatgcagctctaaatgggaggtaaatttcttctaaagctaaatattggcccgagaccgatagcgcacaagtagagtgatcgaaagatgaaaagcactttggaaagagagttaaaaagcacgtgaaattgttgaaagggaagcgcttcccaccagactccgcggcggtgttccgccggtcttctgaccggtctactcgccgccgtggggccagcatcgtctggggccgccggataagaccgcaggaatgtagctcatt---gagtgttatagcctgcggggatgcggcgcgccccgggcgaggtccgcgcttcggcaaggatgctggcgtaatggtgggcagcggcccgtcttgaaacacggaccaaggagtctaacatctatgcgagtgttcgggtgtcaaacccctacgcgtaatgaaagtgaacggaggt-gggagcttc--ggcgcaccatcgaccgatcctgatgtcctcggatggatttgagtaagagcatagctgttgggacccgaaagatggtgaactatgcctgaatagggtgaagccagaggaaactctggtggaggctcgcagcggttctgacgtgcaaatcgatcgtcaaNcgaatactcccatcggccgtgatggcaagattgcaaagccaagacagcttcacaacacccactggggtcttgtgtgtccggccgaaacgccagaaggacaagcttgtggcttggtgaagaacttgtcactcatgtgctacgtcacagtcggaacgcctggcacgcctttgattgacttcatgagatcgcgtgggctggatctacttgaagagtacgatcccgttatgaaccctaaagctaccaagatcttcttgaacggtacctgggtcggggtccacaagaacgctggccagctgacagatatgttgcgcggattgcgaagaaagggtgtgctcagcttcgaggtcaccatcattcgtgatgtaagagagcgcgagatcagaattttcactgacgctggtcgtgtctgtcgaccgctctttgtcgttgacaacaatccgacttcaaaagacaacggcagcctcgtactcaagcaggaacacattgcgaagctccataacgatgcggagattctcagtcaattagagggtgtcagcgagcaagaccgagaggcagccatcttcggctggaaaggcctggtcagagctggtgttgtcgagtatctcgacgcagaagaggaagagacagccatgatcataatgacccccgaagatctcgaggagcacaggaacatgcggcaaggactcagcttcggcgaaggaaacccagacccgcacatgcgaatcaaacccaaacca--------------aatcagttcgttcggacatggacgcactgtgagattcatccagccatgattttgggtatctgcgccagtatcatccccttccccgaNNN
>Zasmidium_anthuriicola_CBS_118742
CCAGTTGGAA---ACTATTTCTAAATTGCCGGCC--GGGTAG--TTTAGGGTGGCGCT---CCAAA-CGTGCTGCGAAATCCCTG-TCTGCCAGGTCGGCCCCTC----TGAAATTCCGCGCGCCCGCTC-------CGGGCGC-TGC-GGGTTATGGTTCGGTCCGAACTCCCCACATTACTGCGAGCCTGTCCGTACGGGGGGCCTTATGGTCCCCCGCGTTACACGCAAGTTTCTAAGCTACTAAGTGACTTAAGACGTTAAGTGTAATGAATAGCGTAAAGCGACGCAAGAAGTAGCTACGGTCTTGGTTCTCTAGGCAACAACTTTCAAAACTAA-CTAAA--TAATTCTGAGGCTGTT-TGTCAATGCGTCACAA---TTA-CCCGGAGGCCCCCTCGGCG-GCGGCG-------------CTTGCCGCCCCAGAGGGGGCTTCGTTGTCCAA--CCAAGTGTTTT-CCCAACCTCCA---------------------------------------GCCTGGG--CCTC--------------------------------------------------CGGG-AGTGAGTCATTACTcggcaacagctcaaatttgaaacctggcgcttgcgtccggattgtaatttgtagaggatgcttctgggcagcggccgttctaagttccttggaacaggacgtcatagagggtgagaatcccgtatgtgaccggcgcgcaccctccacgtagctccttcgacgagtcgagttgtttgggaatgcagctctaaatgggaggtaaatttcttctaaagctaaatattggccagagaccgatagcgcacaagtagagtgatcgaaagatgaaaagcactttggaaagagagttaaaaagcacgtgaaattgttgaaagggaagcgcttccaaccagactccgcggcggtgttccgccggtcttctgaccggtccactcgccgccgtggggccaacatcgtctggggccgccggataagaccggaggaatgtagctcatt---gagtgttatagcctccggtgatgcggcgcgtcccgggcgaggtccgcgcttcggcaaggatgttggcgtaatggttggcagcggcccgtcttgaaacacggaccaaggagtctaacatctatgcgagtgttcgggtgtcaaacccctacgcgtaatgaaagtgaacggaggt-gggagcttc--ggcgcaccatcgaccgatcctgatgtcctcggatggatttgagtaagagcatagctgttgggacccgaaagatggtgaactatgcctgaatagggtgaagccagaggaaactctggtggaggctcgcagcggttctgacgtgcaaatcgatcgtcaaacgaacacacccatcggccgtgacggcaagatcgccaaacccagacagcttcacaatacccattggggtcttgtgtgtcctgcggaaacgcctgaaggacaagcttgtggattggtcaagaacttgtcgctgatgtgctatgtcaccgtcggtactccggccggtccactcatcgactttatgcgatcgagaggtctggacctactcgaagagtatgatccggtcatgagcccaaaggccaccaaggtgttcctgaacggcacatgggtcggtgttcacaagaacgctggccatcttactgacatgctccgtggcctgcggcgcaagggcgtgctcagcttcgaggtcaccatcattcgtgatgtgagagagcgcgagatcagagtatttaccgacgccggtcgtgtctgccgacctctcttcgtcgtggacaacaaccccgcctcacccgataatggcagtcttgtgctcaagcaagaccacatcctaaagctgcagaacgaccaggagatacttggtcaactggaaggcgtcagcgaagaagaccgagagcaatccatcttcggctggaagggtcttgtctcgaacggtgtcgtggaatacctcgatgccgaagaagaggagactgccatgatcatcatgacccccgaagatcttgaagagcatagaaatatgcgacaaggcttcaactacggcgatacgcagggcgacccgcacgcgcgaatcaagccaaagcca--------------aatcaattcgtccgaacatggacgcattgcgaaatccaccctgccatgattctgggcatttgcgccagtattatccccttccccgatca
>Zasmidium_arcuata_CBS_113477
CCAGTTGGAA--AT-TATTTCTAAATTGCCGGCAG-CGGCGG--GCTAGAGTGGCGCT-TATCAAC-GGTGTTGCGAATCTCTG--CTCGGCGAGTCGGCCTCTC----TGAAATTCCGCGCGCTC--CC-------TGGGCGC-TGC-GGGTTATGGTTCGGTCCGAACTCACCACTTTACTGCGAGCTTGTCCGTACGGGGAGCCTTATGGTTCCCCGCGTTACACGCAAGTTTCTAAGCTACTAAGTGACTTAAGACGTTAAGTGTAATGAATAGCGTAAAGCGACGCAAGAAGTAGCTACGGTCTTGGTTCTCTAGGCAACAACTTTCAAAACAAAACTAAA-TTAGTTCTGAGGCTGCG-TTTCAATGCGTCACAAA--CTA--CCGGAGGCCCCCGCGGCG-GCGGCGC-------------TTGCCGGCCCAGCGGGGGCTTCGTTGTCTCA-ACCA-GTGTTT--CCCA-CCTCCA---------------------------------------GCCTGGG--CCTC--------------------------------------------------CGGG-AGAGAGNNNNNNNNcggcaacagctcaaatttgaaacctggcg--caagcccggattgtaatttgtagaggatgcttctgggtagcggccggtctaagttccttggaacaggacgtcatagagggtgagaatcccgtatgcgaccggcacgcaccctccacgtagctccttcgacgagtcgagttgtttgggaatgcagctctaaatgggaggtaaatttcttctaaagctaaataccggccagagaccgatagcgcacaagtagagtgatcgaaagatgaaaagcactttggaaagagagttaaaaagcacgtgaaattgttgaaagggaagcgcttgcaaccagactccgcggcggtgttccgccggtcttctgaccggtctactcgccgccgtggggccaacatcgtctggggccgccggataagaccggaggaatgtagctcatt---gagtgttatagcctccggtgatgcggcgcgtcccgggcgaggtccgcgcttcggcaaggatgttggcgtaatggttgtcagcggcccgtcttgaaacacggaccaaggagtctaacatctatgcgagtgttcgggtgtcaaacccctacgcgtaatgaaagtgaacggaggt-gggaaccgcaaggtgcaccatcgaccgatcctgatgtcctcggatggatttgagtaagagcatagctgttgggacccgaaagatggtgaactatgcctgaatagggtgaagccagaggaaactctggtggaggctcgcagcggttctgacgtgcaaatcgatcgtcaaacgaacacccccattggccgtgatggcaagattgccaaaccgagacagcttcacaacacccactggggtcttgtgtgtcctgcggagacgccagaaggacaggcttgcggtttagtcaagaatttatcgctcatgtgttacgtcacagttggtactcccgctactccattgatcgactttatgcgatcgcgcggtcttgatctgctcgaggagtacgatcccgtgatgaatccaaaggctacaaaggtgtttttgaacggcacctgggtcggtgtccacaagaacgctggacagctgactgacatgctgcgtggtctgcggaggaagggcgtgctcagctttgaggtcaccatcatccgtgatgtgagagaacgcgagatcagagtctttaccgacgccggtcgcgtctgtcgaccgcttttcgtggtggacaacaatccaaattcacctgataacggcagcctcgtcctcaagcaggagcatcttctcaagctacagaacgatcaagaaactcttgctcatctagagggcgtcagtgaagaggatcgagagcagtccatttttggctggaaaggccttgtcgacgccggtgtcgtcgaatacctcgacgccgaagaagaggagaccgccatgatcatcatgactcctgaagatctcgaagagcataggaacatgcgacagggtattagttacggcgacacccaaagcgacccgcacatgcgaatcaagcccaagcca--------------aaccaattcgttcgaacgtggacgcactgcgagattcatcctgccatgattctcggtatttgcgccagtatcattNNNNNNNNNNNNNN
>Zasmidium_aucklandicum_CPC_13569
NNNNNNNNNN--NNNNNN--NNNNATTGCCGGCG--CGGCGG--GAGAGAGCGGCGCT-TATCAAC-GGTGTTGCGAATCTCTGT-CTCGGCGAGTCGGCCCTTG---TGAAAACTCCGCGCGCCC--CC-------TGGGCGC-GGC-GGGTTATGGTTCGGTCCGAACTCACCACATTACTGCGAGCTTGTCCGTACGGGGAGCCTTATGGTTCCCCGCGTTACACGCAAGTTTCTAAGCTACTAAGTGACTTAAGACGTTAAGTGTAATGAATAGCGTAAAGCGACGCAAGAAGTAGCTACGGTCTTGGTTCTCTAGGCAACAACTTTCAAAACAAAACTAAAATTAGTTCTGAGGCTGCG-ACTCAATGCGTCACAAAA-CTA--CCGGAGGCCCCCGCGGCG-GCGGCGCG-----------CTTGCCGCCCCAGCGGGGGCTTCGTTGCTCCA-CCCAAGTGTTTT-CCCAACCTCCA---------------------------------------GCCCGGG--CCCC---------------------------------------------------GGG-AGTGAGCCATTACTcggcaacagctcaaatttgaaacctggcg--caagcccggattgtaatttgcagaggatgcttctaggcagcggccgttctaagttccttggaacaggacgtcatagagggtgagaatcccgtatgtgaccggcccgcaccttctacgtagctccttcgacgagtcgagttgtttgggaatgcagctctaaatgggaggtaaatttcttctaaagctaaatattggccagagaccgatagcgcacaagtagagtgatcgaaagatgaaaagcactttggaaagagagttaaaaagcacgtgaaattgttgaaagggaagcgcttgcaaccagactccgcggcggtgttccgccggtcttctgaccggtccactcgccgccgcggggccaacatcgtctggggccgccggataagaccggaggaatgtagctcatt---gagtgttatagcctccggtgatgcggcgcgtcccgggcgaggtccgcgcttcggcaaggatgttggcgtaatggttgtcagcggcccgtcttgaaacacggaccaaggagtctaacatctatgcgagtgttcgggtgtcaaacccctacgcgtaatgaaagtgaacggaggt-gggaaccgcaaggtgcaccatcgaccgatcctgatgtcctcggatggatttgagtaagagcatagctgttgggacccgaaagatggtgaactatgcctgaatagggtgaagccagaggaaactctggNNNNNNNNNNNNNNNNNNNNNNNNNNNNNNNNNNNNNNNNNNccaatactccaatcggccgtgacggcaagatcgccaaaccaagacaactgcacaacactcattggggtcttgtgtgccctgcggaaacgccagaaggacaagcttgcggtttggtaaagaacttgtcgctcatgtgctacgtcactgtcggtactccgcacacgcctttgatcgacttcatgcggtctcgcggtttggatctgcttgaagagtacgaccccgtgatgacacccaagtacaccaaggtgttcttgaacggcacgtgggttggtgttcacaagaatgccggacacctcactgacatgcttcgtggtttgcggagaaaaggcgtcctgagcttcgaagtcaccatcatccgtgacgtacgagagcgcgagatcagggtctttactgacgccggtcgtgtctgtcgtcccttgttcgttgttgacaacaacccgagctcgcccgacaatggcagtctagtgctcaagcaggagcacattcagaagctacaggctgatcaagagattcttggacagcttgagggtgtcagtgaggaagatcgagagaaatcgatatacggctggaagggtctcgtcgatagcggcgtcgtcgagtatctcgatgctgaagaagaggagaccgccatgatcatcatgacacccgaagacctcgaggagcatagaaacatgcgacaaggcttcaactacggcgactcgcaaggcgacccgcacatgcgaatcaagccgaaaccg--------------aaccagttcgtccgaacttggacccactgcgagatcNNNNNNNNNNNNNNNNNNNNNNNNNNNNNNNNNNNNNNNNNNNNNNNNNNNNN
>Zasmidium_cellare_CBS_146.36
CCAGTTGGAA--ACTACCCCACAAATTGCCGGCG--CGGCGG--GCGGGAGCGGCGCT-TATCAAA-GGTGTTGCGAATCTCCT--CCCAGCGAGTCGGCCACTC----TGAAATTCCGCGCGCCCGACG--C--GTCGGGCGC-TGC-GGGTTGTGGCTCGGTCCGAGCTAACCGCATTACTGCGAGCCTGTCCGTACGGGGGGCCTTATGGTCCCCCGCGTTACACGCAAGTTTCTAAGCTACTAAGTGACTTAAGACGTTAAGTGTAATGAATAGCGTAAAGCGACGCAAGAAGTAGCTACGGGCTTGGTTCTCTAGGCAACAACTTTCAAAACTAA-CTAAA--CAAATTTGAGGCTGCCGAGTCAATGCGTCCCAAA--CTTCCCCGGCGGCCCTCGGGGGT-GGCGTGGG-------CTCTCGTGCCGTCCCAGCGGGGGCTCCGTTGCTCCA--CCAAGTGTTTTTCCCAACCTCCA---------------------------------------GCCCGGC----CT--------------------------------------------------TGGG-AGTGAGTCATTACTcggcaacagctcaaatttgaaacctggcgctcgcgtccggattgtaatttgcagaggatgcttctgggcagcggccggtctaagttccttggaacaggacgtcatagagggtgagaatcccgtatgcgaccggcgcgcaccctccacgtagctccttcgacgagtcgagttgtttgggaatgcagctctaaatgggaggtaaatttcttctaaagctaaatattggcccgagaccgatagcgcacaagtagagtgatcgaaagatgaaaagcactttggaaagagagttaaaaagcacgtgaaattgttgaaagggaagcgcttcccaccagactccgcggcggtgttccgccggccttttggccggtccactcgccgccgcggggccagcatcgtctggggccgccggataagaccgtcagaatgtagctcatt---gagtgttatagctggcggtgatgcggcgcgccccgggcgaggtccgcgcttcggcaaggatgctggcgtaatggtgggcagcggcccgtcttgaaacacggaccaaggagtctaacatctatgcgagtgttcgggtgtcaaacccctacgcgtaatgaaagtgaacggaggt-gggagcttc--ggcgcaccatcgaccgatcctgatgtcctcggatggatttgagtaagagcatagctgttgggacccgaaagatggtgaactatgcctgaatagggtgaagccagaggaaactctggtggaggctcgcagcggttstgacgtgcaaatcgatcgtcaaacaaacactcccatcggccgtgacggcaagattgcaaaacccagacagcttcacaacacccactggggtcttgtgtgtccggctgaaacgccagaaggacaggcttgtggtttggtgaagaatttgtcgctcatgtgctacgtcacggtcggtacgcctgctacacctctcatcgacttcatgcgatcgcgtggtctggacctgctcgaagagtacgatcctgtcatgaaccccaaagccaccaaggtcttcctgaacggtacttgggttggtgtccacaagaatgctggccagctgacagacatgcttcgtggactgcggagaaagggcgtgctcagcttcgaagtcacaatcattcgagatgtgcgagagcgcgagatcagagtcttcactgacgctggtcgtgtctgtcgacctctcttcgtcgtcgacaacaacccgaactcgccagacaacggtagccttgtcctcaaacaggagcatatctacaagctccaccaggaccaggaaactcttggtcagctggagggtgtcagcgaagaagatcgcgagaacgccatctttggctggaaaggtctcgtcgatggcggtgtcgtcgagtaccttgacgccgaagaagaagagaccgccatgattatcatgactcctgaagatcttgaagagcatagaaacatgcgacaaggatacccatacggcgatgcgcaacccgacccacacatgcggatcaagcccaagccg--------------aaccagttcgttcgtacatggacccactgcgagattcacccagctatgattctgggtatctgcgccagtatcattcccttccccgatNN
>Zasmidium_cerophilum_CBS_103.59
CCAGTTGGAA--ACTACCCCACAAATTGCCGGTG--CGGCGC--GGTGGAGAGGCGCT-TATCAAA-GGTGTTGCGAATCTCTGC-TGCGGCGAGTCGGCCACTC----TGAAATTCCGCGCGCCCAGCT-------TGGGCGCCTGC-GGGTTATGGTTCGGTCCGAACTAACCACATTACTGCGAGCCTGTCCGTACGGGGGGCCTTATGGTCCCCCGCGTTACACGCAAGTTTCTAAGCTACTAAGTGACTTAAGACGTTAAGTGTAATGAATAGCGTAAAGCGACGCAAGAAGTAGCTACGGGCTTGGTTCTCTAGGCAACAACTTTCAAAACAAA-TAAAC--AAAATTTGAGGCTGCTGAATCAATGCGTCCCAAA--CTA--CCCGAGGCCCCCGGGG-C-GCGGCG-------------CTTGCCGTCCCAGCGGGGGCTTCGTTGCTCCA--CCAAGTGTCTT-CCCAACCTCCA---------------------------------------GCCCGGG--CCTC--------------------------------------------------TGGG-AGTGAGTCATTACTcggcaacagctcaaatttgaaacctggcgcttgcgtccggattgtaatttgtagaggatgcttctgggcagcggccggtctaagttccttggaacaggacgtcacagagggtgagaatcccgtatgtgatcggcgcgcaccctccacgtagctccttcgacgagtcgagttgtttgggaatgcagctctaaatgggaggtaaatttcttctaaagctaaatattggcccgagaccgatagcgcacaagtagagtgatcgaaagatgaaaagcactttggaaagagagttaaaaagcacgtgaaattgttgaaagggaagcgcttcccaccagactccgcggcggtgttccgccggtcttctgaccggtctactcgccgccgtggggccagcatcgtctggggccgccggataagaccgcaggaatgtagctcatt---gagtgttatagcctgcggggatgcggcgcgccccgggcgaggtccgcgcttcggcaaggatgctggcgtaatggtgggcagcggcccgtcttgaaacacggaccaaggagtctaacatctatgcgagtgttcgggtgtcaaacccctacgcgtaatgaaagtgaacggaggt-gggagcttc--ggcgcaccatcgaccgatcctgatgtcctcggatggatttgagtaagagcatagctgttgggacccgaaagatggtgaactatgcctgaatagggtgaagccagaggaaactctggtggaggctcgcagcggttctgacgtgcaaatcgatcgtcaaaccaacacccccatcggtcgtgacggcaagattgcaaagccaagacagcttcacaacacccactggggtctcgtatgccccgctgagacgccagaaggacaggcctgtggtttggtgaagaacttgtcactcatgtgctacgtcacagtcggcacgcctgccacccctctgatcgacttcatgcgatcgcgtggactggatctactggaagagtacgatcctgtcatgaaccctaaagctaccaaaatcttcctgaacggcacctgggtcggcgtccacaagaatgccggtcagctgacggacatgttgcgtggactgcggagaaaaggcgtcctcagcttcgaggtcaccatcattcgtgatgtgagagagcgcgagatcagaatcttcactgacgctggccgtgtctgtcgaccgctctttgtcgttgacaacagtccaaactcgcccgacaacggtagcctcgtcctcaagcaggagcacatcatcaagctccagcaggaccaggacgttctaggtcagctggaaggggtcagcgaggaagagcgagaggcttctatattcggctggaaaggccttgtcaaggctggtgttgtggagtaccttgacgccgaagaggaagagacggccatgatcattatgacacctgaagacctcgaagagcacagaaacatgcgacaaggattcaactttggtgagggcaaccccgacccacacgcgcgaatcaagccgaagcca--------------aaccagttcgttcgaacatggacgcactgcgagatccatccagccatgatcttgggtatctgcgccagtatcattccgttccctgacca
>Zasmidium_citrigriseum_CBS_122455
CCAGTTGGAA--ACTTACTTCTAAATTGCCGGCC--GGGTAG--TTTAGGGTGGCGCT---CCAAA-CGTGCTGCGAAATCCCTG-TTTGCCAGGTCGGCCCCTC----TGAAATTCCGCGCGCCCGCTC-------CGGGCGC-TGC-GGGTTATGGTTCGGTCCGAACTCCCCACATTACTGCGAGCCTGTCCGTACGGGGGGCCTTATGGTCCCCCGCGTTACACGCAAGTTTCTAAGCTACTAAGTGACTTAAGACGTTAAGTGTAATGAATAGCGTAAAGCGACGCAAGAAGTAGCTACGGTCTTGGTTCTCTAGGCAACAACTTTCAAAACTAA-CTAAA--TAATTCTGAGGCTGTT-TGTCAATGCGTCACAA---TTA-CCCGGAGGCCCCCTCGGCG-GCGGCG-------------CTTGCCGCCCCAGAGGGGGCTTCGTTGTCCAA--CCAAGTGTTTT-CCCAACCTCCA---------------------------------------GCCTGGG--CCTC--------------------------------------------------CGGG-AGTGAGTCATTACTcggcaacagctcaaatttgaaacctggcgcttgcgtctggattgtaatttgtagaggatgcttctgggcagcggccgttctaagttccttggaacaggacgtcatagagggtgagaatcccgtatgtgaccggcgcgcaccctccacgtagctccttcgacgagtcgagttgtttgggaatgcagctctaaatgggaggtaaatttcttctaaagctaaatattggccagagaccgatagcgcacaagtagagtgatcgaaagatgaaaagcactttggaaagagagttaaaaagcacgtgaaattgttgaaagggaagcgcttccaaccagactccgcggcggtgttccgccggtcttctgaccggtccactcgccgccgtggggccaacatcgtctggggccgccggataagaccggaggaatgtagctcatt---gagtgttatagcctccggtgatgcggcgcgtcccgggcgaggtccgcgcttcggcaaggatgttggcgtaatggttggcagcggcccgtcttgaaacacggaccaaggagtctaacatctatgcgagtgttcgggtgtcaaacccctacgcgtaatgaaagtgaacggaggt-gggagcttc--ggcgcaccatcgaccgatcctgatgtcctcggatggatttgagtaagagcatagctgttgggacccgaaagatggtgaactatgcctgaatagggtgaagccagaggaaactctggtggaNNNNNNNNNNNNNNNNNNNNNNNNNNNNNNNNNNNNNNcaaacactcccatcggccgtgacggcaagattgccaagcccagacagcttcacaatactcattggggtcttgtgtgtcctgcggaaacgcctgaaggacaagcttgcgggctggtcaagaacttgtcgctaatgtgctacgtcactgttggtactccggccggtccactcatcgatttcatgcgatcgagaggtctggacctactcgaagagtatgatccggtcatgagcccaaaggccaccaaggtgttcctgaacggcacatgggtcggtgttcacaagaacgctggccatcttactgacatgctccgcggcctgcggcgaaagggcgtgctcagctttgaggtcaccatcattcgtgatgtaagagagcgcgagatcagagtctttaccgacgccggtcgtgtctgccgacctctcttcgtcgttgacaacaaccccgcctcgcccgataacggcagtctcgtactcaagcaagaccatatcctgaagctccagaacgaccaggagatccttggccaactggagggcgtcagtgaagaagaccgagagcaatccatcttcggctggaagggtcttgtctcgaacggtgttgtggagtacctcgatgcggaagaagaggaaacggccatgatcatcatgacccccgaagaccttgaagagcatagaaatatgcgacaaggcttcaactacggcgacacgcagggcgacccgcacgcgcgaatcaagcccaagcca--------------aatcaattcgtccgaacatggacgcattgcgaaatccaccctgccatgattctaggcatttgcgccagtatcatccccttccccgatca
>Zasmidium_citrigriseum_GUCC_1507.3
CCAGTGGAAA----CTATTTCTAAATTGCCGGCC--GGGTAG--TTTAGGGTGGCGCT---CCAAA-CGTGCTGCGAAATCCCTG-TCTGCCAGGTCGGCCCCTC----TGAAATTCCGCGCGCCCGCTC-------CGGGCGC-TGC-GGGTTATGGTTCGGTCCGAACTCCCCACATTACTGCGAGCCTGTCCGTACGGGGGGCCTTATGGTCCCCCGCGTTACACGCAAGTTTCTAAGCTACTAAGTGACTTAAGACGTTAAGTGTAATGAATAGCGTAAAGCGACGCAAGAAGTAGCTACGGTCTTGGTTCTCTAGGCAACAACTTTCAAAACTAA-CTAAA--TAATTCTGAGGCTGTT-TGTCAATGGGTCACAA---TTA-CCCGGAGGCCCCCTCGGCG-GCGGCG-------------CTTGCCGCCCCAGAGGGGGCTTCGTTGTCCAA--CCAAGTGTTTT-CCCAACCTCCA---------------------------------------GCCTGGG--CCTC--------------------------------------------------CGGG-AGTGAGTAATTACTcggcaacagctcaaatttgaaacctggcgcttgcgtccggattgtaatttgtagaggatgcttctgggcagcggccgttctaagttccttggaacaggacgtcatagagggtgagaatcccgtatgtgaccggcgcgcaccctccacgtagctccttcgacgagtcgagttgtttgggaatgcagctctaaatgggaggtaaatttcttctaaagctaaatattggccagagaccgatagcgcacaagtagagtgatcgaaagatgaaaagcactttggaaagagagttaaaaagcacgtgaaattgttgaaagggaagcgcttccaaccagactccgcggcggtgttccgccggtcttctgaccggtccactcgccgccgtggggccaacatcgtctggggccgccggataagaccggaggaatgtagctcatt---gagtgttatagcctccggtgatgcggcgcgtcccgggcgaggtccgcgcttcggcaaggatgttggcgtaatggttggcagcggcccgtcttgaaacacggaccaaggagtctaacatctatgcgagtgttcgggtgtcaaacccctacgcgtaatgaaagtgaacggaggt-gggagcttc--ggcgcaccatcgaccgatcctgatgtcctcggatggatttgagtaagagcatagctgttgggacccgaaagatggtgaactatgcctgaatagggtgaagccagaggaaactctggtggaggctcgcagcggttctgacgtgcaaatcgatcgtcaaNcaaacactcccatcggccgtgacggcaagattgccaagcccagacagcttcacaatactcattggggtcttgtgtgtcctgcggaaacgcctgaaggacaagcttgcgggctggtcaagaacttgtcgctaatgtgctacgtcactgttggtactccggccggtccactcatcgatttcatgcgatcgagaggtctggacctactcgaagagtatgatccggtcatgagcccaaaggccaccaaggtgttcctgaacggcacatgggtcggtgttcacaagaacgctggccatcttactgacatgctccgcggcctgcggcgaaagggcgtgctcagctttgaggtcaccatcattcgtgatgtaagagagcgcgagatcagagtctttaccgacgccggtcgtgtctgccgacctctcttcgtcgttgacaacaaccccgcctcgcccgataacggcagtctcgtactcaagcaagaccatatcctgaagctccagaacgaccaggagatccttggccaactggagggcgtcagtgaagaagaccgagagcaatccatcttcggctggaagggtcttgtctcgaacggtgttgtggagtacctcgatgcggaagaagaggaaacggccatgatcatcatgacccccgaagaccttgaagagcatagaaatatgcgacaaggcttcaactacggcgacacgcagggcgacccgcacgcgcgaatcaagcccaagcca--------------aatcaattcgtccgaacatggacgcattgcgaaatccaccctgccatgattctaggcatttgcgccagtatcatccccttccccgatca
>Zasmidium_corymbiae_CBS_145047_T
CCAGTTGGAA---CACTCTTCTAAATTGCCGGCGG-CAGCGG--GAGGGAGCGGCGCT-TACTACTTAGTGTTGCGAACCTCTG--TCCAGCGAGTCGGCCTTTC----TGAAATTCCGCGCGCCG----------CCTGGCGC-CGC-GGGTTGTGGGTCGGTCCGACCTCACCACTTTACTGCGAGCTTGTCCGTACGGGGCGCCTTATGGTGCCCCGCGTTACACGCAAGTTTCTAAGCTACTAAGTGACTTAAGACGTTAAGTGTAATGAATAGCGTAAAGCGACGCAAGAAGTAGCTACGGTCTTGGTTCTCTAGGCAACAACTTTCAAAACAAAACTAAAATTAGTTCTGAGGCTGCG-TTTAACTGCGTCACAAA--CTA--CCAGAGGCCCCCGCGGCC-GCGGCGC-------------CTGCCGTCCCAGCGGGGGCTTCGTTGCTCCATACCAAGTGTTT--CCCAACCTCCA---------------------------------------GCCCGGG--CCCC--------------------------------------------------CGGG-AGTGAGCCATTACTcggcaacagctcaaatttgaaacctggct--cacgcccggattgtaatttgtagaggatgcttctgggcagcggccggtctaagttccttggaacaggacgtcacagagggtgagaatcccgtatgtgaccggcgcgcaccctccacgtagctccttcgacgagtcgagttgtttgggaatgcagctctaaatgggaggtaaatttcttctaaagctaaataccggccagagaccgatagcgcacaagtagagtgatcgaaagatgaaaagcactttggaaagagagttaaaaagcacgtgaaattgttgaaagggaagcgcttccaaccagactccgcggcggtgttccgccggtcttctgaccggtccactcgccgccgtggggccaacatcgtctggggccgccggataagaccgtaggaatgtagctccta---gagtgttatagcctgcggtgatgcggcgcgtcccgggcgaggtctgcgcttcggcaaggatgttggcgtaatggttggcagcggcccgtcttgaaacacggaccaaggagtctaacatctatgcgagtgttcgggtgtcaaacccctacgcgtaatgaaagtgaacggaggt-gggagcttc--ggcgcaccatcgaccgatcctgatgtcctcggatggatttgagtaagagcatagctgttgggacccgaaagatggtgaactatgcctgaatagggtgaagccagaggaaactctggtggaggctcgcagcggttctgacgtgcaaatcgatcgtcaaaccaacactccaattggacgtgatggcaagattgcgaaaccacgacagcttcacaacactcattggggtctcgtgtgtcccgcagagactccagaaggtcaagcttgtggtctggtcaagaacttgtcactcatgtgctacgtcacggtcggaactcctggcactcctctcatcgactttatgcgatcgcgcggcttggatctgctcgaagagtacgatcccgtcatgaatcccaaggcgaccaaggtgttcttgaacggcacttgggtcggcgttcacaagaatgccggccaattgactgatatgctacgaggcttgcggagaaagggagtcctcagtttcgaggttaccatcattcgtgatgtcagagagcgtgaaatcagagtcttcacagacgctgggcgagtgtgccgacctctcttcgtcgttgacaacaatcccagttcgccggacaacggcagcctcgtgctcaagcaagagcacatctccaagctgcattcagatcaggagatccttggcgacctggagggggtcagcgaggaagatcgggagaatgcaatcttcggatggaagggccttgtcgatcaaggtgttgtggaatacctcgacgccgaagaagaagagacttcgatgatcatcatgaccccagaagatctcgaggagcatcgaaacatgcgacaaggtctgagctacggtgaccctcaagccgatccgcacgctcgaatcaagcccaaacca--------------aatcagtttgtgcgaacatggacgcactgtgagatccatccggccatgattctcggcatctgcgccagcatcattcctttccctgatca
>Zasmidium_daviesiae_CBS_116002
CCAGTTGGAC--ATTTATTTCTAAATTGCCGGCAG-CGGCGG--GCGTGAGTGGCGCT-TATCAAC-GGTGTTGCGAATCTCTG--CTCGGCGAGTCGGCCCCTC----TGAAACTCCGCGCGCCC--CT-------GGGGCGC-TGC-GGGTTATGGTTCGCTCCGAACTCACCACTTTACTGCGAGCTTGTCCGTACGGGGAGCCTTATGGTTCCCCGCGTTACACGCAAGTTTCTAAGCTACTAAGTGACTTAAGACGTTAAGTGTAATGAATAGCGTAAAGCGACGCAAGAAGTAGCTACGGTCTTGGTTCTCTAGGCAACAACTTTCAAAACAAA-CTAAA-TTAGTTCTGAGGCTGCG-TTTCAATGCGTCACAAA--CTA--CCGGAGGCCCCCGCG----GCGGCGC-------------GTGCCGTCCCAGCGGGGGCTTCGTTGTCCCA-ACCAAGTGTTT--CCCAACCTCCA---------------------------------------GCC-GGG--CCCC--------------------------------------------------CGGG-AGAGAGCCATTACTcggcaacagctcaaatttgaaacctggcg--tcagcccggattgtactttgtagaggatgcttctgggtagcggccggtctaagttccttggaacaggacgtcatagagggtgagaatcccgtatgcgaccggcccgcaccctccacgtagctccttcgacgagtcgagttgtttgggaatgcagctctaaatgggaggtaaatttcttctaaagctaaataccggccagagaccgatagcgcacaagtagagtgatcgaaagatgaaaagcactttggaaagagagttaaaaagcacgtgaaattgttgaaagggaagcgctcacaaccagactccgcggcggtgttccgccggtcttctgaccggtccactcgccgccgtggggccaacatcgtctggggccgccggataagaccggaggaatgtagctcatt---gagtgttatagcctccggtgatgcggcgcgtcccgggcgaggtccgcgcttcggcaaggatgttggcgtaatggttgtcagcggcccgtcttgaaacacggaccaaggagtctaacatctatgcgagtgttcgggtgtcaaacccctacgcggaatgaaagtgaacggaggt-gggaaccgcaaggtgcaccatcgaccgatcctgatgtcctcggatggatttgagtaagagcatagctgttgggacccgaaagatggtgaactatgcctgaatagggtgaagccagaggaaactctggtggaggctcgcagcggttctgacgtgcaaatcgatcgtcaaacgaacactcctatcggccgtgacggcaagattgccaagccacgccagcttcacaacacccactggggtcttgtgtgtcctgcggaaacgccagaaggacaggcttgcgggttggtcaagaatttgtcgctcatgtgctacgtcacagtcggcactcccgctactccactgatcgactttatgcgttcgcgcggtcttgatctgctcgaagagtacgatcccgtgatgagccccaaggccacaaaggtgttcctgaacggcacctgggtcggtgttcacaagaacgctggacagctgactgacatgctgcgcgggctacggagaaagggcgtcctcagctttgaggtcaccattattcgtgatgtgagagagcgcgagatcagggtctttactgacgctggtcgcgtctgtcggccgctcttcgttgtggacaacaatccgagctcgcccgataacggcagcctcgtcctcaagcaggaccatatcctcaagctgcagagcgatcaggaagttctaggttcattagagggcgtcagtgaagaggatcgtgaatcgtccattttcgggtggaagggccttgttgacgccggcgttgtcgaatatctcgacgccgaagaagaggagaccgccatgatcatcatgactcccgaagatctggaagagcataggaatatgcgacaaggcctcaatttcggcgagtctcaagccgatccgcacatgcgaataaagcccaaacca--------------aaccagttcgttcggacctggacacactgcgagatccatccggccatgattctgggtatttgcgccagtattattcccttccccgatca
>Zasmidium_elaeocarpi_CBS_142187
CCAGTTGGAC--TTATTTT-CTAAATTGCCGGCGG-CGGTGG--GTTAGAGCGGCGCT-TATCAAC-GGTGTTGCGAATCTCTG--CCCAGCGAGTCGGCCTTTT--TCTGAAACTCCGCGCGCCC--TC-------AGGGCGC-CGC-GGGTTATGGTTCGGTCCGAACTCACCACTTTACTGCGAGCTTGTCCGTACGGGGAGCCTTATGGTTCCCCGCGTTACACGCAAGTTTCTAAGCTACTAAGTGACTTAAGACGTTAAGTGTAATGAATAGCGTAAAGCGACGCAAGAAGTAGCTACGGTCTTGGTTCTCTAGGCAACAACTTTCAAAACTAA-CTAAT-TTAGT-CTGAGGCTGTGATTTCAATGCGCCACAAAA-CTAACCTGGAGGCCCCCGCGGCG-GCGGCGCG-----------CTTGCCGCCCCAGCGGGGGCTTCGTTGTCTCC-ACCAAGTGTTTT-CCCAACCTCCA---------------------------------------GCCCGGG--CCTC--------------------------------------------------CGGG-AGTGAGTCATTACTcggcaacagctcaaatttgaaacctggcg--caagcccggattgtaatttgcagaggatgcttctgggcagcggccgttctaagttccttggaacaggacgtcatagagggtgagaatcccgtatgtgaccggcgcgcaccctttacgtagctccttcgacgagtcgagttgtttgggaatgcagctctaaatgggtggtaaattccatctaaagctaaatattggccagagaccgatagcgcacaagtagagtgatcgaaagatgaaaagcactttggaaagagagttaaaaagcacgtgaaattgttgaaagggaagcgcttacaaccagactccgcggcggtgttccgccggtcttctgaccggtctactcgccgccgtggggccaacatcgtctggggccgccggataagaccgtaggaatgtagctcatt---gagtgttatagcctgcggtgatgcggcgcgtcccgggcgaggtccgcgcttcggcaaggatgttggcgtaatggttgtcagcggcccgtcttgaaacacggaccaaggagtctaacatctatgcgagtgttcgggtgtcaaacccctacgcgtaatgaaagtgaacggaggt-gggaagcttcggctgcaccatcgaccgatcctgatgtcctcggatggatttgagtaagagcatagctgttgggacccgaaagatggtgaactatgcctgaatagggtgaagccagaggaaactctggNNNNNNNNNNNNNNNNNNNNNNNNNNNNNNNNNNNNNNNNNNNNaacactcccatcggccgtgatggtaagattgcgaaaccccgacagcttcacaatacccattggggtcttgtctgtcctgcggaaacgccagaaggacaggcttgcggtctggtcaagaacttgtcgctcatgtgctacgtcacggtcggtacgcctgccggacctttggttgatttcatgcgatctcgcggactggatctgcttgaagagtatgacccagtgatgaacccgagagccaccaaggtcttcttgaacggcacttggataggtgtccaccgaaccgcttcacagctgacggacatgcttcgcggcttgcggcgcaaaggtgtgctcagttttgaggtgaccatcattcgcgacgtgagagagcgtgaaatcagagtcttcactgatgctggtcgcgtttgtcggccactcttcgtggttgacaacaaccccaattcgcctgacaacggcagcctggttttgaagcaggaacacctctacaagcttgcgaacgaccaggaaattctgagtcagcttgaaggtgttagcgaagaagaccgcgagaatgctatcttcggctggaaaggattgtacgaggccggcgtcgtcgagtatctcgatgcagaggaagaggagaccgcaatgatcatcatgactccagaagacctcgaagagcatagaaatatgcggcaaggcataccttacgaagatccaaaggacgatccccacaaacgcatcaagcccaagcca--------------aacccatttgttcgcacatggacgcattgcgagatccaccctgccatgattctgggcatctgcgccagtatcattcccttccccgacca
>Zasmidium_eucalypticola_CBS_142186
CCAGTTGGAA--ACTACCCCATAAATTGCCGGTG--CGGCGG--GCAGGGAGGGCGCT-TATCAAC-GGTGTTGCGAACCTCTG--CCCAGCGAGTCGGCCACTC----TGAAATTCCGCGCGCCCAGCT------CTGGGCGC-TGC-GGGTTATGGCTCGGTCCGAGCTAACCACATTACTGCGAGCCTGTCCGTACGGGGGGCCTTATGGTCCCCCGCGTTACACGCAAGTTTCTAAGCTACTAAGTGACTTAAGACGTTAAGTGTAATGAATAGCGTAAAGCGACGCAAGAAGTAGCTACGGGCTTGGTTCTCTAGGCAACAACTTTCAAAACAAA-TTAAA--CAAATTTGAGGCTGCTGAGTCAATGCGTCCCAAA--CTTTACCGGCGGCCCTCGGGGGT-GGCGCG-------------CTTGCCGTCCCAGCGGGGGCTCCGTTGCTCCA--CCAAGTGTCTT-CCCAACCTCCA---------------------------------------GCCCGGGGCCTCC--------------------------------------------------TGGG-AGTGAGTCATTACTcggcaacagctcaaatttgaaacctggcgctcgcgtccggattgtaatttgcagaggatgcttctgggcagcggccgttctaagttccttggaacaggacgtcatagagggtgagaatcccgtatgtgaccggcgcgcaccctccacgtagctccttcgacgagtcgagttgtttgggaatgcagctctaaatgggtggtaaattccatctaaagctaaatattggcccgagaccgatagcgcacaagtagagtgatcgaaagatgaaaagcactttggaaagagagttaaaaagcacgtgaaattgttgaaagggaagcgcttcccaccagactccgcggcggtgttccgccggccttctggccggtctactcgccgccgtggggccagcatcgtctggggccgtcggataagaccgtaggaatgtagctcatt---gagtgttatagcctgcggtgatgcgacgcgccccgggcgaggtccgcgcttcggcaaggatgctggcgtaatggtgggcagcggcccgtcttgaaacacggaccaaggagtctaacatctatgcgagtgttcgggtgtcaaacccctacgcgtaatgaaagtgaacggaggt-gggagcttc--ggcgcaccatcgaccgatcctgatgtcctcggatggatttgagtaagagcatagctgttgggacccgaaagatggtgaactatgcctgaatagggtgaagccagaggaaactctggNNNNNNNNNNNNNNNNNNNNNNNNNNNNNNNNNNNNNNNNNNccaacacacccatcggccgtgacggcaagattgccaagccaagacaacttcacaacactcactggggtcttgtgtgtccggctgaaacgccagaaggacaggcttgtggtttggtgaagaacttgtcgctcatgtgctacgtaacggtcggtacgcccgctacacctctcatcgacttcatgcgatctcgtggtctagacctgctggaggagtatgatccggtcatgaaccccaaggctacaaaagtcctcttgaacggtacttgggtcggagttcaccagaatgctggccagctgacggacatgctgcgcggactgcggagaaagggtgtcctcagctttgaagtcaccatcattcgtgatgtacgagagcgcgagattagagtcttcaccgatgctggtcgtgtttgtcgaccgctattcgttgtcgacaacaacccgagctctcctgacaacggcagtctcgtgctcaaacaggagcacatcttcaagctgcagcaggaccaggaaatccttggccagctcgaaggtgtcagcgaacaagaccgcgaggaggctatcttcggctggaagggtcttgttgatgccggtgtcgttgagtacctagatgccgaagaagaggagaccgccatgattatcatgactcctgaagaccttgaagagcatagaaatatgcgacaaggcttcccctacggcgattcacagcacgacccacacgcacgaatcaagcccaagccg--------------aacaagttcgtgagaacttggacgcattgcgagatccatcccgctatgattctgggtatttgcgccagtatcatccccttccccgacca
>Zasmidium_eucalyptorum_CBS_118500
CCAGTTGGAA---TTCACTTCTAAATTGCCGGCG--CGGCGG--G-CAGGGCAGCGCT-TATCAAC-GGTGTTGCGAATCTCTG--CCTGGCGAGTCGGCCTCTC----TGAAATTCCGCGCGCCC--CT-------GGGGCGC-TGC-GGGTTATGGTTCGGTCCGAACTAACCACATTACTGCGAGCTTGTCCGTACGGGGGGCCTTATGGTCCCCCGCGTTACACGCAAGTTTCTAAGCTACTAAGTGACTTAAGACGTTAAGTGTAATGAATAGCGTAAAGCGACGCAAGAAGTAGCTACGGTCTTGGTTCTCTAGGCAACAACTTTCAAAACTAA-CTAAA--TAAGTTTGAGGCTGCG-ATTCAATGCGTCACAAA--TTA--CCAGGGGCCCCCCTGG---GCGGCGCG-----------CTTGCCGCCCCAGCGGGGGCTTCGTTGCTCCA-ACCAAGTGTTCT-CCCAACCTCCA---------------------------------------GCCCGGG--TCTC--------------------------------------------------TGGG-AGCGAGCCATTACTcggcaacagctcaaatttgaaacctggcgcttgcgcccggattgtaatttgtagaggatgcttctgggcagcggccgttctaagttccttggaacaggacgtcatagagggtgagaatcccgtacgtgaccggcgcgcaccctccacgtagctccttcgacgagtcgagttgtttgggaatgcagctctaaatgggaggtaaatttcttctaaagctaaatattggccagagaccgatagcgcacaagtagagtgatcgaaagatgaaaagcactttggaaagagagttaaaaagcacgtgaaattgttgaaagggaagcgcttcccaccagactccgcggcggtgttccgccggtcttctgaccggtccactcgccgccgtggggccagcatcgtctggggccgccggataagaccgcaggaatgtagctcatt---gagtgttatagcctgcggtgatgcggcgcgccccgggcgaggtccgcgcttcggcaaggatgctggcgtaatggtgggcagcggcccgtcttgaaacacggaccaaggagtctaacatctatgcgagtgttcgggtgtcaaacccctacgcgtaatgaaagtgaacggaggt-gggagcttc--ggcgcaccatcgaccgatcctgatgtcctcggatggatttgagtaagagcatagctgttgggacccgaaagatggtgaactatgcctgaatagggtgaagccagaggaaactctggNNNNNNNNNNNNNNNNNNNNNNNNNNNNNNNNNNNNNNNNNNcaaacactcccatcggtcgtgacggcaagatcgccaagcccagacagcttcacaatacccactggggtcttgtgtgtcctgcggaaacgccagaaggacaggcttgcgggctggtcaagaacttgtcgcttatgtgctacgttacagtcggcacgccagcaaccccactgatcgacttcatgcgatcgcgtgggttggatttgctggaagagtatgatcctgtaatgagccccaaggcaaccaaggtattcctcaatggtacttgggttggtgttcacaagaacgccgggcagttgacggacatgctgcgtggactgcggagaaagggtgtgctgagcttcgaagtcaccatcattcgcgatgtgagggagcgagagatcagggtctttactgacgcaggtcgcgtctgccgacccctgtttgtcgttgacaacaacccaaactcgtctgacaatggcagcctcgtgctgaagcaggagcatatctcgagacttcaaggcgatcaggaaattcttggtgagctagaaggcgtcagcgaggaagaccgagagcgatccatcttcggctggaaaggcttagttgacgccggtgttgtcgaatacctcgacgctgaagaagaagagacggccatgatcatcatgacacctgaagatcttgaggagcatagaaatatgcgacagggcttcaactacggcgacacgcagcacgatccacacgcgcgaatcaagcccaagcca--------------aataagttcgtccggacatggacccactgcgaaatccacccggccatgattcttggcatctgcgccagcatcatccctttccctgacca
>Zasmidium_fructicola_ZJUM_80
CCAGTTGGAA--ACTACCCCATAAATTGCCGGTG--CGGCGC--GGAGGAGAGGCGCT-TATCAAA-GGTGTTGCGAATCTCTGC-TGCGGCGAGTCGGCCACTC----TGAAATTCCGCGCGCCCAGTC-------TGGGCGC-TGC-GGGTTATGGTTCGGTCCGAACTAACCACATTACTGCGAGCCTGTCCGTACGGGGGGCCTTATGGTCCCCCGCGTTACACGCAAGTTTCTAAGCTACTAAGTGACTTAAGACGTTAAGTGTAATGAATAGCGTAAAGCGACGCAAGAAGTAGCTACGGGCTTGGTTCTCTAGGCAACAACTTTCAAAACAAA-TTAAA--CAAATTTGAGGCTGCTGAGTCAATGCGTCCCAAA--CTA--CCCGAGGCCCCCGGGG-T-GCGGCG-------------CTTGCCGTCCCAGCGGGGGCTTCGTTGCTCCA--CCAAGTGTTTT-CCCAACCTCCA---------------------------------------GCCCGGG--CCTC--------------------------------------------------CGGG-AGTGAGTCATTACTcggcaacagctcaaatttgaaacctggcgcttgcgtccggattgtaatttgtagaggatgcttctgggcagcggccggtctaagttccttggaaaaggacgtcatagagggtgagaaccccgtatgtgaccggcgcgcaccctccacgtagctccttcgacgagtcgagttgtttgggaatgcagctctaaatgggaggtaaatttcttctaaagctaaatattggcccgagaccgatagcgcacaagtagagtgatcgaaagatgaaaagcactttggaaagagagttaaaaagcacgtgaaattgttgaaagggaagcgtttcccaccagactccgcggcggtgttccgccggtcttctgaccggtccactcgccgccgtggggccagcatcgtctggggccgccggataagaccgtaggaatgtagctcatt---gagtgttatagcctgcggggatgcggcgcgccccgggcgaggtccgcgcttcggcaaggatgctggcgtaatggtgggcaacggcccgtcttgaaacacggaccaaggagtctaacatctatgcgagtgttcgggtgtcaaacccctacgcgtaatgaaagtgaacggaggt-gggagcttc--ggcgcaccatcgaccgatcctgatgtcctcggatggatttgagtaagagcatagctgttgggacccgaaagatggtgaactatgcctgaatagggtgaagccagaggaaactctggtggaggctcgcagcggttctgacgtgcaaatcgatcgtcaaacgaacacccccatcggccgtgacggcaagatcgcaaagcctagacaacttcacaacacccattggggtcttgtatgtcccgccgaaacgccagaaggacaggcgtgtggcttggtcaagaacttgtcgctcatgtgctacgtgacagtcggcacacctgccacccctctgatcgacttcatgcgatcgcgcgggctggatctattggaagagtacgatcctgtaatgaaccctaaagcaacgaagatcttcctgaacggcacgtgggtcggcgtacacaagaacgccggccagctgacggacatgttgcgtggactgcggagaaagggtgtgctcagcttcgaggtcaccatcattcgtgatgtgagagagcgcgagatcagaatcttcactgacgctggccgtgtctgtcgaccgctctttgtcgttgacaacagccccaactctcccgacaatggtagcctcgtactcaagcaggagcatatcattaagctccaacaggaccaggacgttctgggtcagctggagggagtcagcgaggaagagcgagaagcatccatcttcgggtggaaaggccttgtgaacgctggtgtcgtagaatacctcgatgcagaagaagaagagacggccatgataataatgacacccgaagacctcgaggagcatagaaatatgcgacaaggattcaacttcggcgaaggaaaccccgatccacacatgcgaatcaagccgaagcca--------------aaccagttcgttcgaacatggacgcactgcgaaatccatccagccatgatcttgggtatctgcgccagtattattccgttccctgacca
>Zasmidium_fructigenum_ZJUM_36
CCAGTTGGAA--ACTACCCCACAAATTGCCGGTG--CGGCGC--GGAGGAGAGGCGCT-TATCAAA-GGTGTTGCGAATCTCTGC-TGCGGCGAGTCGGCCACTC----TGAAATTCCGCGCGCCCAGTC-------TGGGCGC-TGC-GGGTTATGGTTCGGTCCGAACTAACCACATTACTGCGAGCCTGTCCGTACGGGGGGCCTTATGGTCCCCCGCGTTACACGCAAGTTTCTAAGCTACTAAGTGACTTAAGACGTTAAGTGTAATGAATAGCGTAAAGCGACGCAAGAAGTAGCTACGGGCTTGGTTCTCTAGGCAACAACTTTCAAAACAAA-TTAAA--CAAATTTGAGGCTGCTGAATCAATGCGTCCCAAA--CTA--CCCGAGGCCCCCGGGG-T-GCGGCG-------------CTTGCCGTCCCAGCGGGGGCTTCGTTGCTCCA--CCAAGTGTTTT-CCCAACCTCCA---------------------------------------GCCCGGG--CCTC--------------------------------------------------TGGG-AGTGAGTCATTACTcggcaacagctcaaatttgaaacctggcgcttgcgtccggattgtaatttgcagaggatgcttctgggcagcggccggtctaagttccttggaaaaggacgtcatagagggtgagaaccccgtatgtgaccggcgcgcaccctccacgtagctccttcgacgagtcgagttgtttgggaatgcagctctaaatgggaggtaaatttcttctaaagctaaatattggcccgagaccgatagcgcacaagtagagtgatcgaaagatgaaaagcactttggaaagagagttaaaaagcacgtgaaattgttgaaagggaagcgcttcccaccagactccgcggcggtgttccgccggtcttctgaccggtctactcgccgccgtggggccagcatcgtctggggccgccggataagaccgcaggaatgtagctcatc---gagtgttatagcctgcggggatgcggcgcgccccgggcgaggtccgcgcttcggcaaggatgctggcgtaatggtgggcagcggcccgtcttgaaacacggaccaaggagtctaacatctatgcgagtgttcgggtgtcaaacccctacgcgtaatgaaagtgaacggaggt-gggagcttc--ggcgcaccatcgaccgatcctgatgtcctcggatggatttgagtaagagcatagctgttgggacccgaaagatggtgaactatgcctgaatagggtgaagccagaggaaactctggtggaggctcgcagcggttctgacgtgcaaatcgatcgtcaaacgaacacccccatcggccgtgacggcaagatcgcaaaaccaagacagcttcacaacactcactggggtcttgtatgtcccgctgaaacgccagaaggacaggcctgtgggctggtgaagaacttgtcgctcatgtgctacgtgacagtcggtacgcctgcgacccctctgatcgacttcatgcgatcgcgtgggctggatctactggaagagtacgaccctgttatgaaccctaaatctaccaagatcttcttgaacggcacctgggtcggcgtacacaagaacgccggccagctgacggacatgttgcgtggactacggagaaagggtgtgctcagcttcgaagtcaccatcattcgtgatgtgagagagcgcgagatcagaatcttcactgacgctggccgtgtttgtcgaccgctcttcgttgttgacaacagcccaaactcgcccgacaacggcagcctcgtcctcaagcaggagcatatcgtcaagctccaacaggaccaagacgttctgggccagctagagggagtcagcgaggaagagcgagaggcaagtatcttcggctggaaaggtcttgtcaaggctggtgttgtggagtacctcgatgccgaagaagaagagaccgccatgatcataatgacacctgaagacctcgaagagcataggaacatgcgacaaggattcaacttcggcgaggggaaccccgacccacacgcgcgaattaagccgaagcca--------------aaccagttcgttcgaacatggacgcactgtgagatccatccagccatgatcttgggtatttgcgccagtatcattccgttccccgaccN
>Zasmidium_grevilleae_CBS_124107
CCAGTTGGAGC-TTACCTTTCAAAACTGCCGGAG--CGGCGG--GCGAGGGTGGCGCTACAGAAAATGGTGCTGCGAAGCTCTTG-CTCGGCGAGGCGGCCCC------CGAAATCCCGCGCGCCC----------CCCGGCGC-GGT-GGGTTATGGTTCGGTCCGAACTCCCCACATTACTGCGAGCTTGTCCGTACGGGGGGCCTTATGGTCCCCCGCGTTACACGCAAGTTTCTAAGCTACTAAGTGACTTAAGACGTTAAGTGTAATGAATAGCGTAAAGCGACGCAAGAAGTAGCTACGGTCTTGGTTCTCTAGGCAACAACTTTCAAAACAAA-CTAAA-CTAGTTCTGAGGCTGCG-ATCCAATGCGTCGCAAAAACTA--CCGGAGGCCCCCGCGGCG-GCGGCA-------------GGCGCCGCCCCAGCGGGGGCTTCGTTGCTCCA--CCAAGTGTTCT-CCCAACCTCCA---------------------------------------GCCCGG---CCCC--------------------------------------------------CGGGAGGTGAGCCATTACTcggcaacagctcaaatttgaaacctggcg--caagcccggattgtaatttgtagaggatgcttctgggcagcggccgttctaagttccttggaacaggacgtcatagagggtgagaatcccgtatgtgaccggcgcgcaccctccacgtagctccttcgacgagtcgagttgtttgggaatgcagctctaaatgggaggtaaatttcttctaaagctaaatactggccagagaccgatagcgcacaagtagagtgatcgaaagatgaaaagcactttggaaagagagttaaaaagcacgtgaaattgttgaaagggaagcgctcacaaccagactccgtggcggtgttccgccggtcttctgaccggttcactcgccgctgtggggccaacatcgtctggggccgccggataagaccggaggaatgtagctcatt---gagtgttatagcctccggggatgcggcgcgccccgggcgaggtccgcgcttcggcaaggatgttggcgtaatggttgtcagcggcccgtcttgaaacacggaccaaggagtctaacatctatgcgagtgttcgggtgtcaaacccctacgcgtaatgaaagtgaacggaggt-gggaactac--ggtgcaccatcgaccgatcctgatgtcctcggatggatttgagtaagagcatagctgttgggacccgaaagatggtgaactatgcctgaatagggtgaagccagaggaaactctggtggaggctcgcagcggttctgacgtgcaaatcgatcgtcaaacgaacacccccatcggacgtgatggcaagattgctaagccaagacagctgcacaacactcactggggacttgtatgtcctgcagaaacaccagaaggacaagcttgcggtctggtcaagaacttatcgctcatgtgctacgtcacagtcggtacacctgccgggccgttgatcgacttcatgcgatcgcgcggtctcgatttgcttgaggagtatgatcctgtgatgaatcccaaggctacgaaggttttcctgaacggtacatgggtgggtgtgcacaagaatgctgggcatctcaccgacatgcttcgtggcttgcgaagaaagggcgtgctcagcttcgaagtcactatcattcgtgatgtcagagagcgcgagatcagagtcttcaccgatgctggtcgtgtctgtcgaccgctatttgtcgttgacaacaaccctagctcgccggacaacggcagtctcgtgctcaagcaggagcatattctgaagctccagaacgatcaagagatccttgggcagctggagggtgtaagcgaagaagaccgagagcaatccattttcggttggaaagggcttgtctctaatggcgttgtcgaatatcttgacgctgaagaagaggagacggctatgaNNNNNNNNNNNNNNNNNNNNNNNNNNNNNNNNNNNNNNNNNNNNNNNNNNNNNNNNNNNNNNNNNNNNNNNNNNNNNNNNNNNNNNNNNNNNNNNNNNNNNNNN--------------NNNNNNNNNNNNNNNNNNNNNNNNNNNNNNNNNNNNNNNNNNNNNNNNNNNNNNNNNNNNNNNNNNNNNNNNNNNNNNNNNNNNNNNNN
>Zasmidium_gupoyu_CBS_122099
CCAGTTGGAC--TTACTTTACTAAATTGCCGGCGG-CGGGGG--GCTAGAGCGGCGCC-TATCAAC-GGTGTTGCGAACCTCTG--CCCAGCGGGTCGGCCCTTTCTCCTGAAGCTCCGCGCGCCC--TT-------AGGGCGC-CGC-GGGTTATGGTTCGGTCCGAACTCACCACTTTACTGCGAGCTTGTCCGTACGGGGAGCCTTATGGTTCCCCGCGTTACACGCAAGTTTCTAAGCTACTAAGTGACTTAAGACGTTAAGTGTAATGTATAGCGTAAAGCGACGCAAGAAGTAGCTACGGTCTTGGTTCTCTAGGCAACAACTTTCAAAACGAA-ATAAG-TTAATTCTGAGGCTGTGATGTCAATGCGCTCCAAAA-CTACCCCGGTGGCCCCCGCGGCG-GCGGCGCG-----------CTTGCCGCCCCAGCGGGGGCTTCGTTGTCTCC-ATCAAGTGTTTC-CCCAACCTCCA---------------------------------------GCCTGGG--CTCC--------------------------------------------------CGGG-AGCGAGTCATTACTcggcaacagctcaaatttgaaacctggcg--caagcccggattgtaatttgcagaggatgcttctgggcagcggccggtctaagttccttggaacaggacgtcacagagggtgagaatcccgtatgtgaccggcgcgcaccctccacgtagctccttcgacgagtcgagttgtttgggaatgcagctctaaatgggtggtaaattccatctaaagctaaatattggccagagaccgatagcgcacaagtagagtgatcgaaagatgaaaagcactttggaaagagagttaaaaagcacgtgaaattgttgaaagggaagcgctcacaaccagactccgcggcggtgttccgccggtcttctgaccggtccactcgccgccgtggggccaacatcgtctggggccgccggataagaccgcaggaatgtagctcatc---gagtgttatagcctgcggtgatgcggcgcgccccgggcgaggtccgcgcctcggcaaggatgttggcgtaatggttgtcagcggcccgtcttgaaacacggaccaaggagtctaacatctatgcgagtgttcgggtgtcaaacccctacgcgtaatgaaagtgaacggaggt-gggaagcttcggccgcaccatcgaccgatcctgatgtcctcggatggatttgagtaagagcatagctgttgggacccgaaagatggtgaactatgcctgaatagggtgaagccagaggaaactctggNNNNNNNNNNNNNNNNNNNNNNNNNNNNNNNNNNNNNNNNNNcaaacacgcccattggtcgtgatggcaaaattgcaaagccgcgacagcttcacaacactcattggggtcttgtgtgtcctgcagagactccagaaggacaggcttgcggtttggtcaagaacttgtcgctcatgtgctacgtcacagtcggtacgcccgcaggacctctcgtcgacttcatgcggtcccgcggactggatctgcttgaagagttcgatcctgtgatgaacccgagagccactaaggtcttcttgaacggcacgtggattggcgtacaccggaacgcttcacagctgacagacatgcttcgtggcttgcggcgcaagggagtgctcagcttcgaggtcaccatcattagagatgtgagagagcgtgaaattagagtctttactgatgctggtcgcgtgtgccggccactgttcgtggttgacaacaatcctaattcgcccgataacggaagcttggtcctgaagcaagagcatctctacaagttggcgaacgaccaggacattctcgggcaactcgaaggcgtcagcgaggaggaccgcgagaatgcgatttttgggtggaagggattgatcgactctggggtcgtcgagtaccttgatgcagaagaggaggagacggctatgattatcatgactcctgaagacctcgaagagcacagaaatatgcgacaaggcataccatatgaagacccgaaggacgatcctcacaagcgcatcaagcccaagccg--------------aatccgtttgttcgcacgtggacgcattgcgaaattcatccagccatgatcctcggcatctgcgccagcatcattcccttccctgatca
>Zasmidium_hakeae_CBS_142185
CCAGTTGGAC--ATTTATTTCTAAATTGCCGGCAG-CGGCGG--GCGTGAGTGGCGCT-TATCAAC-GGTGTTGCGAATCTCTG--CTCGGCGAGTCGGCCTCTC----TGAAACTCCGCGCGCCC--CC------CTGGGCGC-TGC-GGGTTATGGTTCGGTCCGAACTCACCACTTTACTGCGAGCTTGTCCGTACGGGGAGCCTTATGGTTCCCCGCGTTACACGCAAGTTTCTAAGCTACTAAGTGACTTAAGACGTTAAGTGTAATGAATAGCGTAAAGCGACGCAAGAAGTAGCTACGGTCTTGGTTCTCTAGGCAACAACTTTCAAAACAAA-CTAAA-TTAGTTCTGAGGCTGCG-TTTCAATGCGTCACAAA--CTA--CCGGAGGCCCCCGCGGCG-GCGGCGC-------------CTGCCGGCCCAGCGGGGGCTTCGTTGCTCCA-ACCAAGTGTTA--CCCAACCTCCA---------------------------------------GCCTGGG--CCTC--------------------------------------------------CGGG-AGAGAGTCATTACTcggcaacagctcaaatttgaaacctggcg--caagcccggattgtaatttgtagaggatgcttctgggtagcggtcggtctaagttccttggaacaggacgtcatagagggtgagaatcccgtatgcgaccggcacgcaccctccacgtagctccttcgacgagtcgagttgtttgggaatgcagctctaaatgggaggtaaatttcttctaaagctaaataccggccagagaccgatagcgcacaagtagagtgatcgaaagatgaaaagcactttggaaagagagttaaaaagcacgtgaaattgttgaaagggaagcgctcacaaccagactccgcggcggtgttccgccggtcttctgaccggtctactcgccgccgtggggccaacatcgtctggggccgccggataagaccggaggaatgtagctcatt---gagtgttatagcctccggtgatgcggcgcgtcccgggcgaggtccgcgcttcggcaaggatgttggcgtaatggttgtcagcggcccgtcttgaaacacggaccaaggagtctaacatctatgcgagtgttcgggtgtcaaacccctacgcgtaatgaaagtgaacggaggt-gggaaccgcaaggtgcaccatcgaccgatcctgatgtcctcggatggatttgagtaagagcatagctgttgggacccgaaagatggtgaactatgcctgaatagggtgaagccagaggaaactctggNNNNNNNNNNNNNNNNNNNNNNNNNNNNNNNNNNNNNNNNNNcgaacactcccatcggacgtgacggcaagatcgccaagccacgacaacttcacaacactcactggggtctggtgtgtcctgcagaaacgccggaaggacaggcttgcgggctcgtcaagaatctgtcgctcatgtgctatgtcacagttggtactcccgctaccccactgatcgactttatgcgttcgcgcggtcttgatctactcgaggagtacgatcccgtcatgaacccaaaggccacaaaggtattcttgaacggcacctgggtcggtgttcacaagaacgctggacagctgactgacatgctgcgtgggctgcggagaaagggcgtgctcagctttgaggtcaccatcattcgtgatgtgagagagcgcgagatcagggtctttactgacgctggtcgcgtttgccggccgctcttcgttgtggacaacaatccgagctcgcctgacaacggcagcctcgtcctcaagcaggaccatatcgccaagctgcatagcgatcaagaactcctgggtcaactagagggcgtcagtgaagaggatcgtgaatcgtccattttcggatggaagggccttgtcgacgccggtgtcgtcgaatatctcgacgctgaagaagaggagacggccatgatcatcatgactcccgaagatctcgaagagcataggaatatgcgacagggcattaatttcggcgagtctcaagcggacccgcacatgcggataaagcccaaaccc--------------aaccagttcgttcgaacctggacgcactgcgagatccatccggccatgattctaggtgtttgcgccagtattatccccttccccgacca
>Zasmidium_hakeicola_CBS_144590_T
CCAGTTGGAAC-TTACCTTTCAAAACTGCCGGAG--CGGCGG--GCGAGGGTGGCGCTACAGAAAATGGTGCTGCGAAGCTCTTG-CTCGGCGAGGCGGCCCCC-----CGAAATCCCGCGTGCCC----------CCCGGCGC-GGT-GGGTTATGGTTCGGTCCGAACTCCCCACATTACTGCGAGCTTGTCCGTACGGGGGGCCTTATGGTCCCCCGCGTTACACGCAAGTTTCTAAGCTACTAAGTGACTTAAGACGTTAAGTGTAATGAATAGCGTAAAGCGACGCAAGAAGTAGCTACGGTCTTGGTTCTCTAGGCAACAACTTTCAAAACAAA-CTAAA-CTAGTGCTGAGGCTGCG-ATCCAATGCGTCGCAAAAACTA--CCGGAGGCCCCCGCGGCG-GCGGCA-------------GGCGCCGCCCCAGCGGGGGCTTCGTTGCTCCA--CCAAGTGTTCT-CCTAACCTCCA---------------------------------------GCCCGG---CCCC--------------------------------------------------CGGGAGGTGAGCCATTACTcggcaacagctcaaatttgaaacctggcg--taagcccggattgtaatttgtagaggatgcttctgggcagcggccgttctaagttccttggaacaggacgtcatagagggtgagaatcccgtatgtgaccggcgcgcaccctccacgtagctccttcgacgagtcgagttgtttgggaatgcagctctaaatgggaggtaaatttcttctaaagctaaatactggccagagaccgatagcgcacaagtagagtgatcgaaagatgaaaagcactttggaaagagagttaaaaagcacgtgaaattgttgaaagggaagcgctcacaaccagactccgcggcggtgttccgccggtcttctgaccggttcactcgccgccgtggggccaacatcgtctggggccgccggataagaccggaggaatgtagctcatt---gagtgttatagcctccggggatgcggcgcgccccgggcgaggtccgcgcttcggcaaggatgttggcgtaatggttgtcagcggcccgtcttgaaacacggaccaaggagtctaacatctatgcgagtgttcgggtgtcaaacccctacgcgtaatgaaagtgaacggaggt-gggaactac--ggtgcaccatcgaccgatcctgatgtcctcggatggatttgagtaagagcatagctgttgggacccgaaagatggtgaactatgcctgaatagggtgaagccagaggaaactctggtggaggctcgcagcggttctgacgtgcaaatcgatcgtcaaacgaacacccccatcggacgtgatggcaagattgctaagccaagacagctgcacaacactcactggggacttgtatgtcctgcagaaacaccagaaggacaagcttgcggtctggtcaagaacttatcgctcatgtgctacgtcacagtcggtacacctgccggtccgttgatcgacttcatgcgatcgcgcggtctcgatttgcttgaggagtatgatcctgtgatgaatcccaaggctacgaaggttttcctgaatggtacatgggtgggtgtgcacaagaatgctgggcatctcaccgacatgcttcgtggcttgcgaagaaagggcgtgctcagcttcgaagtcactatyattcgtgatgtgagagagcgcgagatcagagtcttcaccgatgctggtcgtgtctgtcgaccgctatttgtcgttgacaacaaccctagctcgccggacaacggcagtctcgtgctcaagcaggagcatattctgaagctccagaacgatcaagagatccttgggcagctggagggtgtaagcgaagaagaccgagagcaatccattttcggatggaaagggcttgtctctaatggcgtcgtcgaatatcttgacgctgaagaagaggagacggctatgatcatcatgacccccgaagatcttgaagagcataggaacatgcggcaaggtttcccctacggtgatacgcaaggcgacccgcacatgcgaatcaagcctagacca--------------aatcagtttgtgcgaacctggacgcactgcgaaatccaccctgccatgattctgggcatttgcgccagtatcattcccttccccgaNNN
>Zasmidium_indonesianum_CPC_15300
CCAGTTGGAA--ACTTACTTCTAAATTGCCGGCT--AGGTGG--TTTAGGGTGGCGCT---CCAAA-CGTGCTGCGAAGTCCCTG-TCTGTCAGGTCGGCCCCTC----TGAAATTCCGCGCGCCCGGTC-------TGGGCGC-TGC-GGGTTATGGCTCGGTCCGAGCTCCCCACATTACTGCGAGCCTGTCCGTACGGGGGGCCTTATGGTCCCCCGCGTTACACGCAAGTTTCTAAGCTACTAAGTGACTTAAGACGTTAAGTGTAATGAATAGCGTAAAGCGACGCAAGAAGTAGCTACGGTCTTGGTTCTCTAGGCAACAACTTTCAAAACTAA--TAAA--CAAATCTGAGGCTGAT-TGTCAATGCGCCACAA---TTA-ACCGGAGGCCCCCTCGGCG-GCGGCGGC-----------TTTGCCGCCCCAGAGGGGGCTTCGTTGTTCAA-ACCAAGTGTTTT-CCCAACCTCCA---------------------------------------GCCTGGG--CCTC--------------------------------------------------CGGG-AGTGAGTCATTACTcggcaacagctcaaatttgaaacctggcgcttgcgtccggattgtaatttgtagaggatgcttctgggcagcggccgttctaagttccttggaacaggacgtcatagagggtgagaatcccgtatgtgaccggcgcgcaccctccacgtagctccttcgacgagtcgagttgtttgggaatgcagctctaaatgggaggtaaatttcttctaaagctaaatattggccagagaccgatagcgcacaagtagagtgatcgaaagatgaaaagcactttggaaagagagttaaaaagcacgtgaaattgttgaaagggaagcgcttccaaccagactccgcggcggtgttccgccggtcttctgaccggttcactcgccgccgtggggccaacatcgtctggggccgccggataagaccggaggaatgtagctcatt---gagtgttatagcctccggtgatgcggcgcgtcccgggcgaggtccgcgcttcggcaaggatgttggcgtaatggttggcagcggcccgtcttgaaacacggaccaaggagtctaacatctatgcgagtgttcgggtgtcaaacccctacgcgtaatgaaagtgaacggaggt-gggagcttc--ggcgcaccatcgaccgatcctgatgtcctcggatggatttgagtaagagcatagctgttgggacccgaaagatggtgaactatgcctgaatagggtgaagccagaggaaactctggtggaNNNNNNNNNNNNNNNNNNNNNNNNNNNNNNNNNNNNNNcaaacactcccatcggtcgtgacggcaagattgccaagccgagacagcttcacaacactcattggggtcttgtgtgtcctgcggaaacgccagaaggacaagcttgcggtttggtgaagaacctgtcgctcatgtgctacgtcacagtcggtactccggccggtcctctcatcgacttcatgcgatcaagaggtctagatctgctcgaagagtacgatcccgttatgagtccgaaggcaaccaaggtgttcctcaacggcacatgggtgggtgttcataagaacgctggccaccttactgacatgcttcgtggcctgcggcggaagggtgtgctcagctttgaggtcactatcattcgtgatgtgagagagcgcgagattcgagtcttcaccgacgccggtcgtgtctgtcggccgctgtttgttgttgacaacaaccccgcctcgcctgacaacggcagtctcgtgctcaagcaagatcacatcctgaagcttcagaacgatcaagagatcctggggcaactggagggtgtcagcgaagaagatcgagagcaatccatcttcggctggaagggcctcgtctccaacggtgtcgtggaatacctcgatgctgaagaagaggagactgctatgatcatcatgacacctgaagatcttgaagagcatagaaatatgcggcaaggcttcaactatggtgacacacagggcgacccacacgcgcgaatcaagccgaaaccc--------------aatcaattcgtccggacatggacgcattgcgagatccatcctgccatgattctgggcatctgcgccagtatcatccccttccccgatca
>Zasmidium_iteae_CBS_113094
CCAGTTGGAC--TTACTTT-CTAAATTGCCGGCGG-CGGTGG--GCTAGAGCGGCGCT-TATCAAC-GGCGTTGCGAACCTCTG--CCCAGCGAGTCGGCCTTTT--TCCGAAACTCCGCGCGCCC--TT-------AGGGCGC-CGC-GGGTTATGGTTCGGTCCGAACTCACCACTTTACTGCGAGCTTGTCCGTACGGGGAGCCTTATGGTTCCCCGCGTTACACGCAAGTTTCTAAGCTACTAAGTGACTTAAGACGTTAAGTGTAATGAATAGCGTAAAGCGACGCAAGAAGTAGCTACGGTCTTGGTTCTCTAGGCAACAACTTTCAAAACTAA-CTAAT-TTAGT-CTGAGGCTGCGATACCAATGCGTCACAAAACTCA--CCGGAGGCCCCCGCGGCG-GCGGCGCG-----------CTCGCCGTCCCAGCGGGGGCTTCGTTGTCTCC-ACCAAATGTTTT-CCCAACCTCCA---------------------------------------GCCTGGG--CCTC--------------------------------------------------CGGG-AGTGAGCCATTACTcggcaacagctcaaatttgaaacctggcg--tgagcccggattgtaatttgcagaggatgcttctgggcagcggccgctctaagttccttggaacaggacgtcatagagggtgagaatcccgtacgtgaccggcgcgcaccctttacgtagctccttcgacgagtcgagttgtttgggaatgcagctctaaatgggtggtaaattccatctaaagctaaatattggccagagaccgatagcgcacaagtagagtgatcgaaagatgaaaagcactttggaaagagagttaaaaagcacgtgaaattgttgaaagggaagcgcttgcaaccagactccgcggcggtgttccgccggtcttctgaccggtccactcgccgccgcggggccaacatcgtctggggccgccggataagaccgcaggaatgtagctcatt---gagtgttatagcctgcggtgatgcggcgcgtcccgggcgaggtccgcgcctcggcaaggatgttggcgtaatggttgtcagcggcccgtcttgaaacacggaccaaggagtctaacatctatgcgagtgttcgggtgtcaaacccctacgcgtaatgaaagtgaacggaggtggggaagcttcggctgcaccatcgaccgatcctgatgtcctcggatggatttgagtaagagcatagctgttgggacccgaaagatggtgaactatgcctgaatagggtgaagccagaggaaactctggNNNNNNNNNNNNNNNNNNNNNNNNNNNNNNNNNNNNNNNNNNcgaacactcccattggccgtgatggtaagatcgccaaaccgcgacagcttcacaatacccactggggtcttgtttgtcctgcggagacaccagaaggacaggcttgcggtctggtcaagaacttgtcgctcatgtgctacgtcacggtcggtacgcccgccggtcctttggttgatttcatgcgatctcgcggactggatctgcttgaagaatatgacccggtgatgaacccgagagccaccaaggtcttcttgaacggtacctggataggtgtccaccgaaacgcttcacagctgacggacatgcttcgtggcttgcggcgcaaaggagtgctcagttttgaggtgaccatcattcgtgatgtgagggagcgtgaaatcagagtcttcactgatgctggtcgtgtttgtcggccactgttcgtggttgacaacaaccccaactcgcctgacaacggaagcctggtattgaagcaggaacacctctacaagcttgcgaacgaccaggaaattctgagtcagctcgaaggtgtcagcgaagaagaccgcgagaatgctatcttcggctggaaaggattgtacgaggccggcgtcgtcgagtatcttgatgcagaggaagaggagacggcaatgatcatcatgactccagaagacctcgaagagcatagaaatatgcggcaaggcataccttacgaagatccaaaggacgatccccacaaacgcatcaagcccaagcca--------------aacccatttgttcgcacatggacgcattgcgagattcaccctgccatgattctgggcatctgcgccagtatcattcccttccccgacca
>Zasmidium_johnsoniae_BRIP_72385e
CCAGTTGGAAC-TTACCTTTCAAAACTGCCGGAG--CGGCGG--GCGAGGGTGGCGCTACAGAAAATGGTGCTGCGAAGCTCTTG-CTCGGCGAGGCGGCCCCC-----CGAAATCCCGCGCGCCC----------CCCGGCGC-GGT-GGGTTATGGTTCGGTCCGAACTCCCCACATTACTGCGAGCTTGTCCGTACGGGGGGCCTTATGGTCCCCCGCGTTACACGCAAGTTTCTAAGCTACTAAGTGACTTAAGACGTTAAGTGTAATGAATAGCGTAAAGCGACGCAAGAAGTAGCTACGGTCTTGGTTCTCTAGGCAACAACTTTCAAAACAAA-CTAAA-CTAGTTCTGAGGCTGCG-ATCCAATGCGTCGCAAAAACTA--CCGGAGGCCCCCGCGGCG-GCGGCA-------------GGCGCCGCCCCAGCGGGGGCTTCGTTGCTCCA--CCAAGTGTTCT-CCCAACCTCCA---------------------------------------GCCCGG---CCCC--------------------------------------------------CGGGAGGTGAGCCATTACTNNNNNNNNNNNNNNNNNNNNNNNNNNNNN--NNNNNNNNNNNNNNNNNNNNNNNNNNNNNNNNNNNNNNNNNNNNNNNNNNNNNNNNNNNNNNNNNNNNNNNNNNNNNNNNNNNNNNNNNNNNNNNNNNNNNNNNNNNNNNNNNNNNNNNNNNNNNNNNNNNNNNNNNNNNNNNNNNNNNNNNNNNNNNNNNNNNNNNNNNNNNNNNNNNNNNNNNNNNNNNNNNNNNNNNNNNNNNNNNNNNNNNNNNNNNNNNNNNNNNNNNNNNNNNNNNNNNNNNNNNNNNNNNNNNNNNNNNNNNNNNNNNNNNNNNNNNNNNNNNNNNNNNNNNNNNNNNNNNNNNNNNNNNNNNNNNNNNNNNNNNNNNNNNNNNNNNNNNNNNNNNNNNNNNNNNNNNNNNNNNNNNNNNNNNNNNNNNNNNNNNNNNNNNNNNNNN---NNNNNNNNNNNNNNNNNNNNNNNNNNNNNNNNNNNNNNNNNNNNNNNNNNNNNNNNNNNNNNNNNNNNNNNNNNNNNNNNNNNNNNNNNNNNNNNNNNNNNNNNNNNNNNNNNNNNNNNNNNNNNNNNNNNNNNNNNNNNNNNNNNNNNNNNNNNNNNNNNNNNNNNNNNNN-NNNNNNNNN--NNNNNNNNNNNNNNNNNNNNNNNNNNNNNNNNNNNNNNNNNNNNNNNNNNNNNNNNNNNNNNNNNNNNNNNNNNNNNNNNNNNNNNNNNNNNNNNNNNNNNNNNNNNNNNNNNNNNNNNNNNNNNNNNNNNNNNNNNNNNNNNNNNNNNNNNNNNNNNcgaacacccccatcggacgtgatggcaagattgctaagccaagacagctgcacaacactcactggggacttgtatgtcctgcagaaacaccagaaggacaagcttgcggtctggtcaagaacttatcgctcatgtgctacgtcacagtcggtacacctgccggtccgttgatcgacttcatgcgatcgcgcggtctcgatttgcttgaggagtatgatcctgtgatgaatcccaaggctacgaaggttttcctgaacggtacatgggtgggtgtgcacaagaatgctgggcatctcaccgacatgcttcgtggcttgcgaagaaagggcgtgctcagcttcgaagtcactatcattcgtgatgtcagagagcgcgagatcagagtcttcaccgatgctggtcgtgtctgtcgaccgctatttgttgttgacaacaacccaagctcgccggacaacggcagtctcgtgctcaagcaggagcatattctgaagctccagaacgatcaagagatccttgggcagctggagggtgtaagcgaagaagaccgagagcaatccattttcggttggaaagggcttgtctctaatggcgtcgtcgaatatcttgacgctgaagaagaggagacggctatgatcatcatgacccccgaagatcttgaagagcataggaatatgcggcaaggtttcccctacggtgatacgcaaggcgacccgcacatgcgaatcaagcctagacca--------------aatcagtttgtgcgaacctggacgcactgcgaaatccaccctgccatgattctgggcatttgcgccagtatcattcccttccccgacca
>Zasmidium_liboense_GUCC_1720.2
CCAG-TGGAA--ACTACCCCATAAATTGCCGGTG--CGGCGG--GCGTGAGCGGCGCT-TATCAAA-GGTGTTGCGAATCTCTG--CCCAACGAGTCGGCCACTC----TGAAATTCCGCGCGCCCGAAG--C--GTCGGGCGC-GGC-GGGTTATGGCTCGGTCCGAGCTAACCGCATTACTGCGAGCCTGTCCGTACGGGGGGCCTTATGGTCCCCCGCGTTACACGCAAGTTTCTAAGCTACTAAGTGACTTAAGACGTTAAGTGTAATGAATAGCGTAAAGCGACGCAAGAAGTAGCTACGGGCTTGGTTCTCTAGGCAACAACTTTCAAAACTAA-CTAAA--CAAATATGAGGCTGCTGAGTCAATGCGTCCCAAG--TTA-CCCGGTGGCCCCCGGGGGC-GGCGGGCGGGC---TTCCGCGCGCCGCCCCAGCGGGGGCTCCGTTGCTCCA--CCAAGTGTTTT-CCCAACCTCCA---------------------------------------GCCCGGC----TT--------------------------------------------------TGGG-AGTGAGTCATTACTcggcaacagctcaaatttgaaacctggcgcttgcgtccggattgtaatttgcagaggatgcttctgggcagcggccggtctaagttccttggaacaggacgtcatagagggtgagaatcccgtatgcgaccggcgcgcaccctccacgtagctccttcgacgagtcgagttgtttgggaatgcagctctaaatgggtggtaaattccatctaaagctaaatattggcccgagaccgatagcgcacaagtagagtgatcgaaagatgaaaagcactttggaaagagagttaaaaagcacgtgaaattgttgaaagggaagcgcttcccaccagactccgcggcggtgttccgccggccttctggccggtctactcgccgccgtggggccagcatcgtctggggccgccggataagaccgcaggaatgtagctccta---gagtgttatagcctgcggggatgcggcgcgccccgggcgaggtccgcgcttcggcaaggatgctggcgtaatggtgggcagcggcccgtcttgaaacacggaccaaggagtctaacatctatgcgagtgttcgggtgtcaaacccctacgcgtaatgaaagtgaacggaggt-gggagcttc--ggcgcaccatcgaccgatcctgatgtcctcggatggatttgagtaagagcatagctgttgggacccgaaagatggtgaactatgcctgaatagggtgaagccagaggaaactctggtggaggctcgcagcggttctgacgtgcaaatcgatcgtcaaacaaacactcccatcggccgtgacggcaagattgcaaagccgagacagcttcacaacactcactggggtctcgtgtgtccggccgaaacgccagaaggacaggcttgcggtttggtgaagaacttatcgctcatgtgctacgtcacagtcggtacgcctgctacacctctcatcgacttcatgcgatcgcgcggcctggacctgctcgaagagtacgatcctgtcatgaaccccaaagctaccaaggtcttcctgaacggtacttgggttggtgtgcacaagaacgctggccagctgacagacatgttgcgtggattgcggagaaagggcgtgctcagcttcgaagtcaccatcattcgtgatgtgagagagcgcgagatcagggtcttcactgacgctggtcgtgtctgccgaccgcttttcgtcgtcgacaacaacccaaactcacccgacaatggaagtctcgttctcaaacaggagcacatctacaagctccaccaggatcaggaaacccttggtcagcttgagggtgtcagcgaagaggaccgcgagcaggcgattttcggctggaaaggtctcgttgatggcggtgttgtcgagtaccttgacgctgaagaagaagagacggccatgattatcatgactccagaagacctcgaggagcatagaaatatgcgacaaggctttccctacggcgattcgcaacacgacccacacatgcgaatcaagcccaagcca--------------aacaagttcgttcgcacgtggacgcattgcgagattcacccagccatgattttgggcatctgcgccagtatcatccccttccccgatca
>Zasmidium_lonicericola_CBS_125008
CCAGTTGGAA--ACTACCCCACAAATTGCCGGCG--TGGCGG--GGCAGGGAGACGCT-TATCAAA-GGTGTTGCGAATCTCTGC-TGCGGCGAGTCGGCCACTC----TGAAACTCCGCGCGCCCAGGC--C--TCTGGGCGC-TGC-GGGTTGTGGCTCGGTCCGAGCTAACCACATTACTGCGAGCCTGTCCGTACGGGGGGCCTTATGGTCCCCCGCGTTACACGCAAGTTTCTAAGCTACTAAGTGACTTAAGACGTTAAGTGTAATGAATAGCGTAAAGCGACGCAAGAAGTAGCTACGGGCTTGGTTCTCTAGGCAACAACTTTCAAAACTAA-CTAAA--CAAATTTGAGGCTGCTGCACCAATGCGTCCCAAA--CTA--CCCGAGGCCCCCGGGG-C-GCGGCG-------------CTTGCCGCCCCAGCGGGGGTTTCGTTGCTCCA--CCAAGTGTCTT-CCCAACCTCCA---------------------------------------GCCTGGG--CCCC--------------------------------------------------CGGG-AGTGAGTCATTACTcggcaacagctcaaatttgaaacctggcgcttgcgtccggattgtaatttgcagaggatgcttctgggcagcggccggtttaagttccttggaaaaggacgtcacagagggtgagaaccccgtatgtgaccggcgcgcaccctccacgtagctccttcgacgagtcgagttgtttgggaatgcagctctaaatgggaggtaaatttcttctaaagctaaatattggcccgagaccgatagcgcacaagtagagtgatcgaaagatgaaaagcactttggaaagagagttaaaaagcacgtgaaattgttgaaagggaagcgcttcccaccagactccgcggcggtgttccgccggtcttctgaccggtccactcgccgccgtggggccagcatcgtctggggccgccggataagaccgcaggaatgtagctcatt---gagtgttatagcctgcggggatgcggcgcgccccgggcgaggtccgcgcttcggcaaggatgctggcgtaatggtgggcagcggcccgtcttgaaacacggaccaaggagtctaacatctatgcgagtgttcgggtgtcaaacccctacgcgtaatgaaagtgaacggaggt-gggagcttc--ggcgcaccatcgaccgatcctgatgtcctcggatggatttgagtaagagcatagctgttgggacccgaaagatggtgaactatgcctgaatagggtgaagccagaggaaactctggtggaggctcgcagcggttctgacgtgcaaatcgatcgtcaaacgaacacgcctatcggtcgtgacggcaagattgcgaagccaagacagcttcacaacacccattggggtcttgtatgtccggctgaaacaccagaagggcaggcttgtggtttggtgaagaacttgtcactcatgtgctacgtcacagtcggtacgcctgccactcctctgatcgacttcatgcggtcacgtggtctcgacttactggaagagtacgatcctgtcatgaaccccaaagctaccaagatcttcctcaacggtacttgggtcggtgtccacaaaaatgctggccagctgacagacatgctgcgtggattgcggagaaagggtgtgctcagcttcgaggtcaccatcattcgtgatgtgagagagcgcgagatcagagtcttcactgacgctggtcgtgtctgccgaccgctcttcgtcgttgacaataatcccaactctcccgataacggcagtctcgtcctcaagcaggagcacatcctgaagctccaccaggaccaagaaattcttagtcagttggagggtgtcagcgaagaagaccgagagcaagctatcttcggctggaaaggtctggtcgacggcggtgtcgttgaataccttgacgctgaagaagaagagacggccatgattataatgactcctgaagaccttgaagagcatagaaatatgcgacaaggattcaattatggcgacgggcaNNNNNNNNNNNNNNNNNNNNNNNNNNNNNNNNNN--------------NNNNNNNNNNNNNNNNNNNNNNNNNNNNNNNNNNNNNNNNNNNNNNNNNNNNNNNNNNNNNNNNNNNNNNNNNNNNNNNNNNNNNNNNN
>Zasmidium_musae_CBS_121384
CCAGTTGGAA--ACTTACTTCTAAATTGCCGGCG--CGGCGG--GCTAGGGCGGCGCATAATCAAC-GGTGTTGCGAATCTCTGT-CTCGGCGAGTCGGCCACTC----TGAAACTCCGCGCGCCC------TAACGAGGGCGC-CGC-GGGTTATGGTTCGGTCCGAACTCACCACATTACTGCGAGCTTGTCCGTACGGGGAGCCTTATGGTTCCCCGCGTTACACGCAAGTTTCTAAGCTACTAAGTGACTTAAGACGTTAAGTGTAATGAATAGCGTAAAGCGACGCAAGAAGTAGCTACGGTCTTGGTTCTCTAGGCAACAACTTTCAAAACAAA-CTAAA-TTAGTTATGAGGCTGCG-AGCCAATGCGTCACAAA--CTA-ACCGGAGGCCCCCGCGGCG-GCGGCGCG-----------CTTGCCGCCCCAGCGGGGGCTTCGTTGTTCAA--CCAAGTGTCTT-CCCAACCTCCA---------------------------------------GCCTGGG--CCTC--------------------------------------------------CGGG-AGTGAGTCATTACTcggcaacagctcaaatttgaaacctggcg--caagcccggattgtaatttgtagaggatgcttctgggcagcggccgttctaagttccttggaacaggacgtcatagagggtgagaatcccgtatgtgaccggcgcgcacccttcacgtagctccttcgacgagtcgagttgtttgggaatgcagctctaaatgggaggtaaatttcttctaaagctaaatattggccagagaccgatagcgcacaagtagagtgatcgaaagatgaaaagcactttggaaagagagttaaaaagcacgtgaaattgttgaaagggaagcgcttccaaccagactccgcggcggtgttccgccggtcttctgaccggtctactcgccgccgtggggccaacatcgtctggggccgctggataagaccggaggaatgtagctcatt---gagtgttatagcctccggtgatgcggcgcgtcccgggcgaggtccgcgcttcggcaaggatgttggcgtaatggttggcagcggcccgtcttgaaacacggaccaaggagtctaacatctatgcgagtgttcgggtgtcaaacccctacgcgtaatgaaagtgaacggaggt-gggaaccgcaaggtgcaccatcgaccgatcctgatgtcctcggatggatttgagtaagagcatagctgttgggacccgaaagatggtgaactatgcctgaatagggtgaagccagaggaaactctggNNNNNNNNNNNNNNNNNNNNNNNNNNNNNNNNNNNNNNNNNNcgaatacgcctatcggtcgtgacggcaagatcgccaaaccaagacagctgcacaacactcactggggtcttgtgtgtcctgcggaaacgccagaaggacaggcttgcggtttggtcaagaatttgtcgctcatgtgctacgttacggtcggtactccccacgcgccattgatcgaattcatgcgatcgcgtgggctggatcttctcgaagagtacgaccctgtcatgactcccaaggccaccaaggttttcctgaacggcacttggatcggtgtccacaagaatgctgggcatcttacggacatgcttcgtgggttgcggagaaagggcgtgctcagcttcgaagtcaccatcattcgtgatgtaagagagcgcgagatcagagtcttcactgacgctggtcgtgtctgccggcccttgttcgtggtggacaacaacccggcctcgcccgataatggaagtctggtgctcaagcaggagcatatcatgaagcttcagaacgaccaggagatcctagggcaactcgaaggagtcagtgaagaagatcgagagcgatcaatctacggctggaaaggcctcgttgacaacggtgtcgtcgagtaccttgatgccgaagaagaagagaccgccatgatcatcatgactcccgaagatcttgaagagcatagaaacatgcgacaaggcattaactacggcgatacgcaaggcgacccgcacatgcgaatcaagcccaagccc--------------aacccgttcgttcggacctggacacattgtgaaattcaccccgccatgattctgggcatttgcgccagcatcattcccttccccgacca
>Zasmidium_musae_banksii_CBS121710
CCAGTTGGAA---CATGCACCCAAATTGCCGGCA--CGGCGGGGCAACGGGCGGCGCT-CTACAAT-GGTGTTGCGCACTCTGC--CTCGGCGGGTCGGCCCCCT---CTGAAATTCCGTGCGCCCCCCT--CCTGGGGGTCGC-GGC-GGGAAATGGTTCGGTCCGGTGTCCCCACATTTGTGCGAAATTGTCCGTACGGGGGACCTTATGGTCCCCCGCGTTACACGCAAGTTTCTAAGCTACTAAGTGACTTAAGACGTTAAGTGTAATGAATAGCGTAAAGCGACGCAAGAAGTAGCTACGGTCTTGGTTCTCTAGGCAACAACTTTCAAAACAAAACTAAAAGTAGTCCTGAGGCTGCG-AGCCAATGCGTCCCAAT--TCA--CCAGGGGCCCCCGCGGCGTGCGGCG-------------CTTGCCGCCCCAGCGGGGGCTTCGTTGCTCCA--CCAAGTGTTTT-CCCAACCTCCA---------------------------------------GCCTGGG--CCTC--------------------------------------------------CGGG-AGCGAGTCATTACTcggcaacagctcaaatttgaaacctggcg--caagcccggattgtaatttgtagaggatgcttctgggcagcggccggcctaagttccttggaacaggacgtcatagagggtgagaatcccgtatgtggccggcgcgcaccctccacgtagctccttcgacgagtcgagttgtttgggaatgcagctctaaatgggaggtaaatttcttctaaagctaaatattggccagagaccgatagcgcacaagtagagtgatcgaaagatgaaaagcactttggaaagagagttaaaaagcacgtgaaattgttgaaagggaagcgcttcccaccagactccgcggcggtgttccgccggccttctggccggtccactcgccgccgtggggccaacatcgtctggtgccgccggataagaccggaggaatgtagctcatt---gagtgttatagcctccggggatgcggcgcgcgccgggcgaggtccgcgcttcggcaaggatgttggcgtaatggtgggcagcggcccgtcttgaaacacggaccaaggagtctaacatctatgcgagtgttcgggtgtcaaacccctacgcggaatgaaagtgaacggaggt-gggaaccgcaaggtgcaccatcgaccgatcctgatgtcctcggatggatttgagtaagagcatagctgttgggacccgaaagatggtgaactatgcctgaatagggtgaagccagaggaaactctggtggaggctcgcagcggttctgacgtgcaaatcgatcgtcaaacgaatacccccatcggccgtgacggtaagatagccaagccaagacagcttcacaacacccactggggtcttgtttgtcccgcagaaacgccagaagggcaggcttgcggattggtgaagaacttgtcgctcatgtgctacgtgacggtcggtactcccgctggtcctttaacggagttcatgcgatcgcgcggtctggatatgctcgaagagtacgatcctgtactgaaccccaaggctaccaaggtgttcctcaatggtacttgggttggtgtacacaagaatgccgggcagctgactgacatgctgcgtggcctgcggagaaagggtgtgctcagttttgaggtcactatcattcgtgatgtgagagagcgcgagatcagaatcttcacagacgccggccgtgtgtgtcggcctctctttgtcgtcgacaacaaccccaactctcccgacaatggcagccttgtgctcaagcaagaacatatcctaaagctccagaatgaccaggaaattctcagccagttggaaggcgttagcgaagaagatcgcgagcaatccatctttggttggaaaggtctcgtcagcaatggcgtggtcgaatatctcgatgccgaggaagaggagacggccatgatcatcatgactcccgaagacctggaggagcacaagagcatgcgattaggatatgaatacgacaacacgcacggcgaccctcacgcacggattaagcccaaaccc--------------aatcaattcgtccggacttggacccattgcgagatccatcccgccatgaNNNNNNNNNNNNNNNNNNNNNNNNNNNNNNNNNNNNNNNN
>Zasmidium_musicola_CBS_122479
CCAGTTGGAA---CTAATTTCTAAATTGCCGGCT--AAGTGG--TTTAGGGTGGCGCT---CCAAA-CGTGCTGCGAAATCCCTG-TCCGTCAGGTCGGCCTACC----TGAAATTCCGCGCGCCCAGTC-------TGGGCGC-TGC-GGGTTATGGCTCGGTCCGAGCTCCCCACATTACTGCGAGCCTGTCCGTACGGGGGGCCTTATGGTCCCCCGCGTTACACGCAAGTTTCTAAGCTACTAAGTGACTTAAGACGTTAAGTGTAATGAATAGCGTAAAGCGACGCAAGAAGTAGCTACGGTCTTGGTTCTCTAGGCAACAACTTTCAAAACTAA--TAAA--CAAATCTGAGGCTGAT-TGTCAATGCGTCACAA---TTA-CCCGGAGGCCCCCTCGGCG-GCGGCGGC-----------TTTGCCGCCCCAGAGGGGGCTTCGTTGTTCAA--CCAAGTGTCTT-CCCAACCTCCA---------------------------------------GCCTGGG--CCTC--------------------------------------------------CGGG-AGTGAGTCATTACTcggcaacagctcaaatttgaaacctggcgcttgcgtccggattgtaatttgtagaggatgcttctgggcagcggccgttctaagttccttggaacaggacgtcatagagggtgagaatcccgtatgtgaccggcgcgcaccctccacgtagctccttcgacgagtcgagttgtttgggaatgcagctctaaatgggaggtaaatttcttctaaagctaaatattggccagagaccgatagcgcacaagtagagtgatcgaaagatgaaaagcactttggaaagagagttaaaaagcacgtgaaattgttgaaagggaagcgcttccaaccagactccgcggcggtgttccgccggtcttctgaccggtccactcgccgccgtggggccaacatcgtctggggccgccggataagaccggaggaatgtagctcatt---gagtgttatagcctccggtgatgcggcgcgtcccgggcgaggtccgcgcttcggcaaggatgttggcgtaatggttggcagcggcccgtcttgaaacacggaccaaggagtctaacatctatgcgagtgttcgggtgtcaaacccctacgcgtaatgaaagtgaacggaggt-gggagcttc--ggcgcaccatcgaccgatcctgatgtcctcggatggatttgagtaagagcatagctgttgggacccgaaagatggtgaactatgcctgaatagggtgaagccagaggaaactctggNNNNNNNNNNNNNNNNNNNNNNNNNNNNNNNNNNNNNNNNNNcaaacacccccatcggtcgtgacggcaagattgccaagccgagacagcttcacaacactcattggggtcttgtgtgtcctgcggaaacgccagaaggacaagcttgcggtttggtgaagaacctgtcgctcatgtgctacgtcacagtcggtactccggccggtcctctcatcgacttcatgcgatcaagaggtctagatctgctcgaagagtatgatcccgttatgagtccaaaggcaaccaaggtgttcctgaacggcacatgggtcggtgttcataagaacgctggccatcttactgacatgcttcgtggtctgcggcggaagggtgtgctcagctttgaggtcactatcattcgtgatgtgagagagcgcgagatccgagtcttcaccgacgccggtcgtgtctgtcggccgctgttcgttgttgacaacaaccccgcctcgcctgacaacggcagtctcgtgctcaagcaagatcacatcctgaagcttcagaacgatcaagagatccttgggcaactggagggtgtcagcgaagaagatcgagagcaatccatcttcggctggaagggccttgtctccaacggtgtcgtcgaatacctcgatgctgaagaagaggagactgccatgatcatcatgacacctgaagatcttgaagagcatagaaatatgcggcaaggcttcaactatggtgacacacagggcgacccacacgcgcgaatcaNNNNNNNNNNN--------------NNNNNNNNNNNNNNNNNNNNNNNNNNNNNNNNNNNNNNNNNNNNNNNNNNNNNNNNNNNNNNNNNNNNNNNNNNNNNNNNNNNNNNNNN
>Zasmidium_musigenum_CBS_190.63
CCAGTTGGAC---TTACCCACCAAATTGCCGGCG--CGGCGA--GGCTGGGCGGCGCC-TACCATACGGTGTTGCGTACCCCTGC-CTCGGCGGATCGGCCTCTG---CTGAAACTCCGCGCGCCC--CTGGTCCCGGGGGCGC-GGC-GGGTTATGGTTCGGTCCGAACTCACCACATTACTGCGAGCTTGTCCGTACGGGGGGCCTTATGGTCCCCCGCGTTACACGCAAGTTTCTAAGCTACTAAGTGACTTAAGACGTTAAGTGTAATGAATAGCGTAAAGCGACGCAAGAAGTAGCTACGGTCTTGGTTCTCTAGGCAACAACTTTCAAAACAAAACTAAA-TTAGTTCTGAGGCTGCG-AGCCAATGCGTCACAAAG-CTA--CCGGGGGCCCCCGCGGCCGGCGGCGC-------------TTGCCGCCCCAGCGGGGGCTTCGTTGCTCCA-CCCAAGTGTTTT-CCCAACCTCCA---------------------------------------GCCCGGG--CCCC--------------------------------------------------CGGG-AGCGAGCCATTACTcggcaacagctcaaatttgaaacctggcg--caagcccggattgtaatttgcagaggatgcttctgggcagcggccggtctaagttccttggaacaggacgtcatagagggtgagaatcccgtatgcgaccggcgcgcaccctccacgtagctccttcgacgagtcgagttgtttgggaatgcagctctaaatgggaggtaaatttcttctaaagctaaataccggccagagaccgatagcgcacaagtagagtgatcgaaagatgaaaagcactttggaaagagagttaaaaagcacgtgaaattgttgaaagggaagcgcttcccaccagactccgtggcggtgttccgccggtcttctgaccggtctactcgccgccgcggggccaacatcgtctggggccgccggataagaccggaggaatgtagctcatt---gagtattatagcctccggggatgcggcgcgcgccgggcgaggtccgcgcttcggcaaggatgttggcgtaatggtgggcagcggcccgtcttgaaacacggaccaaggagtctaacatctatgcgagtgttcgggtgtcaaacccctacgcgtaatgaaagtgaacggaggt-gggaaccgcaaggtgcaccatcgaccgatcctgatgtcctcggatggatttgagtaagagcatagctgttgggacccgaaagatggtgaactatgcctgaatagggtgaagccagaggaaactctggtggaggctcgcagcggttctgacgtgcaaatcgatcgtcaaacgaatacccccatcggccgtgatggcaagatagccaagccaagacagcttcacaacactcactggggtctggtgtgtccggcagaaacgccagaaggacaggcttgcggcttggtgaagaatctgtcgctcatgtgctacgtcaccgtcggcactcctgctggcccattgacggaattcatgcgatcacgcggtctggacatgcttgaagagtttgatccggtactgaaccccaaggccaccaaagtcttcctcaatggtacttgggttggtgtgcataagaatgctgggcagttgacggacatgctacgtggcctacggagaaagggcgtgctcagcttcgaagtcaccatcattcgtgacgtgagagagcgcgagatcagaatcttcaccgacgccggccgtgtctgtcggcctctatttgtcgttgacaataacccgaattctccagacaacggcagtcttgtgctcaaacaggagcacatccaaaagcttcagaatgatcaagaaattctgggccagttggaaggtgtcagtgaggaagaccgtgaacaatccatcttcggttggaaaggactcgtcagcaacggcgtcgtcgaataccttgatgccgaggaagaggagacggcaatgattatcatgacccctgaagacctcgaagagcacaagagcatgcgactagggtacgagtacgacaacacacacggtgaccctcacgcgcggatcaagcccaagcca--------------aatcaatttgttcgtacttggacgcattgtgagatccatcccgccatgatcctgggcatttgcgccagtatcattcctttccctgatca
>Zasmidium_nocoxi_CBS_125009
CCAGTTGGAA--ACTACCCCACAAATTGCCGGTG--CGGCGG--GGCAGGGAGGCGCT-TATCAAA-GGTGTTGCGAATCTCTGC-TGCGGCGAGTCGGCCACTC----TGAAATTCCGCGCGCCCAGCT--C---CTGGGCGC-TGC-GGGTTATGGCTCGGTCCGAGCTAACCACATTACTGCGAGCCTGTCCGTACGGGGGGCCTTATGGTCCCCCGCGTTACACGCAAGTTTCTAAGCTACTAAGTGACTTAAGACGTTAAGTGTAATGAATAGCGTAAAGCGACGCAAGAAGTAGCTACGGGCTTGGTTCTCTAGGCAACAACTTTCAAAACAAA-TTAAA--CAAATTTGAGGCTGCTGAATCAATGCGTCCCAAA--CCT--CCCGAGGCCCCCGGGG-T-GCGGCG-------------CTTGCCGTCCCAGCGGGGGCTTCGTTGCTCCA--CCAAGTGTTTT-CCCAACCTCCA---------------------------------------GCCCGGG--CCTC--------------------------------------------------TGGG-AGTGAGCCATTACTcggcaacagctcaaatttgaaacctggcgcttgcgcccggattgtaatttgcagaggatgcttctgggcagcggccggtctaagttccttggaaaaggacgtcatagagggtgagaaccccgtatgtgaccggcgcgcaccctccgcgtagctccttcgacgagtcgagttgtttgggaatgcagctctaaatgggaggtaaatttcttctaaagctaaatattggcccgagaccgatagcgcacaagtagagtgatcgaaagatgaaaagcactttggaaagagagttaaaaagcacgtgaaattgttgaaagggaagcgcttcccaccagactccgcggcggtgttccgccggtcttctgaccggtctactcgccgccgtggggccagcatcgtctggggccgccggataagaccgtaggaatgtagctcatt---gagtgttatagcctgcggggatgcggcgcgccccgggcgaggtccgcgcttcggcaaggatgctggcgtaatggtgggcagcggcccgtcttgaaacacggaccaaggagtctaacatctatgcgagtgttcgggtgtcaaacccctacgcgtaatgaaagtgaacggaggt-gggagcttc--ggcgcaccatcgaccgatcctgatgtcctcggatggatttgagtaagagcatagctgttgggacccgaaagatggtgaactatgcctgaatagggtgaagccagaggaaactctggtggaggctcgcagcggttctgacgtgcaaatcgatcgtcaaacgaacacccccatcggccgtgatggcaagattgcaaagcccagacagcttcacaacacccactggggtcttgtgtgtccggccgaaacgcccgaaggacaagcttgtggtttggtgaagaacttgtcactcatgtgctacgtcacagtcggaacacctggcacgcctttgattgatttcatgagatcgcgtgggctggatctacttgaagagtacgatcccgttatgaatcctaaagctaccaagatcttcctgaacggtacctgggtcggggtccataagaacgctggccagctgacagacatgttgcgcggattgcgaagaaagggcgtgctcagcttcgaggtcaccatcattcgggatgtgagagagcgcgagatcagaatcttcactgacgctggtcgtgtctgtcgaccgctctttgtcgttgacaacaatccgacttcgaaagacaacggtagcctcgtcctcaagcaggagcacattgcgaagcttcataacgattcggagattctcagtcaattagagggagtcagcgagcaggaccgagaggcagcaatcttcggctggaaaggtctggtcagagctggtgttgtcgagtacctcgacgcagaagaagaagagacagccatgatcataatgacccccgaagaccttgaggagcacaggaacatgcggcaaggactcagcttcggcgagggaaatcccgacccgcacatgcgaatcaagcccaaaccg--------------aatcagttcgttcggacatggacgcactgtgagattcatccagccatgattttgggtatctgcgccagtatcatccccttccccgacca
>Zasmidium_pearceae_BRIP_72388b
CCAGTTGGAA--CTTACCCCATAAATTGCCGGCG--AGGCTGTGGCGTGAGCGGCGCT-TATCAAA-GGTGTTGCGAATCTCTG--CCCAGCGAGTCGGCCACTC----TGAAACTCCGCGCGCCCGCAA--A--GGCGGGTGC-TGC-GGGTTATGGCTCGGTCCGAGCTAACCGCATTACTGCGAGCCTGTCCGTACGGGGGGCCTTATGGTCCCCCGCGTTACACGCAAGTTTCTAAGCTACTAAGTGACTTAAGACGTTAAGTGTAATGAATAGCGTAAAGCGACGCAAGAAGTAGCTACGGGCTTGGTTCTCTAGGCAACAACTTTCAAAACTAA--TAAA--TAAATCTGAGGCTGCTGAGTCAATGCGTCCCAAG--TTTACCCGGTGGCCCCCGGGGGC-GTGCGGCCGGCGCCTGCCGGCTGCCGCCCCAGCGGGGGCTCCGTTGTCCCA--CCAAGTGTTTT-CCCAACCTCCA---------------------------------------GCCCGGGGCCTCC--------------------------------------------------TGGG-AGTGAGCCATTACTNNNNNNNNNNNNNNNNNNNNNNNNNNNNNNNNNNNNNNNNNNNNNNNNNNNNNNNNNNNNNNNNNNNNNNNNNNNNNNNNNNNNNNNNNNNNNNNNNNNNNNNNNNNNNNNNNNNNNNNNNNNNNNNNNNNNNNNNNNNNNNNNNNNNNNNNNNNNNNNNNNNNNNNNNNNNNNNNNNNNNNNNNNNNNNNNNNNNNNNNNNNNNNNNNNNNNNNNNNNNNNNNNNNNNNNNNNNNNNNNNNNNNNNNNNNNNNNNNNNNNNNNNNNNNNNNNNNNNNNNNNNNNNNNNNNNNNNNNNNNNNNNNNNNNNNNNNNNNNNNNNNNNNNNNNNNNNNNNNNNNNNNNNNNNNNNNNNNNNNNNNNNNNNNNNNNNNNNNNNNNNNNNNNNNNNNNNNNNNNNNNNNNNNNNNNNNNNNNNNNNNNNNNNNNNNNNNNNNNNNNNNNNNNNNNNNNNNNNNNNNNNNNNNNNNNNNNNNNNNNNNNNNNNNNNNNNNNNNNNNNNNNNNNNNNNNNNNNNNNNNNNNNNNNNNNNNNNNNNNNNNNNNNNNNNNNNNNNNNNNNNNNNNNNNNNNNNNNNNNNNNNNNNNNNNNNNNNNNNNNNNNNNNNNNN-NNNNNNNNN--NNNNNNNNNNNNNNNNNNNNNNNNNNNNNNNNNNNNNNNNNNNNNNNNNNNNNNNNNNNNNNNNNNNNNNNNNNNNNNNNNNNNNNNNNNNNNNNNNNNNNNNNNNNNNNNNNNNNNNNNNNNNNNNNNNNNNNNNNNNNNNNNNNNNNNNNNNNNNNcaaacactcccattggccgtgacggcaagattgcaaagccaagacagcttcacaacacccactggggtcttgtatgtccggctgaaacgccagaaggacaggcttgtggtttggtgaagaacttgtcgctcatgtgctacgtcacggtcggtacgcctgccacacctctcatcgatttcatgcgatcgcgtggtctagatctgctcgaagagttcgatcctgtcatgaaccccaaagctaccaaggtcttcctgaacggtacttgggtcggtgtacacaagaatgctggccagctgacagacatgttgcgtggactgcggagaaagggcgtgctcagcttcgaagtcacaatcattcgagatgtgcgagagcgcgagatcagagtcttcactgacgctggtcgcgtctgtcgtcctctcttcgtcgttgacaacaacccgaactcgccagataatggtagcctcgtcctcaagcaggagcatatctacaagcttcaccaggatcaggagattcttggtcagcttgagggtgtgagcgaacaagaccgtgaggaggctatctttggctggaagggtcttgtcgatggtggtgttgtcgagtacctcgacgccgaagaagaagagactgccatgatcatcatgacccctgaagaccttgaggagcatagaaatatgcgacaaggcttcccctacggcgactcgcagcacgacccacacatgcgaatcaagccgaagcca--------------aaccagttcgtccggacatggactcactgcgagattcatccagccatgattctgggcatttgcgccagtattattcccttccccgatca
>Zasmidium_pittospori_CBS_122274
CCAGTTGGAA--ACTATTTTCTAAATTGCCGGCG--CGGCGG--GGTAGAGTGGCGCT-TATCAAC-GGTGTTGCGAATCTCTGT-CTCGGCGAGTCGGCCTTTC----TGAAACTCCGCACGCCC--TC-------TGGGCGC-GGC-GGGTTATGGTTCGGTCCGAACTCACCACATTACTGCGAGCTTGTCCGTACGGGGAGCCTTATGGTTCCCCGCGTTACACGCAAGTTTCTAAGCTACTAAGTGACTTAAGACGTTAAGTGTAATGAATAGCGTAAAGCGACGCAAGAAGTAGCTACGGTCTTGGTTCTCTAGGCAACAACTTTCAAAACAAA-CTAAA-TTAGTTATGAGGCTGCG-TTTCAATGCGTCACAAA--CTA--CCGGAGGCCCCCGCGGCGTGCGGCGC-------------TTGCCGCCCCAGCGGGGGCTTCGTTGCTCCA-ACCAAGTGTTT--CCCAACCTCCA---------------------------------------GCCTGGG--CCTC--------------------------------------------------CGGG-AGCGAGTCATTACTcggcaacagctcaaatttgaaacctggcg--caagcccggattgtaatttgcagaggatgcttctgggcagcggccgttctaagttccttggaacaggacgtcatagagggtgagaatcccgtatgtgaccggcccgcaccctttacgtagctccttcgacgagtcgagttgtttgggaatgcagctctaaatgggaggtaaatttcttctaaagctaaatattggccagagaccgatagcgcacaagtagagtgatcgaaagatgaaaagcactttggaaagagagttaaaaagcacgtgaaattgttgaaagggaagcgctcacaatcagactccgcggcggtgttccgccggtcttctgaccggtctactcgccgccgtggggccaacatcgtctggggccgccggataagaccggaggaatgtagctcatt---gagtgttatagcctccggtgatgcggcgcgtcccgggcgaggtccgcgctccggcaaggatgttggcgtaatggttgtcagcggcccgtcttgaaacacggaccaaggagtctaacatctatgcgagtgttcgggtgtcaaacccctacgcgtaatgaaagtgaacggaggt-gggaaccgcaaggtgcaccatcgaccgatcctgatgtcctcggatggatttgagtaagagcatagctgttgggacccgaaagatggtgaactatgcctgaatagggtgaagccagaggaaactctggNNNNNNNNNNNNNNNNNNNNNNNNNNNNNNNNNNNNNNNNNNcgaacactccgatcggccgtgacggcaagattgctaagccgagacagctgcacaacactcactggggtcttgtgtgtcctgcggaaacgccagaaggacaagcatgcggtttggtgaagaacttgtcgctcatgtgctacgtcacggtcggtactccgcacactcccttgatcgatttcatgcggtctcgcggtctggagctgcttgaagagtatgacccggtgatgacccccaaggctaccaaggtgtttctgaacggcacttgggtcggcgttcacaagaatgctggacatctcacggacatgcttcgtggcttgcggagaaagggtgtgctcagcttcgaggtcaccatcattcgcgacgtacgagagcgcgagatcagagtatttactgacgctggtcgtgtctgccgacccttattcgttgttgacaacaacccgacctcacccgacaatggtagtctcgtgctcaagcaggaccatatccaaaagctacacgccgaccaggagattctcgggcagttggagggcgtcagtgaggaggatcgagagcgatccatctacgggtggaagggcctcgttgacaacggtgtcgtagagtatcttgatgctgaagaagaagagaccgccatgatcatcatgacacccgaagacctcgaggagcatagaaatatgcgacaaggcttcaactacggcgactcgcaaggcgatccgcacatgcggataaagcccaaaccg--------------aaccaattcgtccggacctggacgcattgtgagattcacccggctatgattctgggaatttgcgccagcatcatccccttccccgacca
>Zasmidium_proteacearum_CBS_116003
CCAGTTGGAACGTTACCTTTCAAAACTGCCGGAG--CGGCGG--GCGAGGGTGGCGCTACAGAAAATGGTGCTGCGAAGCTCTTG-CTCGGCGAGGCGGCCCCC-----CGAAATCCCGCGCGCCC----------CCCGGCGC-GGT-GGGTTATGGTTCGGTCCGAACTCCCCACATTACTGCGAGCTTGTCCGTACGGGGGGCCTTATGGTCCCCCGCGTTACACGCAAGTTTCTAAGCTACTAAGTGACTTAAGACGTTAAGTGTAATGAATAGCGTAAAGCGACGCAAGAAGTAGCTACGGTCTTGGTTCTCTAGGCAACAACTTTCAAAACAAA-CTAAA-CTAGTTCTGAGGCTGCG-ATCCAATGCGTCGCAAAAACTA--CCGGAG-----------------------------------GCCGCCCCAGCGGGGGCTTCGTTGCTCCA--CCAAGTGTTCT-CCCAACCTCCA---------------------------------------GCCGG----CCCC--------------------------------------------------CGGGAGGTGAGCCATTACTcggcaacagctcaaatttgaaacctggcg--taagcccggattgtaatttgtagaggatgcttctgggcagcggccgttctaagttccttggaacaggacgtcatagagggtgagaatcccgtatgtgaccggcgcgcaccctccacgtagctccttcgacgagtcgagttgtttgggaatgcagctctaaatgggaggtaaatttcttctaaagctaaatactggccagagaccgatagcgcacaagtagagtgatcgaaagatgaaaagcactttggaaagagagttaaaaagcacgtgaaattgttgaaagggaagcgctcacaaccagactccgtggcggtgttccgccggtcttctgaccggtccactcgccgccgtggggccaacatcgtctggggccgccggataagaccggaggaatgtagctcatt---gagtgttatagcctccggggatgcggcgcgccccgggcgaggtccgcgcttcggcaaggatgttggcgtaatggttgtcagcggcccgtcttgaaacacggaccaaggagtctaacatctatgcgagtgttcgggtgtcaaacccctacgcgtaatgaaagtgaacggaggt-gggaactac--ggtgcaccatcgaccgatcctgatgtcctcggatggatttgagtaagagcatagctgttgggacccgaaagatggtgaactatgcctgaatagggtgaagccagaggaaactctggtggaggctcgcagcggttctgacgtgcaaatcgatcgtcaaacgaacacccccatcggacgtgatggcaagattgctaagccaagacagctgcacaacactcactggggacttgtatgtcctgcagaaacaccagaaggacaagcttgcggtctggtcaagaacttatcgctcatgtgctacgtcacagtcggtacacctgccggtccgttgatcgacttcatgcgatcgcgcggtctcgatttgcttgaggagtatgatcctgtgatgaatcccaaggctacgaaggttttcctgaacggtacatgggtgggtgtgcacaagaatgctgggcatctcaccgacatgcttcgtggcttgcgaagaaagggcgtgctcagcttcgaagtcactataattcgtgatgtcagagagcgcgagatcagagtcttcaccgatgctggtcgtgtctgtcgaccgctatttgttgttgacaacaacccaagctcgccggacaacggcagtctcgtgctcaagcaggagcatattctgaagctccagaacgatcaagagatccttgggcagctggagggtgtaagcgaagaagaccgagagcaatccattttcggttggaaagggcttgtctctaatggcgtcgtcgaatatcttgacgctgaagaagaggagacggctatgatcatcatgacccccgNNNNNNNNNNNNNNNNNNNNNNNNNNNNNNNNNNNNNNNNNNNNNNNNNNNNNNNNNNNNNNNNNNNNNNNNNNNNNNNNNNNNNNNNN--------------NNNNNNNNNNNNNNNNNNNNNNNNNNNNNNNNNNNNNNNNNNNNNNNNNNNNNNNNNNNNNNNNNNNNNNNNNNNNNNNNNNNNNNNNN
>Zasmidium_pseudoparkii_CBS_110999
CCAGTTGGAA---CTTATTTCTAAATTGCCGGCG--TGGCGG--G-TAGGGCAGCGCT-TATCAAC-GGTGTTGCGAATCTCTG--CTCGGCGAGTCGGCCTCTC----TGAAATTCCGTGCGCCC--CC-------GGGGCGC-TGC-GGGTTATGGTTCGGTCCGAACTAACCACATTACTGCGAGCTTGTCCGTACGGGGGGCCTTATGGTCCCCCGCGTTACACGCAAGTTTCTAAGCTACTAAGTGACTTAAGACGTTAAGTGTAATGAATAGCGTAAAGCGACGCAAGAAGTAGCTACGGTCTTGGTTCTCTAGGCAACAACTTTCAAAACTAA-CTAAA--TAAGTTTGAGGCTGCG-ATTCAATGCGTCACAAA--TTA--CCAGGGGCCCCCG------GGGGCGTG-----------TTTGCCGCCCCAGCGGGGGCTTCGTTGCTCCA-ACCAAGTGTTTT-CCCAACCTCCA---------------------------------------GCCCAGA--CTTC--------------------------------------------------TGGG-AGTGAGCCATTACTcggcaacagctcaaatttgaaacctggcgcttgcgcccggattgtaatttgtagaggatgcttctgggcagcggccggtctaagttccttggaacaggacgtcatagagggtgagaatcccgtatgtgaccggcgcgcaccctccacgtagctccttcgacgagtcgagttgtttgggaatgcagctctaaatgggaggtaaatttcttctaaagctaaatattggccagagaccgatagcgcacaagtagagtgatcgaaagatgaaaagcactttggaaagagagttaaaaagcacgtgaaattgttgaaagggaagcgcttcccaccagactccgcggcggtgttccgccggtcttctgaccggtccactcgccgccgtggggccagcatcgtctggggccgccggataagaccgcaggaatgtagctcatt---gagtgttatagcctgcggtgatgcggcgcgccccgggcgaggtccgcgcttcggcaaggatgctggcgtaatggtgggcagcggcccgtcttgaaacacggaccaaggagtctaacatctatgcgagtgttcgggtgtcaaacccctacgcgtaatgaaagtgaacggaggt-gggagcttc--ggcgcaccatcgaccgatcctgatgtcctcggatggatttgagtaagagcatagctgttgggacccgaaagatggtgaactatgcctgaatagggtgaagccagaggaaactctggtggaNNNNNNNNNNNNNNNNNNNNNNNNNNNNNNNNNNNNNNcaaacactcccatcggtcgtgatggcaagatcgccaagcccagacagcttcacaacacccactggggtcttgtgtgtcctgcggaaacgccagaaggacaggcttgcgggctggtcaagaacttgtcgctcatgtgctacgtcacagtcggtacgccggcaacaccactgatcgacttcatgcgatcgcgtggtttggatctgctcgaagagtacgatcctgtaatgagccccaaggcaaccaaggtgttcctcaatggtacttgggttggcgttcacaagaacgctggacagctgacagacatgctgcgtggcctgcggagaaagggtgtgctcagcttcgaagtcaccatcattcgcgatgtgagggagcgagagatcagggtctttactgacgctggccgtgtctgccgacccctgtttgtcgtcgacaacaacccaaactcgtcggacaatggcagcctcgtgctcaagcaggagcatatcgcgagactccaaggcgatcaggaaattcttggtgagctagaaggcgtcagtgaggaagaccgagagcgatccatcttcggctggaagggcttagtagacgccggtgttgtcgaatacctcgacgctgaagaagaagagacggccatgatcatcatgacacctgaagatttggaagagcatagaaatatgcgacagggcttcaactacggcgatacgcagcacgatccacacgcgcgaattaagcccaagcca--------------aataagttcgtgcggacatggacccattgcgaaatccacccggccatgattcttggcatctgcgccagcatcatccccttccctgacca
>Zasmidium_pseudovespa_CBS_121159
CCAGTTGGAC--ATTTATTTCTAAATTGCCGGCAG-CGGCGG--GCACGAGTGGCGCT-TATCAAC-GGTGTTGCGAATCTCTG--CTCGGCGAGTCGGCCTCTC----TGAAACTCCGCGCGCCC--CC-------TGGGCGC-TGC-GGGTTATGGTTCGGTCCGAACTCACCACTTTACTGCGAGCTTGTCCGTACGGGGAGCCTTATGGTTCCCCGCGTTACACGCAAGTTTCTAAGCTACTAAGTGACTTAAGACGTTAAGTGTAATGAATAGCGTAAAGCGACGCAAGAAGTAGCTACGGTCTTGGTTCTCTAGGCAACAACTTTCAAAACAAA-CTAAA-TTAGTTCTGAGGCTGCG-TTTCAATGCGTCACAAA--CTA--CCGGAGGCCCCCGCGGCG-GCGGCGC-------------TTGCCGTCCCAGCGGGGGCTTCGTTGCTCCA-ACCAAGTGTTT--CCCAACCTCCA---------------------------------------GCCCGGG--CCCC--------------------------------------------------CGGG-AGAGAGTCATTACTcggcaacagctcaaatttgaaacctggcg--caagcccggattgtaatttgcagaggatgcttctgggtagcggccggtctaagttccttggaacaggacgtcatagagggtgagaatcccgtatgcgaccggcacgcaccctccacgtagctccttcgacgagtcgagttgtttgggaatgcagctctaaatgggaggtaaatttcttctaaagctaaataccggccagagaccgatagcgcacaagtagagtgatcgaaagatgaaaagcactttggaaagagagttaaaaagcacgtgaaattgttgaaagggaagcgctcacaaccagactccgcggcggtgttccgccggtcttctgaccggtctactcgccgccgtggggccaacatcgtctggggccgccggataagaccggaggaatgtagctcatt---gagtgttatagcctccggtgatgcggcgcgtcccgggcgaggtccgcgcttcggcaaggatgttggcgtaatggttgtcagcggcccgtcttgaaacacggaccaaggagtctaacatctatgcgagtgttcgggtgtcaaacccctacgcgtaatgaaagtgaacggaggt-gggaaccgcaaggtgcaccatcgaccgatcctgatgtcctcggatggatttgagtaagagcatagctgttgggacccgaaagatggtgaactatgcctgaatagggtgaagccagaggaaactctggtggaNNNNNNNNNNNNNNNNNNNNNNNNNNNNNNNNNNNNNNcgaacacgcctattggccgtgacggcaagattgccaaaccacgacagctccacaacacccactggggtctggtgtgtcctgcggaaacgccagaaggacaggcttgcggtttggtcaagaatttgtcgctcatgtgctatgtcacagttggtactcccgctaccccactgatcgactttatgcgttcgcgcggtcttgatctactcgaggagtacgatcccgtaatgaacccaaaggctacaaaggtgtttttgaacggcacttgggtgggtgttcataagaacgctggacagctaaccgacatgctgcgggggctgcggagaaagggcgtgctcagcttcgaggtcaccatcattcgtgatgtaagagagcgcgagatcagggtctttactgacgctggtcgcgtctgtcggccgctcttcgtcgtggacaacaacccgagctcgcctgacaacggcagcctcgttctcaagcaagagcacatcgccaaactgcatggcgatcaagaccttctaggtcaattagaaggcgtcagtgaagaagaccgtgaatcgtccatcttcggatggaagggtctcattgacgccggtgtcgtcgagtatctcgacgctgaagaagaggagaccgccatgatcatcatgactcccgaagacctcgaagagcatagaaacatgcgacaaggcttcaatatcggcgagactcaagccgacccgcacatgcgaataaaaccgaaaccc--------------aaccagttcgttcgaacctggacccactgtgagatcNNNNNNNNNNNNNNNNNNNNNNNNNNNNNNNNNNNNNNNNNNNNNNNNNNNNN
>Zasmidium_queenslandica_CBS_122475
CCAGTTGGAC--TTACTTTACTAAATTGCCGGCGG-CGGGGG--GCTAGAGCGGCGCT-TATCAAC-GGTGTTGCGAATCTCTG--CCCAGCGAGTCGGCCTTTATTTCTGAAACTCCGCGCGCCC--TC-------AGGGCGC-CGC-GGGTTATGGTTCGGTCCGAACTCACCACTTTACTGCGAGCTTGTCCGTACGGGGAGCCTTATGGTTCCCCGCGTTACACGCAAGTTTCTAAGCTACTAAGTGACTTAAGACGTTAAGTGTAATGAATAGCGTAAAGCGACGCAAGAAGTAGCTACGGTCTTGGTTCTCTAGGCAACAACTTTCAAAACTAA-ATAAG-TTAATTCTGAGGCTGTGATTTCAATGCGCTCCAAAA-CTAAACCGGTGGCCCCCGCGGCG-GCGGCGCG-----------CTTGCCGCCCCAGCGGGGGCTTCGTTGTCTCC-ACCAAGTGTTTT-CCCAACCTCCA---------------------------------------GCCTGGG--CCTC--------------------------------------------------CGGG-AGTGAGTCATTACNcggcaacagctcaaatttgaaacctggcg--caagcccggattgtaatttgtagaggatgcttctgggcagcggccgttctaagttccttggaacaggacgtcatagagggtgagaatcccgtatgtgaccggcgcgcaccctccacgtagctccttcgacgagtcgagttgtttgggaatgcagctctaaatgggtggtaaattccatctaaagctaaatattggccagagaccgatagcgcacaagtagagtgatcgaaagatgaaaagcactttggaaagagagttaaaaagcacgtgaaattgttgaaagggaagcgcttacaaccagactccgcggcggtgttccgccggtcttctgaccggtctactcgccgccgtggggccaacatcgtctggggccgccggataagaccgtaggaatgtagctcatt---gagtgttatagcctgcggtgatgcggcgcgccccgggcgaggtccgcgcttcggcaaggatgttggcgtaatggttgtcagcggcccgtcttgaaacacggaccaaggagtctaacatctatgcgagtgttcgggtgtcaaacccctacgcgtaatgaaagtgaacggaggtggggaagcttcggctgcaccatcgaccgatcctgatgtcctcggatggatttgagtaagagcatagctgttgggacccgaaagatggtgaactatgcctgaatagggtgaagccagaggaaactctggNNNNNNNNNNNNNNNNNNNNNNNNNNNNNNNNNNNNNNNNNNcgaacactcccattggccgtgacggcaaaatcgcaaagcctcgacagcttcacaacactcattggggtcttgtgtgccctgctgaaactccagaagggcaggcctgcggtcttgtcaagaacttgtcactcatgtgctacgtcacagtcggtacacctgcaggaccattggtcgatttcatgcgttctcgcggactggatctgcttgaagagttcgaccctgtgatgaatccgagagccactaaggtatttttgaacggcacttggattggtgttcatcggaatgcttcgcagctgacggacatgcttcgtggcctgcggcgcaagggagtgctcagcttcgaggtcactatcattcgagacgtgagagagcgagagatcagagtcttcactgatgctggtcgtgtctgccggccactttttgtcgttgataataatccgaactcgcccgacaacgggagcttggtcctgaagcaggagcatctctacaaattggccaacgaccaggacattctagggcaactcgaaggcgtcagcgaagaagatcgcgaaaatgcgatctttggttggaagggcctgattgactcaggtgttgtcgagtatcttgacgcagaagaagaggagacggccatgattatcatgactcctgaagatcttgaagagcatagaaatatgcgacaaggcataccctacgaagatcccaaggacgaccctcacaagcggatcaagcccaagccg--------------aacccattcgttcgcacatggacgcattgcgagattcatccggccatgattctcggcatctgcgccagtatcattcccttccctgacca
>Zasmidium_scaevolicola_CBS_127009
CCAGTTGGAA---CTAACTTCTAAATTGCCGGCT--AAGTGA--TTTAGGGTGGCGCT---CCAAA-CGTGCTGCGAAGTCCCTG-TTCGTCAGGTCGGCCTACC----TGAAATTCCGCGCGCCCAGTC-------TGGGCGC-TGC-GGGTTATGGCTCGGTCCGAGCTCCCCACATTACTGCGAGCCTGTCCGTACGGGGGGCCTTATGGTCCCCCGCGTTACACGCAAGTTTCTAAGCTACTAAGTGACTTAAGACGTTAAGTGTAATGAATAGCGTAAAGCGACGCAAGAAGTAGCTACGGTCTTGGTTCTCTAGGCAACAACTTTCAAAACTAA--CAAA--CAAATCTGAGGCTGAT-TGTCAATGCGTCACAA---TTA-CCCGGAGGCCCCCTCGGCG-GCGGCGGC-----------TTTGCCGCCCCAGAGGGGGCTTCGTTGTTCAA--CCAAGTGTCTT-CCCAACTTCCA---------------------------------------GCCTGGG--CCTC--------------------------------------------------CGGG-AGTGAGTCATTACTcggcaacagctcaaatttgaaacctggcgcttgcgtccggattgtaatttgtagaggatgcttctgggcagcggccgttctaagttccttggaacaggacgtcatagagggtgagaatcccgtatgtgaccggcgcgcaccctccacgtagctccttcgacgagtcgagttgtttgggaatgcagctctaaatgggaggtaaatttcttctaaagctaaatattggccagagaccgatagcgcacaagtagagtgatcgaaagatgaaaagcactttggaaagagagttaaaaagcacgtgaaattgttgaaagggaagcgcttccaaccagactccgcggcggtgttccgccggtcttttgaccggtccactcgccgccgtggggccaacatcgtctggggccgctggataagaccggaggaatgtagctcatt---gagtgttatagcctccggtgatgcggcgcgtcccgggcgaggtccgcgcttcggcaaggatgttggcgtaatggttggcagcggcccgtcttgaaacacggaccaaggagtctaacatctatgcgagtgttcgggtgtcaaacccctacgcgtaatgaaagtgaacggaggt-gggagcttc--ggcgcaccatcgaccgatcctgatgtcctcggatggatttgagtaagagcatagctgttgggacccgaaagatggtgaactatgcctgaatagggtgaagccagaggaaactctggtggaggctcgcagcggttctgacgtgcaaatcgatcgtcaaacgaacacccccatcggtcgtgacggcaagattgccaagccgagacagcttcacaacactcattggggtcttgtatgtcctgcagaaacgccagaaggacaagcttgcggtttggtgaagaacttgtcgctcatgtgctacgtcacagtcggtacaccggccggtccgctcatcgactttatgcgatccagaggtctggacctactcgaagagtatgatcctgtcatgagtcccaaggcaaccaaggtgttcctgaacggcacatgggtcggtgttcacaagaacgctggccaccttactgatatgctccgtggcctgcggcggaagggtgtgctgagctttgaggtcactatcattcgtgatgtgagagaacgcgagattcgagtcttcaccgacgccggtcgtgtctgccgacccctgttcgttgttgacaacaaccctgcctcgcccgacaacggcagtctcgtgctcaagcaagaccacatcttgaagcttcagaacgatcaggagatccttgggcaactggaaggcgtcagtgaagaagatcgagagcaatccatcttcggctggaagggcctggtctccaacggcgtagtggagtacctcgacgctgaagaagaggagacggccatgatcatcatgacacccgaagatcttgaagagcataggaacatgcgacaaggcttcaactatggcgacacgcaaggcgacccacacgcgcgtattaagccgaaaccc--------------aatcagttcgtccggacatggacgcattgcgagatccaccctgccatgattctgggcatctgcgccagtatcatccccttccccgatca
>Zasmidium_schini_CBS_142188
CCAGTTGGAT--TACTTT--CTAAATTGCCGGCGGTCGGGGG--GCTAGAGTGGCGCT-TATCAAC-GGTGTTGCGAATCTCTG--CCCAGCGAGTCGGCCTTTG----TGAAATTCCGCGCGCCC--TC-------AGGGCGC-CGC-GGGTTATGGTTCGGTCCGAACTCACCACTTTACTGCGAGCTTGTCCGTACGGGGAGCCTTATGGTTCCCCGCGTTACACGCAAGTTTCTAAGCTACTAAGTGACTTAAGACGTTAAGTGTAATGAATAGCGTAAAGCGACGCAAGAAGTAGCTACGGTCTTGGTTCTCTAGGCAACAACTTTCAAAACTAA-ATAAA-TAAATTATGAGGCTGCG-TTTCAATGCGTCACAAAGTCTTACCCGAAAGCCCTCGGGG---GTGGCGCG-----------CTTGCCGTCCCAGCGGGGGCTTCGTTGTCTCA-ACCAAGTGTTT--CCCAACCTCCA---------------------------------------GCCTGGG--CCTC--------------------------------------------------CGGG-AGTGAGTCATTACTcggcaacagctcaaatttgaaacctggcg--caagcccggattgtaatttgtagaggatgcttctgggcagcggccgttctaagttccttggaacaggacgtcatagagggtgagaatcccgtatgtgaccggcgcgcaccctccacgtagctccttcgacgagtcgagttgtttgggaatgcagctctaaatgggtggtaaattccatctaaagctaaatattggccagagaccgatagcgcacaagtagagtgatcgaaagatgaaaagcactttggaaagagagttaaaaagcacgtgaaattgttgaaagggaagcgctcacaaccagactccgcggcggtgttccgccggtcttctgaccggtccactcgccgccgtggggccaacatcgtctggggccgccggataagaccgtaggaatgtagctcatt---gagtgttatagcctgcggtgatgcggcgcgtcccgggcgaggtccgcgcttcggcaaggatgttggcgtaatggttgtcagcgacccgtcttgaaacacggaccaaggagtctaacatctatgcgagtgttcgggtgtcaaacccctacgcgtaatgaaagtgaacggaggt-gggaagcgtaagctgcaccatcgaccgatcctgatgtcctcggatggatttgagtaagagcatagctgttgggacccgaaagatggtgaactatgcctgaatagggtgaagccagaggaaactctggNNNNNNNNNNNNNNNNNNNNNNNNNNNNNNNNNNNNNNNNNNcgaacactcccatcggccgtgacggcaaaattgcaaagccgagacagcttcacaatacccactggggtcttgtatgtccagcggaaaccccagaaggacaggcctgcggtttggtcaagaatctgtcactcatgtgctacgtcacagtcggtacgcctgctggcccattgactgacttcatgcgatcacgcggtttggatttgcttgaagagtacgatcccgtcatgaatccaaaggctaccaaggtgttcctgaatggtacctggattggtgtccaccgcaacgcttcgcagttgacagacatgctgcgtggtctacggcggaagggagtgctcagctttgaggtcaccattatccgcgacgtgagagagcgtgagatcagagtcttcaccgatgctggtcgtgtctgccggccactctttgtggttgacaacaaccccaattctccggacaacggaagcttagtgctgaaatcggaacatctctcgaacttggcacgcgaccaagagattctgggagaactggaaggtgtgagcgaagaagatcgcgaggctgcaattttcggctggaagggtcttgtcgacgctggcgttgtcgagtatctcgacgcagaggaagaggaaacggccatgatcatcatgactcccgaagacctcgaagagcataggaatatgcgacaaggcatgccttacgaggacccacagaacgacccgcacaagcgaatcaagcccaagccg--------------aacccatttgtacgcacttggacacattgcgagattcatcccgctatgattctgggcatctgcgccagcatcatccccttccccgacca
>Zasmidium_strelitziae_CBS_121711
CCAGTTGGAC--ACTTTTTTCTAAATTGCCGGCGG-CGGTGG--CGTAGAGCGGCGCT-TATCAAC-GGTGTTGCGAACCTCTG--CCCAGCGAGTCGGCCTTTC----TGAAATTCCGCGCGCCC--CC-------TGGGCGC-CGT-GGGTTGTGGGTCGGTCCGACCTCACCACATTACTGCGAGCTTGTCCGTACGGGGCGCCTTATGGTGCCCCGCGTTACACGCAAGTTTCTAAGCTACTAAGTGACTTAAGACGTTAAGTGTAATGAATAGCGTAAAGCGACGCAAGAAGTAGCTACGGTCTTGGTTCTCTAGGCAACAACTTTCAAAACAAA-CTAAA-TTAGTTCTGAGGCTGCG-TACCAATGCGTCACAAA--CTA--CCGGAGGCCCCCGCGGCG-GCGGCGC-------------TTGCCGCCCCAGCGGGGGCTTCGTTGTCCAA--CCAAGTGTTT--CCCAACCTCCA---------------------------------------GCCCGGG--CTTC--------------------------------------------------CGGG-AGTGAGCCATTACTcggcaacagctcaaatttgaaacctggcg--caagcccggattgtaatttgtagaggatgcttctgggcagcggccggtctaagttccttggaacaggacgtcatagagggtgagaatcccgtatgcgaccggcgcgcaccctccacgtagctccttcgacgagtcgagttgtttgggaatgcagctctaaatgggaggtaaatttcttctaaagctaaatattggccagagaccgatagcgcacaagtagagtgatcgaaagatgaaaagcactttggaaagagagttaaaaagcacgtgaaattgttgaaagggaagcgcttcccaccagactccgcggcggtgttccgccggccttctggccggtccactcgccgccgtggggccaacatcgtctggggccgtcggataagaccggaggaatgtagctcatt---gagtgttatagcctccggggatgcgacgcgcgccgggcgaggtccgcgcttcggcaaggatgttggcgtaatggtgggcagcggcccgtcttgaaacacggaccaaggagtctaacatctatgcgagtgttcgggtgtcaaacccctacgcgtaatgaaagtgaacggaggt-gggagcttc--ggcgcaccatcgaccgatcctgatgtcctcggatggatttgagtaagagcatagctgttgggacccgaaagatggtgaactatgcctgaatagggtgaagccagaggaaactctggtggaggctcgcagcggttctgacgtgcaaatcgatcgtcaaacaaacactcccatcggccgtgacggcaagatcgccaagccgcgacagcttcacaacactcactggggtcttgtgtgtcctgcggaaacgccagaaggacaggcttgcggtttggtgaagaatttgtcactcatgtgctacgtcacagtcggtacccctgctactccattgatcgacttcatgcgatcacgtggtctggaactactcgaagagtacgacccagtcatgaatccaaaggctacaaaggtgttgctcaacggtacatgggtcggtgttcacaagaacgctggacagctgacggacatgctccgtggcttgcggagaaagggtgtcctcagcttcgaggtcaccatcattcgagatgtgagagaacgcgagatcaaggtcttcaccgacgctggtcgtgtatgtcggcctcttttcgttgtggacaataaccccagctcgcccgacaacggtggtcttgtactcaagcaggaccatcttgcgagattggcaaacgatcaagaaattctgggccatttggagggagtcagtgaagaggatcgagaacgggccatcttcggctggaaaggccttgtcgatgctggagtcgtcgaatatctcgatgccgaagaagaagagactgcgatgatcatcatgacacccgaggaccttgaagagcataggaatatgcgacaaggattcaatcttggtgacacccagagcgacccgcatgcacgcataaagccgaagccg--------------aatcaattcgtccgcacgtggacgcactgcgagattcatccagccatgattctgggcatttgcgccagtatcataccctNNNNNNNNNN
>Zasmidium_syzygii_CBS_133580
CCAGTTGGAA--ACTACCCCACAAATTGCCGGTG--CGGCGG--GCAGGGAGGGCGCT-TATCAAC-GGTGTTGCGAACCTCTG--CCCAGCGAGTCGGCCACTC----TGAAATTCCGCGCGCCCAGCT------CTGGGCGC-TGC-GGGTTATGGCTCGGTCCGAGCTAACCACATTACTGCGAGCCTGTCCGTACGGGGGGCCTTATGGTCCCCCGCGTTACACGCAAGTTTCTAAGCTACTAAGTGACTTAAGACGTTAAGTGTAATGAATAGCGTAAAGCGACGCAAGAAGTAGCTACGGGCTTGGTTCTCTAGGCAACAACTTTCAAAACAAA-CTAAA--TAAATTTGAGGCTGCTGAGTCAATGCGTCCCAAA--GTTTACCGGTGGCCCTCGGGGGT-GGCGCG-------------CTTGCCGTCCCAGCGGGGGCTCCGTTGCTCCA--CCAAGTGTCTT-CCCAACCTCCA---------------------------------------GCCCGGGGCCTCC--------------------------------------------------TGGG-AGTGAGTCATTACTcggcaacagctcaaatttgaaacctggcgcttgcgtccggattgtaatttgcagaggatgcttctgggcagcggccgttctaagttccttggaacaggacgtcatagagggtgagaatcccgtatgtgaccggcgcgcaccctccacgtagctccttcgacgagtcgagttgtttgggaatgcagctctaaatgggtggtaaattccatctaaagctaaatattggcccgagaccgatagcgcacaagtagagtgatcgaaagatgaaaagcactttggaaagagagttaaaaagcacgtgaaattgttgaaagggaagcgcttcccaccagactccgcggcggtgttccgccggccttctggccggtctactcgccgccgtggggccagcatcgtctggggccgtcggataagaccgtaggaatgtagctcatt---gagtgttatagcctgcggtgatgcgacgcgccccgggcgaggtccgcgcttcggcaaggatgctggcgtaatggtgggcagcggcccgtcttgaaacacggaccaaggagtctaacatctatgcgagtgttcgggtgtcaaacccctacgcgtaatgaaagtgaacggaggt-gggagcttc--ggcgcaccatcgaccgatcctgatgtcctcggatggatttgagtaagagcatagctgttgggacccgaaagatggtgaactatgcctgaatagggtgaagccagaggaaactctggtggaggctcgcagcggttctgacgtgcaaatcgatcgtcaaaccaacacacccatcggccgtgacggcaagatcgccaagccgagacaacttcacaacactcactggggtcttgtgtgtccggctgaaacgccagaaggacaggcttgtggtttggtgaagaacttgtcgctcatgtgctacgtaacggtcggtacgcccgctacacctctcatcgacttcatgcgatctcgtggtctggacctgctggaggagtatgatccggtcatgaaccctaaggctacaaaggtcttcttgaacggtacttgggtcggagttcaccagaatgctggccagctgacggacatgctgcgtggactgcggagaaagggtgtcctcagctttgaagtcaccatcattcgtgacgtgagagagcgtgagatcagagtcttcaccgacgctggtcgtgtctgtcgaccgctcttcgttgtcgacaacaacccgagctctcctgacaacggcagtctcgtgctcaaacaggagcacatcttcaagctgcagcaggatcaggaaatacttggccagctcgaaggtgtcagcgaacaagaccgcgaggaggctatcttcggctggaagggtcttgttgatgccggtgttgttgaatacctcgacgccgaagaagaggagacggccatgatcatcatgactcctgaagaccttgaagagcatagaaatatgcgacaaggcttcccctacggcgattcacagcacgacccacacgcgcgaatcaagcccaagccg--------------aacaagttcgtgagaacttggacgcactgcgagatccatcccgctatgattctgggtatttgcgccagtatcaNNNNNNNNNNNNNNNN
>Zasmidium_velutina_CBS_101948
CCAGTTGGAA--AGTAACTTCTAAATTGCCGGCGG-CGGCGG--GCGAGAGTGGCGCT-TATCAAC-GGTGTTGCGAATCTCTG--CTCGGCGAGTCGGCCCCCC---CTGAAACTCCGCGCGCCC--CC-------CGGGCGC-TGC-GGGTTATGGTTCGGTCCGAACTCACCACTTTACTGCGAGCTTGTCCGTACGGGGAGCCTTATGGTTCCCCGCGTTACACGCAAGTTTCTAAGCTACTAAGTGACTTAAGACGTTAAGTGTAATGAATAGCGTAAAGCGACGCAAGAAGTAGCTACGGTCTTGGTTCTCTAGGCAACAACTTTCAAAACAAA-CTAAA-TTAGTTCTGAGGCTGCG-TTTCACTGCGTCACAAA--CTG--CCGGAGGCCCCCGCGGCG-GCGGCGC-------------CTGCCGTCCCAGCGGGGGCTTCGTTGCCCCA-ACCACGTGTTC--CCCAACCTCCA---------------------------------------GCCCGCG--CCTC--------------------------------------------------CGGG-AGAGAGCCATTACTcggcaacagctcaaatttgaaacctggcg--caagcccggattgtaatttgcagaggatgcttctgggtagcggccggtctaagttccttggaacaggacgtcatagagggtgagaatcccgtatgcgaccggcacgcaccctccacgtagctccttcgacgagtcgagttgtttgggaatgcagctctaaatgggaggtaaatttcttctaaagctaaataccggccagagaccgatagcgcacaagtagagtgatcgaaagatgaaaagcactttggaaagagagttaaaaagcacgtgaaattgttgaaagggaagcgctcacaaccagactccgcggcggtgttccgccggtcttttgaccggtctactcgccgccgcggggccaacatcgtctggggccgccggataagaccggaggaatgtagctcatt---gagtgttatagcctccggtgatgcggcgcgtcccgggcgaggtccgcgcttcggcaaggatgttggcgtaatggttgtcagcggcccgtcttgaaacacggaccaaggagtctaacatctatgcgagtgttcgggtgtcaaacccctacgcgtaatgaaagtgaacggaggt-gggaaccgcaaggtgcaccatcgaccgatcctgatgtcctcggatggatttgagtaagagcatagctgttgggacccgaaagatggtgaactatgcctgaatagggtgaagccagaggaaactctggtggaggctcgcagcggttctgacgtgcaaatcgatcgtcaaacgaacactcccatcggccgtgacggcaagattgccaagccacgacagcttcacaacacccactggggtttggtgtgtcctgcggaaacaccagaagggcaggcttgcgggttggtcaagaacttgtcgctcatgtgctatgtcacagtcggtactcccgctaccccactgatcgattttatgcgttcgcgcggtcttgatctgcttgaggagtacgatcccgtgatgaaccccaaggcgacaaaggtgttcctgaacggcacctgggttggtgtgcacaagaacgctggacagctgactgacatgctacgtgggctgcggaggaagggcgtgctcagctttgaggtcaccatcattcgtgatgtgagagagcgcgagatcagggtctttactgacgctggtcgtgtctgtcggccgctcttcgttgtagacaacaatccgaactcgcccgataacggcagcctcgtcctcaagcaggaccatattctcaagctgcagagcgatcaagaaatactaggtcaattagagggcgtcagtgaagaggatcgtgagtcatccattttcggatggaagggccttgttgacgccggtgtcgtcgaatatctcgacgctgaagaagaagagacagctatgatcatcatgactcccgaagatctcgaagagcataggaatatgcgacaaggcatcaatttcggcgattctcagagcgacccgcacatgcgaataaagcccaaacca--------------aaccagttcgttcgaacctggacacactgcgagatccatccggctatgattctgggtatttgcgccagtatNNNNNNNNNNNNNNNNNN
>Zasmidium_xenoparkii_CBS_111185
CCAGTTGGAA--ACTACCCCATAAATTGCCGGTG--CGGCGG--GGCAGGGAAACGCT-TATCAAA-GGTGTTGCGAATCTCTGC-TGCGGCTAGTCGGCCACTC----TGAAATTCCGCGCGCCCAGTT--C---CTGGGCGC-GAC-GGGTTATGGTTCGGTCCGAACTAACCACATTACTGCGAGCCTGTCCGTACGGGGGGCCTTATGGTCCCCCGCGTTACACGCAAGTTTCTAAGCTACTAAGTGACTTAAGACGTTAAGTGTAATGAATAGCGTAAAGCGACGCAAGAAGTAGCTACGGGCTTGGTTCTCTAGGCAACAACTTTCAAAACTAA-ATAAA-CAAAATTTGAGGCTGCTGAACTAATGCGTCCCAAA--CTA--CCCGAGGCCCCCGGGG-T-GCGGCG-------------CTTGCCGTCCCAGCGGGGGCTTCGTTGCTCCA--CCAAGTGTTTT-CCCAACCTCCA---------------------------------------GCCCGGG--CCTC--------------------------------------------------TGGG-AGTGAGTCATTACTcggcaacagctcaaatttgaaacctggcgcttgcgtccggattgtaatttgcagaggatgcttctgggcagcggccggtctaagttccttggaaaaggacgtcatagagggtgagaaccccgtatgtgaccggcgcgcaccctccacgtagctccttcgacgagtcgagttgtttgggaatgcagctctaaatgggaggtaaatttcttctaaagctaaatattggcccgagaccgatagcgcacaagtagagtgatcgaaagatgaaaagcactttggaaagagagttaaaaagcacgtgaaattgttgaaagggaagcgcttcccaccagactccgcggcggtgttccgccggtcttctgaccggtctactcgccgccgtggggccagcatcgtctggggccgccggataagaccgcaggaatgtagctcatt---gagtgttatagcctgcggggatgcggcgcgccccgggcgaggtccgcgcttcggcaaggatgctggcgtaatggtgggcagcggcccgtcttgaaacacggaccaaggagtctaacatctatgcgagtgttcgggtgtcaaacccctacgcgtaatgaaagtgaacggaggt-gggagcttc--ggcgcaccatcgaccgatcctgatgtcctcggatggatttgagtaagagcatagctgttgggacccgaaagatggtgaactatgcctgaatagggtgaagccagaggaaactctggtggaNNNNNNNNNNNNNNNNNNNNNNNNNNNNNNNNNNNNNNcgaacacccccatcggacgtgatggcaagattgctaagccaagacagctgcacaacactcactggggacttgtatgtcctgcagaaacaccagaaggacaagcttgcggtctggtcaagaacttatcgctcatgtgctacgtcacagtcggtacacctgccggtccgttgatcgacttcatgcgatcgcgcggtctcgatttgcttgaggagtatgatcctgtgatgaatcccaaggctacgaaggttttcctgaacggtacatgggtgggtgtgcacaagaatgctgggcatctcaccgacatgcttcgtggcttgcgaagaaagggcgtgctcagcttcgaagtcactatcattcgtgatgtcagagagcgcgagatcagagtcttcaccgatgctggtcgtgtctgtcgaccgctatttgttgttgacaacaacccaagctcgccggacaacggcagtctcgtgctcaagcaggagcatattctgaagctccagaacgatcaagagatccttgggcagctggagggtgtaagcgaagaagaccgagagcaatccattttcggttggaaagggcttgtctctaatggcgtcgtcgaatatcttgacgctgaagaagaggagacggctatgatcatcatgacccccgaagatcttgaagagcataggaatatgcggcaaggtttcccctacggtgatacgcaaggcgacccgcacatgcgaatcaagcctagacca--------------aatcagtttgtgcgaacctggacgcactgcgaaatccaccctgccatgattctgggcatttgcgccagtatcattcccttccccgacca
>Zasmidium_aporosae_P8
CCAGTTGGAA--ACTACCCCATAAATTGCCGGCG--AGGCTGTGGCGTGAGCGGCGCT-TATCAAA-GGTGTTGCGAATCTCTG--CCCAGCGAGTCGGCCACTC----TGAAATTCCGCGCGCCCGCAA--A--GGCGGGTGC-TGC-GGGTTATGGCTCGGTCCGAGCTAACCGCATTACTGCGAGCCTGTCCGTACGGGGGGCCTTATGGTCCCCCGCGTTACACGCAAGTTTCTAAGCTACTAAGTGACTTAAGACGTTAAGTGTAATGAATAGCGTAAAGCGACGCAAGAAGTAGCTACGGGCTTGGTTCTCTAGGCAACAACTTTCAAAACTAA--TAAA--TAAATCTGAGGCTGCTGAGTCAATGCGTCCCAAG--TTTACCCGGTGGCCCCCGGGGGC-GTGCGGCCGGCGCCTGCCGGCTGCCGCCCCAGCGGGGGCTCCGTTGTCCCA--CCAAGTGTTTT-CCCAACCTCCA---------------------------------------GCCCGGGGCCTCT--------------------------------------------------NNNN-NNNNNNNNNNNNNNcggcaacagctcaaatttgaaacctggcgcttgcgtccggattgtaatttgcagaggatgcttctgggcagcggccggtctaagttccttggaacaggacgtcatagagggtgagaatcccgtatgcgaccggcgcgcacccttcacgtagctccttcgacgagtcgagttgtttgggaatgcagctctaaatgggtggtaaattccatctaaagctaaatattggcccgagaccgatagcgcacaagtagagtgatcgaaagatgaaaagcactttggaaagagagttaaaaagcacgtgaaattgttgaaagggaagcgcttcccaccagactccgcggcggtgttccgccggccttctggccggtccactcgccgccgtggggccagcatcgtctggggccgccggataagaccgttgcaatgtagctccctcgggagtgttataggcagcggggatgcggcgcgccccgggcgaggtccgcgcttcggcaaggatgctggcgtaatggtgggcagcggcccgtcttgaaacacggaccaaggagtctaacatctatgcgagtgttcgggtgtcaaacccctacgcgtaatgaaagtgaacggaggt-gggagcttc--ggcgcaccatcgaccgatcctgatgtcctcggatggatttgagtaagagcatagctgttgggacccgaaagatggtgaactatgcctgaatagggtgaagccagaggaaactctggtggaggctcgcagcggttctgacgtgcaaatcgatcgtcaaaNNNNNNNNNNNNNNNNNNNNNNNNNNNNNNNNNNNNNNNNNNNNNNNNNNNNNNNNNNNNNNNNNNNNNNNNNNNNNNNNNNNNNNNNNNNNNNNNNNNNNNNNNNNNNNNNNNNNNNNNNNNNNNNNNNNNNNNNNNNNNNNNNNNNNNNNNNNNNNNNNNNNNNNNNNNNNNNNNNNNNNNNNNNNNNNNNNNNNNNNNNNNNNNNNNNNNNNNNNNNNNNNNNNNNNNNNNNNNNNNNNNNNNNNNNNNNNNNNNNNNNNNNNNNNNNNNNNNNNNNNNNNNNNNNNNNNNNNNNNNNNNNNNNNNNNNNNNNNNNNNNNNNNNNNNNNNNNNNNNNNNNNNNNNNNNNNNNNNNNNNNNNNNNNNNNNNNNNNNNNNNNNNNNNNNNNNNNNNNNNNNNNNNNNNNNNNNNNNNNNNNNNNNNNNNNNNNNNNNNNNNNNNNNNNNNNNNNNNNNNNNNNNNNNNNNNNNNNNNNNNNNNNNNNNNNNNNNNNNNNNNNNNNNNNNNNNNNNNNNNNNNNNNNNNNNNNNNNNNNNNNNNNNNNNNNNNNNNNNNNNNNNNNNNNNNNNNNNNNNNNNNNNNNNNNNNNNNNNNNNNNNNNNNNNNNNNNNNNNNNNNNNNNNNNNNNNNNNNNNNNNNNNNNNNNNNNNNNNNNNNNNNNNNNNNNNNNNNNNNNNNNNNNNNNNNNNNNNNNNNNNNNNNNNNNNNNNNNNNNNNNNNNNNNNNNNNNNNN--------------NNNNNNNNNNNNNNNNNNNNNNNNNNNNNNNNNNNNNNNNNNNNNNNNNNNNNNNNNNNNNNNNNNNNNNNNNNNNNNNNNNNNNNNNN
>Zasmidium_biverticillatum_CBS_335.36
CCAGTTGGAC---TTACCCACTAAATTGCCGGCG--CGGCGG--GCCAGAGCGGCGCC-TGATACACGGTGTTGCGAACCTCTG--CCTGCTGGGTCGGCCTCCC---CTGAAACTCCGCGCGCCC--CC--TCCTGGGGGCGC-CGC-GGGTTATGGTTCGGTCCGAACTCACCACATTACTGCGAGCTTGTCCGTACGGGAAGCCTTATGGTTTCCCGCGTTACACGCAAGTTTCTAAGCTACTAAGTGACTTAAGACGTTAAGTGTAATGAATAGCGTAAAGCGACGCAAGAAGTAGCTACGGTCTTGGTTCTCTAGGCAACAACTTTCAAAACAAAACTAAA-TTAGTTCTGAGGCTGCG-TTCCAATGCGTCACAAA--CTA--CCGGAGGCCCCCGCGGCGCGCGGCGC-------------TTGCCGCCCCAGCGGGGGCTTCGTTGCTCCA-CCCAAGTGTTTT-CCCAACCTCCA---------------------------------------GCCCGGG--CCCC--------------------------------------------------CGGG-AGCGAGCCATTACTcggcaacagctcaaatttgaaacctggcg--caagcccggattgtaatttgtagaggatgcttctgggcagcggccgttctaagttccttggaacaggacgtcatagagggtgagaatcccgtatgtgaccggcgcgcaccctccacgtagctccttcgacgagtcgagttgtttgggaatgcagctctaaatgggaggtaaatttcttctaaagctaaataccggccagagaccgatagcgcacaagtagagtgatcgaaagatgaaaagcactttggaaagagagttaaaaagcacgtgaaattgttgaaagggaagcgcttgcaaccagactccgcggcggtgttccgccggtcttctgaccggtccactcgccgccgtggggccaacatcgtctggggccgccggataagacccgaggaatgtagctcatt---gagtgttatagcctcgggggatgcggcgcgccccgggcgaggtccgcgcctcggcaaggatgttggcgtaatggttgtcagcggcccgtcttgaaacacggaccaaggagtctaacatctatgcgagtgttcgggtgtcaaacccctacgcgtaatgaaagtgaacggaggt-gggaaccgcaaggtgcaccatcgaccgatcctgatgtcctcggatggatttgagtaagagcatagctgttgggacccgaaagatggtgaactatgcctgaatagggtgaagccagaggaaactctggtggaggctcgcagcggttctgacgtgcaaatcgatcgtcaaaNNNNNNNNNNNNNNNNNNNNNNNNNNNNNNNNNNNNNNNNNNNNNNNNNNNNNNNNNNNNNNNNNNNNNNNNNNNNNNNNNNNNNNNNNNNNNNNNNNNNNNNNNNNNNNNNNNNNNNNNNNNNNNNNNNNNNNNNNNNNNNNNNNNNNNNNNNNNNNNNNNNNNNNNNNNNNNNNNNNNNNNNNNNNNNNNNNNNNNNNNNNNNNNNNNNNNNNNNNNNNNNNNNNNNNNNNNNNNNNNNNNNNNNNNNNNNNNNNNNNNNNNNNNNNNNNNNNNNNNNNNNNNNNNNNNNNNNNNNNNNNNNNNNNNNNNNNNNNNNNNNNNNNNNNNNNNNNNNNNNNNNNNNNNNNNNNNNNNNNNNNNNNNNNNNNNNNNNNNNNNNNNNNNNNNNNNNNNNNNNNNNNNNNNNNNNNNNNNNNNNNNNNNNNNNNNNNNNNNNNNNNNNNNNNNNNNNNNNNNNNNNNNNNNNNNNNNNNNNNNNNNNNNNNNNNNNNNNNNNNNNNNNNNNNNNNNNNNNNNNNNNNNNNNNNNNNNNNNNNNNNNNNNNNNNNNNNNNNNNNNNNNNNNNNNNNNNNNNNNNNNNNNNNNNNNNNNNNNNNNNNNNNNNNNNNNNNNNNNNNNNNNNNNNNNNNNNNNNNNNNNNNNNNNNNNNNNNNNNNNNNNNNNNNNNNNNNNNNNNNNNNNNNNNNNNNNNNNNNNNNNNNNNNNNNNNNNNNNNNNNNNNNNNNNNNNNNNNN--------------NNNNNNNNNNNNNNNNNNNNNNNNNNNNNNNNNNNNNNNNNNNNNNNNNNNNNNNNNNNNNNNNNNNNNNNNNNNNNNNNNNNNNNNNN
>Zasmidium_commune_CBS_142530_T
CCAGTTGGAC--ATTTATTTCTAAATTGCCGGCAG-CGGCGG--GCGTGAGCGGCGCT-TATCAAC-GGTGTTGCGAATCTCTG--CCCGGCGAGTCGGCCTCTG----TGAAACTCCGCGCGCCC--CC-------TGGGCGC-TGC-GGGTTATGGTTCGGTCCGAACTCACCACTTTACTGCGAGCTTGTCCGTACGGGGAGCCTTATGGTTCCCCGCGTTACACGCAAGTTTCTAAGCTACTAAGTGACTTAAGACGTTAAGTGTAATGAATAGCGTAAAGCGACGCAAGAAGTAGCTACGGTCTTGGTTCTCTAGGCAACAACTTTCAAAACAAA-CTAAA-TTAGTTCTGAGGCTGCG-TTTCAATGCGTCACAAA--CTA--CCGGAGGCCCCCGCGGCG-GCGGCGC-------------TTGCCGTCCCAGCGGGGGCTTCGTTGCTCCA-ACCAAGTGTTT--CCCAACCTCCA---------------------------------------GCCCGGG--CCTC--------------------------------------------------CGGG-AGAGAGTCATTACTcggcaacagctcaaatttgaaacctggcg--caagcccggattgtaatttgcagaggatgcttctgggtagcggccggtctaagttccttggaacaggacgtcatagagggtgagaatcccgtatgcgaccggcacgcaccctccacgtagctccttcgacgagtcgagttgtttgggaatgcagctctaaatgggaggtaaatttcttctaaagctaaataccggccagagaccgatagcgcacaagtagagtgatcgaaagatgaaaagcactttggaaagagagttaaaaagcacgtgaaattgttgaaagggaagcgctcacaaccagactccgcggcggtgttccgccggtcttctgaccggtctactcgccgccgtggggccaacatcgtctggggccgccggataagaccggaggaatgtagctcatt---gagtgttatagcctccggtgatgcggcgcgtcccgggcgaggtccgcgcttcggcaaggatgttggcgtaatggttgtcagcggcccgtcttgaaacacggaccaaggagtctaacatctatgcgagtgttcgggtgtcaaacccctacgcgtaatgaaagtgaacggaggt-gggaaccgcaaggtgcaccatcgaccgatcctgatgtcctcggatggatttgagtaagagcatagctgttgggacccgaaagatggtgaactatgcctgaatagggtgaagccagaggaaactctggtggaggctcgcagcggttctgacgtgcaaatcgatcgtcaaaNNNNNNNNNNNNNNNNNNNNNNNNNNNNNNNNNNNNNNNNNNNNNNNNNNNNNNNNNNNNNNNNNNNNNNNNNNNNNNNNNNNNNNNNNNNNNNNNNNNNNNNNNNNNNNNNNNNNNNNNNNNNNNNNNNNNNNNNNNNNNNNNNNNNNNNNNNNNNNNNNNNNNNNNNNNNNNNNNNNNNNNNNNNNNNNNNNNNNNNNNNNNNNNNNNNNNNNNNNNNNNNNNNNNNNNNNNNNNNNNNNNNNNNNNNNNNNNNNNNNNNNNNNNNNNNNNNNNNNNNNNNNNNNNNNNNNNNNNNNNNNNNNNNNNNNNNNNNNNNNNNNNNNNNNNNNNNNNNNNNNNNNNNNNNNNNNNNNNNNNNNNNNNNNNNNNNNNNNNNNNNNNNNNNNNNNNNNNNNNNNNNNNNNNNNNNNNNNNNNNNNNNNNNNNNNNNNNNNNNNNNNNNNNNNNNNNNNNNNNNNNNNNNNNNNNNNNNNNNNNNNNNNNNNNNNNNNNNNNNNNNNNNNNNNNNNNNNNNNNNNNNNNNNNNNNNNNNNNNNNNNNNNNNNNNNNNNNNNNNNNNNNNNNNNNNNNNNNNNNNNNNNNNNNNNNNNNNNNNNNNNNNNNNNNNNNNNNNNNNNNNNNNNNNNNNNNNNNNNNNNNNNNNNNNNNNNNNNNNNNNNNNNNNNNNNNNNNNNNNNNNNNNNNNNNNNNNNNNNNNNNNNNNNNNNNNNNNNNNNNNNNNNNNNNNNNNNNNN--------------NNNNNNNNNNNNNNNNNNNNNNNNNNNNNNNNNNNNNNNNNNNNNNNNNNNNNNNNNNNNNNNNNNNNNNNNNNNNNNNNNNNNNNNNN
>Zasmidium_cyatheae_CPC_24725
CCAGTTGGAA--ACTACCCCACAAATTGCCGGTG--CGGCGC--GGTCGAGAGGCGCT-TATCAAA-GGTGTTGCGAATCTCTGC-TGCGGCGAGTCGGCCACTC----TGAAATTCCGCGCGCCCAGTC-------TGGGCGC-TGC-GGGTTATGGTTCGATCCGAACTAACCACATTACTGCGAGCCTGTCCGTACGGGGGGCCTTATGGTCCCCCGCGTTACACGCAAGTTTCTAAGCTACTAAGTGACTTAAGACGTTAAGTGTAATGAATAGCGTAAAGCGACGCAAGAAGTAGCTACGGGCTTGGTTCTCTAGGCAACAACTTTCAAAACAAA-TAAAC--AAAATTTGAGGCTGCTGAGTCAATGCGTCCCAAA--CTA--CCCGAGACCCCCGGGG-T-GCGGTG-------------CTTGCCGTCCCAGCGGGGGTTTCGTTGCTCCA--CCAAGTGTTTT-CCCAACCTCCA---------------------------------------ACCCGGG--CCTT--------------------------------------------------CGGG-AGTGAGTCATTACTcggcaacagctcaaatttgaaacctggcgcttgcgtccggattgtaatttgcagaggatgcttctgggcagcggccggtctaagttccttggaaaaggacgtcatagagggtgagaaccccgtatgtgaccggcgcgcaccctccacgtagctccttcgacgagtcgagttgtttgggaatgcagctctaaatgggaggtaaatttcttctaaagctaaatattggcccgagaccgatagcgcacaagtagagtgatcgaaagatgaaaagcactttggaaagagagttaaaaagcacgtgaaattgttgaaagggaagcgcttcccaccagactccgcggcggtgttccgccggtcttctgaccggtctactcgccgccgtggggccagcatcgtctggggccgccggataagaccgcaggaatgtagctcatt---gagtgttatagcctgcggggatgcggcgcgccccgggcgaggtccgcgcttcggcaaggatgctggcgtaatggtgggcagcggcccgtcttgaaacacggaccaaggagtctaacatctatgcgagtgttcgggtgtcaaacccctacgcgtaatgaaagtgaacggaggt-gggagcttc--ggcgcaccatcgaccgatcctgatgtcctcggatggatttgagtaagagcatagctgttgggacccgaaagatggtgaactatgcctgaatagggtgaagccagaggaaactctggtggaggctcgcagcggttctgacgtgcaaatcgatcgtcaaaNNNNNNNNNNNNNNNNNNNNNNNNNNNNNNNNNNNNNNNNNNNNNNNNNNNNNNNNNNNNNNNNNNNNNNNNNNNNNNNNNNNNNNNNNNNNNNNNNNNNNNNNNNNNNNNNNNNNNNNNNNNNNNNNNNNNNNNNNNNNNNNNNNNNNNNNNNNNNNNNNNNNNNNNNNNNNNNNNNNNNNNNNNNNNNNNNNNNNNNNNNNNNNNNNNNNNNNNNNNNNNNNNNNNNNNNNNNNNNNNNNNNNNNNNNNNNNNNNNNNNNNNNNNNNNNNNNNNNNNNNNNNNNNNNNNNNNNNNNNNNNNNNNNNNNNNNNNNNNNNNNNNNNNNNNNNNNNNNNNNNNNNNNNNNNNNNNNNNNNNNNNNNNNNNNNNNNNNNNNNNNNNNNNNNNNNNNNNNNNNNNNNNNNNNNNNNNNNNNNNNNNNNNNNNNNNNNNNNNNNNNNNNNNNNNNNNNNNNNNNNNNNNNNNNNNNNNNNNNNNNNNNNNNNNNNNNNNNNNNNNNNNNNNNNNNNNNNNNNNNNNNNNNNNNNNNNNNNNNNNNNNNNNNNNNNNNNNNNNNNNNNNNNNNNNNNNNNNNNNNNNNNNNNNNNNNNNNNNNNNNNNNNNNNNNNNNNNNNNNNNNNNNNNNNNNNNNNNNNNNNNNNNNNNNNNNNNNNNNNNNNNNNNNNNNNNNNNNNNNNNNNNNNNNNNNNNNNNNNNNNNNNNNNNNNNNNNNNNNNNNNNNNNNNNNNNNNNNN--------------NNNNNNNNNNNNNNNNNNNNNNNNNNNNNNNNNNNNNNNNNNNNNNNNNNNNNNNNNNNNNNNNNNNNNNNNNNNNNNNNNNNNNNNNN
>Zasmidium_dalbergiae_P550
CCAGTTGGAA--ACTACTT--CAAATTGCCGGCGC-CGACAA--GCTTGAGCCTCGCT-AGCACAC-AGTGTTGCGACCCTCTG--CCTGTCGAGTCGGCCTC------TGAAACTCCGCGCGCCT---------C---GGCGC-TGC-GGGTTATGGTTCGGTCCGAACTCACCACTTTACTGCGAGCTTGTCCGTACGGGGCGCCTTATGGTGCCCCGCGTTACACGCAAGTTTCTAAGCTACTAAGTGACTTAAGACGTTAAGTGTAATGAATAGCGTAAAGCGACGCAAGAAGTAGCTACGGTCTTGGTTCTCTAGGCAACAACTTTCAAAACAAG-TTAAA-CTAACTATGAGGCTGCG-TGTC--TACGTCGCAAAA-CTA--AAGGAGGCCCCCGGGGCT-------CGGG---------CTTGCCGTCCCCTCGGGGGCTTCGTTGTCACA-ACCAAGTGTCT--CCCAACCTCCAG--------------------------------------GCCTGGC--NNNN--------------------------------------------------NNNNNNNNNNNNNNNNNNNcggcaacagctcaaatttgaaacctggcgctcgcgcccggattgtaatttgtagaggatgcttctgggcagcggccggtctaagttccttggaacaggacgtcatagagggtgagaatcccgtatgcgaccggcccgcaccctccacgtagctccttcgacgagtcgagttgtttgggaatgcagctctaaatgggaggtaaatttcttctaaagctaaatattggccagagaccgatagcgcacaagtagagtgatcgaaagatgaaaagcactttggaaagagagttaaaaagcacgtgaaattgttgaaagggaagcgcttgcaaccagactccgcggcggtgttccgccggtcttctgaccggtccactcgccgccgcggggccaacatcgtctggggccgccggataagaccggaggaatgtagctcatt---gagtgttatagcctccggggatgcggcgcgccccgggcgaggtccgcgcctcggcaaggatgttggcgtaatggttgccagcggcccgtcttgaaacacggaccaaggagtctaacatctatgcgagtgttcgggtgtcaaacccctacgcgtaatgaaagtgaacggaggt-gggaaccgaacggtgcaccatcgaccgatcctgatgtcctcggatggatttgagtaagagcatagctgttgggacccgaaagatggtgaactatgcctgaatagggtgaagccagaggaaactctggtggaggctcgcagcggttctgacgtgcaaatcgatcgtcaaaNNNNNNNNNNNNNNNNNNNNNNNNNNNNNNNNNNNNNNNNNNNNNNNNNNNNNNNNNNNNNNNNNNNNNNNNNNNNNNNNNNNNNNNNNNNNNNNNNNNNNNNNNNNNNNNNNNNNNNNNNNNNNNNNNNNNNNNNNNNNNNNNNNNNNNNNNNNNNNNNNNNNNNNNNNNNNNNNNNNNNNNNNNNNNNNNNNNNNNNNNNNNNNNNNNNNNNNNNNNNNNNNNNNNNNNNNNNNNNNNNNNNNNNNNNNNNNNNNNNNNNNNNNNNNNNNNNNNNNNNNNNNNNNNNNNNNNNNNNNNNNNNNNNNNNNNNNNNNNNNNNNNNNNNNNNNNNNNNNNNNNNNNNNNNNNNNNNNNNNNNNNNNNNNNNNNNNNNNNNNNNNNNNNNNNNNNNNNNNNNNNNNNNNNNNNNNNNNNNNNNNNNNNNNNNNNNNNNNNNNNNNNNNNNNNNNNNNNNNNNNNNNNNNNNNNNNNNNNNNNNNNNNNNNNNNNNNNNNNNNNNNNNNNNNNNNNNNNNNNNNNNNNNNNNNNNNNNNNNNNNNNNNNNNNNNNNNNNNNNNNNNNNNNNNNNNNNNNNNNNNNNNNNNNNNNNNNNNNNNNNNNNNNNNNNNNNNNNNNNNNNNNNNNNNNNNNNNNNNNNNNNNNNNNNNNNNNNNNNNNNNNNNNNNNNNNNNNNNNNNNNNNNNNNNNNNNNNNNNNNNNNNNNNNNNNNNNNNNNNNNNNNNNNNNNNNNNNNN--------------NNNNNNNNNNNNNNNNNNNNNNNNNNNNNNNNNNNNNNNNNNNNNNNNNNNNNNNNNNNNNNNNNNNNNNNNNNNNNNNNNNNNNNNNN
>Zasmidium_dasypogonis_CBS_143397
CCAGTTGGAC---ATAACTTCTAAATTGCCGGCGG-CGGCGG--GCTAGGGCGGCGCT-GATCAAC-GGTGTTGCGCATCCCTG--CTCGGCGGGTCGGCCCTCC----TGAAACTCCGCGCGCCCGCTC-------CGGGCGC-TGT-GGGTTGTGGTTCGGTCCGAACTCACCACTTTACTGCGAGCTTGTCCGTACGGGAAGCCTTATGGTTTCCCGCGTTACACGCAAGTTTCTAAGCTACTAAGTGACTTAAGACGTTAAGTGTAATGAATAGCGTAAAGCGACGCAAGAAGTAGCTACGGTCTTGGTTCTCTAGGCAACAACTTTCAAAACAAAACTAAA-TTAGTTCTGAGGCTGCG-GACCAATGCGTCACAAA--TTA--CCGGAGGCCCCCGCGGTCGGCGGCGCG-----------CTTGCCGTCCCAGCGGGGGCTTCGTTGCTCCA--CCAAGTGTTTT-CCCAACCTCCA---------------------------------------GCCTGGG--CCTC--------------------------------------------------CGGG-AGTGAGCCATTACTNNNNNNNNNNNNNNNNNNNNNNNNNNNNN--NNNNNNNNNNNNNNNNNNNNNNNNNNNNNNNNNNNNNNNNNNNNNNNNNNNNNNNNNNNNNNNNNNNNNNNNNNNNNNNNNNNNNNNNNNNNNNNNNNNNNNNNNNNNNNNNNNNNNNNNNNNNNNNNNNNNNNNNNNNNNNNNNNNNNNNNNNNNNNNNNNNNNNNNNNNNNNNNNNNNNNNNNNNNNNNNNNNNNNNNNNNNNNNNNNNNNNNNNNNNNNNNNNNNNNNNNNNNNNNNNNNNNNNNNNNNNNNNNNNNNNNNNNNNNNNNNNNNNNNNNNNNNNNNNNNNNNNNNNNNNNNNNNNNNNNNNNNNNNNNNNNNNNNNNNNNNNNNNNNNNNNNNNNNNNNNNNNNNNNNNNNNNNNNNNNNNNNNNNNNNNNNNNNNNNNNNNNNNNNNNNNN---NNNNNNNNNNNNNNNNNNNNNNNNNNNNNNNNNNNNNNNNNNNNNNNNNNNNNNNNNNNNNNNNNNNNNNNNNNNNNNNNNNNNNNNNNNNNNNNNNNNNNNNNNNNNNNNNNNNNNNNNNNNNNNNNNNNNNNNNNNNNNNNNNNNNNNNNNNNNNNNNNNNNNNNNNNNN-NNNNNNNNN--NNNNNNNNNNNNNNNNNNNNNNNNNNNNNNNNNNNNNNNNNNNNNNNNNNNNNNNNNNNNNNNNNNNNNNNNNNNNNNNNNNNNNNNNNNNNNNNNNNNNNNNNNNNNNNNNNNNNNNNNNNNNNNNNNNNNNNNNNNNNNNNNNNNNNNNNNNNNNNNNNNNNNNNNNNNNNNNNNNNNNNNNNNNNNNNNNNNNNNNNNNNNNNNNNNNNNNNNNNNNNNNNNNNNNNNNNNNNNNNNNNNNNNNNNNNNNNNNNNNNNNNNNNNNNNNNNNNNNNNNNNNNNNNNNNNNNNNNNNNNNNNNNNNNNNNNNNNNNNNNNNNNNNNNNNNNNNNNNNNNNNNNNNNNNNNNNNNNNNNNNNNNNNNNNNNNNNNNNNNNNNNNNNNNNNNNNNNNNNNNNNNNNNNNNNNNNNNNNNNNNNNNNNNNNNNNNNNNNNNNNNNNNNNNNNNNNNNNNNNNNNNNNNNNNNNNNNNNNNNNNNNNNNNNNNNNNNNNNNNNNNNNNNNNNNNNNNNNNNNNNNNNNNNNNNNNNNNNNNNNNNNNNNNNNNNNNNNNNNNNNNNNNNNNNNNNNNNNNNNNNNNNNNNNNNNNNNNNNNNNNNNNNNNNNNNNNNNNNNNNNNNNNNNNNNNNNNNNNNNNNNNNNNNNNNNNNNNNNNNNNNNNNNNNNNNNNNNNNNNNNNNNNNNNNNNNNNNNNNNNNNNNNNNNNNNNNNNNNNNNNNNNNNNNNNNNNNNNNNNNNNNNNNNNNNNNNNNNNNNNNNNNNNNNNNNNNNNNNNNNNNNNNNNNNNNNNNNNNNNNNNNNNNNNNNNNNNNNNNNNNNNNNNNNNNNNNNNNNNNNNNNNNNNNNNNNNNNNNNNNNNNNNNNNNNNNNNNNNNNNNNNNNNNNNNNNNNN--------------NNNNNNNNNNNNNNNNNNNNNNNNNNNNNNNNNNNNNNNNNNNNNNNNNNNNNNNNNNNNNNNNNNNNNNNNNNNNNNNNNNNNNNNNN
>Zasmidium_ducassei_BRIP_53367
CCAGTTGGAA---ACTCTTTCTAAATTGCCGGCG--CGGCGG--GGGGGAGTGGCGCC-AGCACAC-AGTGTTGCGAATCTCTGCCCTCGGCGAGTCGGCCTCTC---CTGAAACTCCGCGCGCCC--------AAGGGGGCGC-CGC-GGGTTGTGGTTCGGTCCGAACTCACCACTTTACTGCGAGCTTGTCCGTACGGGGGGCCTTATGGTCCCCCGCGTTACACGCAAGTTTCTAAGCTACTAAGTGACTTAAGACGTTAAGTGTAATGAATAGCGTAAAGCGACGCAAGAAGTAGCTACGGTCTTGGTTCTCTAGGCAACAACTTTCAAAACAAAACTAAA-TTAGTTCTGAGGCTGCG-GTCCAATGCGTCACAAA--CTA--CCGGGGGCCCCCGCGGCG-GCGGCGCG-----------CTTGCCGCCCCAGCGGGGGCTTCGTTGTCCAACACCAAGTGTCTT-CCCAACCTCCA---------------------------------------GCCTGGG--CTTC--------------------------------------------------CGGG-AGCGAGTCATTACTNNNNNNNNNNNNNNNNNNNNNNNNNNNNN--NNNNNNNNNNNNNNNNNNNNNNNNNNNNNNNNNNNNNNNNNNNNNNNNNNNNNNNNNNNNNNNNNNNNNNNNNNNNNNNNNNNNNNNNNNNNNNNNNNNNNNNNNNNNNNNNNNNNNNNNNNNNNNNNNNNNNNNNNNNNNNNNNNNNNNNNNNNNNNNNNNNNNNNNNNNNNNNNNNNNNNNNNNNNNNNNNNNNNNNNNNNNNNNNNNNNNNNNNNNNNNNNNNNNNNNNNNNNNNNNNNNNNNNNNNNNNNNNNNNNNNNNNNNNNNNNNNNNNNNNNNNNNNNNNNNNNNNNNNNNNNNNNNNNNNNNNNNNNNNNNNNNNNNNNNNNNNNNNNNNNNNNNNNNNNNNNNNNNNNNNNNNNNNNNNNNNNNNNNNNNNNNNNNNNNNNNNNNNNNNNNNN---NNNNNNNNNNNNNNNNNNNNNNNNNNNNNNNNNNNNNNNNNNNNNNNNNNNNNNNNNNNNNNNNNNNNNNNNNNNNNNNNNNNNNNNNNNNNNNNNNNNNNNNNNNNNNNNNNNNNNNNNNNNNNNNNNNNNNNNNNNNNNNNNNNNNNNNNNNNNNNNNNNNNNNNNNNNN-NNNNNNNNN--NNNNNNNNNNNNNNNNNNNNNNNNNNNNNNNNNNNNNNNNNNNNNNNNNNNNNNNNNNNNNNNNNNNNNNNNNNNNNNNNNNNNNNNNNNNNNNNNNNNNNNNNNNNNNNNNNNNNNNNNNNNNNNNNNNNNNNNNNNNNNNNNNNNNNNNNNNNNNNNNNNNNNNNNNNNNNNNNNNNNNNNNNNNNNNNNNNNNNNNNNNNNNNNNNNNNNNNNNNNNNNNNNNNNNNNNNNNNNNNNNNNNNNNNNNNNNNNNNNNNNNNNNNNNNNNNNNNNNNNNNNNNNNNNNNNNNNNNNNNNNNNNNNNNNNNNNNNNNNNNNNNNNNNNNNNNNNNNNNNNNNNNNNNNNNNNNNNNNNNNNNNNNNNNNNNNNNNNNNNNNNNNNNNNNNNNNNNNNNNNNNNNNNNNNNNNNNNNNNNNNNNNNNNNNNNNNNNNNNNNNNNNNNNNNNNNNNNNNNNNNNNNNNNNNNNNNNNNNNNNNNNNNNNNNNNNNNNNNNNNNNNNNNNNNNNNNNNNNNNNNNNNNNNNNNNNNNNNNNNNNNNNNNNNNNNNNNNNNNNNNNNNNNNNNNNNNNNNNNNNNNNNNNNNNNNNNNNNNNNNNNNNNNNNNNNNNNNNNNNNNNNNNNNNNNNNNNNNNNNNNNNNNNNNNNNNNNNNNNNNNNNNNNNNNNNNNNNNNNNNNNNNNNNNNNNNNNNNNNNNNNNNNNNNNNNNNNNNNNNNNNNNNNNNNNNNNNNNNNNNNNNNNNNNNNNNNNNNNNNNNNNNNNNNNNNNNNNNNNNNNNNNNNNNNNNNNNNNNNNNNNNNNNNNNNNNNNNNNNNNNNNNNNNNNNNNNNNNNNNNNNNNNNNNNNNNNNNNNNNNNNNNNNNNNNNNNNNNNNNNNNNNNNNNNNNNNNN--------------NNNNNNNNNNNNNNNNNNNNNNNNNNNNNNNNNNNNNNNNNNNNNNNNNNNNNNNNNNNNNNNNNNNNNNNNNNNNNNNNNNNNNNNNN
>Zasmidium_eucalyptigenum_CBS_138860
CCAGTTGGAA--ACTTTT--CTAAATTGCCGGCGG-CGGTGG--GCTAGAGCGGCGCT-TATCAAC-GGTGTTGCGAATCTCTG--CCCAGCGAGTCGGCCTTTC----TGAAATTCCGCGCGCCC--TC-------TGGGCGC-TGC-GGGTTATGGTTCGGTCCGAACTCACCACTTTACTGCGAGCTTGTCCGTACGGGGAGCCTTATGGTTCCCCGCGTTACACGCAAGTTTCTAAGCTACTAAGTGACTTAAGACGTTAAGTGTAATGAATAGCGTAAAGCGACGCAAGAAGTAGCTACGGTCTTGGTTCTCTAGGCAACAACTTTCAAAACTAA-ATAAA-CAAAATCTGAGGCTGCG-TTTCAATGCGTCACAAA--CTAACCCGGAGGCCCCCGCGGCG-GCGGCGC-------------TTGCCGTCCCAGCGGGGGCTTCGTTGTCTCT-ACCAAGTGT-TT-CCCAACCTCCACAGCCCAGTTGGGGGGTTGCAGGGCGGAGGTCGGAACCCGCTTGGG--CACCGCGCCGCGTCACGCGGCGCCGGCCGGCATACACTCCGCCCTGTCTCCAATTGGG-AGTGAGACATTACTcggcaacagctcaaatttgaaatctggcg--caagcccgagttgtaatttgtagaggatgcttctgggcagcggccgttctaagttccttggaacaggacgtcatagagggtgagaatcccgtatgtgaccggcgcgcaccctccacgtagctccttcgacgagtcgagttgtttgggaatgcagctctaaatgggtggtaaattccatctaaagctaaatattggccagagaccgatagcgcacaagtagagtgatcgaaagatgaaaagcactttggaaagagagttaaaaagcacgtgaaattgttgaaagggaagcgcttacaaccagactccgcggcggtgttccgccggtcttctgaccggtctactcgccgccgtggggccaacatcgtctggggccgccggataagaccgtaggaatgtagctcatt---gagtgttatagcctgcggtgatgcggcgcgtcccgggcgaggtccgcgcttcggcaaggatgttggcgtaatggttgtcagcggcccgtcttgaaacacggaccaaggagtctaacatctatgcgagtgttcgggtgtcaaacccctacgcgtaatgaaagtgaacggaggt-gggaagcttcggctgcaccatcgaccgatcctgatgtcctcggatggatttgagtaagagcatagctgttgggacccgaaagatggtgaactatgcctgaatagggtgaagccagaggaaactctggtggaggctcgcagcggttctgacgtgcaaatcgatcgtcaaaNNNNNNNNNNNNNNNNNNNNNNNNNNNNNNNNNNNNNNNNNNNNNNNNNNNNNNNNNNNNNNNNNNNNNNNNNNNNNNNNNNNNNNNNNNNNNNNNNNNNNNNNNNNNNNNNNNNNNNNNNNNNNNNNNNNNNNNNNNNNNNNNNNNNNNNNNNNNNNNNNNNNNNNNNNNNNNNNNNNNNNNNNNNNNNNNNNNNNNNNNNNNNNNNNNNNNNNNNNNNNNNNNNNNNNNNNNNNNNNNNNNNNNNNNNNNNNNNNNNNNNNNNNNNNNNNNNNNNNNNNNNNNNNNNNNNNNNNNNNNNNNNNNNNNNNNNNNNNNNNNNNNNNNNNNNNNNNNNNNNNNNNNNNNNNNNNNNNNNNNNNNNNNNNNNNNNNNNNNNNNNNNNNNNNNNNNNNNNNNNNNNNNNNNNNNNNNNNNNNNNNNNNNNNNNNNNNNNNNNNNNNNNNNNNNNNNNNNNNNNNNNNNNNNNNNNNNNNNNNNNNNNNNNNNNNNNNNNNNNNNNNNNNNNNNNNNNNNNNNNNNNNNNNNNNNNNNNNNNNNNNNNNNNNNNNNNNNNNNNNNNNNNNNNNNNNNNNNNNNNNNNNNNNNNNNNNNNNNNNNNNNNNNNNNNNNNNNNNNNNNNNNNNNNNNNNNNNNNNNNNNNNNNNNNNNNNNNNNNNNNNNNNNNNNNNNNNNNNNNNNNNNNNNNNNNNNNNNNNNNNNNNNNNNNNNNNNNNNNNNNNNNNNNNNNNNNNNNN--------------NNNNNNNNNNNNNNNNNNNNNNNNNNNNNNNNNNNNNNNNNNNNNNNNNNNNNNNNNNNNNNNNNNNNNNNNNNNNNNNNNNNNNNNNN
>Zasmidium_faygaleae_BRIP_72890b
CCAGTTGGAA--AC--CACTCTAAATTGCCGGCGG-CAGCGG--GAGGGAGCGGCGCT-TACTATTTAGTGTTGCGAACCTCTG--TCCAGCGAGTCGGCCTTTC----TGAAATTCCGCGCGCCG----------CTTGGCGC-TGC-GGGTTGTGGGTCGGTCCGACCTCACCACTTTACTGCGAGCTTGTCCGTACGGGGCGCCTTATGGTGCCCCGCGTTACACGCAAGTTTCTAAGCTACTAAGTGACTTAAGACGTTAAGTGTAATGAATAGCGTAAAGCGACGCAAGAAGTAGCTACGGTCTTGGTTCTCTAGGCAACAACTTTCAAAACAAAACTAAAATTAGTTCTGAGGCTGCG-TTTAATTGCGTCACAAA--CTA--CCAGAGGCCCCCGCGAC--ACGGCGC-------------CTGCCGTCCCAGCGGGGGCTTCGTTGCTCCA-ACCAAGTGTTT--CCCAACCTCCA---------------------------------------GCCCGGG--CCCC--------------------------------------------------CGGG-AGTGAGCCATTACTcggcaacagctcaaatttgaaacctgcct--cacggccggattgtaatttgtagaggatgcttctgggcagcggccggtctgagttccttggaacaggacgtcacagagggtgagaatcccgtatgtgaccggcgcgcaccctccacgtagctccttcgacgagtcgagttgtttgggaatgcagctctaaatgggaggtaaatttcttctaaagctaaataccggccagagaccgatagcgcacaagtagagtgatcgaaagatgaaaagcactttggaaagagagttaaaaagcacgtgaaattgttgaaagggaagcgcttccaaccagactccgcggcggtgttccgccggtcttctgaccggtctactcgccgccgtggggccaacatcgtctggggccgccggataagaccgtaggaatgtagctccta---gagtgttatagcctgcggtgatgcggcgcgtcccgggcgaggtctgcgcttcggcaaggatgttggcgtaatggttggcagcggcccgtcttgaaacacggaccaaggagtctaacatctatgcgagtgttcgggtgtcaaacccctacgcgtaatgaaagtgaacggaggt-gggagcttc--ggcgcaccatcgaccgatcctgatgtcctcggatggatttgagtaagagcatagctgttgggacccgaaagatggtgaactatgcctgaatagggtgaagccagaggaaactctggtggaggctcgcagcggttctgacgtgcaaatcgatcgtcaaaNNNNNNNNNNNNNNNNNNNNNNNNNNNNNNNNNNNNNNNNNNNNNNNNNNNNNNNNNNNNNNNNNNNNNNNNNNNNNNNNNNNNNNNNNNNNNNNNNNNNNNNNNNNNNNNNNNNNNNNNNNNNNNNNNNNNNNNNNNNNNNNNNNNNNNNNNNNNNNNNNNNNNNNNNNNNNNNNNNNNNNNNNNNNNNNNNNNNNNNNNNNNNNNNNNNNNNNNNNNNNNNNNNNNNNNNNNNNNNNNNNNNNNNNNNNNNNNNNNNNNNNNNNNNNNNNNNNNNNNNNNNNNNNNNNNNNNNNNNNNNNNNNNNNNNNNNNNNNNNNNNNNNNNNNNNNNNNNNNNNNNNNNNNNNNNNNNNNNNNNNNNNNNNNNNNNNNNNNNNNNNNNNNNNNNNNNNNNNNNNNNNNNNNNNNNNNNNNNNNNNNNNNNNNNNNNNNNNNNNNNNNNNNNNNNNNNNNNNNNNNNNNNNNNNNNNNNNNNNNNNNNNNNNNNNNNNNNNNNNNNNNNNNNNNNNNNNNNNNNNNNNNNNNNNNNNNNNNNNNNNNNNNNNNNNNNNNNNNNNNNNNNNNNNNNNNNNNNNNNNNNNNNNNNNNNNNNNNNNNNNNNNNNNNNNNNNNNNNNNNNNNNNNNNNNNNNNNNNNNNNNNNNNNNNNNNNNNNNNNNNNNNNNNNNNNNNNNNNNNNNNNNNNNNNNNNNNNNNNNNNNNNNNNNNNNNNNNNNNNNNNNNNNNNNNNNNNNNN--------------NNNNNNNNNNNNNNNNNNNNNNNNNNNNNNNNNNNNNNNNNNNNNNNNNNNNNNNNNNNNNNNNNNNNNNNNNNNNNNNNNNNNNNNNN
>Zasmidium_gahniicola_CBS_143422
CCAGTTGGAC--AC-TACCTCCAAATTGCCGGCGG-CGGCGG--GCTAGAGCGGCGCT-TATCAAC-GGTGTTGCGAACCTCTG--CTCGGCGAGTCGGCCCCCC----TGAAACTCCGCGCGCCC--CC-----CTGGGGCGC-GGC-GGGTTGTGGTTCGGTCCGAACTCACCACATTACTGCGAGCTTGTCCGTACGGGGAGCCTTATGGTTCCCCGCGTTACACGCAAGTTTCTAAGCTACTAAGTGACTTAAGACGTTAAGTGTAATGAATAGCGTAAAGCGACGCAAGAAGTAGCTACGGTCTCGGTTCTCTAGGCAACAACTTTCAAAACAAAACTAAA-TTAGTTCTGAGGCTGCG-TTCCAATGCGTCACAAA--CTA--CCGGGGGCCCCCGCGGCG-GCGGCGC-------------CTGCCGCCCCAGCGGGGGCTTCGTTGTCTCT-ACCAAGTGTTT--CCCAACCTCCA---------------------------------------GCCCGGG--CCTC--------------------------------------------------CGGG-AGCGAGTAATTACTcggcaacagctcaaatttgaaacctggcg--caagcccggattgtaatttgtagaggatgcttctgggcagcggccggtctaagttccttggaacaggacgtcatagagggtgagaatcccgtatgcgaccggcgcgcaccctccacgtagctccttcgacgagtcgagttgtttgggaatgcagctctaaatgggaggtaaatttcttctaaagctaaataccggccagagaccgatagcgcacaagtagagtgatcgaaagatgaaaagcactttggaaagagagttaaaaagcacgtgaaattgttgaaagggaagcgctcacaaccagactccgcgggggtgttccgccggtcttctgaccggtccactcgccgccgcggggccaacatcgtctggggccgccggataagaccggaggaatgtagctcatt---gagtgttatagcctccggtgatgcggcgcgtcccgggcgaggtccgcgcttcggcaaggatgttggcgtaatggttgtcagcggcccgtcttgaaacacggaccaaggagtctaacatctatgcgagtgttcgggtgtcaaacccctacgcgtaatgaaagtgaacggaggt-gggaaccgcaaggtgcaccatcgaccgatcctgatgtcctcggatggatttgagtaagagcatagctgttgggacccgaaagatggtgaactatgcctgaatagggtgaagccagaggaaactctggtggaggctcgcagcggttctgacgtgcaaatcgatcgtcaaaNNNNNNNNNNNNNNNNNNNNNNNNNNNNNNNNNNNNNNNNNNNNNNNNNNNNNNNNNNNNNNNNNNNNNNNNNNNNNNNNNNNNNNNNNNNNNNNNNNNNNNNNNNNNNNNNNNNNNNNNNNNNNNNNNNNNNNNNNNNNNNNNNNNNNNNNNNNNNNNNNNNNNNNNNNNNNNNNNNNNNNNNNNNNNNNNNNNNNNNNNNNNNNNNNNNNNNNNNNNNNNNNNNNNNNNNNNNNNNNNNNNNNNNNNNNNNNNNNNNNNNNNNNNNNNNNNNNNNNNNNNNNNNNNNNNNNNNNNNNNNNNNNNNNNNNNNNNNNNNNNNNNNNNNNNNNNNNNNNNNNNNNNNNNNNNNNNNNNNNNNNNNNNNNNNNNNNNNNNNNNNNNNNNNNNNNNNNNNNNNNNNNNNNNNNNNNNNNNNNNNNNNNNNNNNNNNNNNNNNNNNNNNNNNNNNNNNNNNNNNNNNNNNNNNNNNNNNNNNNNNNNNNNNNNNNNNNNNNNNNNNNNNNNNNNNNNNNNNNNNNNNNNNNNNNNNNNNNNNNNNNNNNNNNNNNNNNNNNNNNNNNNNNNNNNNNNNNNNNNNNNNNNNNNNNNNNNNNNNNNNNNNNNNNNNNNNNNNNNNNNNNNNNNNNNNNNNNNNNNNNNNNNNNNNNNNNNNNNNNNNNNNNNNNNNNNNNNNNNNNNNNNNNNNNNNNNNNNNNNNNNNNNNNNNNNNNNNNNNNNNNNNNNNNNNNNNNNNN--------------NNNNNNNNNNNNNNNNNNNNNNNNNNNNNNNNNNNNNNNNNNNNNNNNNNNNNNNNNNNNNNNNNNNNNNNNNNNNNNNNNNNNNNNNN
>Zasmidium_macluricola_BRIP_52143
CCAGTTGGAC--TTACTTC-CTAAATTGCCGGCGG-CGGTGG--GCTAGAGCGGCGCC-TATCAAC-GGTGTTGCGAACCTCTG--CCCAGCGAGTCGGCCTTTT--TCTGAAACTCCGCGCGCCC--TC-------GGGGCGC-CGC-GGGTTATGGTTCGGTCCGAACTCACCACTTTACTGCGAGCTTGTCCGTACGGGGAGCCTTATGGTTCCCCGCGTTACACGCAAGTTTCTAAGCTACTAAGTGACTTAAGACGTTAAGTGTAATGAATAGCGTAAAGCGACGCAAGAAGTAGCTACGGTCTTGGTTCTCTAGGCAACAACTTTCAAAACTAA-CTAAA-TTAGG-CTGAGGCTGTGTTTTCAATGCGTCACAAAA-CTAACCCGGAGGCCCCCGCGGCG-GCGGCGCG-----------CTTGCCGCCCCAGCGGGGGCTTCGTTGTCTCC-ACCAAGTGTTTT-CCCAACCTCCA---------------------------------------GCCTGGG--CCNN--------------------------------------------------NNNN-NNNNNNNNNNNNNNNNNNNNNNNNNNNNNNNNNNNNNNNNNNN--NNNNNNNNNNNNNNNNNNNNNNNNNNNNNNNNNNNNNNNNNNNNNNNNNNNNNNNNNNNNNNNNNNNNNNNNNNNNNNNNNNNNNNNNNNNNNNNNNNNNNNNNNNNNNNNNNNNNNNNNNNNNNNNNNNNNNNNNNNNNNNNNNNNNNNNNNNNNNNNNNNNNNNNNNNNNNNNNNNNNNNNNNNNNNNNNNNNNNNNNNNNNNNNNNNNNNNNNNNNNNNNNNNNNNNNNNNNNNNNNNNNNNNNNNNNNNNNNNNNNNNNNNNNNNNNNNNNNNNNNNNNNNNNNNNNNNNNNNNNNNNNNNNNNNNNNNNNNNNNNNNNNNNNNNNNNNNNNNNNNNNNNNNNNNNNNNNNNNNNNNNNNNNNNNNNNNNNNNNNNNNNNNNNNNNNNNNNNNNNNNNNN---NNNNNNNNNNNNNNNNNNNNNNNNNNNNNNNNNNNNNNNNNNNNNNNNNNNNNNNNNNNNNNNNNNNNNNNNNNNNNNNNNNNNNNNNNNNNNNNNNNNNNNNNNNNNNNNNNNNNNNNNNNNNNNNNNNNNNNNNNNNNNNNNNNNNNNNNNNNNNNNNNNNNNNNNNNNNNNNNNNNNNN--NNNNNNNNNNNNNNNNNNNNNNNNNNNNNNNNNNNNNNNNNNNNNNNNNNNNNNNNNNNNNNNNNNNNNNNNNNNNNNNNNNNNNNNNNNNNNNNNNNNNNNNNNNNNNNNNNNNNNNNNNNNNNNNNNNNNNNNNNNNNNNNNNNNNNNNNNNNNNNNNNNNNNNNNNNNNNNNNNNNNNNNNNNNNNNNNNNNNNNNNNNNNNNNNNNNNNNNNNNNNNNNNNNNNNNNNNNNNNNNNNNNNNNNNNNNNNNNNNNNNNNNNNNNNNNNNNNNNNNNNNNNNNNNNNNNNNNNNNNNNNNNNNNNNNNNNNNNNNNNNNNNNNNNNNNNNNNNNNNNNNNNNNNNNNNNNNNNNNNNNNNNNNNNNNNNNNNNNNNNNNNNNNNNNNNNNNNNNNNNNNNNNNNNNNNNNNNNNNNNNNNNNNNNNNNNNNNNNNNNNNNNNNNNNNNNNNNNNNNNNNNNNNNNNNNNNNNNNNNNNNNNNNNNNNNNNNNNNNNNNNNNNNNNNNNNNNNNNNNNNNNNNNNNNNNNNNNNNNNNNNNNNNNNNNNNNNNNNNNNNNNNNNNNNNNNNNNNNNNNNNNNNNNNNNNNNNNNNNNNNNNNNNNNNNNNNNNNNNNNNNNNNNNNNNNNNNNNNNNNNNNNNNNNNNNNNNNNNNNNNNNNNNNNNNNNNNNNNNNNNNNNNNNNNNNNNNNNNNNNNNNNNNNNNNNNNNNNNNNNNNNNNNNNNNNNNNNNNNNNNNNNNNNNNNNNNNNNNNNNNNNNNNNNNNNNNNNNNNNNNNNNNNNNNNNNNNNNNNNNNNNNNNNNNNNNNNNNNNNNNNNNNNNNNNNNNNNNNNNNNNNNNNNNNNNNNNNNNNNNNNNNNNNNNNNNNNNNNNNNNNNNNNNNNNNNNNNN--------------NNNNNNNNNNNNNNNNNNNNNNNNNNNNNNNNNNNNNNNNNNNNNNNNNNNNNNNNNNNNNNNNNNNNNNNNNNNNNNNNNNNNNNNNN
>Zasmidium_nancybirdwaltoniae_BRIP_72888b
CCAGTTGGAA--ACTACCCCATAAATTGCCGGTG--CGGCGG--GCAGGGAGGGCGCT-TATCAAC-GGTGTTGCGAACCTCTG--CCCAGCGAGTCGGCCACTC----TGAAATTCCGCGCGCCCAGCT------CTGGGCGC-TGCCGGGTTATGGCTCGGTCCGAGCTAACCACATTACTGCGAGCCTGTCCGTACGGGGGGCCTTATGGTCCCCCGCGTTACACGCAAGTTTCTAAGCTACTAAGTGACTTAAGACGTTAAGTGTAATGAATAGCGTAAAGCGACGCAAGAAGTAGCTACGGGCTTGGTTCTCTAGGCAACAACTTTCAAAACAAA-TTAAA--CAAATTTGAGGCTGCTGAGTCAATGCGTCCCAAA--CTTTACCGGCGGCCCTCGGGGGT-GGCGCG-------------CTTGCCGTCCCAGCGGGGGCTCCGTTGCTCCA--CCAAGTGTCTT-CCCAACCTCCA---------------------------------------GCCCGGGGCCTCC--------------------------------------------------TAGG-AGTGAGTCATTACNNNNNNNNNNNNNNNNNNNNNNNNNNNNNNNNNNNNNNNNNNNNNNNNNNNNNNNNNNNNNNNNNNNNNNNNNNNNNNNNNNNNNNNNNNNNNNNNNNNNNNNNNNNNNNNNNNNNNNNNNNNNNNNNNNNNNNNNNNNNNNNNNNNNNNNNNNNNNNNNNNNNNNNNNNNNNNNNNNNNNNNNNNNNNNNNNNNNNNNNNNNNNNNNNNNNNNNNNNNNNNNNNNNNNNNNNNNNNNNNNNNNNNNNNNNNNNNNNNNNNNNNNNNNNNNNNNNNNNNNNNNNNNNNNNNNNNNNNNNNNNNNNNNNNNNNNNNNNNNNNNNNNNNNNNNNNNNNNNNNNNNNNNNNNNNNNNNNNNNNNNNNNNNNNNNNNNNNNNNNNNNNNNNNNNNNNNNNNNNNNNNNNNNNNNNNNNNNNNNNNNNNNNNNNNNNNNNN---NNNNNNNNNNNNNNNNNNNNNNNNNNNNNNNNNNNNNNNNNNNNNNNNNNNNNNNNNNNNNNNNNNNNNNNNNNNNNNNNNNNNNNNNNNNNNNNNNNNNNNNNNNNNNNNNNNNNNNNNNNNNNNNNNNNNNNNNNNNNNNNNNNNNNNNNNNNNNNNNNNNNNNNNNNNN-NNNNNNNNN--NNNNNNNNNNNNNNNNNNNNNNNNNNNNNNNNNNNNNNNNNNNNNNNNNNNNNNNNNNNNNNNNNNNNNNNNNNNNNNNNNNNNNNNNNNNNNNNNNNNNNNNNNNNNNNNNNNNNNNNNNNNNNNNNNNNNNNNNNNNNNNNNNNNNNNNNNNNNNNNNNNNNNNNNNNNNNNNNNNNNNNNNNNNNNNNNNNNNNNNNNNNNNNNNNNNNNNNNNNNNNNNNNNNNNNNNNNNNNNNNNNNNNNNNNNNNNNNNNNNNNNNNNNNNNNNNNNNNNNNNNNNNNNNNNNNNNNNNNNNNNNNNNNNNNNNNNNNNNNNNNNNNNNNNNNNNNNNNNNNNNNNNNNNNNNNNNNNNNNNNNNNNNNNNNNNNNNNNNNNNNNNNNNNNNNNNNNNNNNNNNNNNNNNNNNNNNNNNNNNNNNNNNNNNNNNNNNNNNNNNNNNNNNNNNNNNNNNNNNNNNNNNNNNNNNNNNNNNNNNNNNNNNNNNNNNNNNNNNNNNNNNNNNNNNNNNNNNNNNNNNNNNNNNNNNNNNNNNNNNNNNNNNNNNNNNNNNNNNNNNNNNNNNNNNNNNNNNNNNNNNNNNNNNNNNNNNNNNNNNNNNNNNNNNNNNNNNNNNNNNNNNNNNNNNNNNNNNNNNNNNNNNNNNNNNNNNNNNNNNNNNNNNNNNNNNNNNNNNNNNNNNNNNNNNNNNNNNNNNNNNNNNNNNNNNNNNNNNNNNNNNNNNNNNNNNNNNNNNNNNNNNNNNNNNNNNNNNNNNNNNNNNNNNNNNNNNNNNNNNNNNNNNNNNNNNNNNNNNNNNNNNNNNNNNNNNNNNNNNNNNNNNNNNNNNNNNNNNNNNNNNNNNNNNNNNNNNNNNNNNNNNNNNNNNNNNNNNNNNNNNNNNNNNNNNNNNNN--------------NNNNNNNNNNNNNNNNNNNNNNNNNNNNNNNNNNNNNNNNNNNNNNNNNNNNNNNNNNNNNNNNNNNNNNNNNNNNNNNNNNNNNNNNN
>Zasmidium_podocarpi_CBS142529
CCAGTTGGAA--AT-TATTTCTAAATTGCCGGCAG-CGGCGG--GCTAGAGTGGCGCT-TATCAAC-GGTGTTGCGAATCTCTG--CTCGGCGAGTCGGCCTCTC----TGAAATTCCGCGCGCCC--CC-------TGGGCGC-TGC-GGGTTATGGTTCGGTCCGAACTCACCACTTTACTGCGAGCTTGTCCGTACGGGGAGCCTTATGGTTCCCCGCGTTACACGCAAGTTTCTAAGCTACTAAGTGACTTAAGACGTTAAGTGTAATGAATAGCGTAAAGCGACGCAAGAAGTAGCTACGGTCTTGGTTCTCTAGGCAACAACTTTCAAAACAAAACTAAA-TTAGTTCTGAGGCTGCG-TTTCAATGCGTCACAAA--CTA--CCGGAGGCCCCCGCGGCG-GCGGCGC-------------TTGCCGGCCCAGCGGGGGCTTCGTTGTCTCA-ACCAAGTGTTT--CCCAACCTCCA---------------------------------------GCCTGGG--CCTC--------------------------------------------------CGGG-AGAGAGTAATTACTnggcaacagctcaaatttgaaacctggcg--caagcccggattgtaatttgtagaggatgcttctgggtagcggccggtctaagttccttggaacaggacgtcatagagggtgagaatcccgtatgcgaccggcacgcaccctccacgtagctccttcgacgagtcgagttgtttgggaatgcagctctaaatgggaggtaaatttcttctaaagctaaataccggccagagaccgatagcgcacaagtagagtgatcgaaagatgaaaagcactttggaaagagagttaaaaagcacgtgaaattgttgaaagggaagcgcttgcaaccagactccgcggcggtgttccgccggtcttctgaccggtctactcgccgccgtggggccaacatcgtctggggccgccggataagaccggaggaatgtagctcatt---gagtgttatagcctccggtgatgcggcgcgtcccgggcgaggtccgcgcttcggcaaggatgttggcgtaatggttgtcagcggcccgtcttgaaacacggaccaaggagtctaacatctatgcgagtgttcgggtgtcaaacccctacgcgtaatgaaagtgaacggaggt-gggaaccgcaaggtgcaccatcgaccgatcctgatgtcctcggatggatttgagtaagagcatagctgttgggacccgaaagatggtgaactatgcctgaatagggtgaagccagaggaaactctggtggaggctcgcagcggttctgacgtgcaaatcgatcgtcaaaNNNNNNNNNNNNNNNNNNNNNNNNNNNNNNNNNNNNNNNNNNNNNNNNNNNNNNNNNNNNNNNNNNNNNNNNNNNNNNNNNNNNNNNNNNNNNNNNNNNNNNNNNNNNNNNNNNNNNNNNNNNNNNNNNNNNNNNNNNNNNNNNNNNNNNNNNNNNNNNNNNNNNNNNNNNNNNNNNNNNNNNNNNNNNNNNNNNNNNNNNNNNNNNNNNNNNNNNNNNNNNNNNNNNNNNNNNNNNNNNNNNNNNNNNNNNNNNNNNNNNNNNNNNNNNNNNNNNNNNNNNNNNNNNNNNNNNNNNNNNNNNNNNNNNNNNNNNNNNNNNNNNNNNNNNNNNNNNNNNNNNNNNNNNNNNNNNNNNNNNNNNNNNNNNNNNNNNNNNNNNNNNNNNNNNNNNNNNNNNNNNNNNNNNNNNNNNNNNNNNNNNNNNNNNNNNNNNNNNNNNNNNNNNNNNNNNNNNNNNNNNNNNNNNNNNNNNNNNNNNNNNNNNNNNNNNNNNNNNNNNNNNNNNNNNNNNNNNNNNNNNNNNNNNNNNNNNNNNNNNNNNNNNNNNNNNNNNNNNNNNNNNNNNNNNNNNNNNNNNNNNNNNNNNNNNNNNNNNNNNNNNNNNNNNNNNNNNNNNNNNNNNNNNNNNNNNNNNNNNNNNNNNNNNNNNNNNNNNNNNNNNNNNNNNNNNNNNNNNNNNNNNNNNNNNNNNNNNNNNNNNNNNNNNNNNNNNNNNNNNNNNNNNNNNNNNNNNNN--------------NNNNNNNNNNNNNNNNNNNNNNNNNNNNNNNNNNNNNNNNNNNNNNNNNNNNNNNNNNNNNNNNNNNNNNNNNNNNNNNNNNNNNNNNN
>Zasmidium_pseudotsugae_rapssd
CCAGTTGGAC--ACCTATTTCTAAATTGCCGGCAG-CGGCGG--GCGTGAGTGGCGCT-TATCAAC-GGTGTTGCGAATCTCTG--CTCGGCGAGTCGGCCTCTC----TGAAACTCCGCGCGCCC--CC------CCGGGCGC-TGT-GGGTTATGGTTCGGTCCGAACTCACCACTTTACTGCGAGCTTGTCCGTACGGGGAGCCTTATGGTTCCCCGCGTTACACGCAAGTTTCTAAGCTACTAAGTGACTTAAGACGTTAAGTGTAATGAATAGCGTAAAGCGACGCAAGAAGTAGCTACGGTCTTGGTTCTCTAGGCAACAACTTTCAAAACAAA-CTAAA-TCAGTTCTGAGGCTGCG-TTTCAATGCGTCACAAA--CTA--CCGGAGGCCCCCGCGCCG-GCGGCGC-------------TTGCCGTCCCAGCGGGGGCTTCGTTGCTC-A-ACCAAGTGTTT--CCCAACCTCCA---------------------------------------GCCTGGG--CCTC--------------------------------------------------CCGG-AGAGAGCCATTACTcggcaacagctcaaatttgaaacctggcg--caagcccggattgtaatttgcagaggatgcttctgggcagcggccggtctaagttccttggaacaggacgtcatagagggtgagaatcccgtacgcgaccggcacgcaccctccacgtagctccttcgacgagtcgagttgtttgggaatgcagctctaaatgggaggtaaatttcttctaaagctaaataccggccagagaccgatagcgcacaagtagagtgatcgaaagatgaaaagcactttggaaagagagttaaaaagcacgtgaaattgttgaaagggaagcgctcacaaccagactccgcggtggtgttccgccggtcttctgaccggtctactcgccgccgtggggccaacatcgtctggggccgccggataagaccggaggaatgtggctcatt---gagtgttatagcctccggtgatgcggcgcgtcccgggcgaggtccgcgcttcggcaaggatgttggcgtaatggttgtcagcggcccgtcttgaaacacggaccaaggagtctaacatctatgcgagtgttcgggcgtcaaacccctacgcgtaatgaaagtgaacggaggt-gggaaccgcaaggtgcaccatcgaccgatcctgatgtcctcggatggatttgagtaagagcatagctgttgggacccgaaagatggtgaactatgcctgaatagggtgaagccagaggaaactctggtggaggctcgcagcggttctgacgtgcaaatcgatcgtcaaaNNNNNNNNNNNNNNNNNNNNNNNNNNNNNNNNNNNNNNNNNNNNNNNNNNNNNNNNNNNNNNNNNNNNNNNNNNNNNNNNNNNNNNNNNNNNNNNNNNNNNNNNNNNNNNNNNNNNNNNNNNNNNNNNNNNNNNNNNNNNNNNNNNNNNNNNNNNNNNNNNNNNNNNNNNNNNNNNNNNNNNNNNNNNNNNNNNNNNNNNNNNNNNNNNNNNNNNNNNNNNNNNNNNNNNNNNNNNNNNNNNNNNNNNNNNNNNNNNNNNNNNNNNNNNNNNNNNNNNNNNNNNNNNNNNNNNNNNNNNNNNNNNNNNNNNNNNNNNNNNNNNNNNNNNNNNNNNNNNNNNNNNNNNNNNNNNNNNNNNNNNNNNNNNNNNNNNNNNNNNNNNNNNNNNNNNNNNNNNNNNNNNNNNNNNNNNNNNNNNNNNNNNNNNNNNNNNNNNNNNNNNNNNNNNNNNNNNNNNNNNNNNNNNNNNNNNNNNNNNNNNNNNNNNNNNNNNNNNNNNNNNNNNNNNNNNNNNNNNNNNNNNNNNNNNNNNNNNNNNNNNNNNNNNNNNNNNNNNNNNNNNNNNNNNNNNNNNNNNNNNNNNNNNNNNNNNNNNNNNNNNNNNNNNNNNNNNNNNNNNNNNNNNNNNNNNNNNNNNNNNNNNNNNNNNNNNNNNNNNNNNNNNNNNNNNNNNNNNNNNNNNNNNNNNNNNNNNNNNNNNNNNNNNNNNNNNNNNNNNNNNNNNNNNNNNNNNNNN--------------NNNNNNNNNNNNNNNNNNNNNNNNNNNNNNNNNNNNNNNNNNNNNNNNNNNNNNNNNNNNNNNNNNNNNNNNNNNNNNNNNNNNNNNNN
>Zasmidium_rothmanniae_CBS_137983
CCAGTTGGAA--CTCTTT--CTAAATTGCCGGCAG-CGGTGG--GCCAGGGTGGCGCT-TATCAAC-GGTGTTGCGAATCTCTG--CCCAGCGAGTCGGCCTTTC----TGAAATTCCGCGCGCCCGCTC-------CGGGCGC-CGT-GGGTTATGGTTCGGTCCGAACTCACCACTTTACTGCGAGCTTGTCCGTACGGGGGGCCTTATGGTTCCCCGCGTTACACGCAAGTTTCTAAGCTACTAAGTGACTTAAGACGTTAAGTGTAATGAATAGCGTAAAGCGACGCAAGAAGTAGCTACGGTCTTGGTTCTCTAGGCAACAACTTTCAAAACTAA--TAAA-CAAATAATGAGGCTGCG-TTTCAATGCGTCACAAAA-CTAACCCGGAGGCCCCCGCGGCG-GTGGCGC-------------TTGCCGTCCCAGCGGGGGCTTCGTTGTCTCT-ACCAAGTGTCTT-CCCAACCTCCA---------------------------------------GCCTGGG--CCTC--------------------------------------------------CGGG-AGTGAGTCATTACTcggcaacagctcaaatttgaaacctggcg--caagcccggattgtaatttgtagaggatgcttctggccagcggccgttctaagttccttggaacaggacgtcatagagggtgagaatcccgtatgtgaccggcgcgcagcctccacgtagctccttcgacgagtcgagttgtttgggaatgcagctctaaatgggtggtaaattccatctaaagctaaatattggccagagaccgatagcgcacaagtagagtgatcgaaagatgaaaagcactttggaaagagagttaaaaagcacgtgaaattgttgaaagggaagcgcttccaaccagactccgcggcggtgttccgccggtcttctgaccggtctactcgccgccgtggggccaacatcgtctggggccgccggataagaccgtaggaatgtagctcatt---gagtgttatagcctgcggtgatgcggcgcgccccgggcgaggtccgcgcttcggcaaggatgttggcgtaatggttggcagcggcccgtcttgaaacacggaccaaggagtctaacatctatgcgagtgttcgggtgtcaaacccctacgcgtaatgaaagtgaacggaggt-gggaagcttcggctgcaccatcgaccgatcctgatgtcctcggatggatttgagtaagagcatagctgttgggacccgaaagatggtgaactatgcctgaatagggtgaagccagaggaaactctggtggaggctcgcagcggttctgacgtgcaaatcgatcgtcaaaNNNNNNNNNNNNNNNNNNNNNNNNNNNNNNNNNNNNNNNNNNNNNNNNNNNNNNNNNNNNNNNNNNNNNNNNNNNNNNNNNNNNNNNNNNNNNNNNNNNNNNNNNNNNNNNNNNNNNNNNNNNNNNNNNNNNNNNNNNNNNNNNNNNNNNNNNNNNNNNNNNNNNNNNNNNNNNNNNNNNNNNNNNNNNNNNNNNNNNNNNNNNNNNNNNNNNNNNNNNNNNNNNNNNNNNNNNNNNNNNNNNNNNNNNNNNNNNNNNNNNNNNNNNNNNNNNNNNNNNNNNNNNNNNNNNNNNNNNNNNNNNNNNNNNNNNNNNNNNNNNNNNNNNNNNNNNNNNNNNNNNNNNNNNNNNNNNNNNNNNNNNNNNNNNNNNNNNNNNNNNNNNNNNNNNNNNNNNNNNNNNNNNNNNNNNNNNNNNNNNNNNNNNNNNNNNNNNNNNNNNNNNNNNNNNNNNNNNNNNNNNNNNNNNNNNNNNNNNNNNNNNNNNNNNNNNNNNNNNNNNNNNNNNNNNNNNNNNNNNNNNNNNNNNNNNNNNNNNNNNNNNNNNNNNNNNNNNNNNNNNNNNNNNNNNNNNNNNNNNNNNNNNNNNNNNNNNNNNNNNNNNNNNNNNNNNNNNNNNNNNNNNNNNNNNNNNNNNNNNNNNNNNNNNNNNNNNNNNNNNNNNNNNNNNNNNNNNNNNNNNNNNNNNNNNNNNNNNNNNNNNNNNNNNNNNNNNNNNNNNNNNNNNNNNNNNNNNNN--------------NNNNNNNNNNNNNNNNNNNNNNNNNNNNNNNNNNNNNNNNNNNNNNNNNNNNNNNNNNNNNNNNNNNNNNNNNNNNNNNNNNNNNNNNN
>Zasmidium_suregadae_P36
CCAGTTGGAA--AACTATTTCTAAATTGCCGGCC--GGGTAG--TTTAGGGTGGCGCT---CCAAA-CGTGCTGCGAAGTCCCTG-TCTGCCAGGTCGGCCCCTC----TGAAATTCCGCGCGCCCGCTC-------CGGGCGC-TGC-GGGTTATGGTTCGGTCCGAACTCCCCACATTACTGCGAGCCTGTCCGTACGGGGGGCCTTATGGTCCCCCGCGTTACACGCAAGTTTCTAAGCTACTAAGTGACTTAAGACGTTAAGTGTAATGAATAGCGTAAAGCGACGCAAGAAGTAGCTACGGTCTTGGTTCTCTAGGCAACAACTTTCAAAACTAA-CTAAA--TAATTCTGAGGCTGTT-TGTCAATGCGTCACAA---TTA-TCCGGAGGCCCCCTCGGCG-GCGGCG-------------CTTGCCGCCCCAGAGGGGGCTTCGTTGTCCAA--CCAAGTGTTTT-CCCNNNNNNNN---------------------------------------NNNNNNN--NNNN--------------------------------------------------NNNN-NNNNNNNNNNNNNNcggcaacagctcaaatttgaaacctggcgcttgcgtccggattgtaatttgtagaggatgcttctgggcagcggccgttctaagttccttggaacaggacgtcatagagggtgagaatcccgtatgtgaccggcgcgcaccctccacgtagctccttcgacgagtcgagttgtttgggaatgcagctctaaatgggaggtaaatttcttctaaagctaaatattggccagagaccgatagcgcacaagtagagtgatcgaaagatgaaaagcactttggaaagagagttaaaaagcacgtgaaattgttgaaagggaagcgcttccaaccagactccgcggcggtgttccgccggtcttctgaccggtccactcgccgccgtggggccaacatcgtctggggccgccggataagaccggaggaatgtagctcatt---gagtgttatagcctccggtgatgcggcgcgtcccgggcgaggtccgcgcttcggcaaggatgttggcgtaatggttggcagcggcccgtcttgaaacacggaccaaggagtctaacatctatgcgagtgttcgggtgtcaaacccctacgcgtaatgaaagtgaacggaggt-gggagcttc--ggcgcaccatcgaccgatcctgatgtcctcggatggatttgagtaagagcatagctgttgggacccgaaagatggtgaactatgcctgaatagggtgaagccagaggaaactctggtggaggctcgcagcggttctgacgtgcaaatcgatcgtcaaaNNNNNNNNNNNNNNNNNNNNNNNNNNNNNNNNNNNNNNNNNNNNNNNNNNNNNNNNNNNNNNNNNNNNNNNNNNNNNNNNNNNNNNNNNNNNNNNNNNNNNNNNNNNNNNNNNNNNNNNNNNNNNNNNNNNNNNNNNNNNNNNNNNNNNNNNNNNNNNNNNNNNNNNNNNNNNNNNNNNNNNNNNNNNNNNNNNNNNNNNNNNNNNNNNNNNNNNNNNNNNNNNNNNNNNNNNNNNNNNNNNNNNNNNNNNNNNNNNNNNNNNNNNNNNNNNNNNNNNNNNNNNNNNNNNNNNNNNNNNNNNNNNNNNNNNNNNNNNNNNNNNNNNNNNNNNNNNNNNNNNNNNNNNNNNNNNNNNNNNNNNNNNNNNNNNNNNNNNNNNNNNNNNNNNNNNNNNNNNNNNNNNNNNNNNNNNNNNNNNNNNNNNNNNNNNNNNNNNNNNNNNNNNNNNNNNNNNNNNNNNNNNNNNNNNNNNNNNNNNNNNNNNNNNNNNNNNNNNNNNNNNNNNNNNNNNNNNNNNNNNNNNNNNNNNNNNNNNNNNNNNNNNNNNNNNNNNNNNNNNNNNNNNNNNNNNNNNNNNNNNNNNNNNNNNNNNNNNNNNNNNNNNNNNNNNNNNNNNNNNNNNNNNNNNNNNNNNNNNNNNNNNNNNNNNNNNNNNNNNNNNNNNNNNNNNNNNNNNNNNNNNNNNNNNNNNNNNNNNNNNNNNNNNNNNNNNNNNNNNNNNNNNNNNNNNNNNNNN--------------NNNNNNNNNNNNNNNNNNNNNNNNNNNNNNNNNNNNNNNNNNNNNNNNNNNNNNNNNNNNNNNNNNNNNNNNNNNNNNNNNNNNNNNNN
>Zasmidium_thailandicum_CBS_145027_T
CCAGTTGGAA---ACTCTTTCTAAATTGCCGGCT--CGGCGG--GGGGGAGTGGCGCC-AGCACAC-AGTGTTGCGAATCTCTGCCCCCGGCGGGTCGGCCTCTC---CTGAAACTCCGCGCGCCC--------AAAGGGGCGC-CGC-GGGTTATGGTTCGGTCCGAACTCACCACTTTACTGCGAGCTTGTCCGTACGGGGGGCCTTATGGTCCCCCGCGTTACACGCAAGTTTCTAAGCTACTAAGTGACTTAAGACGTTAAGTGTAATGAATAGCGTAAAGCGACGCAAGAAGTAGCTACGGTCTTGGTTCTCTAGGCAACAACTTTCAAAACAAAACTAAA-TTAGTTCTGAGGCTGCG-ATCCAATGCGTCACAAA--CTA--CCGGGGGCCCCCGCGGCG-GCGGCGCG-----------TTTGCCGCCCCAGCGGGGGCTTCGTTGTCCAA--CCAAGTGTCTT-CCCAACCTCCA---------------------------------------GCCTGGG--CCTC--------------------------------------------------CGGG-AGCGAGCCATTACNcggcaacagctcaaatttgaaacctggcg--caagcccggattgtaatttgcagaggatgcttctgggcagcggccgttctaagttccttggaacaggacgtcatagagggtgagaatcccgtatgtgaccggcgcgcaccctccacgtagctccttcgacgagtcgagttgtttgggaatgcagctctaaatgggaggtaaatttcttctaaagctaaataccggccagagaccgatagcgcacaagtagagtgatcgaaagatgaaaagcactttggaaagagagttaaaaagcacgtgaaattgttgaaagggaagcgcttgcaaccagactccgcggcggtgttccgccggtcttctgaccggtccactcgccgccgcggggccaacatcgtctggggccgccggataagaccggaggaatgtagctccta---gagtgttatagcctccggtgatgcggcgcgccccgggcgaggtccgcgcttcggcaaggatgttggcgtaatggttgtcagcggcccgtcttgaaacacggaccaaggagtctaacatctatgcgagtgttcgggtgtcaaacccctacgcgtaatgaaagtgaacggaggt-gggagcttc--ggcgcaccatcgaccgatcctgatgtcctcggatggatttgagtaagagcatagctgttgggacccgaaagatggtgaactatgcctgaatagggtgaagccagaggaaactctggtggaggctcgcagcggttctgacgtgcaaatcgatcgtcaaaNNNNNNNNNNNNNNNNNNNNNNNNNNNNNNNNNNNNNNNNNNNNNNNNNNNNNNNNNNNNNNNNNNNNNNNNNNNNNNNNNNNNNNNNNNNNNNNNNNNNNNNNNNNNNNNNNNNNNNNNNNNNNNNNNNNNNNNNNNNNNNNNNNNNNNNNNNNNNNNNNNNNNNNNNNNNNNNNNNNNNNNNNNNNNNNNNNNNNNNNNNNNNNNNNNNNNNNNNNNNNNNNNNNNNNNNNNNNNNNNNNNNNNNNNNNNNNNNNNNNNNNNNNNNNNNNNNNNNNNNNNNNNNNNNNNNNNNNNNNNNNNNNNNNNNNNNNNNNNNNNNNNNNNNNNNNNNNNNNNNNNNNNNNNNNNNNNNNNNNNNNNNNNNNNNNNNNNNNNNNNNNNNNNNNNNNNNNNNNNNNNNNNNNNNNNNNNNNNNNNNNNNNNNNNNNNNNNNNNNNNNNNNNNNNNNNNNNNNNNNNNNNNNNNNNNNNNNNNNNNNNNNNNNNNNNNNNNNNNNNNNNNNNNNNNNNNNNNNNNNNNNNNNNNNNNNNNNNNNNNNNNNNNNNNNNNNNNNNNNNNNNNNNNNNNNNNNNNNNNNNNNNNNNNNNNNNNNNNNNNNNNNNNNNNNNNNNNNNNNNNNNNNNNNNNNNNNNNNNNNNNNNNNNNNNNNNNNNNNNNNNNNNNNNNNNNNNNNNNNNNNNNNNNNNNNNNNNNNNNNNNNNNNNNNNNNNNNNNNNNNNNNNNNNNNNNNNNNN--------------NNNNNNNNNNNNNNNNNNNNNNNNNNNNNNNNNNNNNNNNNNNNNNNNNNNNNNNNNNNNNNNNNNNNNNNNNNNNNNNNNNNNNNNNN
>Zasmidium_tsugae_ratstk
CCAGTTGGAC--ACCTATTTCTAAATTGCCGGCAG-CGGCGG--GCGTGAGTGGCGCT-TATCAAC-GGTGTTGCGAATCTCTG--CTCGGCGAGTCGGCCTCTC----TGAAACTCCGCGCGCCC--CC------CCGGGCGC-TGT-GGGTTATGGTTCGGTCCGAACTCACCACTTTACTGCGAGCTTGTCCGTACGGGGAGCCTTATGGTTCCCCGCGTTACACGCAAGTTTCTAAGCTACTAAGTGACTTAAGACGTTAAGTGTAATGAATAGCGTAAAGCGACGCAAGAAGTAGCTACGGTCTTGGTTCTCTAGGCAACAACTTTCAAAACAAA-CTAAA-TCAGTCCTGAGGCTGCG-TTTCAATGCGTCACAAA--CTA--CCGGAGGCCCCCGCGCCG-GCGGCGC-------------TTGCCGTCCCAGCGGGGGCTTCGTTGCTCCA-ACCAAGTGTTT--CCCAACCTCCA---------------------------------------GCCTGGG--CCTC-------------------------------------------------CCGGG-AGAGAGCCATTACTcggcaacagctcaaatttgaaacctggcg--caagcccggattgtaatttgcagaggatgcttctgggcagcggccggtctaagttccttggaacaggacgtcatagagggtgagaatcccgtacgcgaccggcacgcaccctccacgtagctccttcgacgagtcgagttgtttgggaatgcagctctaaatgggaggtaaatttcttctaaagctaaataccggccagagaccgatagcgcacaagtagagtgatcgaaagatgaaaagcactttggaaagagagttaaaaagcacgtgaaattgttgaaagggaagcgctcacaaccagactccgcggtggtgttccgccggtcttctgaccggtctactcgccgccgtggggccaacatcgtctggggccgccggataagaccggaggaatgtggctcatt---gagtgttatagcctccggtgatgcggcgcgtcccgggcgaggtccgcgcttcggcaaggatgttggcgtaatggttgtcagcggcccgtcttgaaacacggaccaaggagtctaacatctatgcgagtgttcgggcgtcaaacccctacgcgtaatgaaagtgaacggaggt-gggaaccgcaaggtgcaccatcgaccgatcctgatgtcctcggatggatttgagtaagagcatagctgttgggacccgaaagatggtgaactatgcctgaatagggtgaagccagaggaaactctggtggaggctcgcagcggttctgacgtgcaaatcgatcgtcaaaNNNNNNNNNNNNNNNNNNNNNNNNNNNNNNNNNNNNNNNNNNNNNNNNNNNNNNNNNNNNNNNNNNNNNNNNNNNNNNNNNNNNNNNNNNNNNNNNNNNNNNNNNNNNNNNNNNNNNNNNNNNNNNNNNNNNNNNNNNNNNNNNNNNNNNNNNNNNNNNNNNNNNNNNNNNNNNNNNNNNNNNNNNNNNNNNNNNNNNNNNNNNNNNNNNNNNNNNNNNNNNNNNNNNNNNNNNNNNNNNNNNNNNNNNNNNNNNNNNNNNNNNNNNNNNNNNNNNNNNNNNNNNNNNNNNNNNNNNNNNNNNNNNNNNNNNNNNNNNNNNNNNNNNNNNNNNNNNNNNNNNNNNNNNNNNNNNNNNNNNNNNNNNNNNNNNNNNNNNNNNNNNNNNNNNNNNNNNNNNNNNNNNNNNNNNNNNNNNNNNNNNNNNNNNNNNNNNNNNNNNNNNNNNNNNNNNNNNNNNNNNNNNNNNNNNNNNNNNNNNNNNNNNNNNNNNNNNNNNNNNNNNNNNNNNNNNNNNNNNNNNNNNNNNNNNNNNNNNNNNNNNNNNNNNNNNNNNNNNNNNNNNNNNNNNNNNNNNNNNNNNNNNNNNNNNNNNNNNNNNNNNNNNNNNNNNNNNNNNNNNNNNNNNNNNNNNNNNNNNNNNNNNNNNNNNNNNNNNNNNNNNNNNNNNNNNNNNNNNNNNNNNNNNNNNNNNNNNNNNNNNNNNNNNNNNNNNNNNNNNNNNNNNNNNNNNNNNNN--------------NNNNNNNNNNNNNNNNNNNNNNNNNNNNNNNNNNNNNNNNNNNNNNNNNNNNNNNNNNNNNNNNNNNNNNNNNNNNNNNNNNNNNNNNN
