# Supplementary material for: ﻿Novel endophytic fungi from Pinus: introducing three new genera and six new species within Capnodiales (Ascomycota, Dothideomycetes) sensu lato
Source: IMA Fungus. 2025 Dec 11;16:e175931. doi: 10.3897/imafungus.16.175931 (PMC12715516; doi:10.3897/imafungus.16.175931)
Supplement: Supplementary material 11 — Capnodiales divergen ITS-LSU-RPB2 alignment [file imafungus-16-e175931-s011.fas]

>Acericercospora_hyrcanica_ON226842_1_IRAN_4555C
AAATTTGAAATCTGGCGC-----AAGCCCGAGTTGTAATTTGTAGAGGATGCTTCTGGGTAGCGACCGGTCTAAGTTCCTTGGAACAGGACGTCATAGAGGGTGAGAATCCCGTATGTGACCGG--CCCGCAC-CCTTTACGTAGCTCCTTCGACGAGTCGAGTTGTTTGGGAATGCAGCTCTAAATGGGAGGTAAATTTCT-TCTAAAGCTAAATACCGGCCAGAGACCGATAGCGCACAAGTAGAGTGATCGAAAGATGAAAAGTACTTTGGAAAGAGAGTTAAAAAGCACGTGAAATTGTTGAAAGGGAAGCGCCTGCAACCAGACTTCGCGGCAG-TGTTCCGCCGGTCTTC---TGACCGGTTCATTCTCTGT--CGCGAGGCCATCATCGTCTAGGCCCGCCGGATAAGA-CCTTGGGAATGTAGCTCACCTTC--GGGGGAGTGTTATAGCTCATGGTG--ATGCGGCGAGGCTTGGGCGAGGTCCGCGCTTC-GGCAAGGATGATGGCGTAATGGTTGTCGGCGGCCCGTCTTGAAACACGGACCAAGGAGTCTAACATCTATGCGAGTGTTCGGGTGTCAAACCCCTACGCGTAATGAAAGTGAACGGAGGTGGGAA--CC--GC--AA--GGTGCACCATCGACCGATCCTGATGTCCTCGGATGGATTTGAGTAAGAGCATAGCTGTT-GGGACCCGAAAGATGGTGAACTATGCCTGAATAGGGTGAAGCCAGAGGAAACTCTG-GATT-ACCGA-------------GTGAGGG----------------------------------------------------------------------------------------------------CCT-CCGG-G---------------------CTCGACCTCC---------------------------------------------AACCC----T-TTGTGAACA---CAAC-TCGTTGCTT-CGGGGGCGA--------------CCC-----TGCC-GTTTC------GATGG-CG----AGCGCCCCCGGGGACC----CT-C------AAACGCTGCCTCT------TTGCGTCGGAGTT---------TAA-----GTAAA-TT-AAAC---AAAACTTTCAACAACGGATCTCTTGGTTCTGGCATCGATGAAGAACGCAGCGAAATGCGATAAGTAATGTGAATTGCAGAATTCAGTGAATCATCGAATCTTTGAACGCACATTGCGCCCTTTGGTATTCCGAAGGGCATGCCTGTTCGAGCGTCAT-TT-CAC-CAATCAAGC-----------------CTGGCTTGGTATTGGTCGC-CGCGG------------GGTCTCCGCGCGCCTCAAAGT-CT---CCGGCT------------------GAGC-TGT-CCGT-CTCCA----AGCGTTG-----TGACTTCATT-----------AATCGCT----TCGGGG--CG-CGGGCGG--T-C--GCGGCCGTTAAATCTTT-C-----------AC-AAGG--------------------------------------------------------------------------------------------------------------------------------------------------------------------------------------------------------------------------------------------------------------------------------------------------------------------------------------------------------------------------------------------------------------------------------------------------------------------------------------------------------------------------------------------------------------------------------------------------------------------------------------------------------------------------------------------------------------------------------------------------------------------------------------------------------------------------------------------------------------------------------------------
>Acervuloseptoria_ziziphicola_KJ869221_1_CPC_23707
AAATTTGAAATCTGGCGC-----AAGCCCGAGTTGTAATTTGTAGAGGATGCTTCTGGGCAGCGGCCGATCTAAGTTCCTTGGAACAGGACGTCATAGAGGGTGAGAATCCCGTATGTGACCGG--CGCGCAC-CCTCCACGTAGCTCCTTCGACGAGTCGAGTTGTTTGGGAATGCAGCTCTAAATGGGAGGTAAATTTCT-TCTAAAGCTAAATACCGGCCAGAGACCGATAGCGCACAAGTAGAGTGATCGAAAGATGAAAAGCACTTTGGAAAGAGAGTTAAAAAGCACGTGAAATTGTTGAAAGGGAAGCGCCTACAACCAGACTTCGCGGCAG-TGTTCCGCCGGTCTTC---TGACCGGTCTACTCGCTGT--CGCGAGGCCATCATCGTCTGGGCCCGCCGGATAAGA-CCTCAGGAATGTAGCTCACCTTC--GGGGGAGTGTTATAGCCTCTGGTG--ATGCGGCGCGGCTCGGGCGAGGTCCGCGCTTC-GGCAAGGATGATGGCGTAATGGTTGTCGGCGGCCCGTCTTGAAACACGGACCAAGGAGTCTAACATCTATGCGAGTGTTCGGGTGTCAAACCCCTACGCGTAATGAAAGTGAACGGAGGTGGGAA--CC--GC--AA--GGTGCACCATCGACCGATCCTGATGTCCTCGGATGGATTTGAGTAAGAGCATAGCTGTT-GGGACCCGAAAGATGGTGAACTATGCCTGAATAGGGTGAAGCCAGAGGAAACTCTG-GATT-ACTGA-------------GTGAGGG----------------------------------------------------------------------------------------------------CTC-CGG------------------------CCCAACCTCC---------------------------------------------AACCC----T-TTGTGAACG---AATCAATGTTGCTT-CGGGGGCGA--------------CCC-----TGCC-GTCAT----CTGGCGA-CG----GGAGCCCCCGGAGGCC----AC-T------CAACCCTGCATCT------TTGCGTCGGAGTCA--------AAA-----GTTAA-TT-AAAC---AAAACTTTCAACAACGGATCTCTTGGTTCTGGCATCGATGAAGAACGCAGCGAAATGCGATAAGTAATGTGAATTGCAGAATTCAGTGAATCATCGAATCTTTGAACGCACATTGCGCCCTTTGGTATTCCGAAGGGCATGCCTGTTCGAGCGTCAT-TT-CAC-CACTCAAGC-----------------CTGGCTTGGTGTTGGGCGT-CGCGGTCTCCCG---------GCCGCGCGCCTCAAAGT-TT--CCCGGCT------------------GAGC-TGT-CCGT-CTCCA----AGCGTTG-----TGCATC--AC-----------GTTCGCT----TCGGAG--CG-CGGGCGG--C-C--GCGGCCGTTAAATCCT--C-----------AC-AAGGTTGACAGAAGAAGGCTTCTTCGTCAAAGGCCGGTGTAAGTCAAGTGCTGAATCGCTACACATATGCCT-------CGACCCTCAGTCACTTACGGAGAACGAATACACCTATCGGTCGTGACGGCAAAATTGCCAAACCCAGACAGCTGCACAACACCCACTGGGGCCTTGTATGTCCGGCAGAAACTCCGGAAGGACAAGCATGTGGCTTGGTGAAGAACTTGTCGCTGATGTGCTACGTTACTGTCGGTACGCCCGGAACGCCACTGATTGATTTCATGCGGCAACGAGGTATGGATCTTCTCGAAGAGTATGATCCTGTCATGAACCCCAGAGCCACCAAGGTCTTCCTGAACGGTACTTGGGTTGGCGTGCATCGGAACGCTGGTCATCTGACAGACACGCTTCGGTCACTGAGACGGAAGGGGCTACTTTCCTTCGAAGTCACAATTATCCGCGACGTTAGAGAGCGTGAAATCCGTGTTTTTACGGATGCCGGCCGTGTATGTCGGCCGCTGTTCGTCGTGGAGAACAACCCCAGCTCTCCAGAGCGCGGCAGCCTCGTGCTCTCCCAAGAACACCTCGCGCACCTGCATCACGACCAAGAGGTCTCAAG-------------CTCGCTTGAGCACGTAAGTGAGGAGGAGCGTGAGAAGGCCATGTACGGCTGGAAAGGCCTGGTCGACCACGGTGTCGTCGAGTACCTTGATGCTGAAGAGGAGGAGACTGCT------ATGATTATCATGACCCCTGAGGACCTCGAAGAGCACAAATCCCTTCGCGC---------CGGAATCGCGTACGATCAAGACCG--------AGACGACCCTCATCGACGAATC
>Amycosphaerella_africana_KF902048_1_CBS_680_95
AAATTTGAAATCTGGCGC-----AAGCCCGAGTTGTAATTTGTAGAGGATGCTTCTGGCCAGCGGCCGTTCTAAGTTCCTTGGAACAGGACGTCATAGAGGGTGAGAATCCCGTATGTGACCGG--CGCGCAG-CCTTTACGTAGCTCCTTCGACGAGTCGAGTTGTTTGGGAATGCAGCTCTAAATGGGAGGTAAATTTCT-TCTAAAGCTAAATACCGGCCAGAGACCGATAGCGCACAAGTAGAGTGATCGAAAGATGAAAAGCACTTTGGAAAGAGAGTTAAAAAGCACGTGAAATTGTTGAAAGGGAAGCGCTTGCAACCAGACTTCGTAGCGA-TGTTCCGCTGGTCTTC---TGACCGGTCTACTCATCGT--CGCGAGGCCAACATCGTCTGGGCCCGCTGGATAAGA-CCTAAGGAATGTGGCTTCTCTTC--GGGGAAGTGTTATAGCCTGTGGTG--ATGCAGCGTGGCTCGGGCGAGGTCCGCGCTTC-GGCAAGGATGTTGGCGTAATGGTTGTCAGCGGCCCGTCTTGAAACACGGACCAAGGAGTCTAACATCTATGCGAGTGTTCGGGTGTCAAACCCCTACGCGTAATGAAAGTGAACGGAGGTGGGAA--GC--GC--AA--GCTGCACCATCGACCGATCCTGATGTCCTCGGATGGATTTGAGTAAGAGCATAGCTGTT-GGGACCCGAAAGATGGTGAACTATGCCTGAATAGGGTGAAGCCAGAGGAAACTCTG-GATT-ACTGA-------------GTGAGGG----------------------------------------------------------------------------------------------------CT---CAC-G---------------------CCCGACCTCC---------------------------------------------AACCC----T-TTGTGAACC---AACT-CTGTTGCTT-CGGGGGCGA--------------CCC-----CGCC-GTTTC------GGCGA-CG-----GCGCCCCCGGAGGTC----AT-C------AAACACTGCATCT------TTGCGTCGGAGTCT-----T--AAA-----GTAAATTT-AAAC---AAAACTTTCAACAACGGATCTCTTGGTTCTGGCATCGATGAAGAACGCAGCGAAATGCGATAAGTAATGTGAATTGCAGAATTCAGTGAATCATCGAATCTTTGAACGCACATTGCGCCCCGTGGTATTCCGCGGGGCATGCCTGTTCGAGCGTCAT-TT-CAC-CACTCAAGC-----------------CTAGCTTGGTATTGGGCGT-CGCGGT---------------TCCGCGCGCCTTAAAGT-CT---CCGGCT------------------GAGC-AGT-TCGT-CTCTA----AGCGTTG-----TGGCATATATT------------TCGCT----GAAGAG--TT-CGGACGG-CT-T--TTGGCCGTTAAATCTTTCT------------T-AAGGTTGACAGAAGAAGGCTGCCAGTGCAAAAGCAGGTGTCAGTCAAGTGCTGAACAGATACACATATGCTT-------CGACACTCAGTCACTTGCGGAGAACAAACACCCCTATTGGTCGTGATGGCAAGATCGCCAAGCCTCGACAGCTTCACAACACGCATTGGGGTCTTGTTTGTCCTGCAGAAACGCCAGAAGGACAGGCTTGCGGTTTGGTGAAGAACCTGTCCCTGATGTGTTACGTCACGGTGGGTACGCCTGCAGAACCATTGATCGATTTCATGCGCCAGCGTGGCATGGACCTGCTGGAGGAGTACGACCCTGTGCTAAACCCGAAATCGACCAAGGTCTTCCTCAATGGTACCTGGGTTGGTGTACACAAGAATGCTGGCCAGCTTACAGACATGATGCGCAATCTTCGACGGAAGGGTGTCCTCAGCTTTGAGGTGACCATCATTCGGGATGTTAGAGAACGCGAGATCAAGATCTTCACCGACGCTGGTCGAGTGTGTCGACCCTTGTTCGTTGTCGAGAACGATCCGAAATCACCCAATAACGGTAACCTCGTCCTACAACGGGAGCACTGCCAGAAACTAGCAGACGACCAGAACATCCTTGC-------------CGACCTGGTAGGTGTGACCGAAGAAGAGCGAGAGACCTTGATCTTCGGCTGGAAGGGTCTCGTGGACAAGGGTGTCGTTGAGTATCTTGACGCTGAGGAAGAGGAGACTGCC------ATGATCATCATGACTCCGGAAGATCTCGAAGAGCACAAGCTGATGCGACA---------AGGTGTGCCAATGGAGGACACGAG--------AGCTGATCCTCATCGGCGCATC
>Annellosympodiella_juniperi_KJ869204_1_CPC_23276
AAATTTGAAACCTGGCGC-----AAGCCCGGATTGTAATTTGTAGAGGATGCTTCTGGCCAGCGGCCGTTCTAAGTTCCTTGGAACAGGACGTCATAGAGGGTGAGAATCCCGTATGTGACCGG--CGCGCAG-CCTTTACGTAGCTCCTTCGACGAGTCGAGTTGTTTGGGAATGCAGCTCTAAATGGGAGGTAAATGTCT-TCTAAAGCTAAATACCGGCCAGAGACCGATAGCGCACAAGTAGAGTGATCGAAAGATGAAAAGCACTTTGGAAAGAGAGTTAAAAAGCACGTGAAATTGTTGAAAGGGAAGCGCTCACAACCAGACTTCGCGGTGG-TGTTCCGCCGGTCTTT---TGACCGGTCCACTCGCCGC--CGCGAGGCCAACATCGTCTGCGGCCGCCGGATAAGA-CCCGAGGAATGTAGCTC---------ATTGAGTGTTATAGCCTTGGGTG--ATGCGGCGCGCTGCGGGCGAGGTCCACGCTTC-GGCAAGGATGTTGGCGTAATGGTTGTCAGCGGCCCGTCTTGAAACACGGACCAAGGAGTCTAACATCTATGCGAGTGTTCGGGTGTCAAACCCCTACGCGTAATGAAAGTGAACGGAGGTGGGAA--CC--GC--AA--GGTGCACCATCGACCGATCCTGATGTCCTCGGATGGATTTGAGTAAGAGCATAGCTGTT-GGGACCCGAAAGATGGTGAACTATGCCTGAATAGGGTGAAGCCAGAGGAAACTCTG-G----------------------------------------------------------------------------------------------------------------------------------------------------------------------------------------------------------------------------------------------------------------------------------------------------------------------------------------------------------------------------------------------------------------------------------------------------------------------------------------------------------------------------------------------------------------------------------------------------------------------------------------------------------------------------------------------------------------------------------------------------------------------------------------------------------------------------------------------------AGAAGAAAGCGGCCAGCGTCAAGGCTGGTGTGAGTCAAGTGCTGAACCGATACACCTACGCCT-------CGACGCTGAGCCATCTGCGGAGAACGAATACACCAATCGGACGTGACGGCAAGATTGCGAAACCGAGACAACTGCACAACACCCATTGGGGGCTCGTCTGTCCTGCGGAAACGCCTGAAGGACAAGCTTGTGGTCTGGTGAAGAACCTGTCGTTGATGTGTTACGTCACAGTCGGTACTCCTGCCACCCCATTGACGGACTTCATGCGACAGCGTGGCATGGATCTGCTCGAAGAGTACGATCCCGTCATGAATCCGAAGGCGACCAAGGTCTTTCTCAATGGTACCTGGGTTGGCGTGCACCGTAACGCCACGCAGCTCACGGACATGCTACGCAACCTGCGGAGAAAGGGTGTGGTTAGCTTCGAGGTCACCATCATTCGTGATGTGAGAGAGCGTGAGATCAGAATATTCACCGACGCTGGTCGAGTTTGTCGACCCTTGTTTGTCGTCGACAACAATCCGAGCTCGCCGGACAACGGAAGTTTAGTGTTGAAGACCGACCACATCAATAAGCTTACCCGGGATCAGCAGACGTTACG-------------GGGTCTGGAGGGAGTCAGTGAGGAAGATCGTGAGAGGAACATCTTCGGCTGGAAGGGGCTGGTTGATGCTGGTGTGGTTGAGTATCTTGACGCCGAAGAAGAAGAGACGGCC------ATGATCATCATGACTCCGGAAGATCTCGAAGAGCACAAGAGCATGAAGGC---------GGGTCTTTCAGTTGACGCCCCTAA--------CGAAGACCCACACATGCGAATT
>Apseudocercosporella_trigonotidis_JQ324972_1_NA
AAATTTGAAATCTGGCGC-----AAGCCCGAGTTGTAATTTGTAGAGGATGCTTCTGGGTAGCGACCGATCTAAGTTCCTTGGAACAGGACGTCATAGAGGGTGAGAATCCCGTATGTGACCGG--CCCGCAC-CCTTTACGTAGCTCCTTCGACGAGTCGAGTTGTTTGGGAATGCAGCTCTAAATGGGAGGTAAATTTCT-TCTAAAGCTAAATACCGGCCAGAGACCGATAGCGCACAAGTAGAGTGATCGAAAGATGAAAAGTACTTTGGAAAGAGAGTTAAAAAGCACGTGAAATTGTTGAAAGGGAAGCGCCTGCAACCAGACTTCGCGGCAG-TGTTCCGCCGGTCTTC---TGACCGGTTCATTCTCTGT--CGCGAGGCCATCATCGTCTGGGCCCGCCGGATAAGA-CCTTAGGAATGTAGCTCACCTTC--GGGGGAGTGTTATAGCCTATGGTG--ATGCGGCGAGGCTCGGGCGAGGTCCGCGCTTC-GGCAAGGATGATGGCGTAATGGTTGTCGGCGGCCCGTCTTGAAACACGGACCAAGGAGTCTAACATCTATGCGAGTGTTCGGGTGTCAAACCCCTACGCGTAATGAAAGTGAACGGAGGTGGGAA--CC--GC--AA--GGTGCACCATCGACCGATCCTGATGTCCTCGGATGGATTTGAGTAAGAGCATAGCTGTT-GGGACCCGAAAGATGGTGAACTATGCCTGAATAGGGTGAAGCCAGAGGAAACTCTG-GATT-ACTGA-------------GTGAGGG----------------------------------------------------------------------------------------------------CCT-CCTG-G---------------------CTCGACCTCC---------------------------------------------AACCC----T-TTGTGAACA---CAAC-TTGTTGCTT-CGGGGGCGA--------------CCC-----TGCC-GTTTG------GTCGG-CG----GGCGCCCCCGGAGGCC----TT-C------AAACACTGCATCT------TTGCGTCGGAGTT---------TAA-----GTAAA-TT-AAAC---AAAACTTTCAACAACGGATCTCTTGGTTCTGGCATCGATGAAGAACGCAGCGAAATGCGATAAGTAATGTGAATTGCAGAATTCAGTGAATCATCGAATCTTTGAACGCACATTGCGCCCTTTGGTATTCCGAAGGGCATGCCTGTTCGAGCGTCAT-TT-CAC-CACTCAAGC-----------------CTGGCTTGGTATTGGGCGC-CGCGG------------TCGATCCGCGCGCCTCAAAGT-CT---CCGGCT------------------GAGC-TGT-CCGT-CTCTA----AGCGTTG-----TGATTTCATT-----------AATCGCT----TCGGAG--TG-CGGGCGG--C-C--GCGGCCGTTAAATCTTT-C-----------AC-AAGGTTGACAGAAAAAGGCTTCCTCGTCTAAGGCTGGTGTCAGCCAAGTGCTGAATCGCTACACATACGCCT-------CAACTCTAAGTCACTTGCGGAGAACAAATACCCCGATTGGACGTGACGGGAAAATCGCAAAGCCACGCCAGCTGCACAACACCCATTGGGGTCTCGTATGTCCGGCAGAGACGCCCGAAGGACAAGCTTGCGGCTTGGTAAAGAATTTGTCTCTTATGTGTTACGTTACTGTCGGAACGCCAGGTGCTCCTCTTATCGACTTTATGCGGCAGCGCGGGATGGATCTCCTAGAAGAGTACGATCCTGTCATGAACCCAAGAGCGGCGAAAGTCATGCTCAACGGTACGTGGGTTGGTGTTCACCGCAATGCGGGTCATCTTGCAGATACGCTTCGATCACTCAGACGTAAGGGCTTGCTGAGTTTCGAGGTGACTATCATTCGTGATGTCCGCGAGCGAGAGATCAGAGTCTTCACAGATGCTGGACGTGTGTGTCGTCCACTCTTCGTGGTTGACAACGATCCTAAGAGCTCGAACCGAGGCAATCTTGTGCTCAAGCAAGAACAGGTCGAGAGATTGCAAAACGACCAGGAGATTCTCGC-------------CAATCTCGAAGGCGTTAGCGAAGAAGAGCGCGAGAAATCCATTTACGGCTGGAAGGGTCTGGTTGATGAGGGCGTCGTCGAGTATCTCGACGCAGAGGAGGAGGAAACAGCT------ATGATCACAATGACGCCTGAAGACCTCGAAGAGCACAAGAACATGCGTGC---------GGGGATACAGTACGATGAAGCCAG--------AGACGATCCCCATC--------
>Asperisporium_caricae_MF951128_1_NA
AAATTTGAAATCTGGCGC-----AAGCCCGAGTTGTAATTTGTAGAGGATGCTTCTGGCCAGCGGCCGTTCTAAGTTCCTTGGAACAGGACGTCATAGAGGGTGAGAATCCCGTATGTGACCGG--CGCGCAG-CCTTTACGTAGCTCCTTCGACGAGTCGAGTTGTTTGGGAATGCAGCTCTAAATGGGAGGTAAATTTCT-TCTAAAGCTAAATACCGGCCAGAGACCGATAGCGCACAAGTAGAGTGATCGAAAGATGAAAAGCACTTTGGAAAGAGAGTTAAAAAGCACGTGAAATTGTTGAAAGGGAAGCGCTTGCAACCAGACTTTGTAGCGA-TGTTCCGCTGGTCTTC---TGACCGGTCTACTCATCGT--CGCGAGGCCAACATCGTCTGGGCCCGCCGGATAAGA-CCTAAGGAATGTGGCTTCCCTTC--GGGGAAGTGTTATAGCCTGTGGTG--ATACAGCGTGGCTCGGGCGAGGTCCGCGCTTC-GGCAAGGATGTTGGCGTAATGGTTGTCAGCGGCCCGTCTTGAAACACGGACCAAGGAGTCTAACATCTATGCGAGTGTTCGGGTGTCAAACCCCTACGCGTAATGAAAGTGAACGGAGGTGGGAA--GC--GC--AA--GCTGCACCATCGACCGATCCTGATGTCCTCGGATGGATTTGAGTAAGAGCATAGCTGTT-GGGACCCGAAAGATGGTGAACTATGCCTGAATAGGGTGAAGCCAGAGGAAACTCTG-GATT-ACTGA-------------GTGAGGG----------------------------------------------------------------------------------------------------CT---CAC-G---------------------CCCGACCTCC---------------------------------------------AACCC----T-TTGTGAACC---ACCT-CTGTTGCTT-CGGGGGCGA--------------CCC-----CGCC-GTTCC------GGCGA-CG-----GCGCCCCCGGAGGTC----AT-C------CAACACTGCATCT------CTGCGTCGGAGTCT-----TAAAAA-----GTAAATTT-GAACAAAAAAACTTTCAACAACGGATCTCTTGGTTCTGGCATCGATGAAGAACGCAGCGAAATGCGATAAGTAATGTGAATTGCAGAATTCAGTGAATCATCGAATCTTTGAACGCACATTGCGCCCCGTGGTATTCCGCGGGGCATGCCTGTTCGAGCGTCAT-TT-CAC-CACTCAAGC-----------------CTAGCTTGGTATTGGGCGT-CGCGGA---------------TCCGCGCGCCTTAAAGT-CT---CCGGCC------------------GAGC-AGT-CCGT-CTCTA----AGCGTTG-----TGGCATATATT------------TCGCT----GAAGAG--TC-CGGGCGG-GG-T--TTGGCCGTTAAATCTTTCT------------C-AAGGTTGACAGAAGAAGGCAGCCAGTGCAAAAGCAGGTGTCAGTCAAGTGCTGAACAGATACACATATGCTT-------CGACACTGAGTCACTTGCGGAGAACGAACACTCCTATTGGTCGTGATGGCAAGATTGCCAAGCCTCGACAGCTTCACAACACTCATTGGGGTCTTGTTTGTCCTGCAGAAACGCCAGAAGGACAGGCTTGTGGTCTGGTAAAGAATTTGTCCCTGATGTGTTATGTCACCGTGGGTACGCCTGGAGAACCACTGATCGATTTCATGCGACAGCGTGGCATGGACCTGCTGGAGGAGTACGATCCTGTGCTAAACCCAAAGTCGACCAAGGTCTTCCTCAATGGTACCTGGGTTGGTGTACACAAAAACGCTGGCCAGCTCACAGAGATGATGCGCAATCTCCGACGGAAGGGAGTCCTCAGCTTTGAGGTGACCATCATCCGCGATGTTAGAGAACGCGAGATCAAGATCTTCACCGACGCTGGTCGAGTATGTCGGCCATTGTTTGTTGTCGACAACGATCCAAAATCACCCAACAACGGCAACCTCGTCCTACAGCGGGAGCACTGCCAGAAACTAGCAGATGACCAAAACATCCTTGC-------------CGATCTGGTAGGTGTTACCGAAGAAGAGCGAGAGACCTTGATCTTCGGCTGGAAGGGCCTGGTCGACAAGGGTGTTGTTGAATACCTCGACGCCGAGGAAGAGGAGACTGCC------ATGATTATCATGACACCGGAAGACCTCGAAGAGCACAAGCTGATGCGACA---------AGGTGTGCCAATGGAGGACACGAG--------AGCTGATCCTCATCGGCGCATC
>Australosphaerella_nootherensis_KF901835_1_CBS_130522
AAATTTGAAATCTCCCGC-----AAGGGCGAGTTGTAATTTGTAGAGGATGCTTCTGGGTAGCGACCGGTCTAAGTTCCTTGGAACAGGACGTCATAGAGGGTGAGAATCCCGTATGTGACCGG--CCCGCAC-CCTCCACGTAGCTCCTTCGACGAGTCGAGTTGTTTGGGAATGCAGCTCTAAATGGGAGGTAAATTTCT-TCTAAAGCTAAATACCGGCCAGAGACCGATAGCGCACAAGTAGAGTGATCGAAAGATGAAAAGCACTTTGGAAAGAGAGTTAAAAAGCACGTGAAATTGTTGAAAGGGAAGCGCTCCCAACCAGACTTCGCGGCGA-TGTTCCGCCGGTCTTC---TGACCGGTCTACTCGTCGT--CGTGAGGCCAGCATCACCTAGGACCGCCGGATAAGA-CCGTGAGAATGTAGTTCCCCTC----GGGGTATGTTATAGCTCGCGGTG--ATGCGGCGCGACCTGGGTGAGGTCCGCACTTC-GGTAAGGATGCTGGCGTAATGGTTGGCAGCGGCCCGTCTTGAAACACGGACCAAGGAGTCTAACATCTATGCGAGTGTTCGGGTGTCAAACCCCTACGCGTAATGAAAGTGAACGGAGGTGGGAA---C--TT--TT--TGTGCACCATCGACCGATCCTGATGTCCTCGGATGGATTTGAGTAAGAGCATAGCTGTT-GGGACCCGAAAGATGGTGAACTATGCCTGAATAGGGTGAAGCCAGAGGAAACTCTG-GATT-ACTGA-------------GTGAGGG----------------------------------------------------------------------------------------------------CTC--CAA-G---------------------CCCGACCTCC---------------------------------------------AACCC----T-TTGTGAACC---AAAC-TTGTTGCTT-CGGGGGCGA--------------CCC-----CGCC-GTGTC------GGCGA-CG---AGGCGCCCCCGGAGGCCGTT-----------AAACACTGCATCA------ATGCGTCAGAGTTT--------TTA-----TACAAATA-AAAC---AAAACTTTCAACAACGGATCTCTTGGTTCTGGCATCGATGAAGAACGCAGCGAAATGCGATAAGTAATGTGAATTGCAGAATTCAGTGAATCATCGAATCTTTGAACGCACATTGCGCCCCGTGGTATTCCGCGGGGCATGCCTGTTCGAGCGTCAT-TT-CAC-CACTCAAGC-----------------CTGGCTTGGTATTGGGCGC-CGCGGTTC-------------GCCGCGCGCCTCAAAGTCCT---CCGGCA------------------GAGC-AGT-CCGT-CTCCG----AGCGTTG-----TGGCACAACCAA---------AATCGCT----TGAATGA----CGGGAGG--T-T--CTCGCCGTTAAACTTCT-------------TAACAGGTTGACAAAAGAAGGCTGCCAGCTCCAAAGCCGGTGTCAGTCAGGTGCTGAATAGATACACATATGCAT-------CGACACTCAGTCATTTGCGCCGAACGAATACTCCAATTGGACGCGACGGGAAGATCGCGAAACCTAGACAGCTTCATAACACTCACTGGGGCCTGGTCTGCCCGGCCGAGACGCCTGAAGGACAGGCATGTGGTCTCGTCAAGAACTTGTCCCTGATGTGCTACGTCTCCGTTGGTACGCCCGCCACGCCTATCACCGACTTCATGCGTCTCCGAGGCATGGAGCTTCTCGAAGAGTACGACCCCGTGATGAACCCTCGGGCCACCAAAGTCTTCATGAACGGAACATGGGTCGGTGTCCATCGCAACGCTGCTCAGCTGACACAGACTCTGCAGAAGCTCAGAAGAGAAGAGCTCATCAGCTTCGAGGTTACCATCATTCGTGATGTGCGGGAGCGTGAGGTCAAGGTCTTCACCGATGCGGGGCGTGTCTGCCGTCCTCTTTTTGTGGTCAACAACGACCCCAAGTCACCTGACCAAGGCAGACTGGCTTTGAAGAGGGAACACATCCTGAAGCTGGAGGAGGACCAGGAAATCCTTGC-------------CCAGCTCGAGGGGGTCAGTGAAGAAGAACGCGAGAAGTCGATCTTTGGCTGGAAGGGCCTTGTCCACTCTGGTGTGGTCGAGTATTTGGACGCCGAGGAAGAGGAGACGGCG------ATGATCATCATGACCCCAGAAGACCTGGAAGAGCATAGAAATATGCGAGA---------AGGAAAGCCCACGGCTGATCCGAA--------GTCAGATCCCCATCGGCGAATC
>Brunneosphaerella_protearum_GU214397_1_CPC_16338
AAATTTGAAATCTGGCGC-----AAGCCCGAGTTGTAATTTGCAGAGGATGCTTCGGGGCGGCGGCCGTTCTAAGTCCCTTGGAACAGGGCGTCATAGAGGGTGAGAATCCCGTATGTGACCGG--CGCGCAC-CCCACACGTAGCTCCTTCGACGAGTCGAGTTGTTTGGGAATGCAGCTCTAAATGGGAGGTAAATTCCT-TCTAAAGCTAAATACCGGCCAGAGACCGATAGCGCACAAGTAGAGTGATCGAAAGATGAAAAGCACTTTGGAAAGAGAGTTAAAAAGCACGTGAAATTGTTGAAAGGGAAGCGCTTGCAACCAGACTTCGCGGCGG-TGTTCCGCCGGTCTTC---TGACCGGCCTACTCGCCGC--CGCGAGGCCAACATCGTCTGGGGCCGCCGGATAAGA-CCGCGGGAATGTGGCTCCCTC------GGGAGTGTTATAGCCCTCGGTG--ATGCGGCGCGTCCCGGGCGAGGTCCGCGCTTC-GGCAAGGATGTTGGCGTAATGGTTGCCAGCGGCCCGTCTTGAAACACGGACCAAGGAGTCTAACATCTATGCGAGTGTTCGGGTGTCAAACCCCTACGCGTAATGAAAGTGAACGGAGGTGGGAG--CT--TC------GGCGCACCATCGACCGATCCTGATGTCCTCGGATGGATTTGAGTAAGAGCATAGCTGTT-GGGACCCGAAAGATGGTGAACTATGCCTGAATAGGGTGAAGCCAGAGGAAACTCTG-GATT-ACCGA-------------GCGAGGG----------------------------------------------------------------------------------------------------CCTAACCG-G---------------------CCCGACCTCC---------------------------------------------AACCC----CATTGTGAACC---ACAACCTGTTGCTT-CGGGGGCGA--------------CCC-----TGCC-GTTCG------CGCGG-CC---GAGCGCCCCCGGAGGAC----CCATC-----AAACCCTGCGTCAA---TTAGTCGTCGGAGTA------T--AAC-----AC-AAATT-ATAC---AAAACTTTCAACAACGGATCTCTTGGCTCTGGCATCGATGAAGAACGCAGCGAAATGCGATAAGTAATGTGAATTGCAGAATTCAGTGAATCATCGAATCTTTGAACGCACATTGCGCCCCGTGGTATTCCGCGGGGCATGCCTGTTCGAGCGTCAT-TT-CAC-CACTCGAGT-----------------CTGACTCGGTATTGGGCGC-CGCGACCCG-------------TCGCGCGCCTCAAAGT-CT---CCGGCT------------------GGAT-CGA-TCGT-CTCCG----AGCGTTG-----TGAATCA--------------ACTCGCT----AGGGAG--CG-CGACCGG--T-G--ACGGCCGTTAAACACCCCA-----------CGAAAGGTTGACAGAAGAAGGCCGCCAGTTCCAAAGCTGGAGTCAGTCAGGTGCTCAATCGATACACATACGCTT-------CTACACTCAGTCATCTCCGGCGAACCAACACACCCATCGGTCGAGATGGCAAGATTGCGAAACCTCGTCAACTCCACAACACGCACTGGGGTCTTGTTTGCCCTGCGGAGACACCTGAAGGTCAAGCCTGTGGTCTTGTGAAAAACTTGTCACTCATGTGCTACGTTTCTGTCGGTACGCCTGCCGCGCCAATCACGGAGTTCATGCGTCAGCGCGGTATGGAGCTGCTTGAGGAGTACGATCCGGTAATGAACGCCAAAGCCACAAAAGTCTTCGTCAACGGTACATGGGTGGGTGTACACCGCAACGCCGGCATATTGACCGACACACTTCGTGCTATCCGGAGAAAAGGCACCATCAGCTTTGAGGTCACGATCATTCGAGATGTGCGTGAGCGCGAGGTCAAGATCTTCACCGACGCTGGACGAGTGTGCCGACCTCTTTTCGTCGTCGACGCCGATCTGAAATCCAAACAATTTGGCAATCTCGTCTTGAAGCCTGAGCACATAGGAAAATTAGTAGCAGACGAAAACAACAAGCC-------------ATGGACGGATGGGATGAGTGAAGAGGAGCGACGGAAACATGTCTTCGGCTGGACCGGCCTCGTGGACGCTGGTGCTGTCGAGTATCTGGATGCCGAGGAAGAGGAGACGGCG------ATGATCATCATGACGCCGGAGGACTTGGACGAGCACAAGAAGATGCGACA---------GGGCAAGCCCGTCTCCGACTCCAA--------GAAGGACCCTCATCGCCGGATC
>Brunswickiella_parsonsiae_KJ869188_1_CPC_22537
AAATTTGAAATCTGGCGT-----AAGCCCGAGTTGTAATTTGTAGAGGATGCTTCTGGGCAGCGGCCGTTCTAAGTTCCTTGGAACAGGACGTCATAGAGGGTGAGAATCCCGTATGTGACCGG--CACGTAC-CCTCCACGTAGCTCCTTCGACGAGTCGAGTTGTTTGGGAATGCAGCTCTAAATGGGAGGTAAATTTCT-TCTAAAGCTAAATACCGGCCAGAGACCGATAGCGCACAAGTAGAGTGATCGAAAGATGAAAAGCACTTTGGAAAGAGAGTTAAAAAGCACGTGAAATTGTTGAAAGGGAAGCGCTTACAACCAGACTTCGTGGCGG-TGTTCCGCCGGTCTTC---TGACCGGTCCACTCGCCGC--CGCGAGGCCAGCATCGTCTGGGGCCGCCGGATAAGA-CCTTGGGAATGTAGCTTGCCTC----GGTAAGTGTTATAGCTCAGGGTG--ATGCGGCGTGCCTCGGGCGAGGTCCGCGCTTC-GGCAAGGATGCTGGCGTAATGGTTGTCAGCGGCCCGTCTTGAAACACGGACCAAGGAGTCTAACATCTATGCGAGTGTTCGGGTGTCAAACCCCTACGCGTAATGAAAGTGAACGGAGGTGGGAA--GC--GC--AA--GCTGCACCATCGACCGATCCTGATGTCCTCGGATGGATTTGAGTAAGAGCATAGCTGTT-GGGACCCGAAAGATGGTGAACTATGCCTGAATAGGGTGAAGCCAGAGGAAACTCTG-GATT-AATAA-------------ATGAAAAG----------------------------------------GCCCCT----------------------------------------------------ACTC-TCCG-GAG---------------CAGGGTGTACTATC---------------------------------------------AACCC----T-CTGTGAACC--ACAACTCTGTTGCTT-CGGGGGCGA--------------CCC-----CGCC-G-TCA------GGCGG-CG-----GTGCTCCCGGTGGCCTTCAAT-C------AAACTCTGCATCA-----TTTGCGTCGGAGTCT-----T--TTA-----AGGAATT--AAAC---AAAACTTTCAACAACGGATCTCTTGGTTCTGGCATCGATGAAGAACGCAGCGAAATGCGATAAGTAATGTGAATTGCAGAATTCAGTGAATCATCGAATCTTTGAACGCACATTGCGCCCCGTGGTATTCCGCGGGGCATGCCTGTTCGAGCGTCAT-TT-CAC-CACTCAAGC-----------------CTAGCTTGGTATTGGGCGC-CGCGGCCTCAC---------CGCCGCGCGCCTTAAAGT-CT---CCGGCT------------------GAGC-AGT-CTGT-CTCCG----AGCGTTG-----TGACACA--------------TGTCGCT----AGGGAG--TA-CGGATCT-GC-C--GCGGCCGTTAAATCTTTTA------------TTCAGGTTGACAGAAGAAAGCTGCAAGCTCCAAGGCAGGTGTCAGCCAGGTGTTGAACCGATACACGTACGCTT-------CAACGCTCAGTCATTTGCGAAGAACCAACACTCCGATTGGGCGAGACGGCAAGATTGCCAAACCACGGCAGCTCCACAACACGCACTGGGGACTGGTTTGCCCTGCTGAGACACCAGAAGGTCAAGCCTGCGGTCTGGTCAAGAATCTTTCGCTAATGTGTTATGTTACGGTTGGCACGCCTGCTCACCCCATCGTCGAGTTCATGCGGTCTCGGGGCATGGAGTTCCTTGAAGAATATGATCCAGTCATGAATCCGAAAGCAACCAAAGTTTTCGTGAACGGCACATGGGTCGGAGTGCATCGCAGTGCCGGCGCCTTGACGGAAACTCTCCGCAACATCCGACGAAAGGGCACGTTGAGCTTTGAGGTCACCATCATTCGCGACGTACGAGAACGCGAGATTCGGATCTTCACCGATGCTGGGCGTGTCTGCAGACCTCTGTTCGTCATTGACACAGACCCACGATCCGAGAACAACGGCAGTCTGGTCTTGAAGCAGGAACACATCGAGAAGCTGCAAGGCGACCAGGAGATTCTCGG-------------CATGCTGGAGGGTGTCAGTGAAGAAGAGAGAGAGAAGCAGATCTTCGGTTGGAGCGGTCTGGTCAATGCTGGCGTGGTGGAGTATCTCGATGCAGAAGAAGAAGAGACCGCC------ATGATCATCATGAGCCCAGAAGATCTCGAGGAGCACAAGGCCATGCGGCG---------AGGAGAAGTCTACGACGCAGCCAAT-----GTCGGCGATCCTCACCGACGAATC
>Capnodium_gardeniarum_MH878118_1_CBS_133588
AGATTTGAAATCTGGCGTCTTCGGCGTCCGAGTTGTAATCTGTAGAGGATGCCTTTGGGTAGCCACCGGTCTAAGTCCCCTGGAACGGGGCGTCACAGAGGGTGAGAATCCCGTATGTGACCGG-AAGGGCAC-CCTCCACAAGGCTCCTTCGACGAGTCGAGTTGTTTGGGAATGCAGCTCTAAATGGGAGGTAAATTCCT-TCTAAAGCTAAATACCGGCCAGAGACCGATAGCGCACAAGTAGAGTGATCGAAAGATGAAAAGCACTTTGGAAAGAGAGTTAAAAAGCACGTGAAATTGTTGAAAGGGAAGCGCTTGCAACCAGACTTGTTGGCGG-TGTTCCGCCGGTCTTC---TGACCGGTCCACTCACCGT--CTGCAGGCCAGCATCATCTGGGGCCGCCGGATAAAAGCGAGGGGAATGTGGCTCCCCC------GGGAGTGTTATAGCCCCTCGTGCAATACGGCGAGCCTCGGGTGAGGTCCGCGCTTC-GGCTAGGATGCTGGCGTAATGGTCGTAAGCGGCCCGTCTTGAAACACGGACCAAGGAGTCTAACATCTATGCGAGTGTTCGGGTGTCAAACCCCTACGCGTAATGAAAGTGAACGGAGGTGGGAG--CC--TT--AG--GGTGCACCATCGACCGATCCTGATGTCTTCGGATGGATTTGAGTAAGAGCATAGCTGTT-GGGACCCGAAAGATGGTGAACTATGCCTGGATAGGGTGAAGCCAGAGGAAACTCTG-GATT-AACGAG------------ATCAGGG----------------------------------------------------------------------------------------------------CCT-CCGT-GC--------------------CCG-ACCTCC---------------------------------------------AACCC----T-CT-TGTATCG-AAAACCTCGTTGCCT-CGGGGGCGG--------------CCC-----TGCC-----------TCACGG------CGGGCACCCCGGAGGACC---ACTCA-----AAACCCTGCATTTA--CAGTGTCGTCTGAGTAAACA-------------TTTGAATT-AAAT--CAAAACTTTCAACAACGGATCTCTTGGTTCTGGCATCGATGAAGAACGCAGCGAAATGCGATAAGTAATGTGAATTGCAGAATTCAGTGAATCATCGAATCTTTGAACGCATATTGCGCCCCTTGGTATTCCTTGGGGCACACCTGTTCGAGCGTCAT-TT-CAC-CAATCAAGC-----------------CTCGCTTGGTTTTGGGCGA-TGTG--------------CAAGCCGCACGCCTCAAATG-CC---CCGGCC------------------GAGC-AGT------CTCTCCCCCGGCGTCG-----TGGAAACA-------------TACCGCT----ACGGGGA-CG-CGACCTG--CGC--CGCGCCGCAACATGACCTTCCT------TTCTCTAA------AAAAGAAAGCAATGTCAACAAGAGCAGGTGTTAGTCAAGTGCTTAACCGCTTTACTTACGCTT-------CAACATTGTCACATTTGCGTCGTACGAACACTCCCATTGGCAGAGACGGCAAGATTGCGAAGCCTAGACAATTGCATAACACCCATTGGGGTCTGGTGTGTCCAGCAGAGACGCCTGAAGGACAAGCTTGTGGGTTGGTCAAGAATCTTGCGCTCATGTGCTATGTAAGTGTTGGCACACCAGGTACACCTCTGGTCGAGTTCATGCAGCAACGAGACATGGAACTGCTTGAAGAGTATGACCCTGTGACCAACCCCAACGCCACAAAGATTTTTGTCAACGGTGTTTGGGTGGGCGTTCACAAGAACCCAACTCAGCTGATTGAAACTCTTCGCGAGATTCGTCGAAGAGGTACTGTCAGTTTCGAAATCACTATCATCCGTGACGTCCGAGACCGAGAGATCAAAGTTTTCACAGATGCTGGCAGAGTCTGCAGGCCGTTGTTCGTTGTTGACAACAATCCTCGTTCCGCAAGAAAGGGAAAATTGGCGCTTAGGCGGGAGCACGTCGAGCATTTGCAGGAAGACCGAGAGGTA-------------------GACACATCCCTGCTATCAGAGGAAGAACGTGACGAGCAGACCTTCGGGTGGAAGGGCCTGGTCAAGGAGGGCGTGGTTGAATACTTGGATGCTGAAGAAGAAGAGCAAGCC------ATGATCATCATGACACCAGACGACCTCGACGAACACAGACAAGTGCTGCAG------TATGGCTCGTCATTCACAGATCCCAA--------GGACGATCCTCATCGCCGTATC
>Caryophylloseptoria_pseudolychnidis_KF251795_1_CBS_128630
AAATTTGAAATCTGGCGC-----AAGCCCGAGTTGTAATTTGTAGAGGATGCTTCTGGGTAGCGACCGATCTAAGTTCCTTGGAACAGGACGTCATAGAGGGTGAGAATCCCGTATGTGACCGG--CCCGCAC-CCTTTACGTAGCTCCTTCGACGAGTCGAGTTGTTTGGGAATGCAGCTCTAAATGGGAGGTAAATTTCT-TCTAAAGCTAAATACCGGCCAGAGACCGATAGCGCACAAGTAGAGTGATCGAAAGATGAAAAGTACTTTGGAAAGAGAGTTAAAAAGCACGTGAAATTGTTGAAAGGGAAGCGCCTGCAACCAGACTTCGCGGCAG-TGTTCCGCCGGTCTTC---TGACCGGTTCATTCTCTGC--CGCGAGGCCATCATCGTCTCGGCCCGCCGGATAAGA-CCTGAGGAATGTAGCTCACCTTC--GGGGGAGTGTTATAGCCTCTGGTG--ATACGGCGCGGCTGGGGCGAGGTCCGCGCTTC-GGCAAGGATGATGGCGTAATGGTTGTCGGCGGCCCGTCTTGAAACACGGACCAAGGAGTCTAACATCTATGCGAGTGTTCGGGTGTCAAACCCCTACGCGTAATGAAAGTGAACGGAGGTGGGAA--CC--GC--AA--GGTGCACCATCGACCGATCCTGATGTCCTCGGATGGATTTGAGTAAGAGCATAGCTGTT-GGGACCCGAAAGATGGTGAACTATGCCTGAATAGGGTGAAGCCAGAGGAAACTCTG-GATT-ACTGA-------------GTGAGGG----------------------------------------------------------------------------------------------------CCT-CCGG-G---------------------TCCGACCTCC---------------------------------------------AACCC----T-TTGTGAACC---CATC-TTGTTGCTT-CGGGGGCGA--------------CCC-----TGCC-GATTC----GCGTCGG-CG----AGCGCCCCCGGAGGCC----AT-C------AAACACTGCATCA------TTGCGTCGGAGTT---------TAA-----GTAAATTT-AAAC---AAAACTTTCAACAACGGATCTCTTGGTTCTGGCATCGATGAAGAACGCAGCGAAATGCGATAAGTAATGTGAATTGCAGAATTCAGTGAATCATCGAATCTTTGAACGCACATTGCGCCCTTTGGTATTCCGAAGGGCATGCCTGTTCGAGCGTCAT-TT-CAC-CACTCAAGC-----------------CTGGCTTGGTATTGGGCGC-CGCGGGGGTC-------CTCCCCCGCGCGCCTCAAAGT-CT---CCGGCT------------------GAGC-TGT-CCGT-CTCTA----AGCGTTG-----TGATCC--AT-----------GATCGCT----TCGGAG--TG-CGGGCGG--C-C--GCGGCCGTTAAATCTTTAC-----------AC-AAGGTTGACAGAAAAAGGCATCTTCATCCAAGGCTGGTGTTAGTCAGGTGTTGAATCGCTACACATATGCTT-------CGACCCTGAGTCACTTGCGGCGAACAAACACACCGATTGGCCGTGATGGCAAGATCGCCAAGCCGAGACAGCTGCACAATACCCATTGGGGTCTTGTGTGCCCTGCGGAAACGCCCGAAGGACAAGCTTGTGGCCTGGTGAAGAACTTGTCACTCATGTGCTACGTTACTGTCGGAACCCCCGCGTCTCCGCTTATCGACTTTATGCGACAACGTGGCATGGATCTCTTGGAGGAGTATGACCCAGTCATGAATCCCCGAGCGACCAAAGTATTTTTGAACGGTACTTGGGTCGGTGTCCACCGAAATGCTGGACACCTGACAGATACTCTACGCCAGCTACGGAGAAAGAGTCTGCTCAGTTTCGAGGTGACCATCATCCGTGATGTGAGAGAACGTGAAATTCGAGTCTTCACCGACGCTGGTCGTGTCTGCCGCCCGTTGTTCGTGGTTGACAACGATCCGAAAAGCCCAAATCGTGGCAATCTTGTGCTGACTCGAGAACAAGTGACGAAGGTCAGCATGGACGCGAACATTCTTGC-------------CGAGCTAGAAGGAATTAGCGAAGAAGAACGCGAGAGCGCCATCTACGGCTGGAAAGGCCTTGTTGATGAAGGCGCTGTTGAGTATCTTGACGCGGAAGAGGAGGAGACTGCA------ATGATTACGATGACTCCTGAAGATCTCGAAGAGCACAAGAACATGCGTCA---------AGGCGTACACTACGATGATGCCAG--------GGAAGATCCCCATCGCCGCATC
>Catenulocercospora_fusimaculans_KF251817_1_CPC_17277
AAATTTGAAATCTGGCGC-----AAGCCCGAGTTGTAATTTGTAGAGGATGCTTCTGGGTAGCGACCGATCTAAGTTCCTTGGAACAGGACGTCATAGAGGGTGAGAATCCCGTATGTGACCGG--CCCGCAC-CCTTTACGTAGCTCCTTCGACGAGTCGAGTTGTTTGGGAATGCAGCTCTAAATGGGAGGTAAATTTCT-TCTAAAGCTAAATACCGGCCAGAGACCGATAGCGCACAAGTAGAGTGATCGAAAGATGAAAAGTACTTTGGAAAGAGAGTTAAAAAGCACGTGAAATTGTTGAAAGGGAAGCGCCTGCAACCAGACTTCGTGGCAG-TGTTCCGCCGGTCTTC---TGACCGGTTTATTCTCTGT--CGCGAGGCCATCATCGTCTGGGCCCGCCGGATAAGA-CCTGAGGAATGTAGCTCACCTTC--GGGGGAGTGTTATAGCCTCTGGTG--ATGCGGCGAGGCTCGGGCGAGGTCCGCGCTTC-GGCAAGGATGATGGCGTAATGGTTGTCGGCGGCCCGTCTTGAAACACGGACCAAGGAGTCTAACATCTATGCGAGTGTTCGGGTGTCAAACCCCTACGCGTAATGAAAGTGAACGGAGGTGGGAA--CC--GC--AA--GGTGCACCATCGACCGATCCTGATGTCCTCGGATGGATTTGAGTAAGAGCATAGCTGTT-GGGACCCGAAAGATGGTGAACTATGCCTGAATAGGGTGAAGCCAGAGGAAACTCTG-GATT-ACTGA-------------GTGAGGG----------------------------------------------------------------------------------------------------CCT-TCGG-G---------------------CTCGACCTCC---------------------------------------------AACCC----T-TTGTGAACA---CATC-TTGTTGCTT-CGGGGGCGA--------------CCC-----TGCC-GTTTC------GACGG-CG----AGCGCCCCCGGAGGTC----TT-C------AAACACTGCATCT------TTGCGTCGGAGTT---------TAA-----GTAAATTT-AAAC---AAAACTTTCAACAACGGATCTCTTGGTTCTGGCATCGATGAAGAACGCAGCGAAATGCGATAAGTAATGTGAATTGCAGAATTCAGTGAATCATCGAATCTTTGAACGCACATTGCGCCCTTTGGTATTCCGAAGGGCATGCCTGTTCGAGCGTCAT-TT-CAC-CACTCAAGC-----------------CTGGCTTGGTATTGGGCGC-CGCGGCG----------TTTGTCCGCGCGCCTCAAAGT-CT---CCGGCT------------------GAGC-TGT-CCGT-CTCCA----AGCGTTG-----TGATTTCATT-----------AATCGCT----TCGGAG--CG-CGGGCGG--C-C--GCGGCCGTTAAATCTTT-C-----------AC-AAGGTTGACAGAAAAAGGCATCCTCATCCAAGGCTGGTGTCAGCCAGGTGCTCAATCGCTACACATATGCTT-------CGACACTGAGTCATTTGCGGAGAACCAACACGCCCATTGGGCGTGACGGCAAGATCGCGAAGCCACGTCAGCTGCATAACACACATTGGGGTCTTGTCTGCCCAGCAGAGACGCCAGAAGGTCAAGCTTGTGGTTTGGTGAAGAATTTGTCGCTCATGTGTTACGTTACAGTTGGCACGCCGGGCGCACCACTGATTGACTTCATGCGGCAGCGTGGAATGGATCTGTTAGAAGAGTACGATCCTGTCATGAACCCTAGAGCAACGAAAGTCATGCTCAACGGAACTTGGGTGGGCGTGCATCGTAACGCTGGTCATCTTGCCGACACACTCAGGTCTTTGAGGCGAAAGGGCCTTTTGAGTTTCGAAGTCACTATCATCCGCGATGTTCGAGAGCGGGAAATCAGAATCTTTACAGACGCCGGACGTGTGTGTCGCCCCTTGTTCGTGGTCGACAACGATCCCAAGAGCTCGAATCGTGGAAATCTTGTCCTTAAGCAAGAGCATATCGAACGATTGCAGAATGACCAGGAAATCCTTGC-------------GAACCTTGAGGGCGTGAGCGAAGAGGAGCGGGAGCAGGCCATCTATGGCTGGAAAGGTCTCGTGGATGAGGGAGTCGTGGAGTACCTCGATGCTGAGGAGGAAGAAACAGCC------ATGATTACAATGACACCGGAGGATCTCGAAGAACACAAGAACATGCGACA---------GGGTATTCAGTTCGACGAAGCGAG--------AGATGATCCGCACCGTCGAATC
>Cercoramularia_koreana_MF951132_1_NA
AAATTTGAAATCTGGCGC-----AAGCCCGAGTTGTAATTTGTAGAGGATGCTTCGGGGCAGCGACCGGTCTAAGTCCCTTGGAACAGGGCGTCAGAGAGGGTGAGAATCCCGTATGTGACCGG--CCCGCGC-CCCCCACGTAGCTCCTTCGACGAGTCGAGTTGTTTGGGAATGCAGCTCTAAATGGGAGGTAAATTTCT-TCTAAAGCTAAATACCGGCCAGAGACCGATAGCGCACAAGTAGAGTGATCGAAAGATGAAAAGTACTTTGGAAAGAGAGTTAAACAGCACGTGAAATTGTTGAAAGGGAAGCGCCTGCAATCAGACTTCGCGGCGG-TGTTCCGCCGGTCTTC---TGACCGGTCCACTCGCCGC--CGCGAGGCCATCATCGTCTGGGCCCGCCGGATAAGA-CCGTGGGAATGTGGCTCCCCCTC--GGGGGAGTGTTATAGCCCACGGTG--ATGCGGCGCGGCTCGGGCGAGGTCCGCGCTCC-GGCAAGGATGATGGCGTAATGGTTGTCGGCGGCCCGTCTTGAAACACGGACCAAGGAGTCTAACATCTATGCGAGTGTTCGGGTGTCAAACCCCTACGCGTAATGAAAGTGAACGGAGGTGGGAC--CC--GC--AA--GGTGCACCATCGACCGATCCTGATGTCCTCGGATGGATTTGAGTAAGAGCATAGCTGTT-GGGACCCGAAAGATGGTGAACTATGCCTGAATAGGGTGAAGCCAGAGGAAACTCTG-GATT-ACCGA-------------GTGTCGC----------------------------------------------------------------------------------------------------CTC--CGG-G---------------------CCCGACCTCC---------------------------------------------CATCCT---T-TTGTGCACG-----AATCTGTTTCTT-GGGGGGCGA---------------CC-----TGCCCGCCGCC---ACGGCGG-AGTGCGGGCCCCTCGCAAGGCC----GT-C------TAACACTGTCTCG------CTGCGTCGGAGTT---------TAA-----GTAAATTT-GAAC---AAAACTTTCAACAACGGATCTCTTGGTTCTGGCATCGATGAAGAACGCAGCGAAATGCGATAAGTAATGTGAATTGCAGAATTCAGTGAATCATCGAATCTTTGAACGCACATTGCGCCCTCTGGTATTCCGGAGGGCATGCCTGTTCGAGCGTCATGTC-AAC-ACCTCAAGC-----------------CTGGCTTGGTCTTGGGCCC-CGCGGCGTC------------GCCGCGCGCCTCAAAGT-CT---CCGGCT------------------GAGC-CGT-CCGC-CCTCC----AGCGTCG-----TGATTTCATT-----------AATCGCT----GCGGGG--CG-CGGGCGG--C-C--GCGGCCGTTAAATCTCTCG--------------CAGGTTGAC--------------------------------AGCCAGGTGCTGAATCGCTACACATATGCGT-------CGACTCTGAGTCATTTGCGAAGGACGAATACTCCTATCGGTCGTGACGGAAAAATCGCAAAACCCAGACAGCTGCACAACACCCACTGGGGTCTAGTCTGTCCGGCAGAAACCCCCGAAGGCCAAGCTTGTGGTCTGGTCAAGAATTTGTCGCTGATGTGTTATGTCACGGTGGGAACGCCGGGCGCGCCGCTCATCGACTTTATGCGCCAGCGCGGAATGGAGCTTCTCGAGGAGTATGATCCTGTCATGAATCCCCGAGCGACAAAAGTGATGCTTAACGGTACTTGGGTCGGCGTGCATCGCAACGCGGGCCACCTCACGGACACTCTCCGAGCCCTGCGACGTAAGAGCCTCTTGAGTTTCGAGGTGACCATTATTCGTGATGTCCGGGAGCGCGAGATCAGAGTCTTCACTGACGCTGGACGCGTTTGCCGTCCACTGTTCGTCGTGGACAATGATCCCAAGAGCTCGAATCGTGGCAACCTCGTGCTCAACCAACAGCAAATCGCCCGGCTGCATCACGACCAAGAAGTTCTCGC-------------GGGTCTCGAGGGTGTGAGTGAAGAAGAGCGCGAGAATAGCATTTTCGGCTGGAAGGGCCTCGTTGACCAGGGCGTCGTCGAATACCTCGACGCCGAGGAAGAGGAGACCGCT------ATGATCACCATGACCCCCGAGGACCTCGAAGAGCACAAGAACATGCGCAA---------CGGGGTGCAGTACGAGGATGCCCG--------GGATGATCCTCATCGCCGCATC
>Cercospora_armoraciae_MF951134_1_NA
AAATTTGAAATCTGGCGC-----AAGCCCGAGTTGTAATTTGTAGAGGATGCTTCTGGGTAGCGACCGATCTAAGTTCCTTGGAACAGGACGTCATAGAGGGTGAGAATCCCGTATGTGACCGG--CCCGCAC-CCTTTACGTAGCTCCTTCGACGAGTCGAGTTGTTTGGGAATGCAGCTCTAAATGGGAGGTAAATTTCT-TCTAAAGCTAAATACCGGCCAGAGACCGATAGCGCACAAGTAGAGTGATCGAAAGATGAAAAGTACTTTGGAAAGAGAGTTAAAAAGCACGTGAAATTGTTGAAAGGGAAGCGCCTGCAACCAGACTTCGCGGCAG-TGTTCCGCCGGTCTTC---TGACCGGTTCATTCTCTGT--CGCGAGGCCATCATCGTCTGGGCCCGCCGGATAAGA-CCTGAGGAATGTGGCTCCCCCTC--GGGGGAGTGTTATAGCCTCTGGTG--ATGCGGCGTGGCTCGGGCGAGGTCCGCGCTTC-GGCAAGGATGATGGCGTAATGGTTGTCGGCGGCCCGTCTTGAAACACGGACCAAGGAGTCTAACATCTATGCGAGTGTTCGGGTGTCAAACCCCTACGCGTAATGAAAGTGAACGGAGGTGGGAA--CC--GC--AA--GGTGCACCATCGACCGATCCTGATGTCCTCGGATGGATTTGAGTAAGAGCATAGCTGTT-GGGACCCGAAAGATGGTGAACTATGCCTGAATAGGGTGAAGCCAGAGGAAACTCTG-GATT-ACTGA-------------GTGAGGG----------------------------------------------------------------------------------------------------CCT-TCGG-G---------------------CTCGACCTCC---------------------------------------------AACCC----T-TTGTGAACA---CAAC-TTGTTGCTT-CGGGGGCGA--------------CCC-----TGCC-GTTTC------GACGG-CG----AGCGCCCCCGGAGGCC----TT-C------AAACACTGCATCT------TTGCGTCGGAGTT---------TAA-----GTAAA-TT-AAAC---AAAACTTTCAACAACGGATCTCTTGGTTCTGGCATCGATGAAGAACGCAGCGAAATGCGATAAGTAATGTGAATTGCAGAATTCAGTGAATCATCGAATCTTTGAACGCACATTGCGCCCCTTGGTATTCCGAGGGGCATGCCTGTTCGAGCGTCAT-TT-CAC-CACTCAAGC-----------------CTCGCTTGGTATTGGGCGC-CGCGG-------------TGTTCCGCGCGCCTCAAAGT-CT---CCGGCT------------------GAGC-TGT-CCGT-CTCTA----AGCGTTG-----TGATTTCATT-----------AATCGCT----TCGGAG--CG-CGGGCGG--T-C--GCGGCCGTTAAATCTTT-C-----------AC-AAGGTTGAC-----------------------------------------------CGCTACACATATGCCT-------CTACGCTCAGTCACTTGCGGAGAACGAACACCCCAATTGGTCGTGACGGCAAGATTGCAAAGCCTCGCCAGCTGCACAACACGCATTGGGGACTTGTATGCCCTGCAGAGACGCCTGAAGGACAAGCTTGTGGTTTGGTCAAGAATTTGTCTCTCATGTGCTACGTTTCTGTGGGTACTCCTGGCGCACCACTCATCGATTTCATGCGACAGCGCGGTATGGATCTGCTCGAAGAATATGATCCAGTGATGAACCCACGAGCAACGAAGATTATGCTCAACGGAACATGGGTCGGTGTACACCGCAATGCCGGACAGCTTGCGGATACACTGCGAGCATTGAGGCGCAAGGGTCTTCTAAGTTTCGAGGTCACAATCATTCGCGATGTCCGAGAGCGCGAGATCAGAATCTTCACAGACGCGGGTCGTGTCTGTCGTCCGCTCTTCGTCGTTGATAACGACCCCAAGAGTCTCAACCGAGGAAGCCTCGTGTTGAAGCAAGATCAGCTCGAGAAACTGGCGCTCGACCAAGAGATTCTCGC-------------AAATCTGGAGGGCGTCAGCGAAGAAGAGCGCGATAATTCTATCTTTGGCTGGAAGGGTCTTGTGGACGCAGGTGTGGTCGAGTACCTTGATGCCGAGGAGGAAGAGACTGCA------ATGATTATTATGACGCCCGACGATCTCGAAGAGCACAAGAACATGCGCAA---------CGGTATCCAATGGGAGGAGGCCAG--------AGACGATCCACATCGACGTATC
>Cercosporidium_chaetomium_MF951151_1_NA
AAATTTGAAATCTGGCGC-----AAGCCCGAGTTGTAATTTGTAGAGGATGCTTCTGGCCAGCGGCCGTTCTAAGTTCCTTGGAACAGGACGTCATAGAGGGTGAGAATCCCGTATGTGACCGG--CGCGCAG-CCTTTACGTAGCTCCTTCGACGAGTCGAGTTGTTTGGGAATGCAGCTCTAAATGGGAGGTAAATTTCT-TCTAAAGCTAAATACCGGCCAGAGACCGATAGCGCACAAGTAGAGTGATCGAAAGATGAAAAGCACTTTGGAAAGAGAGTTAAAAAGCACGTGAAATTGTTGAAAGGGAAGCGCTTGCAACCAGACTTCGTAGCGA-TGTTCCGCTGGTCTTT---TGACCGGTCTACTCATCGT--CGCGAGGCCAACATCGTCTGGGCCCGCTGGATAAGA-CCTAAGGAATGTAGCTTCCCTC----GGGAAGTGTTATAGCCTGTGGTG--ATGCAGCGCGGCTCGGGCGAGGTCCGCGCTTC-GGCAAGGATGTTGGCGTAATGGTTGTCAGCGGCCCGTCTTGAAACACGGACCAAGGAGTCTAACATCTATGCGAGTGTTCGGGTGTCAAACCCCTACGCGTAATGAAAGTGAACGGAGGTGGGAA--GC--GC--AA--GCTGCACCATCGACCGATCCTGATGTCCTCGGATGGATTTGAGTAAGAGCATAGCTGTT-GGGACCCGAAAGATGGTGAACTATGCCTGAATAGGGTGAAGCCAGAGGAAACTCTG-GATT-ACTGA-------------GTGAGGG----------------------------------------------------------------------------------------------------CT---CAC-G---------------------CCCGACCTCC---------------------------------------------AACCC----T-TTGTGAACC---AACT-CTGTTGCTT-CGGGGGCGA--------------CCC-----CGCCAGTTTC------GGCGA-CG-----GCGCCCCCGGAGGTC----AT-C------AAACACTGCATCT------TTGCGTCGGAGTCT-----T--AAA-----GTAAATTT-AAAC---AAAACTTTCAACAACGGATCTCTTGGTTCTGGCATCGATGAAGAACGCAGCGAAATGCGATAAGTAATGTGAATTGCAGAATTCAGTGAATCATCGAATCTTTGAACGCACATTGCGCCCCGTGGTATTCCGCGGGGCATGCCTGTTCGAGCGTCAT-TT-CAC-CACTCAAGC-----------------CTCGCTTGGTATTGGGCGT-CGCGGT---------------TCCGCGCGCCTTAAAGT-CT---CCGGCT------------------GAGC-AGT-CCGT-CTCTA----AGCGTTG-----TGGCATATATT------------TCGCT----GAAGAG--TT-CGGGCGG-CT-T--TTGGCCGTTAAATCTTTCT------------C-AAGGTTGACAGAAGAAGGCAGCAAGTGCAAAAGCAGGTGTCAGTCAAGTGCTCAACAGATACACATATGCTT-------CGACGCTCAGTCATTTGCGGAGAACGAACACTCCCATCGGGCGAGATGGCAAGATCGCCAAGCCTCGACAACTTCACAACACGCACTGGGGCCTCGTATGTCCGGCAGAAACGCCAGAAGGACAAGCTTGCGGCCTTGTGAAGAATTTGTCTTTGATGTGCTACGTCACCGTTGGTACGCCTGCAGACCCGTTGATCGACTTCATGCGACAACGCGGGATGGATCTGCTGGAGGAATATGACCCGGTACTGAATCCAAAGTCGACCAAGGTCTTCCTCAATGGTACTTGGGTTGGTGTACACAAGAACGCTGGTCAACTCACTGACATGATGCGCAATCTTCGAAGGAAGGGTGTTCTGAGCTTTGAGGTGACCATCATTCGTGATGTGAGAGAACGCGAGATCAAGATCTTCACCGACGCTGGCCGAGTGTGTCGACCATTGTTCGTCGTCGAGACTGATCCCAAGTCCCCCAACAACGGCAACCTCGTTCTACAGCGGGAGCACTGCCAGAAACTCGCGGACGATCAAAACATCCTCGC-------------CGAACTCACAGGCGTGAGTGAAGAGGAGCGAGAAAACACCATCTTTGGCTGGAAGGGTCTCGTTGACAAAGGTGTCGTCGAGTACCTGGATGCTGAGGAAGAGGAGACCGCC------ATGATCATCATGACTCCAGAAGACCTTGAAGAGCACAAGCTGATGCGACA---------AGGTGTGCCAATGGAGGACACGAG--------AGCGGATCCTCATCGGCGCATC
>Clarohilum_henningsii_MF951152_1_NA
AAATTTGAAATCTGGCGC-----AAGCCCGAGTTGTAATTTGTAGAGGATGCTTCTGGCCAGCGGCCGTTCTAAGTTCCTTGGAACAGGACGTCATAGAGGGTGAGAATCCCGTATGTGACCGG--CGCGCAG-CCTTTACGTAGCTCCTTCGACGAGTCGAGTTGTTTGGGAATGCAGCTCTAAATGGGAGGTAAATTTCT-TCTAAAGCTAAATACCGGCCAGAGACCGATAGCGCACAAGTAGAGTGATCGAAAGATGAAAAGCACTTTGGAAAGAGAGTTAAAAAGCACGTGAAATTGTTGAAAGGGAAGCGCTTGCAACCAGACTTCGTAGCGA-TGTTCCGCCGGTCTTC---CGACCGGTCTACTCATCGT--CGCGAGGCCAACATCGTCTGGGCCCGCTGGATAAGA-CCTAAGGAATGTGGCTTCCCTC----GGGAAGTGTTATAGCCTGTGGTG--ATGCAGCGCGGCTCGGGCGAGGTCCGCGCTTC-GGCAAGGATGTTGGCGTAATGGTTGTCAGCGGCCCGTCTTGAAACACGGACCAAGGAGTCTAACATCTATGCGAGTGTTCGGGTGTCAAACCCCTACGCGTAATGAAAGTGAACGGAGGTGGGAA--GC--GC--AA--GCTGCACCATCGACCGATCCTGATGTCCTCGGATGGATTTGAGTAAGAGCATAGCTGTT-GGGACCCGAAAGATGGTGAACTATGCCTGAATAGGGTGAAGCCAGAGGAAACTCTG-GATT-ACTGA-------------GTGAGGG----------------------------------------------------------------------------------------------------CT---CAC-G---------------------CCCGACCTCC---------------------------------------------AACCC----T-TTGTGAACC---AACT-CTGTTGCTT-CGGGGGCGA--------------CCC-----CGCC-GTTTC------GGCGA-CG-----GCGCCCCCGGAGGTC----AT-C------AAACACTGCATCT------TTGCGTCGGAGTCT-----T--GAA-----GTAAATTT-AAAC---AAAACTTTCAACAACGGATCTCTTGGTTCTGGCATCGATGAAGAACGCAGCGAAATGCGATAAGTAATGTGAATTGCAGAATTCAGTGAATCATCGAATCTTTGAACGCACATTGCGCCCCGTGGTATTCCGCGGGGCATGCCTGTTCGAGCGTCAT-TT-CAC-CACTCAAGC-----------------CTAGCTTGGTATTGGGCGT-CGCGGT---------------TCCGCGCGCCTTAAAGT-CT---CCGGCT------------------GAGC-AGT-TCGT-CTCTA----AGCGTTG-----TGGCATATCTT------------TCGCT----GAAGAG--TT-CGGACGG-CT-T--TTGGCCGTTAAATCTTTCT------------C-AAGGTTGAC------------------------------------------------------------------------------------------------AATACTCCCATTGGCCGTGATGGCAAAATCGCCAAGCCTCGACAACTTCACAACACGCATTGGGGTCTTGTTTGTCCTGCAGAAACGCCAGAAGGACAGGCTTGCGGTCTGGTCAAGAACTTGTCCCTAATGTGTTACGTCACCGTCGGTACGCCTGCAGAACCGCTGATCGATTTCATGCGACAGCGTGGCATGGACCTACTAGAGGAGTATGACCCTGTACTGAACCCAAAGTCGACCAAGGTCTTCCTTAACGGTACGTGGGTCGGTGTACACAAGAACGCCGGCCAGCTCACCGAGATGATGCGCAACCTACGACGGAAGGGTGTTCTCAGCTTTGAGGTGACTATCATCCGTGACGTTAGAGAACGCGAGATCAAGATCTTCACTGACGCTGGTCGGGTGTGTCGGCCATTGTTTGTTGTCGAGAACGATCCAAAATCACCCAACAACGGCAACCTCGTCCTACAACGGGAGCACTGCCAAAAACTAGCAGATGATCAAAACATTCTTGC-------------CGACCTGGTAGGCGTGACCGAAGAAGAGCGGGAGACCCTGATCTTCGGCTGGAAGGGTCTCGTCGACAAAGGTGTTGTCGAATATCTGGATGCAGAGGAAGAGGAAACTGCC------ATGATCATTATGACACCGGAAGACCTCGAAGAGCACAAACTGATGCGACA---------AGGCGTGCCAATGGAGGACACGAG--------AGCTGATCCTCATCGGCGCATC
>Clypeosphaerella_quasiparkii_KF902128_1_CBS_123243
AAATTTGAAATCTGGCGC-----AAGCCCGAGTTGTAATTTGTAGAGGATGCTTCTGGGTAGCGGCCGGTCTAAGTTCCTTGGAACAGGACGTCATAGAGGGTGAGAATCCCGTATGTGACTGG--CCCGCAC-CCTCCACGTAGCTCCTTCGACGAGTCGAGTTGTTTGGGAATGCAGCTCTAAATGGGAGGTAAATTTCT-TCTAAAGCTAAATACCGGCCAGAGACCGATAGCGCACAAGTAGAGTGATCGAAAGATGAAAAGCACTTTGGAAAGAGAGTTAAACAGCACGTGAAATTGTTGAAAGGGAAGCGCCCGCAACCAGACTTCGCGGCGG-TGTTCCACCGGTCTTC---TGACCGGTCTACTCTCCGT--CGTGAGGCCATCATCGTCTGGGGCCGCCGGATAAGA-CTTAAGGAATGTAGCACCCCCTC--GGGGGTGTGTTATAGCCTTCTGTG--ATGCGGCGAGTCCCGGGCGAGGTCCGCGCTTC-GGCAAGGATGATGGCGTAATGGTTGTCGGCGGCCCGTCTTGAAACACGGACCAAGGAGTCTAACATCTATGCGAGTGTTCGGGTGTCAAACCCCTACGCGTAATGAAAGTGAACGGAGGTGGGAG---C--TT--TC--GGCGCACCATCGACCGATCCTGATGTCCTCGGATGGATTTGAGTAAGAGCATAGCTGTT-GGGACCCGAAAGATGGTGAACTATGCCTGAATAGGGTGAAGCCAGAGGAAACTCTG-GATT-ACTGA-------------GTGAGGG----------------------------------------------------------------------------------------------------CTC-ACG------------------------CCCGACCTCC---------------------------------------------AACCC----T-TTGTGAACC---AAACTTTGTTGCTT-CGGGGGCGA--------------CCC-----TGCC-ATCG---------AGT-TG----GGCGCCCCCGGAGGTC----AT-C------AAACTCTGCATCT------TTGCGTCGGAGTA---------CAA-----GTT-AATT-AAAC---AAAACTTTCAACAACGGATCTCTTGGTTCTGGCATCGATGAAGAACGCAGCGAAATGCGATAAGTAATGTGAATTGCAGAATTCAGTGAATCATCGAATCTTTGAACGCACATTGCGCCCTTTGGTATTCCGAAGGGCATGCCTGTTCGAGCGTCAT-TT-CAC-CACTCAAGC-----------------CTCGCTTGGTATTGGGCGT-CGCGGT---------------TCCGCGCGCCTTAAAGT-CT---CCGGCT------------------GAGC-TGT-CCGT-CTCTA----AGCGTTG-----TGATAC--AT-----------ATTCGCT----TCGGAG--TG-CGGGCGG--T-C--GCGGCCGTTAAATCTTTCA-----------C--AAGGTTGACAGAAGAAGGCCTCTTCGTCAAAAGCAGGTGTCAGTCAAGTGCTGAATCGATACACATACGCTT-------CGACTCTCAGTCACTTGCGGAGAACGAACACTCCGATTGGTCGCGATGGCAAAATTGCCAAGCCGAGACAACTGCACAACACCCACTGGGGTCTTGTGTGTCCAGCAGAGACGCCCGAAGGACAGGCTTGTGGCTTAGTCAAGAACTTGTCTCTCATGTGCTACGTTACGGTCGGCACGCCTGGCACGCCTCTGATTGATTTCATGCGGCAGCGAGGAATGGACCTGCTTGAGGAGTACGACCCTGTGATGAATCCTGGAGCGACGAAAGTCTTCCTAAACGGCACATGGGTTGGTGTCCACCGCAATGCGGGTCACTTGACGGATACTCTACGCTCGCTGCGAAGAAAGGGCCTTCTCAGTTTCGAGGTCACGATCATTCGAGACGTCAGAGAGCGCGAGATTAAGGTGTTCACAGACGCTGGCCGAGTGTGCCGACCGCTGTTCGTGGTCGATAACAAGCCAGAGTCCGAAAATCGCGGTAGCCTGGTTCTGAACCAAGACCATCTGGCCAAGCTTCAAAACGACTTGGAGATCATGCA-------------GAGCCTGGAAGGCGTTAGCGAAGAAGAGCGAGAGCAGCATGTCTTCGGATGGAAGGGCCTGATCGATTCCGGAGTCGTAGAGTATCTCGATGCAGAAGAAGAAGAGACTGCC------ATGATCAGCATGACGCCCGATGATCTTGAAGAGCACAAAGCTTTACGCTC---------AGGCAACACCTATGAAGAGGCGAA--------AGACGACCCTCATCGACGTATT
>Collarispora_valgourgensis_JF951175_1_FP89
AAATTTGAAATCTGGCGC-----AAGCCCGAGTTGTAATTTGTAGAGGATGCTTCTGGCCAGCGGCCGTTCTAAGTTCCTTGGAACAGGACGTCATAGAGGGTGAGAATCCCGTATGTGACCGG--CGCGCAG-CCTTTACGTAGCTCCTTCGACGAGTCGAGTTGTTTGGGAATGCAGCTCTAAATGGGAGGTAAATTTCT-TCTAAAGCTAAATACCGGCCAGAGACCGATAGCGCACAAGTAGAGTGATCGAAAGATGAAAAGCACTTTGGAAAGAGAGTTAAAAAGCACGTGAAATTGTTGAAAGGGAAGCGCTTGCAACCAGACTTCGTAGCGA-TGTTCCGCTGGTCTTT---TGACCGGTCTACTCATCGT--CGCGAGGCCAACATCGTCTGGGCCCGCTGGATAAGA-CCTAAGGAATGTAGCTTCCCTC----GGGAAGTGTTATAGCCTGTGGTG--ATGCAGCGCGGCTCGGGCGAGGTCCGCGCTTC-GGCAAGGATGTTGGCGTAATGGTTGTCAGCGGCCCGTCTTGAAACACGGACCAAGGAGTCTAACATCTATGCGAGTGTTCGGGTGTCAAACCCCTACGCGTAATGAAAGTGAACGGAGGTGGGAA--GC--GC--AA--GCTGCACCATCGACCGATCCTGATGTCCTCGGATGGATTTGAGTAAGAGCATAGCTGTT-GGGACCCGAAAGATGGTGAACTATGCCTGAATAGGGTGAAGCCAGAGGAAACTCTG-GATT-ACTGA-------------GTGAGGG----------------------------------------------------------------------------------------------------CG---CAA-G---------------------CCCGACCTCC---------------------------------------------AACCC----T-TTGTGAACC---AACT-CTGTTGCTT-CGGGGGCGA--------------CCC-----CGCC-GTTTC------GGCGA-CG-----GCGCCCCCGGAGGTC----AT-C------AAACACTGCATCT------TTGCGTCGGAGTCT-----T--AAA-----GTAAATTT-AAAC---AAAACTTTCAACAACGGATCTCTTGGTTCTGGCATCGATGAAGAACGCAGCGAAATGCGATAAGTAATGTGAATTGCAGAATTCAGTGAATCATCGAATCTTTGAACGCACATTGCGCCCCGTGGTATTCCGCGGGGCATGCCTGTTCGAGCGTCAT-TT-CAC-CACTCAAGC-----------------CTAGCTTGGTATTGGGCGT-CGCGGT---------------TCCGCGCGCCTTAAAGT-CT---CCGGCT------------------GAGC-AGT-TCGT-CTCTA----AGCGTTG-----TGGCATATATT------------TCGCT----GAAGAG--TT-CGGACGG-CT-T--TTGGCCGTTAAATCTTTCT------------T-AAGGTTGACAGAAGAAGGCAGCAAGTGCAAAAGCAGGTGTCAGTCAAGTGCTGAACAGATACACATATGCTT-------CGACGCTCAGTCATTTGCGGAGAACGAACACTCCCATCGGCCGAGATGGCAAGATCGCAAAGCCTCGACAACTTCACAACACGCACTGGGGCCTCGTATGTCCGGCAGAAACGCCAGAAGGACAAGCTTGCGGTTTGGTGAAGAACTTGTCGTTGATGTGTTATGTTACAGTCGGTACGCCTGCAGATCCATTGATCGACTTCATGCGACAACGTGGCATGGATCTGCTGGAGGAGTATGATCCGGTCCTGAACCCGAAGTCGACCAAAGTCTTCCTCAACGGTACCTGGGTGGGTGTACACAAGAACGCTGGTCAACTCACTGACATGTTGCGCACTCTTCGGAGAAAGGGTGTTCTGAGCTTTGAGGTGACCATCATTCGGGACGTTCGAGAACGTGAGATCAAGGTCTTCACCGACGCTGGCCGAGTGTGTCGACCTTTGTTCGTGGTCGAGACTGATCCGAAATCGCCCAACAACGGCAACCTCGTTCTACAGCGGGAGCACTGCCAGAAACTAGCAGACGATCAAAACATTCTCGC-------------TGAATTGACAGGTGTCAGTGAAGAAGAGCGAGAGAATACTATTTTTGGCTGGAAGGGTCTCGTCGACAAGGGTGTCGTTGAGTACCTCGATGCTGAGGAAGAGGAGACCGCC------ATGATCATCATGACTCCAGAGGACCTTGAAGAGCACAAGCTGATGCGACA---------AGGTGTGCCAATGGAGGACACGCG--------TGCTGATCCTCATCGGCGCATC
>Comminutispora_agavaciensis_EU981286_1_CBS_619_95
AAATTTGAAATCTGGCGCCTTTGGCGTCCGAGTTGTAATTTGCAGAGGATGCTTCTGGGCAGCCGCCGGTCTAAGTTCCTTGGAACGGGACGTCATAGAGGGTGAGAATCCCGTATGCGACCGG--CCGGCAC-CCTCCACGTAGCTCCTTCGACGAGTCGAGTTGTTTGGGAATGCAGCTCTAAATGGGAGGTAAATGTCT-TCTAAAGCTAAATACCGGCCAGAGACCGATAGCGCACAAGTAGAGTGATCGAAAGATGAAAAGCACTTTGGAAAGAGAGTTAAAAAGCACGTGAAATTGTTGAAAGGGAAGCGCTTGCAACCAGACTTGCCCGCGG-TGTTCGGCCGGTCTCC---TGACCGGTTTACTCGCCGC--GTGCAGGCCAGCATCACTTGGGACCGTCGGACAAAC-CCCCGGTAATGTGGCTCTTC--------GGAGTGTTATAGACCGGGGCC--ATGCGACGAGTCCCGGGTGAGGTCCGCGCTTC-GGCTAGGATGCTGGCGTAATGGTTGTAAGCGGCCCGTCTTGAAACACGGACCAAGGAGTCTAACATCTATGCGAGTGTTCGGGTGTCAAACCCCTGCGCGTAATGAAAGTGAACGGAGGTGGGAA--GC--GC--AA--GCTGCACCATCGACCGATCCTGATGTCTTCGGATGGATTTGAGTAAGAGCATAGCTGTT-GGGACCCGAAAGATGGTGAACTATGCCTGAATAGGGTGAAGCCAGAGGAAACTCTG-GATT-ACAGA-------------GTTCCGG----------------------------------------------------------------------------------------------------CGT-CCGA-ACGG------------A-----CCCGACCTCC---------------------------------------------AACCCAA--TGTTGT-------CCGACCAAGTTGCCT-CGGGGGCGA--------------CCC-----CGCC-CTTTG------GGCGC-----GCGGGGCCCCCGGCGGACC---TCAC------AAACCCTGCGTTAA--ATCGTTCGTCCGAGTAC-----T--TTG-----ATTGAATC-ATAT--CAAAACTTTCAACAACGGATCTCTTGGTTCTGGCATCGATGAAGAACGCAGCGAAATGCGATAAGTAATGTGAATTGCAGAATTCAGTGAATCATCGAATCTTTGAACGCACATTGCGCCCCCTGGTATTCCGGGGGGCATGCCTGTTCGAGCGTCAT-TA-CACACAATCAAGC-----------------CTCGCTTGGTGTTGGAGGA-CGCGGTCC-------------GCCGCGCCTCTCGAAGC-CC---CCGGCC------------------GAGT-CTG-CCGT-CTCCC----AGCGTTG-----TGACAACACG-----------TTTCGCT----CCCGAGA----CGGCCCGACCTC--CGCGCCGTCAGACACGCCTTTT----TACAATCAAGGTTGACAGAAAAAGGCTGCCTCTTCGAAGGCCGGAGTCAGCCAGGTCCTCAATCGCTATACCTATGCCT-------CTACGCTCTCCCATTTGAGGAGGACCAACACTCCTATCGGCCGGGATGGCAAAATCGCAAAACCGCGCCAGCTGCACAACACTCACTGGGGCCTAGTCTGCCCAGCAGAAACTCCCGAGGGCCAAGCTTGTGGTCTTGTCAAGAACCTGAGCCTGATGTGCTACGTCTCCGTAGGAACGCCCGGACATCCACTGGTGGATTTCATGCGCCAGAACAACATGGAGCTGCTAGAAGAGTACGACCCTGTACTGAGTCCGAACGCGACGAAAGTCTTCGTCAACGGTGTCTGGGTCGGCGTGCACAGAAATGCAACGCAGCTCATGAGCGTCCTGCAAGATATTCGTCGCAAAGGCTTGATTCAGTACGAAACGACTATGCTACGCGATGTCCGGGAGCGCGAGATCAAAATCTTCACGGACGCTGGCAGAGTCATGCGTCCGCTCTTCGTCGTCAACAACGACCCGACTTCCGCAGAGAATGGCTCTCTCGTGCTCAATCAGGAACACGTACAGCGTCTGAGGGATGATCAGCTTCTA-------------------GACCTGAGCCAGTACAGCGACGAAGAAAGGGCACAGGTGCAATTCGGTTGGAAAGGGCTGGTCAGTAACGGCGTGGTGGAGTATCTCGACGCTGAGGAGGAGGAGACGGCC------ATGATCACAATGACGCCTGAGGATTTGGAAGATCATCGACGTGTCCGCCT---------TGGCGGTGGTTCCGAAGACGCAAG--------GCTCGACCCTCACGCGCGCATT
>Conidiocarpus_asiaticus_JN832612_1_NA
AGATTTGAAATCTGGCGTCTTTGGCGTCCGAGTTGTAATCTGTAGAGGATGCTTTTGGGTAGCCACCGGTCTAAGTCCCCTGGAACGGGGCGTCACAGAGGGTGAGAATCCCGTATGTGACCGG-AAGGGCGC-CCTCTACATAGCTCCTTCGACGAGTCGAGTTGTTTGGGAATGCAGCTCTAAATGGGAGGTAAATTCCT-TCTAAAGCTAAATACCGGCCAGAGACCGATAGCGCACAAGTAGAGTGATCGAAAGATGAAAAGCACTTTGGAAAGAGAGTTAAAAAGCACGTGAAATTGTTGAAAGGGAAGCGCTTGCAACCAGACTTGTTGGCGG-TGTTCCGCCGGTCTTC---TGACCGGTTTACTCACCGT--CTGCAGGCCAGCATCATCTGGGGCCGCTGGATAAAAGCGAGGGGAATGTGGCTCCCCC------GGGAGTGTTATAGCCCCTCGTGCAATACAGCGAGCCTCGGGTGAGGTCCGCGCTTC-GGCTAGGATGCTGGCGTAATGGTCGTAAGCGGCCCGTCTTGAAACACGGACCAAGGAGTCTAACATCTATGCGAGTGTTTGGGTGTCAAACCCCTACGCGTAATGAAAGTGAACGGAGGTGGGAG--CC--TT--AG--GGTGCACCATCGACCGATCCTGATGTCTTCGGATGGATTTGAGTAAGAGCATAGCTGTT-GGGACCCGAAAGATGGTGAACTATGCCTGGATAGGGTGAAGCCAGAGGAAACTCTG-GATT-AACGA-------------GTTAGGG----------------------------------------------------------------------------------------------------CCT-CCGT-GT--------------------CCG-ACCTCC---------------------------------------------AACCC----T-CT-TGTATCGAAAAACCTCGTTGCCT-CGGGGGCGG--------------CCC-----TGCC-----------TCACGG------CGGGCACCCCGGAGGACC---ACTT------AAACACTGCATTTC---AATGTCGTCTGAGTAAAGA-------------TTTAAATG-AAAT--CAAAACTTTCAACAACGGATCTCTTGGTTCTGGCATCGATGAAGAACGCAGCGAAATGCGATAAGTAATGTGAATTGCAGAATTCAGTGAATCATCGAATCTTTGAACGCATATTGCGCCCCTTGGTATTCCTTGGGGCACACCTGTTCGAGCGTCAT-TT-CAC-CAATCAAGC-----------------CTCGCTTGGTGTTGGGCGA-TGCG--------------CAAGCCGCACGCCTCAAATG-CC---CCGGCC------------------GAGC-AGT------C--------------------------------------------------------------------------------------------------------------------------------------------------------------------------------------------------------------------------------------------------------------------------------------------------------------------------------------------------------------------------------------------------------------------------------------------------------------------------------------------------------------------------------------------------------------------------------------------------------------------------------------------------------------------------------------------------------------------------------------------------------------------------------------------------------------------------------------------------------------------------------------------------------------------------------------------------------------------------------------------------------------
>Coremiopassalora_eucalypti_GU253860_1_CBS_111318__CPC_1457
AAATTTGAAATCTGGCGC-----AAGCCCGAGTTGTAATTTGTAGAGGATGCTTCTAGGTAGCGGTCGGTCTAAGTTCCTTGGAACAGGACGTCATAGAGGGTGAGAATCCCGTATGTGATTGA--CTTGCAC-CTTCTACGTAGCTCCTTCGACGAGTCGAGTTGTTTGGGAATGCAGCTCTAAATGGGAGGTAAATTTCT-TCTAAAGCTAAATACCGGCCAGAGACCGATAGCGCACAAGTAGAGTGATCGAAAGATGAAAAGCACTTTGGAAAGAGAGTTAAAAAGCACGTGAAATTGTTGAAAGGGAAGCGCCTACAACCAGACTTTGCGGCAG-TGTTCCGCCGGTCTTC---TGACCGGTCTACTCTCTGT--CGTGAGGCCATCATCGTCTGGGCCCGCCGGATAAGA-CCTAAGGAATGTAGCTACCTTC----GGGTAGTGTTATAGCCTTTGGTG--ATGCGGCGAGGCTCGGGCGAGGTCCGCGCTTC-GGCAAGGATGATGGCGTAATGGTTGTCGGCGGCCCGTCTTGAAACACGGACCAAGGAGTCTAACATCTATGCGAGTGTTCGGGTGTCAAACCCCTACGCGTAATGAAAGTGAACGGAGGTGGGAA---C--TT--TT--TGTGCACCATCGACCGATCCTGATGTCCTCGGATGGATTTGAGTAAGAGCATAGCTGTT-GGGACCCGAAAGATGGTGAACTATGCCTGAATAGGGTGAAGCCAGAGGAAACTCTG-G------------------------------------------------------------------------------------------------------------------------------------------------------------------------TC---------------------------------------------CACCC----T-TTGTGAACC---AAAC-TTGTTGCTT-CGGGGGCGA--------------CCC-----TGCCGGCATT-----CGTCAG-CG----GGCGCCCCCGGAGGCC----AT-C------AAACACTGCATCT------ATGCGTCGGAGTT---------TAA-----ATTCAATT-AAAC---AAAACTTTCAACAACGGATCTCTTGGTTCTGGCATCGATGAAGAACGCAGCGAAATGCGATAAGTAATGTGAATTGCAGAATTCAGTGAATCATCGAATCTTTGAACGCACATTGCGCCCTTTGGTATTCCGAAGGGCATGCCTGTTCGAGCGTCAT-TT-CAC-CACTCAAGC-----------------CTGGCTTGGTATTGGACGT-CGCGGCT--------------TCCGCGCGTCTTAAAGT-CT---CCGGCT------------------GAGC-CAT-TCAT-CTCTA----AGCGTTG-----TGATAT------------TCTATTCGCT----TCTTGA--CGATGAACGGTTC-T--TCGGCCGTTAAATCTTC--------------T-CAAGGTGACAAAAGAAAGCAGCATCATCGAAAGCAGGTGTCAGTCAGGTGCTCAATCGATACACATACGCGT-------CCACACTCAGTCATTTAAGGCGGACGAATACGCCTATTGGTAGAGACGGCAAGATCGCCAAGCCAAGACAGCTTCACAATACCCACTGGGGACTTGTATGTCCGGCGGAAACGCCAGAAGGACAGGCTTGTGGTCTGGTCAAGAACTTGTCCTTGATGTGCTACGTTACAGTCGGCACACCAGGCACTCCACTGGTCGATTTCATGCGACAGCGTGGAATGGATCTTCTTGAAGAGTACGATCCGGTTGTAAATCCAAAGGCTACTAAGGTCTTCCTGAACGGCACATGGGTCGGCATACACCGTAACGCGGGTCATTTGACCGAAACACTGCGCTCACTGCGACGGAAAGGCTTGCTTTCGTTCGAAGTCACCATTATTCGTGATGTACGGGCACGCGAAATCAAAGTCTTCACTGACGCAGGTCGGGTCTGCCGTCCTCTATTTGTGGTCGACAACAACATAAATTCAAAGAATAAGGGCAGTCTTGTGCTCAACCAGGATCATCTGGCCAAGCTTCAGCAAGACCAAGAGATCCTCAC-------------CCAGCTCGAAGGCGTCAGCGAAGAAGAGCGAGAGCAGCAAATCTTCGGCTGGAAAGGTCTCGTAGACAGCGGTGTCGTGGAGTACCTCGACGCCGAGGAGGAAGAAACTGCC------ATGATCATCATGACTCCAGAAGATCTTGAAGAACATAAAGCTCTGAAGTC---------TGGCCAAGCTCTCGACCCGGCACA--------GGACGATCCACATCGCAGAATA
>Cytostagonospora_martiniana_KF251657_1_CBS_135102
AAATTTGAAATCTGGCGC-----AAGCCCGAGTTGTAATTTGTAGAGGAKGCTTCTGGGCAGCGGCCGGTCTAAGTTCCTTGGAACAGGACGTCATAGAGGGTGAGAATCCCGTATGCGACTGG--CACGTAC-CCTCCACGTAGCTCCTTCGACGAGTCGAGTTGTTTGGGAATGCAGCTCTAAATGGGAGGTAAATTCCT-TCTAAAGCTAAATACCGGCCAGAGACCGATAGCGCACAAGTAGAGTGATCGAAAGATGAAAAGCACTTTGGAAAGAGAGTTAAAAAGCACGTGAAATTGTTGAAAGGGAAGCGCTTACAACCAGACTTCGTGGCGG-TGTTCCGCCGGTCTTC---TGACCGGTCCACTCGCCGC--CGCGAGGCCAGCATCGTCTGGGGCCGCCGGATAAGA-CCTTGGGAATGTAGCTTGCCTC----GGTAAGTGTTATAGCCCAGGGTG--ATGCGGCGTGTCCCGGGCGAGGTCCGCGCTTC-GGCAAGGATGCTGGCGTAATGGTTGTCAGCGGCCCGTCTTGAAACACGGACCAAGGAGTCTAACATCTATGCGAGTGTTCGGGTGTCAAACCCCTACGCGGAATGAAAGTGAACGGAGGTGGGAA--GC--GC--AA--GCTGCACCATCGACCGATCCTGATGTCCTCGGATGGATTTGAGTAAGAGCATAGCTGTT-GGGACCCGAAAGATGGTGAACTATGCCTGAATAGGGTGAAGCCAGAGGAAACTCTG-GATT-AAGAA-------------TTGAACAG----------------------------------------TGCCGTTGCGGCT-----------------------------------------GTGGGCCT-CCGG-GTCCCCTCCCGCATCGGCCGCTGCCTCTTCTA---------------------------------------------ACCCT----T-CTGTGAACC--ATAACCCAGTTGCTT-CGGGGGCGA--------------CCC-----CGCC-TTTCC------GGCGG-TG-----GTGCCCCCGGTGGCCCCC-AT-C------GAACCCTGCATCT-----CTTGCGTCGGAGTCT-----T--GAA-----GAAATTT--GAAC---AAAACTTTCAACAACGGATCTCTTGGTTCTGGCATCGATGAAGAACGCAGCGAAATGCGATAAGTAATGTGAATTGCAGAATTCAGTGAATCATCGAATCTTTGAACGCACATTGCGCCCCGTGGTATTCCGCGGGGCATGCCTGTTCGAGCGTCAT-TT-CAC-CACTCAAGC-----------------CTAGCTTGGTATTGGGCGC-CGCGGCTCCG-----------GCCGCGCGCCTCAAAGT-CT---CCGGCT------------------GAGC-AGT-CCGT-CTCTG----AGCGTTG-----TGACACAT-------------TTTCGCT----AGGGAG--TA-CGGGTCT-GCGC--GCGGCCGTTAAACCTCTAT------------CACAGG-TGACAGAAAAAAGCCGCGAGCTCGAAAGCCGGGGTCAGTCAGGTGCTGAATCGATACACATACGCAT-------CCACACTCAGTCACTTGCGAAGAACAAATACTCCGATCGGTAGAGATGGCAAGATTGCCAAACCTCGGCAGCTTCACAACACTCACTGGGGTCTCGTCTGTCCTGCGGAAACGCCAGAAGGCCAGGCTTGCGGACTTGTGAAGAATTTGTCGCTGATGTGCTACGTTACAGTGGGTACGCCTGCGCATCCCATCATTGAATTCATGCGGTCGCGTGGAATGGAACTTCTCGAAGAGTATGATCCCGTTCTGAATCCCAAAGCCACCAAGGTATTCGTCAACGGCACATGGGTGGGCGTGCACCGTATCGCCGGCGCCCTTATCGATACCCTGCGAAGCATTCGGAGAAAGGGTACGCTGAGCTTCGAGGTCACCATTATCCGCGATGTGCGAGAGCGCGAAATCAGAATCTTTACGGACGCAGGACGAGTATGTCGCCCGCTCTTTGTTGTCGAGACAGATCCACGGTCGGCAAACAACGGCAGTCTCGTCTTGAAGCAGGAGCATGTCGCGAGGCTTCATCGCGACCAAGAACAGCTCGG-------------GATGCTGGAAGGTGTCAGCGAAGAAGAGCGAGAGAAGAAGATCTTCGGCTGGACCGGCCTGGTCAATGCCGGTGTTGTCGAGTATCTCGACGCGGAAGAAGAAGAAACTGCC------ATGATTACCATGAGTCCGGAAGATCTGGAGGAGCACAAATCCATGCGGCG---------CGGAGAAGTCTTCGAGGGAGCCAAC-----AGTGGTGATCCTCATAGGCGAATC
>Davidiellomyces_juncicola_MN567659_1_NA
AAATTTGAAATCTGGCGTCTACGGCGTCCGAGTTGTAATTTGTAGAGGATGCTTCTGGGCAGCCACCGGTCTAAGTTCCTTGGAACAGGACGTCATAGAGGGTGAGAATCCCGTATGCGACCGG-ACAGGCGC-CCTCCACGTAGCTCCTTCGACGAGTCGAGTTGTTTGGGAATGCAGCTCTAAATGGGAGGTAAATTTCT-TCTAAAGCTAAATACCGGCCAGAGACCGATAGCGCACAAGTAGAGTGATCGAAAGATGAAAAGTACTTTGGAAAGAGAGTTAAAAAGCACGTGAAATTGTTGAAAGGGAAGGGTTTGCAACCAGACTTGCTCGCGG-TGTTCCGCCGGTCTTT---TGACCGGTCTATTCGCCGCG-TTGCAGGCCAGCATCGTCTGGGGCCGCCGGATAAGA-CTTTGGGAATGTAGCTCCCTC------GGGAGTGTTATAGCCCTTTGTG--ATGCGGTGAGTCCCGGGCGAGGTCCGCGCTTC-GGCTAGGATGCTGGCGTAATGGTTGTAAACCGCCCGTCTTGAAACACGGACCAAGGAGTCTAGCATCTATGCGAGTGTTCGGGTGTCAAACCCCTACGCGTAATGAAAGTGAACGGAGGTGGGAA--CT--TT---T--TGTGCACCATCGACCGATCCTGATGTCTTCGGATGGATTTGAGTAAGAGCATAGCTGTT-GGGACCCGAAAGATGGTGAACTATGCCTGAATAGGGTGAAGCCAGAGGAAACTCTG-GATT-ATTAT-------------GCGAGATGCTGCTGCACGCCACGTGGACGTCAACATCCCATTCGGTTGGGGGGCGCGAGCGGGGTTCAGAAGATGCAGCCAGCTATTCCCTGTA--CAAAACGCCTGCCT-TCGG-GTGGGAG---------------GCCGATTCGT-----CGAGTCCCGGGG---------TCTAGTGGATCTTCAT---CACCC----T-TTGTTG-TC---AGACTCTGTTGCCT-CGGGGGCGA--------------CCC-----TGCC-TT--G---ATTGGCTTGTG---GGGGACCCCCGGCGGACATT-AACCA-----AACTCTTGCGTATC---TTTGTCGTCTGAGTGATTA-------------TACAAATC-AAAT--TAAAACTTTCAACAACGGATCTCTTGGTTCTGGCATCGATGAAGAACGCAGCGAAATGCGATAAGTAATGTGAATTGCAGAATTCAGTGAATCATCGAATCTTTGAACGCACATTGCGCCCCTTGGTATTCCGGGGGGCATGCCTGTTCGAGCGTCAT-TT-CAC-CACTCAAGC-----------------CTCGCTTGGTATTGGGCGA-CGCGGTCC-------------GCCGCGCGCCCCAAATC----GACCGGCT------------------GGGT-CGA-TCGTCCCCTC----AGCGTTG-----TGGTTTAT----------CTAAATCGCT----AAAGGGT-TGTCGGTCGG--T----CACGCCGTGAAACAAACCA-------ATTTTTAAAGGTTGAC---------------------------------------------------------------------------------------------------------------------------------------------------------------------------------------------------------------------------------------------------------------------------------------------------------------------------------------------------------------------------------------------------------------------------------------------------------------------------------------------------------------------------------------------------------------------------------------------------------------------------------------------------------------------------------------------------------------------------------------------------------------------------------------------------------------------------------------------------------------------------------------
>Deightonomyces_daleae_MF951155_1_NA
AAATTTGAAATCTGGCGC-----AAGCCCGAGTTGTAATTTGTAGAGGATGCTTCTGGCCAGCGGCCGTTCTAAGTTCCTTGGAACAGGACGTCATAGAGGGTGAGAATCCCGTATGTGACCGG--CGCGCAG-CCTTTACGTAGCTCCTTCGACGAGTCGAGTTGTTTGGGAATGCAGCTCTAAATGGGAGGTAAATTTCT-TCTAAAGCTAAATACCGGCCAGAGACCGATAGCGCACAAGTAGAGTGATCGAAAGATGAAAAGCACTTTGGAAAGAGAGTTAAAAAGCACGTGAAATTGTTGAAAGGGAAGCGCTTGCAACCAGACTTCGTAGCGG-TGTTCCGCCGGTCTTC---TGACCGGTCTACTCATCGT--CGCGAGGCCAACATCGTCTGGGACCGCTGGATAAGA-CCTAAGGAATGTAGCTTCCCTC----GGGAAGTGTTATAGCCTGTGGTG--ATGCAGCGTGTCTCGGGCGAGGTCCGCGCTTC-GGCAAGGATGTTGGCGTAATGGTTGTCAGCGGCCCGTCTTGAAACACGGACCAAGGAGTCTAACATCTATGCGAGTGTTCGGGTGTCAAACCCCTACGCGTAATGAAAGTGAACGGAGGTGGGAA--GC--GC--AA--GCTGCACCATCGACCGATCCTGATGTCCTCGGATGGATTTGAGTAAGAGCATAGCTGTT-GGGACCCGAAAGATGGTGAACTATGCCTGAATAGGGTGAAGCCAGAGGAAACTCTG-GATT-ACTGA-------------GTGAGGG----------------------------------------------------------------------------------------------------GGC--AAC-C---------------------CCCGACCTCC---------------------------------------------AACCC----T-TTGTGAACC---AACT-CTGTTGCTT-CGGGGGCGA--------------CCC-----CGCC-GTTTC------GGCGA-CG-----GCGCCCCCGGAGGTC----AT-C------AAACACTGCATCT------ATGCGTCGGAGTCT-----T--AAA-----GTAAATTT-AAAC---AAAACTTTCAACAACGGATCTCTTGGTTCTGGCATCGATGAAGAACGCAGCGAAATGCGATAAGTAATGTGAATTGCAGAATTCAGTGAATCATCGAATCTTTGAACGCACATTGCGCCCCGTGGTATTCCGCGGGGCATGCCTGTTCGAGCGTCAT-TT-CAC-CACTCAAGC-----------------CTAGCTTGGTATTGGGCGT-CGCGGT---------------TCCGCGCGCCTTAAAGT-CT---CCGGCT------------------GAGC-AGT-TCGC-CTCTA----AGCGTTG-----TGGCATATATT------------TCGCT----GAAGAG--TA-CGGACGG-CT-T--CTGGCCGTTAAATCTTTAT-----------TC-AAGGTTGACAGAAGAAGGCTGCAAGTGCCAAGGCTGGCGTCAGCCAAGTGCTGAACAGATACACTTACGCTT-------CGACGCTGAGTCATTTACGGCGGACAAACACACCCATCGGTCGCGATGGTAAAATCGCGAAACCTCGACAGCTCCACAACACGCATTGGGGTCTTGTTTGCCCAGCAGAAACACCGGAAGGTCAAGCTTGCGGTCTGGTGAAGAACTTGTCCCTTATGTGCTATGTCACAGTCGGTACACCTGCTGGTCCGCTGGTTGACTTCATGCGACAGCGAGGCATGGACTTACTTGAGGAGTACGATCCAGTCATGAATCCGAAGTCGACAAAGGTCTTCCTCAACGGTACTTGGGTTGGTGTACACAAAAATGCCGGCCAGCTGACAGACATGCTCAAGAGCCTGCGGAGGAAGGGTGTGCTCAGCTTCGAAGTCACCATCATTCGTGACGTACGTGAGCGCGAAATCAGGATCTTCACAGACGCTGGTCGTGTGTGCCGGCCGCTGTTCGTGGTCGACACAGATCCAAAGTCGCCAAACAATGGCAGCCTGGTCTTGCAACGAGAACATTGCGAAAAGCTGTTACAAGACGCCGACATCCTTGC-------------ACAGCTCGAAGGTGCCAGCGAAGAAGACCGAGAGCAACGCATCTTCGGATGGAAGGGTCTGGTCGATAGGGGTGTTGTCGAATACCTCGACGCCGAGGAGGAAGAGACCGCC------ATGATCATCATGACACCTGATGACCTCGAAGAGCACAAGCTCATGCGACA---------AGGCATCCCCATCGAAGATACGAA--------GGCTGACCCACACAAGCGGATC
>Distocercospora_pachyderma_MF951156_1_NA
AAATTTGAAATCTGGCGC-----AAGCCCGAGTTGTAATTTGGAGAGGATGCTTCTGGGTAGCGGCCGGTCTAAGTCCCTTGGAACAGGGCGTCACAGAGGGTGAGAATCCCGTCCGTGACCGG--CCCGCAC-CCTCCCCGTAGCTCCTTCGACGAGTCGAGTTGTTTGGGAATGCAGCTCTAAATGGGAGGTAAATTTCT-CCTAAAGCTAAATACCGGCCAGAGACCGATAGCGCACAAGTAGAGTGATCGAAAGATGAAAAGCACTTTGGAAAGAGAGTTAAACAGCACGTGAAATTGTTGAAAGGGAAGCGCCCGCGACCAGACTTTGCGGCGG-TGTTCCGCCGGTCTTC---TGACCGGTCCACTCGCCGC--CGCGAGGCCATCATCGTCTGGGGCCGCCGGATAAGA-CGGGGGGAATGTAGCACCCTCC----GGGGTGTGTTATAGCCCCCCGTG--ATGCGGCGCGCCTCGGGCGAGGTCCGCGCTTC-GGCAAGGATGATGGCGTAATGGTCGTCGGCGGCCCGTCTTGAAACACGGACCAAGGAGTCTAACATCTATGCGAGTGTTTGGGTGTCAACCCCGGACGCGCAATGAAAGTGAACGGAGGTGGGAG--CT--TC------GGCGCACCATCGACCGATCCTGATGTCCTCGGATGGATTTGAGTAAGAGCATAGCTGTT-GGGACCCGAAAGATGGTGAACTATGCCTGGATAGGGTGAAGCCAGAGGAAACTCTG-GATT-ACCGA-------------GCGAGGGC---------------------------------------G-----------------------------------------------------------CCC------G---------------------CCCGACCTCC---------------------------------------------CACCC----C-CTGTGAACC-----GCCTCGTTGCTT-CGGGGGCGA--------------CCC-----TGCC-GCCCG----------G-CG----GGCGCCCCCGGAGGCCCAT-CTCG------CAACGCTGCATCT------GTGCGTCGGAGTCG-----C----------AGTCAATG-AATT---AAAACTTTCAACAACGGATCTCTTGGTTCTGGCATCGATGAAGAACGCAGCGAAATGCGATAAGTAATGTGAATTGCAGAATTCAGTGAATCATCGAATCTTTGAACGCACATTGCGCCCTTTGGTATTCCGAAGGGCATGCCTGTTCGAGCGTCAT-TG-CAC-CCCTCAAGC-----------------CTCGCTTGGTCTTGGGCGT-CGCGGCC--------------CCCGCGCGCCCCAAAGT-CC---CCGGCC------------------GAGC-CGT-CCGC-CTCGA----AGCGTTG-----TGACACCGCA-----------ACTCGCT----TGGGGGG----CGGGCCG--C-C--CCGGCCGTTAAGCCACGTC----------GTCTATGGTTGACAGAAGAAAGCCTCGTCATCAAAAGCAGGCGTCAGTCAGGTGCTCAATCGATACACCTACGCTT-------CGACACTCAGTCACTTGCGAAGGACAAACACGCCCATTGGCCGTGATGGAAAGATTGCCAAGCCACGCCAATTGCACAACACTCATTGGGGCCTCGTCTGTCCTGCAGAGACTCCCGAAGGGCAAGCCTGTGGCTTGGTGAAGAATCTCTCCCTCATGTGTTACGTTACCGTTGGCACTCCAGCGTTTCCACTTATTGATTTCATGCGACAGAGAGGTATGGACCTTCTTGAAGAGTACGACCCTGTGATGAATCCTGGAGCGACCAAGGTCTTCCTGAACGGCACGTGGGTCGGAGTCCACCGAAATGCAGGTCATTTGACCGACACCCTGCGCTCGCTTCGTAGAAAGGGTCTTCTCAGCTTCGAGGTTACTATCATTCGAGACGTGAGAGAACGCGAAATCAAGGTTTTCACCGACGCTGGGCGAGTCTGTCGACCATTGTTTGTTGTTGACAACAGATTAGACTCTGAGAATCGCGGTAGCCTGGTGCTGAATCAGGAGCACCTCGGCAAGCTGCAGAATGATTTGGAAATTATGCA-------------AAGCCTGGAGGGTGTCAGTGAAGAAGAGAGAGAGCAACACGTCTTCGGCTGGAAGGGACTGATCGACTCAGGCGTGGTGGAGTACCTCGATGCAGAGGAAGAGGAAACGGCG------ATGATCAGCATGACACCTGACGATTTAGAAGAGCACAAGGCTCTTCGCGC---------CGGCGTACCATACGAAGAAGCCAA--------GGATGATCCTCACCGGCGCATC
>Distomycovellosiella_brachycarpa_MF951158_1_NA
AAATTTGAAATCTGGCGC-----AAGCCCGAGTTGTAATTTGTAGAGGATGCTTCTGGCCAGCGGCCGTTCTAAGTTCCTTGGAACAGGACGTCATAGAGGGTGAGAATCCCGTATGTGACCGG--CGCGCAG-CCTTTACGTAGCTCCTTCGACGAGTCGAGTTGTTTGGGAATGCAGCTCTAAATGGGAGGTAAATTTCT-TCTAAAGCTAAATACCGGCCAGAGACCGATAGCGCACAAGTAGAGTGATCGAAAGATGAAAAGCACTTTGGAAAGAGAGTTAAAAAGCACGTGAAATTGTTGAAAGGGAAGCGCTTGCAACCAGACTTCGTAGCGA-TGTTCCGCTGGTCTTC---TGACCGGTCTACTCATCGT--CGCGAGGCCAACATCGTCTGGGCCCGCTGGATAAGA-CCTAAGGAATGTGGCTTCCCTC----GGGAAGTGTTATAGCCTGTGGTG--ATGCAGCGTGGCTCGGGCGAGGTCCGCGCTTC-GGCAAGGATGTTGGCGTAATGGTTGTCAGCGGCCCGTCTTGAAACACGGACCAAGGAGTCTAACATCTATGCGAGTGTTCGGGTGTCAAACCCCTACGCGTAATGAAAGTGAACGGAGGTGGGAA--GC--GC--AA--GCTGCACCATCGACCGATCCTGATGTCCTCGGATGGATTTGAGTAAGAGCATAGCTGTT-GGGACCCGAAAGATGGTGAACTATGCCTGAATAGGGTGAAGCCAGAGGAAACTCTG-GATT-ACTGA-------------GTGAGGG----------------------------------------------------------------------------------------------------CT---CAC-G---------------------CCCGACCTCC---------------------------------------------AACCC----T-TTGTGAACC---AACT-CTGTTGCTT-CGGGGGCGA--------------CCC-----CGCC-GTTTC------GGCGA-CG-----GCGCCCCCGGAGGTC----AT-C------AAACACTGCATCT------TTGCGTCGGAGTCT-----T--GAA-----GTAAATTT-AAAC---AAAACTTTCAACAACGGATCTCTTGGTTCTGGCATCGATGAAGAACGCAGCGAAATGCGATAAGTAATGTGAATTGCAGAATTCAGTGAATCATCGAATCTTTGAACGCACATTGCGCCCCGTGGTATTCCGCGGGGCATGCCTGTTCGAGCGTCAT-TT-CAC-CACTCAAGC-----------------CTAGCTTGGTATTGGGCGTCCGCGGT---------------TCCGCGCGCCTTAAAGT-CT---CCGGCT------------------GAGC-AGT-TCGT-CTCTA----AGCGTTG-----TGACATATATT------------TCGCT----GAAGAG--TT-CGGACGG-CT-T--TTGGCCGTTAAATCTTTCT------------C-AAGGTCGACAGAAGAAGGCAGCAAGTGCGAAAGCAGGTGTCAGTCAAGTGCTGAACAGATACACATATGCTT-------CGACACTCAGTCACTTGCGGAGAACAAATACTCCTATTGGTCGTGATGGCAAAATCGCCAAGCCTCGACAGCTGCACAACACGCATTGGGGTCTTGTCTGTCCGGCAGAAACGCCAGAAGGACAGGCTTGCGGTCTGGTGAAGAACTTGTCCCTCATGTGCTATGTTACCGTCGGTACGCCTGCAGAACCGTTGATTGATTTCATGCGACAGCGTGGCATGGACCTGCTGGAGGAGTACGACCCTGTGCTAAACCCAAAGTCGACCAAGGTCTTCCTCAACGGTACCTGGGTCGGCGTACACAAAAACGCTGGCCAGCTCACAGAGATGATGCGCAATCTTCGACGGAAAGGTGTGCTCAGTTTTGAGGTGACCATCATCCGTGACGTTAGAGAACGCGAGATCAAGATCTTCACCGATGCTGGTCGGGTGTGTCGGCCCTTGTTCGTCGTCGAGAACGATCCGAAATCACCCAACAACGGCAACCTCGTCTTACAGCGGGAGCACTGCCAGAAACTAGCAGACGACCAAAACATCCTTGC-------------CGACCTGGTAGGCGTGACCGAAGAGGAGCGAGAGACGTTGATCTTCGGCTGGAAAGGTCTCGTCGATAAAGGTGTTGTTGAGTATCTCGATGCTGAGGAGGAGGAGACTGCC------ATGATTATCATGACACCGGAAGATCTCGAAGAACACAAGCTGATGCGACA---------AGGTGTGCCAATGGAGGATACCAG--------AGCTGATCCTCATCGGCGCATC
>Dothidea_sambuci
AAATTTGAAAGCTGGCTT----ATGGCCCGCATTGTAATTTGTAGAGGATGCTTTTAGGCAGCCGCCGGTCTAAGTTCCTTGGAACAGGACGTCATAGAGGGTGAGAATCCCGTATGTGACCGGCTCTGGCAC-CTTATGTAAAGCTCCTTCGACGAGTCGAGTTGTTTGGGAATGCAGCTCTAAATGGGAGGTAAATTTCT-TCTAAAGCTAAATACTGGCGAGAGACCGATAGCGCACAAGTAGAGTGATCGAAAGATGAAAAGCACTTTGGAAAGAGAGTTAAAAAGCACGTGAAATTGTTGAAAGGGAAGCGCTTGCAATCAGACTTGGACTTGGCTGTTCAACAGGTCTTC---TGACCTGCCTATTCAGTCTT-GTCCAGGCCAGCATCAGTTTCGGCGGCCGGATAAAGGCTCTGGGAATGTGGCTTTCCCTTCGGGGGAAGTGTTATAGCCCAGGGTGTAATACGGCCAGCTGGGACTGAGGTCCGCGCTTC-GGCTAGGATGCTGGCGTAATGGTTGTAAGCGGCCCGTCTTGAAACACGGACCAAGGAGTCTAACATCTATGCGAGTGTTAGGGTGTCAAACCCTTACGCGTAATGAAAGTGAACGGAGGTGAGAA--CCCGCA--AG--GGTGCATCATCGACCGATCCTGATGTCTTCGGATGGATTTGAGTAAGAGCATAGCTGTT-GGGACCCGAAAGATGGTGAACTATGCCTGAATAGGGTGAAGCCAGAGGAAACTCTG-GGTTGGGGGA-------------CCCGGGG----------------------------------------------------------------------------------------------------CAACCCGG-ACAA-------------TCCCCTTATACTTCC---------------------------------------------CACCC----T-TTGTTGTTATAACTACCTTGTTGCTT-TGGCGGGAC----CGTTCGGTCATCCGAGCGCACCAGTCTT----CGGACAGGTG----AGCGCCTGCCAGAGTCC---AACC------AAACTCTTGTTTTT-AACCAGTCGTCTGAG--------T-ATAAAA---TTTTAATT-AAAT--TAAAACTTTCAACAACGGATCTCTTGGTTCTCGCATCGATGAAGAACGCAGCGAAATGCGATAAGTAATGTGAATTGCAGAATTCAGTGAATCATCGAATCTTTGAACGCACATTGCGCCCCTTGGTATTCCGAGGGGCATGCCTGTTCGAGCGTCAT-TA-CAC-CACTCAAGC-----------------ACCGCTTGGTATTGGGCAT-CGTCCGCCGAA-------AGGCGGGCGTGCCTCGAAGA-CC---TCGGCG------------------GGGT-TTCTCCAA-CTTCG----GGCGTAG-----TAGAGTTAAA---------TCGAACGTC----TTATAAG--CTTGGTGGGACTCC--ATTGCCGTTAAACCTTTTA---------TTTTCTAGGTTGACAGAAAAAGGCCGCATCGGCCAAGGCTGGTGTGTCCCAGGTCTTGAACAGATATACATACGCCT-------CCACCCTTTCTCACTTGCGCCGCACAAATACCCCAATTGGCCGAGATGGCAAGATTGCCAAGCCCCGCCAACTACATAACACCCACTGGGGTCTCGTCTGTCCTGCCGAAACGCCCGAAGGTCAGGCTTGTGGGCTAGTCAAGAACCTGTCTCTCATGTGTTATGTCAGTGTCGGTACCCCCAGCGAGCCCATCATCGAATTCATGAACCAAAGAAACATGGAACTGCTCGAGGAGTACGAGCCCAAGAACAACCCGGATGCGACAAAGGTTTTTGTCAACGGTGTCTGGGTCGGTGTCCACAGAGATCCTGCTCAACTAGTCAAGGTTGTACAAAGCCTCAGAAGAAGCGGTACTATCTCTTTCGAGATCAGTTTGATTCGCGACGTACGTGATCGAGAGTTTAAAATCTTTACGGATGCCGGACGAGTCATGAGGCCGCTGTTCGTCGTAGACAACGACTCTACGAGCGAGCGCAGAGGTCACCTGGTCCTCGCCCGTTCAAACATTGAAAGGCTACAATCCGACAGGGAAATG-------------------GATCTCACCGGCCTGAGTGAGGAGGAGCGTGATGGCAGTATCTATGGCTGGAAGGGCCTGATCGGCGACGGTATCATCGAATATCTGGATGCCGAGGAAGAAGAGGCTGCT------ATGATCATCATGAGCCCCGAAGATCTGGACGAGCATCGTCAAGTGAGGGCT------GGTGCCCCGGCCTATGACGATGTTGG--------ACTAGACCCTCACAGGCGCTTC
>Dothistroma_pini_JX901823_1_CBS_116486
AAATTTGAAATCTGGCGC-----AAGCCCGAGTTGTAATTTGTAGAGGATGCTTCTGGCCAGCGGCCGTTCTAAGTTCCTTGGAACAGGACGTCATAGAGGGTGAGAATCCCGTATGTGACCGG--CGCGCAG-CCTTTACGTAGCTCCTTCGACGAGTCGAGTTGTTTGGGAATGCAGCTCTAAATGGGAGGTAAATTTCT-TCTAAAGCTAAATACCGGCCAGAGACCGATAGCGCACAAGTAGAGTGATCGAAAGATGAAAAGCACTTTGGAAAGAGAGTTAAAAAGCACGTGAAATTGTTGAAAGGGAAGCGCTTGCAACCAGACTTCGTAGCGA-TGTTCCGCTGGTCTTC---TGACCGGTCTACTCATCGT--CGCGAGGCCAACATCGTCTGGGGCCGCTGGATAAGA-CCTAAGGAATGTAGCTTCCCTC----GGGAAGTGTTATAGCCTGTGGTG--ATGCAGCGTGTCTCGGGCGAGGTCCGCGCTTC-GGCAAGGATGTTGGCGTAATGGTTGTCAGCGGCCCGTCTTGAAACACGGACCAAGGAGTCTAACATCTATGCGAGTGTTCGGGTGTCAAACCCCTACGCGTAATGAAAGTGAACGGAGGTGGGAA--GC--GC--AA--GCTGCACCATCGACCGATCCTGATGTCCTCGGATGGATTTGAGTAAGAGCATAGCTGTT-GGGACCCGAAAGATGGTGAACTATGCCTGAATAGGGTGAAGCCAGAGGAAACTCTG-GATT-ACTGA-------------GTGAGGG----------------------------------------------------------------------------------------------------CG---AAA-G---------------------CCCGACCTCC---------------------------------------------AACCC----T-TTGTGAACC---AACT-CTGTTGCTT-CGGGGGCGA--------------CCC-----TGCC-GTTTC------GGCGA-CG-----GCGCCCCCGGAGGTC----AT-C------AAACACTGCATCT------ATGCGTCGGAGTCT-----T--AAA-----GTAAATTT-AAAC---AAAACTTTCAACAACGGATCTCTTGGTTCTGGCATCGATGAAGAACGCAGCGAAATGCGATAAGTAATGTGAATTGCAGAATTCAGTGAATCATCGAATCTTTGAACGCACATTGCGCCCCGTGGTATTCCGCGGGGCATGCCTGTTCGAGCGTCAT-TT-CAC-CACTCAAGC-----------------CTAGCTTGGTATTGGGCGT-CGCGGT---------------TCCGCGCGCCTTAAAGT-CT---CCGGCT------------------GAGC-AGT-TCGT-CTCTA----AGCGTTG-----TGGCATATATT------------TCGCT----GAAGAG--TT-CGGACGG-CT-T--TTGGCCGTTAAATCTTTTT-----------AC-AAGGTTGAC----------------------------------------------------CACATACGCGT-------CCACATTGAGTCATTTGCGGAGAACAAACACTCCTATCGGGCGTGATGGTAAGATCGCTAAGCCTCGACAACTTCACAACACGCACTGGGGCCTCGTCTGTCCCGCAGAGACACCGGAGGGACAGGCATGTGGCCTGGTGAAGAACCTGTCGCTGATGTGCTACGTCACTGTCGGTACACCTGCAGAGCCGCTGATTGACTTCATGCGGCAACGTGGCATGGACCTGCTGGAGGAGTATGATCCAGTGTTGAATCCGAAGGCGACCAAGATCTTCCTCAACGGTACTTGGATCGGTGTGCACAAAGACGCAGGCGGACTTACAAATACGCTGCGCGGTCTTCGACGAAAAGGTGTTGTCAGCTTCGAGGTGACCATCATCCGCGATGTCAGAGAGCGCGAGATCAAGATCTTCACTGACTGTGGTCGAGTGTGTCGACCGCTGTTCGTTGTCGAGAATGATCCGAAGTCTCCCAACAATGGCAACTTGGTCCTTCACCGGGAGCACTGCCAGAGATTGGCGGATGACCAGAACATTCTTGC-------------AGAGCTTACGGGTGTGTCAGAGGAAGAGCGAGAGACGAGGATCTTCGGCTGGAAAGGTCTGATCGACAAGGGTGTTGTGGAGTACCTTGACGCTGAGGAGGAGGAGACTGCC------ATGATCATCATGACACCCGAAGACCTCGAAGAGCACAAGCTGATGCGACA---------AGGCGTGCAAGTGGACGACACCAG--------AGCTGATCCTCATCGACGAATC
>Epicoleosporium_ramularioides_MF951160_1_NA
AAATTTGAAATCTGGCGC-----AAGCCCGAGTTGTAATTTGTAGAGGATGCTTCTGGGCAGCGGCCGGTCTAAGTTCCTTGGAACAGGTCGTCATAGAGGGTGAGAACCCCGTATGTGACCGG--CGCGCAC-CCTCCACGTAGCTCCTTCGACGAGTCGAGTTGTTTGGGAATGCAGCTCTAAATGGGAGGTAAATTTCT-TCTAAAGCTAAATACCGGCCAGAGACCGATAGCGCACAAGTAGAGTGATCGAAAGATGAAAAGCACTTTGGAAAGAGAGTTAAAAAGCACGTGAAATTGTTGAAAGGGAAGCGCTTGCAACCAGACTCCGCGGCGG-TGTTCCGCCGGTCTTC---TGACCGGTCTACTCGCCGC--CGTGGGGCCAACATCGTCTGGGGCCGCCGGATAAGA-CCGTTGGAATGTGGCTCCCTC------GGGAGTGTTATAGCCAGCGGTG--ATGCGGCGCGTCTCGGGCGAGGTCCGCGCTTC-GGCAAGGATGTTGGCGTAATGGTTGCCAGCGGCCCGTCTTGAAACACGGACCAAGGAGTCTAACATCTATGCGAGTGTTCGGGTGTCAAACCCCTACGCGTAATGAAAGTGAACGGAGGTGGGAG--CT--TC------GGCGCACCATCGACCGATCCTGATGTCCTCGGATGGATTTGAGTAAGAGCATAGCTGTT-GGGACCCGAAAGATGGTGAACTATGCCTGAATAGGGTGAAGCCAGAGGAAACTCTG-GATT-ACTGA-------------GTGAGGG----------------------------------------------------------------------------------------------------TTT-AACC-G---------------------CCCGACCTCC---------------------------------------------AACCC----T-TTGTGAATC---G-TACTCGTTGCTT-CGGGGGCGA--------------CCC-----TGCC-GTCCG------CGGCT-GA-----GCGCCCCCGGGGTCA----ATCA-------AACACTGCATTC-----TCTGCGTCGGAGTA------T--TAG-----TA-AATCT-AATC---AAAACTTTCAACAACGGATCTCTTGGTTCTGGCATCGATGAAGAACGCAGCGAAATGCGATAAGTAATGTGAATTGCAGAATTCAGTGAATCATCGAATCTTTGAACGCACATTGCGCCCCGTGGTATTCCGCGGGGCATGCCTGTTCGAGCGTCAT-TT-CAC-CACTCGAGT-----------------CTGACTCGGTATTGGGCGC-CGCGGTCTG------------TCCGCGCGCCTCAAAGT-CG---CCGGCT------------------AGGTGGGT-CTGT-CCCCG----AGCGTTG-----TGGCCTCACAG----------TCTCGCT----TGGGAG--CG-CGGATCCATC----AAGGCCGTTAAACACCCCA-----------TCAAAGGTTGAC---------------------------------------------------ACACCTATGCCT-------CTACTCTCAGTCATTTGCGAAGAACGAACACACCCATCGGTCGAGACGGCAAGATCGCGAAACCGCGACAACTTCACAACACCCATTGGGGTTTGGTCTGCCCGGCCGAGACGCCAGAAGGGCAAGCGTGTGGTCTGGTGAAGAACCTCTCGCTTATGTGCTATGTCACTGTCGGAACACCCGCAGAACCCATCACAACGTTCATGCGTCAACGTGGCATGGAAATGCTGGAAGAGTACGACCCTGTCATGAACCCGAAGGCCACCAAAGTCTTTGTGAACGGAACGTGGGTGGGCGTGCATCGCAACGCCGGGCAGTTGACCGACTCACTTCGTGCCATTCGGAGAAAGAACATCATCAGCTTTGAAGTCACAATCATTCGAGATGTGCGCGAGCGAGAAGTAAAGATCTTCACTGACGCTGGCCGTGTATGTCGGCCCCTCTTCGTGATCGACACGGATCCACGGTCCGCCAACTGCGGCAATCTGGTGTACAAACAAGAACATGTGGCCAAACTACAAGATGATGAAGACAACAAGCT-------------CGCTACTGAAGGCTTGAGCGAAGAAGAACGAACGAAGGCTGTCTTTGGCTGGACCGGCCTTGTGACAAATGGCGTCGTKGAATATCTCGATGCCGAAGAGGAAGAGACCGCA------ATGATCATCA-------------------------------------------------------------------------------------------------------
>Exosporium_livistonae_JQ044446_1_CBS_131313__CPC_19357
AAATTTGAAATCTGGCGC-----AAGCCCGAGTTGTAATTTGCAGAGGATGCTTCTAGGCAGCGGCCGTTCTAAGTTCCCTGGAACGGGACGTCATAGAGGGTGAGAATCCCGTATGTGACCGG--CGCGCAC-CTTCTACGTAGCTCCTTCGACGAGTCGAGTTGTTTGGGAATGCAGCTCTAAATGGGAGGTAAATTTCT-TCTAAAGCTAAATACCGGCCAGAGACCGATAGCGCACAAGTAGAGTGATCGAAAGATGAAAAGCACTTTGGAAAGAGAGTTAAAAAGCACGTGAAATTGTTGAAAGGGAAGCGCCCGCAACCAGACTTCGCGGCGG-TGTTCCGCCGGGCTTC---TGCCCGGTCTACTCGCCGC--CGTGAGGCCAGCATCGCCTGGGGCCGCCGGACAAGA-CGCAGGGAATGTGGCTCCCTC------GGGAGTGTTATAGCCCTGCGTG--ATACGGCGAGCCCCGGACGAGGTCCGCGCTTT-GGCAAGGATGCTGGCGTAATGGTTGTCGGCGGCCCGTCTTGAAACACGGACCAAGGAGTCTAACATCTATGCGAGTGTTCGGGTGTCAAACCCCTACGCGGAATGAAAGTGAMCGGAGGTGGGAA--CC--GC--AA--GGTGCACCATCGACCGATCCTGATGTCCTCGGATGGATTTGAGTAAGAGCATAGCTGTT-GGGACCCGAAAGATGGTGAACTATGCCTGAATAGGGTGAAGCCAGAGGAAACTCTG-GATT-ACCGA-------------GCGTAGG----------------------------------------------------------------------------------------------------GCC-TCCG-G---------------------CCCGACCGCC---------------------------------------------CACCC----T-CTGTGAATC---AACA-CTGTTGCCT-CGGGGGCGA--------------CCCGGACATGTC-----------------------CGGCCGCCCCCGGGGTT----CACC------GAACACTGCATCT------GTGCGTCGGAGTCT-----T--ATG-----ATAA--TG-AATC---AAAACTTTCAACAACGGATCTCTTGGTTCTGGCATCGATGAAGAACGCAGCGAAATGCGATAAGTAATGTGAATTGCAGAATTCAGTGAATCATCGAATCTTTGAACGCACATTGCGCCCCCTGGCATTCCGGGGGGCATGCCCGTTCGAGCGTCAT-TT-CAC-CACTCCAGC-----------------CTGGCTGGGTATTGGGCGC-CGCGGCCTCG-----------GCCGCGCGCCTCGAAGT-CTC-CCCGGCT------------------GAGT-CGT-TCGT-CTCCC----AGCGTTG-----TGGCATCTAG-----------TCTCGCT----GTG--GT-CGGCGGACGG--C-G--GCGGCCGTCGAACTCTTCTT-------------CAGGTTGACAGAAGAAGGCAGCCAGCGCCAAAGCCGGTGTCAGTCAGGTGCTCAATCGATACACGTACGCAT-------CGACCCTCTCGCACTTGCGGCGGACGAACACTCCGATCGGACGTGATGGCAAGATTGCCAAGCCTCGCCAACTCCACAACACCCACTGGGGCCTGGTCTGCCCGGCAGAAACGCCCGAAGGACAGGCTTGCGGTTTGGTGAAGAACTTATCGTTGATGTGCTACGTCACCGTCGGTACCCCGGGCACGCCCCTGATCGATTTCATGCGCCAACAATCCATGGAACTGCTCGAGGAATACGACCCAATCCTGAATCCGCGGGCAACGAAGGTCTTCCTGAACGGCACCTGGGTGGGCGTGCACCGTCATGCTGGCAGGCTGACGGACTCTCTGCGTGCTCTGCGGCGGAAAGGAGTCGTCAGCTTTGAAGTGACAATCATCCGAGACGTCCGAGAGCGCGAGATTCGGATTTTCACGGACGCTGGGCGCGTTTGCAGACCTCTGTTCGTCATTGACAACAACCCCAGCTCACCGGACTGCGGTAGTCTGGTTCTGAAGCAGGAGCACCTGGCGAAACTTCACCAGGATCAAGATATCGCGCC-------------GCAGCTCGAAGGTCTCAGCGAAGAAGAGCGTCAGAAGCAGATCTTCGGCTGGAAAGGCCTCGTTGATGCCGGTGTCGTCGAGTACCTTGATGCTGAGGAAGAAGAGACGGCC------ATGATCATCATGACGCCCGAGGATCTAGAGGAGCACAAGGCCATGCGTGC---------AGGCCTGGACTATGTCGACTCCAA--------GACCGATCCGCACAGGCGACTG
>Exutisphaerella_laricina_GU253693_1_CBS_326_52
AAATTTGAAATCTGGCGC-----AAGCCCGAGTTGTAATTTGTAGAGGATGCTTCTGGCCAGCGGCCGTTCTAAGTTCCTTGGAACAGGACGTCATAGAGGGTGAGAATCCCGTATGTGACCGG--CGCGCAG-CCTTTACGTAGCTCCTTCGACGAGTCGAGTTGTTTGGGAATGCAGCTCTAAATGGGAGGTAAATTTCT-TCTAAAGCTAAATACCGGCCAGAGACCGATAGCGCACAAGTAGAGTGATCGAAAGATGAAAAGCACTTTGGAAAGAGAGTTAAAAAGCACGTGAAATTGTTGAAAGGGAAGCGCTTGCAACCAGACTTCGTAGCGG-TGTTCCGCCGGTCTTC---TGACCGGTCTACTCATCGT--CGCGAGGCCAACATCGTCTGGGGCCGCCGGATAAGA-CCTAAGGAATGTAGCTCTCTTC----GGGGAGTGTTATAGCCTGTGGTG--ATGCGGCGCGTCTCGGGCGAGGTCCGCGCTTC-GGCAAGGATGTTGGCGTAATGGTTGTCAGCGGCCCGTCTTGAAACACGGACCAAGGAGTCTAACATCTATGCGAGTGTTCGGGTGTCAAACCCCTACGCGTAATGAAAGTGAACGGAGGTGGGAA--GC--GT--AA--GCTGCACCATCGACCGATCCTGATGTCCTCGGATGGATTTGAGTAAGAGCATAGCTGTT-GGGACCCGAAAGATGGTGAACTATGCCTGAATAGGGTGAAGCCAGAGGAAACTCTG-GATT-ACTGA-------------GTGAGGG----------------------------------------------------------------------------------------------------CT---CAC-G---------------------CCCGACCTCC---------------------------------------------AACCC----T-TTGTGAACC---AACC-CTGTTGCTT-CGGGGGCGA--------------CCC-----CGCC-GTTTC------GGCGA-CG-----GCGCCCCCGGAGGTA----TT-C------AAACACTGCATCT------TTGCGTCGGAGTCT-----T--AAA-----GTAAATTT-AAAC---AAAACTTTCAACAACGGATCTCTTGGTTCTGGCATCGATGAAGAACGCAGCGAAATGCGATAAGTAATGTGAATTGCAGAATTCAGTGAATCATCGAATCTTTGAACGCACATTGCGCCCTGTGGTATTCCGCAGGGCATGCCTGTTCGAGCGTCAT-TT-CAC-CACTCAAGC-----------------CTAGCTTGGTATTGGGCGT-CGCGGTTT-------------TCCGCGCGCCTTAAAGT-CT---CCGGCT------------------GAGC-AGT-TCGT-CTCTA----AGCGTTG-----TGGATTTTTTTC-------AAAATCGCT----GAAGAG--TT-CGGGCGG--C-G--ACGGCCGTTAAATCTTTAT-----------TC-AAGGTTGACAGAAGAAGGCGGCAAGCTCAAAGGCCGGTGTGAGTCAAGTGCTGAACAGATACACATATGCCT-------CAACACTCAGTCATTTGCGAAGAACGAACACGCCCATTGGCCGCGATGGCAAGATCGCCAAGCCTCGCCAACTTCACAATACACACTGGGGTCTTGTCTGCCCGGCAGAAACGCCCGAAGGACAAGCTTGTGGTCTGGTGAAGAACTTGTCCCTCATGTGCTACGTGACTGTTGGCACGCCTTCTGGTCCGCTTGTCGACTTCATGCGACAGCGTGGCATGGATCTGCTCGAAGAGTACGATCCTGTAATGAATCCGAAAGCGACGAAGGTTTTCCTAAACGGTACTTGGGTTGGTGTGCACAAGAACGCCGGCCAGTTGACCGACATGCTTCGAGGTCTGAGAAGAAAGGGCGTGCTCAGCTTCGAAGTTACCATCATTCGTGATGTGCGAGAGCGGGAGATTAGAGTCTTCACTGATGCTGGTCGAGTGTGTCGTCCACTCTTCGTTATCGAGACAGATCCAAAATCACCCAACAACGGTAATCTGGTCCTGCAGCGCGAGCACCTCGAGAGATTGTCGCAGGACACAGATATTTTGGC-------------AGAGCTGGAAGGTGTAAGTGAAGAAGAGAGAGAACAGCGCATTTTCGGCTGGAAGGGTCTTATTGATCAGGGTGTGGTGGAGTACCTTGATGCCGAAGAGGAAGAGACTGCC------ATGATCATCATGACACCCGAAGACCTCGAAGAACACAAGATGATGCGACA---------AGGCGTACAAATGGACGACACACG--------AGCAGATCCGCATCGACGAATC
>FJ997287_Celosporium_larixicola
AAATTTGAAATCTGGCGCTT---GCGTCCGAGTTGTAATTTGTAGAGGATGCTTTTAGGCAGCCACCGGTCTAAGTTCCTTGGAACAGGACGTCATAGAGGGTGAGAATCCCGTATGTGACCGG--AAAGGCA-CTTCTGTAAAGCTCCTTCGACGAGTCGAGTTGTTTGGGAATGCAGCTCTAAATGGGAGGTAAATTTCT-TCTAAAGCTAAATACCGGCGAGAGACCGATAGCGCACAAGTAGAGTGATCGAAAGATGAAAAGCACTTTGGAAAGAGAGTTAAAAAGCACGTGAAATTGTTGAAAGGGAAGCGCTTGCAATCAGACTTGTCCTCGGGTGTTCCGCCGGTCTTC---TGACCGGTCTACTCATTCGG-GGACAGGCCAGCATCACTTTTGGCGGCCGGATAAAGGCATTGGGAATGTAGCTCAACCTTCGGGGGGAGTGTTATAGCTCAGTGTGTAATACGGCCAGCTGGGAGTGAGGTCCGCGCTTC-GGCTAGGATGCTGGCGTAATGGTTGTAAGCGGCCCGTCTTGAAACACGGACCAAGGAGTCTAACATCTATGCGAGTGTTCGGGTGTCAAACCCCTACGCGTAATGAAAGTGAACGGAGGTGAGAA--CC--GC--AA--GGTGCATCATCGACCGATCCTGATGTCTTCGGATGGATTTGAGTAAGAGCATAGCTGTT-GGGACCCGAAAGATGGTGAACTATGCCTGAATAGGGTGAAGCCAGAGGAAACTCTG-GATT-AAAGA-------------GTAAGGG----------------------------------------------------------------------------------------------------TTATTCGT-A--------------------GCCCGACCTCC---------------------------------------------AACCC----T-TTGTTGTTATAACTACCTCGTTGCTT-TGGCGGGAC----CGCTCGGT--CTCGAGC-TGCTGGTCTT----CGGCCCGGCA----AGTGCCCGCCAGAGTCT---ACTC------AAACTCTTGTTTT--AACCGGTCGTCTGAGTTAAAC-------------TTTTAATT-AAAT--TAAAACTTTCAACAACGGATCTCTTGGTTCTCGCATCGATGAAGAACGCAGCGAAATGCGATAAGTAATGTGAATTGCAGAATTCAGTGAATCATCGAATCTTTGAACGCACATTGCGCTCCCTGGTATTCCGGGGAGCATGCCTGTTCGAGCGTCAT-TA-CAC-CACTCAAGC-----------------ACTGCTTGGTATTAGGCCATCGTCCCCCGAA-------AGGTGGGCGTGCCTCAAACA-CC---TCGGCG------------------GAGC-CTCACCGG-CTTTG----GGCGTAG-----TAGAATTT-----------CTCAACGTC----TTATAAG-TACCGGTCTGACTCC--TTTGCCGTTAAACCCCAAA--------CTTTTAAAGGTTGAC---------------------------------------------------------------------------------------------------------------------------------------------------------------------------------------------------------------------------------------------------------------------------------------------------------------------------------------------------------------------------------------------------------------------------------------------------------------------------------------------------------------------------------------------------------------------------------------------------------------------------------------------------------------------------------------------------------------------------------------------------------------------------------------------------------------------------------------------------------------------------------------
>Filiella_pastinacae_KF251832_1_CBS_114116
AAATTTGAAATCTGGCGC-----AAGCCCGAGTTGTAATTTGTAGAGGATGCTTCTGGGTAGCGACCGATCTAAGTTCCTTGGAACAGGACGTCATAGAGGGTGAGAATCCCGTATGTGACCGG--CCCGCAC-CCTTTACGTAGCTCCTTCGACGAGTCGAGTTGTTTGGGAATGCAGCTCTAAATGGGAGGTAAATTTCT-TCTAAAGCTAAATACCGGCCAGAGACCGATAGCGCACAAGTAGAGTGATCGAAAGATGAAAAGTACTTTGGAAAGAGAGTTAAAAAGCACGTGAAATTGTTGAAAGGGAAGCGCCTGCAACCAGACTTCGCGGCAG-TGTTCCGCCGGTCTTC---TGACCGGTTCATTCTCTGT--CGCGAGGCCATCATCGTCTGGGCCCGCCGGATAAGA-CCGTAGGAATGTGGCTCGCCTTC--GGGGGAGTGTTATAGCCTACGGTG--ATGCGGCGCGGCTCGGGCGAGGTCCGCGCTTC-GGCAAGGATGATGGCGTAATGGTTGTCGGCGGCCCGTCTTGAAACACGGACCAAGGAGTCTAACATCTATGCGAGTGTTCGGGTGTCAAACCCCTACGCGTAATGAAAGTGAACGGAGGTGGGAA--CC--GC--AA--GGTGCACCATCGACCGATCCTGATGTCCTCGGATGGATTTGAGTAAGAGCATAGCTGTT-GGGACCCGAAAGATGGTGAACTATGCCTGAATAGGGTGAAGCCAGAGGAAACTCTG-GATT-ACTGA-------------GTGAGGG----------------------------------------------------------------------------------------------------CTC-ACG------------------------CCCGACCTCC---------------------------------------------AACCC----T-TTGTGAACA---CAGC-TTGTTGCTT-CGGGGGCGA--------------CCC-----TGCC-GGCACT---ACGTCGC-CG----GGCGCCCCCGAAGGTC----TC-C------AAACACTGCATCT------TTGCGTCGGAGTT---------TAA-----AACAAATT-AAAC---AAAACTTTCAACAACGGATCTCTTGGTTCTGGCATCGATGAAGAACGCAGCGAAATGCGATAAGTAATGTGAATTGCAGAATTCAGTGAATCATCGAATCTTTGAACGCACATTGCGCCCTTTGGTATTCCGAAGGGCATGCCTGTTCGAGCGTCAT-TT-CAC-CACTCAAGC-----------------CTGGCTTGGTATTGGGCGT-CGCGGC---------------TCCGCGCGCCTTAAAGT-CT---CCGGCT------------------GAGC-CAT-TCGT-CTCTA----AGCGTTG-----TGGATTTTCTA----------ATTCGCT----TCGGAG--TG-CGGGTGG--C-C--GCGGCCGTTAAATCTTTAT-----------TCAAAGGTTGACAGAAGAAGGCTTCCTCATCCAAGGCTGGTGTCAGTCAGGTGCTAAATCGCTACACCTACGCCT-------CAACTCTCAGTCATTTACGGAGAACGAACACACCGATTGGACGTGATGGCAAGATCGCAAAGCCACGCCAGCTGCACAATACTCATTGGGGTCTAGTGTGTCCGGCAGAGACACCCGAAGGACAAGCTTGTGGTTTGGTCAAGAACCTGTCCCTCATGTGTTACGTTACCGTTGGAACCCCAGGCGCGCCCCTTATTGACTTTATGCGGCAGCGTGGAATGGACCTCCTAGAAGAGTATGATCCAGTCATGAATCCCAGGGCGACTAAAGTCATGCTCAACGGTACGTGGGTTGGTGTTCATCGCAATGCAGGTCATCTTGCAGACACGCTCAGATCCCTTAGACGCAAAGGTCTGCTGAGTTTCGAGGTGACCATTATTCGTGATGTCCGTGAGAGGGAAATCAGAGTCTTCACGGATGCTGGACGTGTTTGTCGTCCGCTATTCGTGGTCGACAATGATCCAAAGAGCTCGAGCCGGGGCAGTCTAGTACTGAAACGGGAACAAGTCGAGAGGCTGCATGCCGATCAGGATATTCTTGC-------------CGATCTCGAGGGTGTCAGCGAAGAGGAGCGCGAAAAGTCCATCTACGGCTGGAAGGGTCTGGTCGATGAGGGTGTCGTTGAATACCTTGACGCGGAGGAGGAGGAAACAGCC------ATGATCACCATGACGCCCGAGGACCTCGAAGAGCACAAGAGCATGCGTGC---------GGGAATACAGTATGATGATGCCAG--------AGACGATCCCCATCGACGAATC
>Fulvia_fulva_MF951163_1_NA
AAATTTGAAATCTGGCGC-----AAGCCCGAGTTGTAATTTGTAGAGGATGCTTCTGGCCAGCGGCCGTTCTAAGTTCCTTGGAACAGGACGTCATAGAGGGTGAGAATCCCGTATGTGACCGG--TGCGCAG-CCTTTACGTAGCTCCTTCGACGAGTCGAGTTGTTTGGGAATGCAGCTCTAAATGGGAGGTAAATTTCT-TCTAAAGCTAAATACCGGCCAGAGACCGATAGCGCACAAGTAGAGTGATCGAAAGATGAAAAGCACTTTGGAAAGAGAGTTAAAAAGCACGTGAAATTGTTGAAAGGGAAGCGCTTGCAACCAGACTTCGTAGCGA-TGTTCCGCTGGTCTTC---TGACCGGTCTACTCATCGT--CGCGAGGCCAACATCGTCTGGGACCGCTGGATAAGA-CCTAAGGAATGTAGCTTCCCTC----GGGAAGTGTTATAGCCTGTGGTG--ATGCAGCGCGTCTCGGGCGAGGTCCGCGCTTC-GGCAAGGATGTTGGCGTAATGGTTGCCAGCGGCCCGTCTTGAAACACGGACCAAGGAGTCTAACATCTATGCGAGTGTTCGGGTGTCAAACCCCTACGCGTAATGAAAGTGAACGGAGGTGGGAA--GC--GC--AA--GCTGCACCATCGACCGATCCTGATGTCCTCGGATGGATTTGAGTAAGAGCATAGCTGTT-GGGACCCGAAAGATGGTGAACTATGCCTGAATAGGGTGAAGCCAGAGGAAACTCTG-GATT-ACTGA-------------GTGAGGG----------------------------------------------------------------------------------------------------CT---CAC-G---------------------CCCGACCTCC---------------------------------------------AACCC----T-CTGTGAACC---AACT-CTGTTGCTT-CGGGGGCGA--------------CCC-----CGCC-GTTTC------GGCGA-CG-----GCGCCCCCGGAGATC----AT-C------AAACACTGCATCT------TTGCGTCGGAGTCT-----T--AAA-----GTAAATTT-AAAC---AAAACTTTCAACAACGGATCTCTTGGTTCTGGCATCGATGAAGAACGCAGCGAAATGCGATAAGTAATGTGAATTGCAGAATTCAGTGAATCATCGAATCTTTGAACGCACATTGCGCCCCGTGGTATTCCGCGGGGCATGCCTGTTCGAGCGTCAT-TT-CAC-CACTCAAGC-----------------CTAGCTTGGTATTGGGCGT-CGCGGT---------------TCCGCGCGCCTTGAAGT-CT---CCGGCT------------------GAGC-AGT-TCGT-CTCTA----AGCGTTG-----TGGCATATATT------------TCGCT----AAAGAG--TT-CGGGCGG-CT-T--TTGGCCGTTAAATCTTTTC------------A-AAGGTTGACAGAAGAAGGCGGCAAGTGCCAAGGCTGGGGTGAGTCAAGTGCTGAACAGATACACATACGCTT-------CGACGCTCAGCCACTTGCGGAGAACAAACACCCCCATCGGCCGTGACGGCAAGATCGCGAAGCCTCGACAACTTCACAACACTCATTGGGGTCTTGTTTGTCCCGCAGAGACACCAGAAGGGCAGGCTTGCGGTCTGGTCAAGAACTTATCCCTGATGTGCTACGTCACTGTTGGTACTCCTGCAGAACCTCTGGTCGACTTCATGCGACAACGTGGTATGGATCTGCTGGAGGAGTACGATCCGGTGTTAAATCCGAAGGCCACCAAAGTCTTCCTCAACGGAACGTGGATCGGTGTGCACAAGAATGCAAATGACCTCACCAACATGATGCGCAGCCTTCGACGAAAGGGTGTACTCAGCTTCGAGGTGACCATCATTCGCGACGTCAGAGAGCGTGAGATCAAGATCTTCACCGATGCTGGCAGGGTTTGCCGACCGCTGTTCGTCGTCGAGAATGATCCCAAGAACCCGAACAACGGCAGCTTAGTCCTACAGCGCGAGCATTGCCAGAGACTGGCGGATGACCAAAACGTCCTTGC-------------GGAGCTCGCTGGTGTCAGCGAGGAAGAGCGAGAGCAGAAGGTGTTTGGCTGGAAGGGTCTCGTTGACGCCGGTGTTGTCGAGTACCTCGATGCCGAGGAAGAAGAGACTGCC------ATGATCATCATGACACCTGAAGACCTGGAAGAGCACAAGCTGATGCGACA---------AGGCGTGCCAATGGAGGACACGAG--------AGCTGATCCACATCGGCGTATC
>Fumiglobus_pieridicola_KC833052_1_NA
AAATTTGAAATCTGGCGCCTTCGGCGTCCGAGTTGTAATTTGTAGAGGATGCTTTTGGGTAGCCGCCGGTCTAAGTTCCTTGGAACAGGACGTCATAGAGGGTGAGAATCCCGTATGCGACCGG-AGGGGCGC-CCTTCACGTGGCTCCTTCGACGAGTCGAGTTGTTTGGGAATGCAGCTCTAAATGGGAGGTAAATTTCT-TCTAAAGCTAAATACCGGCCAGAGACCGATAGCGCACAAGTAGAGTGATCGAAAGATGAAAAGCACTTTGGAAAGAGAGTTAAAAAGCACGTGAAATTGTTGAAAGGGAAGCGCTTGCTACCAGACTTGCCGGCGG-TGTTCCGCCGGTCTTC---TGACCGGTTCACTCGCCGC--TCGCAGGCCAGCATCGTTTGGGACCGCCGGAGAAAAACGAGGGGAACGTGGCTCCCTC------GGGAGTGTTATAGCCCCTCGCGTAATACGGCGCGTCCCGAGCGAGGTCCGCGCTTC-GGCTAGGATGCTGGCGTAATGGTCGTAAGCGGCCCGTCTTGAAACACGGACCAAGGAGTCTAACATCTATGCGAGTGTTCGGGTGTCAAACCCCTGCGCGTAATGAAAGTGAACGGAGGTGGGAA--CC--GC--AT--GGTGCACCCTCGACCGATCCTGATGTCTTCGGAAGGATTTGAGTAACAACATAGCTGTT-GGGACCCGAAAGATGGGGAACTATGCCTGAATAGGGGGAAGCCAGAAGAAACTCTGTGATT-ACCGA-------------GTGAGGG----------------------------------------------------------------------------------------------------TCC-TCGC-GG--------------------CCCGACCTCC---------------------------------------------CACCC----T-TTGTTTTCCA----ACCTCGTTGCCT-CGGGGGCGG--------------CCC-----TGCC-----------CCCCGG------CGGGCCCCCCGGTGGACC---ATC-------AAACTCTGCATCTT--T----TCGTCTGAGTATA-A--T----------TTTGAATT-AAAT--CAAAACTTTCAACAACGGATCTCTTGGTTCTGGCATCGATGAAGAACGCAGCGAAATGCGATAAGTAATGTGAATTGCAGAATTCAGTGAATCATCGAATCTTTGAACGCATATTGCGCCCCTTGGTATTCCTTAGGGCACACCTGTTCGAGCGTCAT-TA-CAC-CAATCCAGC-----------------CCCGCTGGGTGTTGGGCGA-TGCGCCCCC-------------CCGCACGCCTCAAATT-CA---CCGGCC------------------GAGC-CGTCTCGC-CTCTC----AGCGTCG-----TGGAAACT-------------ATTCGCT----CTGGGGTTCGATGGCCTC-------CGCGCCGTCAAAACCTCTAATC--------ACTAAGGTTGAC---------------------------------------------------------------------------------------------------------------------------------------------------------------------------------------------------------------------------------------------------------------------------------------------------------------------------------------------------------------------------------------------------------------------------------------------------------------------------------------------------------------------------------------------------------------------------------------------------------------------------------------------------------------------------------------------------------------------------------------------------------------------------------------------------------------------------------------------------------------------------------------
>Fusoidiella_depressa_KF251813_1_CPC_14915
AAATTTGAAATCTGGCGC-----AAGCCCGAGTTGTAATTTGTAGAGGATGCTTCTGGGCAGCGACCGGTCTAAGTTCCTTGGAACAGGACGTCATAGAGGGTGAGAATCCCGTATGTGACCGG--CCCGCGC-CCTGCACGTAGCTCCTTCGACGAGTCGAGTTGTTTGGGAATGCAGCTCTAAATGGGAGGTAAATTTCT-TCTAAAGCTAAATACCGGCCAGAGACCGATAGCGCACAAGTAGAGTGATCGAAAGATGAAAAGCACTTTGGAAAGAGAGTTAAACAGCACGTGAAATTGTTGAAAGGGAAGCGCCTGCAACCAGACTTCGCGGCAG-TGTTCCGCCGGTCTTC---TGACCGGTCCACTCTCTGC--CGCGAGGCCATCATCGTCTGGGCCCGCCGGATAAGA-CCGTGGGAATGTGGCTCGCCTTC--GGGCGAGTGTTATAGCCCACGGTG--ATGCGGCGCGGCTCGGGCGAGGTCCGCGCTTC-GGCAAGGATGATGGCGTAATGGTTGTCGGCGGCCCGTCTTGAAACACGGACCAAGGAGTCTAACATCTATGCGAGTGTTCGGGTGTCAAACCCCTACGCGTAATGAAAGTGAACGGAGGTGGGAA--CC--GC--AA--GGTGCACCATCGACCGATCCTGATGTCCTCGGATGGATTTGAGTAAGAGCATAGCTGTT-GGGACCCGAAAGATGGTGAACTATGCCTGAATAGGGTGAAGCCAGAGGAAACTCTG-GATT-ACTGA-------------GTGAGGG----------------------------------------------------------------------------------------------------CCT-CCGG-G---------------------CCCGACCTCC---------------------------------------------CACCC----T-TTGTGAACC---CCAC-CTGTTGCTT-CGGGGGCGA--------------CCC-----TGCC-GTATC------GACGG-CG----AGCGCCCCCGGAGGCC----TT-C------AAACGCTGCATCT------CTGCGTCGGAGTT---------TAA-----GTAAA-TT-GAAC---AAAACTTTCAACAACGGATCTCTTGGTTCTGGCATCGATGAAGAACGCAGCGAAATGCGATAAGTAATGTGAATTGCAGAATTCAGTGAATCATCGAATCTTTGAACGCACATTGCGCCCTTTGGTATTCCGAAGGGCATGCCTGTTCGAGCGTCAT-TT-CAC-CACTCAAGC-----------------CTGGCTTGGTATTGGGCGT-CGCGG------------CCGGTCCGCGCGCCTCAAAGT-CT---CCGGCT------------------CAGC-CGC-CCGT-CTCCA----AGCGTTG-----TGATTTTCCG-----------AATCGCT----GCGGAG--TG-CGGGCGG--C-C--GCGGCCGTTAAACCTCT-C-----------AC-ATGGTTGACAGAAGAAAGCCTCTTCGTCCAAGGCTGGTGTCAGTCAGGTGCTGAATCGCTACACATACGCCT-------CCACTCTCAGTCACTTGCGAAGAACGAATACCCCGATCGGACGTGATGGCAAGATTGCTAAGCCGCGGCAACTGCACAACACCCATTGGGGACTGGTGTGTCCAGCAGAGACGCCCGAAGGACAAGCTTGTGGCTTGGTCAAGAATTTGTCTCTCATGTGCTACGTTACCGTCGGAACGCCAGGAGCGCCCCTCATAGACTTCATGCGGCAGCGTGGGATGGATCTCCTCGAAGAATATGATCCGGTTATGAACCCTAGGGCGACCAAAGTCATGCTCAACGGTACATGGGTTGGTGTTCATCGCAACGCAGGCCATCTCGCTGATACGCTTCGATCGCTCAGGCGAAAGGGCTTGCTGAGTTTCGAGGTGACTATCATCCGGGATGTGCGTGAGCGAGAAATCAAAGTCTTCACCGATGCTGGACGCGTTTGTCGTCCGCTGTTCGTGGTCGACAACGATCCAAAGAGCCCGAGTCGTGGCAGTCTCGTGCTCAAACAGGAGCAGGTCGAGAGGCTACAAAACGACCAGGAGATTCTGGC-------------CAATCTCGAAGGTGTCAGCGAGGAGGAGCGCGAGAAATCTATTTACGGCTGGAAGGGTCTGGTCGACGAGGGTGTGGTTGAATACCTCGACGCAGAGGAGGAGGAAACGGCC------ATGATCACAATGACGCCAGAGGATCTCGAAGAGCACAAGAGCATGCGTGC---------CGGCTTACAGTATGATGAAGCGAG--------GGACGATCCACATCGCCGCATC
>Graphiopsis_chlorocephala_NG_228798_1_CBS_121523
AAATTTGAAATCTGGCGTCTCCGGCGTCCGAGTTGTAATTTGTAGAGGATGCTTCTGGGCAGCCACCGGTCTAAGTTCCTTGGAACAGGACGTCATAGAGGGTGAGAATCCCGTATGCGACCGG-ACAGGCAC-CCTCCACGTAGCTCCTTCGACGAGTCGAGTTGTTTGGGAATGCAGCTCTAAATGGGAGGTAAATTTCT-TCTAAAGCTAAATACCGGCCAGAGACCGATAGCGCACAAGTAGAGTGATCGAAAGATGAAAAGCACTTTGGAAAGAGAGTTAAAAAGCACGTGAAATTGTTGAAAGGGAAGCGCTTGCAACCAGACTTGCTCGCGG-TGTTCCGCCGGTCTTC---TGACCGGTCTACTCGCCGCG-TTGCAGGCCAGCATCGTCTGGGGCCGCCGGATAAGA-CTTTGGGAATGTAGCTCCTTC------GGGAGTGTTATAGCCCATCGTG--ATGCGGCGCGTCCCGGGCGAGGTCCGCGCTTC-GGCTAGGATGCTGGCGTAATGGTTGTAAGCGGCCCGTCTTGAAACACGGACCAAGGAGTCTAACATCTATGCGAGTGTTCGGGTGTCAAACCCCTACGCGTAATGAAAGTGAACGGAGGTGGGAA--CT--TT---T--TGTGCACCATCGACCGATCCTGATGTCTTCGGATGGATTTGAGTAAGAGCATAGCTGTT-GGGACCCGAAAGATGGTGAACTATGCCTGAATAGGGTGAAGCCAGAGGAAACTCTG-GATT-AATTG-------------AATATGCGC-CGAGGGCGCCACCCCTCCG------------------GGGGATCAATGGCGTG--------------------------CCG----AAGCACTCCCTCCC-----------------------------GCGGCCGG---CCTCGGCCACCGTGG----------GAGGTGAATCAT----ATAACCC----A-ATGTTG-TC---CGACCGTGTTGCCT-CGGGGGCGA--------------CCC-----TGCC-TT-------TGGGCT--CG---GGGG-TCCCCGGTGGACATT-ACCAA-----AACTCTTGCGTATC---TTTGTCGTCTGAGTGATTA-------------TATCAATC-AAAT--TAAAACTTTCAACAACGGATCTCTTGGTTCTGGCATCGATGAAGAACGCAGCGAAATGCGATAAGTAATGTGAATTGCAGAATTCAGTGAATCATCGAATCTTTGAACGCACATTGCGCCCCTTGGTATTCCGGGGGGCATGCCTGTTCGAGCGTCAT-TT-CAC-CACTCAAGC-----------------CTCGCTTGGTATTGGGCGA-CGCGGTCC-------------GCCGCGCGCCCCAAATC----GACCGGCT------------------GGGT-CGA-TCGTCCCCTC----AGCGTTG-----TGGAAACT-------------ATTCGCC----GAAGGGTTTGACGGTCGG--T----CACGCCGCAAAACAAAACCTCA------TTTCTAAGGTTGAC---------------------------------------------------------------------------------------------------------------------------------------------------------------------------------------------------------------------------------------------------------------------------------------------------------------------------------------------------------------------------------------------------------------------------------------------------------------------------------------------------------------------------------------------------------------------------------------------------------------------------------------------------------------------------------------------------------------------------------------------------------------------------------------------------------------------------------------------------------------------------------------
>Heteroconium_citharexyli_HM628775_1_NA
-----T-----CTGGCGTCTTCGGCGTCCGAGTTGTAATCTGTAGAGGATGCCTTTGGGTAGCCACCGGTCTAAGTCCCCTGGAACGGGGCGTCGCAGAGGGTGAGAATCCCGTATGTGACCGG-AAGGGCGC-CCTATACATAGCTCCTTCGACGAGTCGAGTTGTTTGGGAATGCAGCTCTAAATGGGAGGTAAATTCCT-TCTAAAGCTAAATATTGGCCAGAGACCGATAGCGCACAAGTAGAGTGATCGAAAGATGAAAAGCACTTTGGAAAGAGAGTTAAAAAGCACGTGAAATTGTTGAAAGGGAAGCGCTTGCAACCAGACTTGTTGGCGG-TGTTCCGCCGGTCTTC---TGACCGGTGTACTCGCCGT--CTGCAGGCCAGCATCATCTGGGGCCGCCGGATAAAAGCGAGGGGAACGTGGCTCCCTC------GGGAGTGTTATAGCCCCTCGTGCAATACGGCGAGCCTCGGGTGAGGTCCGCGC--------------------------------------------------------------------------------------------------------------------------------------------------------------------------------------------------------------------------------------------------------------------------------------------TTAGGG----------------------------------------------------------------------------------------------------CCT-CCGT-GC--------------------CCG-ACCTCC---------------------------------------------AACCC----T-CT-TGTATCACAACACCTCGTTGCCT-CGGGGGTAC--------------CCT-----TGCC-----------TCGCGG------CTGGCCCCCCGGAGGACC---ACT-------AAACTCTGCATCTG---TATGACGTCTGAGTAAAGA--T----------TTTAAATT-AAAT--CAAAACTTTCAACAACGGATCTCTTGGTTCTGGCATCGATGAAGAACGCAGCGAAATGCGATAAGTAATGTGAATTGCAGAATTCAGTGAATCATCGAATCTTTGAACGCATATTGCGCCCCTTGGTATTCCTTGGGGCACACCTGTTCGAGCGTCAT-TT-CAC-CAATCAAGC-----------------CTCGCTTGGTGTTGGGCGA-TGCG--------------CACGTCGCACGCCTCAAATG-CC---CCGGCC------------------GAGC-AGT------CTCTCACCCGGCGTCG-----TGGAAACA-------------TACCGCT----ACGGAGA-CG-AGACCTG--C-C--CGTGCCGCAGCCCAACC----------------------------------------------------------------------------------------------------------------------------------------------------------------------------------------------------------------------------------------------------------------------------------------------------------------------------------------------------------------------------------------------------------------------------------------------------------------------------------------------------------------------------------------------------------------------------------------------------------------------------------------------------------------------------------------------------------------------------------------------------------------------------------------------------------------------------------------------------------------------------------------------------------------
>Hyalocercosporidium_desmodii_MF951168_1_NA
AAATTTGAAATCTGGCGC-----AAGCCCGAGTTGTAATTTGTAGAGGATGCTTCTGGCCAGCGGCCGTTCTAAGTTCCTTGGAACAGGACGTCACAGAGGGTGAGAATCCCGTATGCGACCGG--CGCGCAG-CCTTTACGTAGCTCCTTCGACGAGTCGAGTTGTTTGGGAATGCAGCTCTAAATGGGAGGTAAATTTCT-TCTAAAGCTAAATACCGGCCAGAGACCGATAGCGCACAAGTAGAGTGATCGAAAGATGAAAAGCACTTTGGAAAGAGAGTTAAAAAGCACGTGAAATTGTTGAAAGGGAAGCGCTTGCAACCAGACTTCGGGGCGG-TGTTCCGCCGGTCTTC---TGACCGGTCCACTCGCCGC--CGCGAGGCCAACATCGTCTGGGGCCGCCGGAGAAGA-CCGCAGGAATGTAGCTTCCCTC----GGGAAGTGTTATAGCCTGGGGTG--ATGCGGCGTGTCCCGGGCGAGGTCCGCGCTTC-GGCAAGGATGTTGGCGTAATGGTTGTCAGCGGCCCGTCTTGAAACACGGACCAAGGAGTCTAACATCTATGCGAGTGTTCGGGTGTCAAACCCCTGCGCGTAATGAAAGTGAACGGAGGTGGGAG--GC--GC--AA--GCCGCACCATCGACCGATCCTGATGTCCTCGGATGGATTTGAGTAAGAGCATAGCTGTT-GGGACCCGAAAGATGGTGAACTATGCCTGAATAGGGTGAAGCCAGAGGAAACTCTG-GATT-ACCGA-------------GTGAGGG----------------------------------------------------------------------------------------------------CGC-CCG------------------------CCCGACCTCC---------------------------------------------CACCC----C-ATGTGAACC---ACCT-CAGTTGCTT-CGGGGGCGA--------------CCC-----TGCC-GTCTC------GGCGG-CG-----GCGCCCCCGGGGGCC----GTCC------AAACACTGCATCC------GTGCGTCGGAGTCT--------TGA-----ATCAATTC-AAAC---AAAACTTTCAACAACGGATCTCTTGGTTCTGGCATCGATGAAGAACGCAGCGAAATGCGATAAGTAATGTGAATTGCAGAATTCAGTGAATCATCGAATCTTTGAACGCACATTGCGCCCCGTGGCATTCCGCGGGGCATGCCTGTTCGAGCGTCAT-TT-CAC-CACTCAAGC-----------------CTCGCTTGGTGTTGGGCGT-CGCGGTC--------------CCCGCGCGCCTCAAAGT-CC--CCCGGCC------------------GAGC-CGT-CCGC-CTCTC----AGCGTTG-----TGGCAAGTCTT----------TTTCGCT----ACAGAG--CG-CGGGCGG-CG-T--CCGGCCGTTAAACCCCG-T-----------AC-ACGGTTGACAAAAGAAAGCGGCCAGTGCGAAGGCCGGTGTCAGCCAGGTGTTGAATAGATACACGTATGCTT-------CGACACTGAGTCATTTGCGGAGAACAAATACTCCCATCGGCCGTGATGGTAAGATTGCTAAACCTCGACAACTTCACAACACACACTGGGGTCTTGTCTGTCCCGCAGAGACGCCAGAAGGACAGGCCTGTGGTCTGGTGAAGAACCTGTCTTTGATGTGCTACGTCACTGTCGGTACACCTGCAGAACCACTGATTGACTTCATGCGACAACGTGGCATGGACCTGCTGGAGGAGTATGATCCAGTGCTGAACCCGAAGGCGACCAAGATTTTTCTCAACGGCACTTGGGTCGGCGTGCACAAAGATGCAGGTGGACTTACGAATACCCTACGCGGTCTTCGGCGAAAAGGTGTCGTTAGCTTTGAGGTCACCATCATCCGCGATGTCAGAGAACGGGAGATCAAAATCTTCACTGACTGTGGTCGCGTGTGTCGACCGCTGTTTGTTGTCGAGAATGATCCAAAATCACTCAACAATGGCAGCTTGGTCCTCCAGCGGGAACACTGCCAGAAGTTAGCGGATGACCAGAACATTCTTGC-------------AGAGCTCACAGGCGTGTCAGAAGAGGAGCGAGAGCAGAAAATTTTCGGCTGGAAGGGCCTGATTGAAAAAGGTGTTGTGGAGTACCTTGATGCTGAGGAAGAAGAGACTGCC------ATGATTATCATGACTCCTGAGGATCTAGAAGAGCACAAGCTGATGCGACA---------AGGCGTGCAAATGGATGACACGAG--------AGCCGACCCTCATCGCAGAATC
>Hyalozasmidium_aerohyalinosporum_KF901930_1_CBS_125011
AAATTTGAAATCTGGCGC-----AAGCCCGAGTTGTAATTTGTAGAGGATGCTTCTGGGCAGCGGCCGTTCTAAGTTCCTTGGAACAGGACGTCATAGAGGGTGAGAATCCCGTATGTGACCGG--CGCGCAC-CCTCCACGTAGCTCCTTCGAAGAGTCGAGTTGTTTGGGAATGCAGCTCTAAATGGGAGGTAAATTTCT-TCTAAAGCTAAATACCGGCCAGAGACCGATAGCGCACAAGTAGAGTGATCGAAAGATGAAAAGCACTTTGGAAAGAGAGTTAAAAAGCACGTGAAATTGTTGAAAGGGAAGCGCTTGCAACCAGACTTCGCGGCGG-TGTTCCGCCGGCCTTC---TGGCCGGTCCACTCGCCGC--CGCGAGGCCAGCATCGTCTGGGGCCGCCGGATAAGA-CCGCGGGAATGTGGCTCCCTC------GGGAGTGTTATAGCCCGCGGTG--ATGCGGCGCGTCTCGGGCGAGGTCCGCGCTTC-GGCAAGGATGTTGGCGTAATGGTTGCCAGCGGCCCGTCTTGAAACACGGACCAAGGAGTCTAACATCTATGCGAGTGTTCGGGTGTCAAACCCCTACGCGTAATGAAAGTGAACGGAGGTGGGAG--CT--TC------GGCGCACCATCGACCGATCCTGATGTCCTCGGATGGATTTGAGTAAGAGCATAGCTGTT-GGGACCCGAAAGATGGTGAACTATGCCTGAATAGGGTGAAGCCAGAGGAAACTCTG-GATT-AATGA-------------GTGAGGG----------------------------------------------------------------------------------------------------CTC---CG-G---------------------CCCGACCTCC---------------------------------------------AACCC----T-TTGTGAACC---ACAACTTGTTGCTT-CGGGGGCGA--------------CCC-----TGCC-GCTCG------CGCGG-CC---GAGCGCCCCCGGAGGCC----CATT-------AACACTGCATCAT----TTTGCGTCGGAGTT------T--TGG-----TA-AATCT-AAAC---AAAACTTTCAACAACGGATCTCTTGGTTCTGGCATCGATGAAGAACGCAGCGAAATGCGATAAGTAATGTGAATTGCAGAATTCAGTGAATCATCGAATCTTTGAACGCACATTGCGCCCCGTGGTATTCCGCGGGGCATGCCTGTTCGAGCGTCAT-TT-CAC-CACTCGAGT-----------------CTGACTCGGTATTGGGCGT-CGCGCACCG-------------CCGCGCGCCTTAAAGT-CT---CCGGCT------------------GGGC-GGC-CCGT-CTCCG----AGCGTTG-----TGGCAATCAAG----------TCTCGCT----AGGGAGC-CG-CGGGCGG--C-A--TCGGCCGTTAAACACCCTC-----------TCAAAGGTTGACAAAAGAAAGCCGCCAGCTCTAAAGCTGGTGTCAGTCAGGTGCTCAACAGATACACTTACGCCT-------CCACTTTGAGCCATCTTCGGCGCACCAACACACCGATCGGTCGAGACGGCAAGATTGCGAAGCCTCGGCAACTACACAACACACATTGGGGTCTTGTCTGTCCTGCGGAGACGCCAGAAGGACAAGCATGTGGTCTGGTGAAGAACCTATCACTGATGTGTTACGTCTCTGTCGGTACGCCTGCATTGCCGATCACGGAGTTCATGCGTCAGCGTGGTATGGAACTGCTAGAGGAGTATGATCCAGTGATGAATCCAAAGGCCACGAAAGTCTTCGTTAACGGAACATGGGTTGGTGTACACCGCAATGCTGGCCAACTGACAGATACTCTCCGCGCCATTCGGAGAAAAGGCACCATCAGCTTCGAGGTCACGATCATTCGAGATGTACGTGAGCGGGAGGTCAAGATTTTCACTGATGCCGGCCGTGTCTGTCGCCCTCTATTCGTTGTCGACACCGATCCGCGTTCCTCAGAATGCGGTAATTTGGTTCTGAAGCCAGAGCACATACAGAAACTACAAGCAGATGAGGACAACAAGCA-------------GTGGACCGACGGCATGAGCGAAGAGGAACGACGGAAGCACGTCTTTGGCTGGTCGGGTCTCGTGGATCACGGCATCGTCGAATATCTCGATGCCGAGGAGGAGGAGACAGCG------ATGATCATCATGACTCCAGAAGACCTCGATGAGCACAAGAAGATGCGGCA---------AGGCAAGCCTGTCATAGACACCAA--------GGGTGACCCGCATCGACGCATC
>Lecanosticta_acicola_KC013017_1_WFP_13_12
AAATTTGAAATCTGGCAC-----CAGCCCGAGTTGTAATTTGTAGAGGATGCTTCTGGGCAGCGGCCGTTCTAAGTTCCTTGGAACAGGACGTCATAGAGGGTGAGAATCCCGTATGTGACCGG--CACGTAC-CCTCCACGTAGCTCCTTCGACGAGTCGAGTTGTTTGGGAATGCAGCTCTAAATGGGAGGTAAATTTCT-TCTAAAGCTAAATACCGGCCAGAGACCGATAGCGCACAAGTAGAGTGATCGAAAGATGAAAAGCACTTTGGAAAGAGAGTTAAAAAGCACGTGAAATTGTTGAAAGGGAAGCGCTTGCAACCAGACTTCGTGGCGG-TGTTCCGCCGGTCTTC---TGACCGGTCCACTCGCCGC--CGCGAGGCCAGCATCGTCTGGGGCCGCCGGATAAGA-CCTTGGGAATGTAGCTCGCCTC----GGTGAGTATTATAGCCCATGGTG--ATACGGCGCGCCCCGGGCGAGGTCCGCGCTTC-GGCAAGGATGCTGGCGTAATGGTTGTCAGCGGCCCGTCTTGAAACACGGACCAAGGAGTCTAACATCTATGCGAGTGTTCGGGTGTCAAACCCCTACGCGTAATGAAAGTGAACGGAGGTGGGAA--GC--GC--AA--GCTGCACCATCGACCGATCCTGATGTCCTCGGATGGATTTGAGTAAGAGCATAGCTGTTGGGGACCCGAAAGATGGTGAACTATGCCTGAATAGGGTGAAGCCAGAGGAAACTCTG-GATT-AAAAT-------------ACTGAAAG----------------------------------------ACCTCCC------------------------------------------------CTGGCCC-CCGG-GCCG--------------GGGGAGTGATTTTC---------------------------------------------AAACC----C-TTGTGAACT--ACAACTCTGTTGCTT-CGGGGGCGA--------------CCC-----CGCC-GTCTC------GGCGG-TG-----GTGCTCCCGGTGGCCATCTAT-C------AAACTCTGCATTA----CCTTGCGTCGGAGTCT-----T--ATA-----AAGAATT--AAAC---AAAACTTTCAACAACGGATCTCTTGGTTCTGGCATCGATGAAGAACGCAGCGAAATGCGATAAGTAATGTGAATTGCAGAATTCAGTGAATCATCGAATCTTTGAACGCACATTGCGCCCCGTGGTATTCCGCGGGGCATGCCTGTTCGAGCGTCAT-TT-CAC-CACTCAAGC-----------------CTGGCTTGGTATTGGGCGT-CGCGGCC--------------TCCGCGCGCCTCAAAGT-CT---CCGGCT------------------GAGC-AGT-CCGT-CTCCG----AGCGTTG-----TGACAT---------------TTTCGCT----AGGGAG--TT-CGCGTCT-GC-C--GCGGCCGTTAAATCATTAAC---------ACCAAAGGTTGAC-----------------------------------------------------ACGTATGCAT-------CAACCCTCAGCCACTTGCGGAGAACGAACACACCCATCGGTCGAGACGGCAAGATTGCCAAACCACGTCAACTTCACAATACCCACTGGGGTCTCGTCTGTCCTGCGGAAACGCCAGAAGGCCAAGCTTGTGGTCTGGTGAAGAATCTGTCCCTCATGTGCTATGTCACCGTCGGTACCCCTGCGCATCCGATCGTCGAGTTCATGAGATCTCGAGGAATGGAGTTTCTGGAGGAATACGATCCAGCTATGAATCCAAAGGCGACCAAGGTCTTCGTTAACGGCACATGGGTTGGGGTGCATCGTAGTGCCGGTGCACTTACGGAAACCCTGCGCAATATTCGGAGAAAGGGCACGCTCAGCTTCGAGGTCACGATCATTCGCGATGTCCGTGAGAGGGAGATTCGGATCTTCACCGACGCGGGCCGAGTCTGCCGTCCGCTTTTCGTCGTGGACACGGACCCACGATCAAGCAACAACGGAAGCTTGGTGCTCAAGCAAGACCATATTGGAAAACTTCAAGCGGATCAAGATACCCTTGC-------------AACCTTGGACGGCTATAGTGAAGAAGATCGAGAGAGCAAGATCTTCGGCTGGAAGGGTCTTGTCGACGCCGGTATAGTTGAGTACCTAGATGCGGAAGAAGAAGAAACCGCC------ATGATCATCATG-----------------------------------------------------------------------------------------------------
>Madagascaromyces_intermedius_FJ790297_1_CBS_124154__A39__CPC_15745
AAATTTGAAATCTGGCGC-----AAGCCCGAGTTGTAATTTGTAGAGGATGCTTCTGGGCAGCGGCCGTTCTAAGTCTCTTGGAACAGGGCGTCATAGAGGGTGAGAATCCCGTATGTGACCGG--CGCGCAC-CCTCCACGTAGCTCCTTCGACGAGTCGAGTTGTTTGGGAATGCAGCTCTAAATGGGAGGTAAATTTCT-TCTAAAGCTAAATACCGGCCAGAGACCGATAGCGCACAAGTAGAGTGATCGAAAGATGAAAAGCACTTTGGAAAGAGAGTTAAAAAGCACGTGAAATTGTTGAAAGGGAAGCGCTTGCAACCAGACTTCGCGGCGG-TGTTCCGCCGGTCTTC---TGACCGGTCCACTCGCCGC--CGCGAGGCCAACATCGTCTGGGGCCGCCGGATAAGA-CCATGGGAATGTGGCTCCCTC------GGGAGTGTTATAGCCCACGGTG--ATGCGGCGCGCCTCGGGCGAGGTCCGCGCTTC-GGCAAGGATGTTGGCGTAATGGTTGCCAGCGGCCCGTCTTGAAACACGGACCAAGGAGTCTAACATCTATGCGAGTGTTCGGGTGTCAAACCCCTACGCGTAATGAAAGTGAACGGAGGTGGGAG--CT--TC------GGCGCACCATCGACCGATCCTGATGTCCTCGGATGGATTTGAGTAAGAGCATAGCTGTT-GGGACCCGAAAGATGGTGAACTATGCCTGAATAGGGTGAAGCCAGAGGAAACTCTG-GATT-ACCGA-------------GTGAGGG----------------------------------------------------------------------------------------------------TCCTCGCG-G---------------------CCCGACCTCC---------------------------------------------AACCC----T-TTGTGAACC---AAACCTCGTTGCTT-CGGGGGCGA--------------CCC-----TGCC-GTCCG------C---G-GC---GAGCGCCCCCGGAGGAC----CTCC-------AACCCTGCATCA-----CTGGCGTCGGAGTT------T--TAT-----AC-AAATA-AAAC---AAAACTTTCAACAACGGATCTCTTGGTTCTGGCATCGATGAAGAACGCAGCGAAATGCGATAAGTAATGTGAATTGCAGAATTCAGTGAATCATCGAATCTTTGAACGCACATTGCGCCCCGTGGTATTCCGCGGGGCATGCCTGTTCGAGCGTCAT-TT-CAC-CACTCGAGT-----------------CTGACTCGGTATTGGGGGC-CGCGACCCG------------TTCGCGCCCCTTAAAGT-CT---CCGGCT------------------GGGC-GGC-CCGT-CTCCG----AGCGTTG-----TGGCATCACAG----------TCTCGCT----AGGGAGT-CG-CGGGTGG--C-G--TCGGCCGTTAAACACCCCC----------ATCAAAGGTTGACAAAAGAAGGCCGCCAGCTCCAAGGCTGGTGTTAGCCAGGTGCTCAATCGATATACGTATGCGT-------CCACGCTGAGTCATTTGCGGCGGACCAACACACCCATTGGCCGAGACGGCAAGATTGCAAAGCCGCGGCAGCTTCATAACACTCACTGGGGTCTGGTTTGTCCTGCGGAAACGCCAGAAGGACAAGCTTGTGGACTGGTGAAGAATTTGTCGCTCATGTGCTACGTCTCCGTCGGAACGCCAGCAACACCCATCACAGAGTTTATGCGTCAACGTGGCATGGAGCTGTTGGAGGAGTACGATCCAGTCATGAATCCGAAAGCCACTAAAGTCTTTGTCAACGGTACTTGGGTCGGTGTACATCGCAACGCTGGTCAGCTGACGGATACGCTACGCGCCATTCGACGGAAAGGTACCATCAGCTTCGAAGTCACCATCATCCGCGATGTGCGTGAACGTGAGGTCAAGATCTTCACAGACGCTGGCCGAGTCTGCAGACCTCTTTTCGTAGTTGATACAGATCCACGTTCACCCGAATGTGGAAACTTGGTTCTCAAGCCTGAGCATATTGCGAGACTACAGGCTGATGAAGATAACAAATC-------------CTGGACGGATAACATGAGCGAGGAAGAACGATTGAAGCATGTCTTCGGCTGGACTGGTCTTGTCAAGAGTGGAATCGTCGAATATCTGGATGCCGAAGAAGAGGAGACGGCC------ATGATCATCATGACTCCTGAAGATCTCGAAGAGCATAAGCGAATGAGGCA---------GGGCAAGCCAGTTTCTGCCGCCAA--------ATCTGATCCTCATCGCCGCATT
>Microcyclosporella_mali_GU570547_1_HJS_300_07
AAATTTGAAATCTGGCGC-----AAGCCCGAGTTGTAATTTGTAGAGGATGCTTCTGGGCAGCGGCCGGTCTAAGTTCCTTGGAACAGGACGTCACGGAGGGTGAGAATCCCGTATGTGACCGG--CGCGCAC-CCTCCACGTAGCTCCTTCGACGAGTCGAGTTGTTTGGGAATGCAGCTCTAAATGGGAGGTAAATTTCT-TCTAAAGCTAAATACCGGCCAGAGACCGATAGCGCACAAGTAGAGTGATCGAAAGATGAAAAGCACTTTGGAAAGAGAGTTAAAAAGCACGTGAAATTGTTGAAAGGGAAGCGCTTGCAACCAGACTCCGCGGCGG-TGTTCCGCCGGTCTTC---TGACCGGTCTACTCGCCGC--CGCGGGGCCAACATCGTCTGGGGCCGCCGGACAAGA-CTGGAGGAATGTGGCTCCCTC------GGGAGTGTTATAGCCTTCAGTG--ATGCGGCGCGTCCCGGGCGAGGTCCGCGCTTC-GGCAAGGATGTTGGCGTAATGGTTGCCAGCGGCCCGTCTTGAAACACGGACCAAGGAGTCTAACATCTATGCGAGTGTTCGGGTGTCAAACCCCTACGCGTAATGAAAGTGAACGGAGGTGGGAG--CT--TC------GGCGCACCATCGACCGATCCTGATGTCCTCGGATGGATTTGAGTAAGAGCATAGCTGTT-GGGACCCGAAAGATGGTGAACTATGCCTGAATAGGGTGAAGCCAGAGGAAACTCTG-GATT-ACCGA-------------GTGAGGG-----------------------------------------------------------------------------------------------------CC-CCCG-G---------------------CCCGACCTCC---------------------------------------------AACCC----T-TTGTGAACA---C-AACTCGTTGCTT-CGGGGGCGA--------------CCC-----TGCC-GTCTC------GGCGC-CG-----GCGCCCCCGGAGGAC----ACCC-------AACCCTGCATCC------ATGCGTCGGAGCGA----TT--TTG-----TA-AATCA-AAAC---AAAACTTTCAACAACGGATCTCTTGGTTCTGGCATCGATGAAGAACGCAGCGAAATGCGATAAGTAATGTGAATTGCAGAATTCAGTGAATCATCGAATCTTTGAACGCACATTGCGCCCCGTGGTATTCCGCGGGGCATGCCTGTTCGAGCGTCAT-TT-CAC-CACTCGAGT-----------------CTGACTCGGTATTGGGCGC-CGCGCATTG-------------TCGCGCGCCTCAAAGT-CC---CCGGCT------------------GGGTGGGC-CCGT-CCCCG----AGCGTTG-----TGGTTTCACAG----------TCTCGCT----AGGGAGCACG-CGCCCGC--C-GCATCGGCCGCTAAACACCCCC----------ATCACAGGTTGACAAAAGAAGGCTGCTAGCTCCAAAGCTGGCGTCAGTCAGGTGCTGAACAGGTATACCTATGCCT-------CGACCCTCAGCCATCTGCGGAGAACGAATACGCCCATTGGTCGAGACGGCAAGATCGCAAAACCAAGACAGCTCCACAACACCCATTGGGGATTGGTTTGTCCCGCCGAGACACCTGAAGGACAGGCTTGTGGCCTGGTGAAGAACTTGTCACTCATGTGCTATGTCACTGTCGGAACACCTTCAGACCCTATCACGAACTTCATGCGTCAGCGTGGCATGGAGATGCTTGAAGAGTATGACCCAGTCATGAATCCAAAAGCCACTAAAGTCTTTGTGAACGGAACGTGGGTGGGCGTACACCAGAACGCTGGCCAATTGACCAACTCACTTCGTGCTATCCGAAGAAAGAACATCATCAGCTTCGAAGTAACGATCATCCGCGACGTACGCGAGCGAGAGGTAAAGATCTTCACAGACGCAGGTCGTGTATGTCGGCCCCTATTTGTCATCGACACAGACATACGGTCACCCGAATGTGGCAACTTGGTTTACAAGCAACAACACGTGGCCAAGCTACAGATGGATGAAGACAACAAGCT-------------TCTGACCGAGGGTATGAGCGAGGAAGAGCGAACGAAGACGCTCTTTGGCTGGGCCGGCCTCGTCAAGGATGGTGTTGTCGAGTACCTCGATGCCGAAGAGGAAGAGACGGCG------ATGATTATCATGACCCCAGAAGACCTCGACGAACATCAAAAGATGCGACA---------AGGAAAACCGATACCTGATACTAC--------CGGCGACCCTCACCGTCGCATC
>Micronematomyces_caribensis_MF951175_1_C498
AAATTTGAAATCTGGCGC-----AAGCCCGAGTTGTAATTTGTAGAGGATGCTTCTGGCCAGCGGCCGTTCTAAGTTCCTTGGAACAGGACGTCATAGAGGGTGAGAATCCCGTATGTGACCGG--CGCGCAG-CCTTTACGTAGCTCCTTCGACGAGTCGAGTTGTTTGGGAATGCAGCTCTAAATGGGAGGTAAATTTCT-TCTAAAGCTAAATACCGGCCAGAGACCGATAGCGCACAAGTAGAGTGATCGAAAGATGAAAAGCACTTTGGAAAGAGAGTTAAAAAGCACGTGAAATTGTTGAAAGGGAAGCGCTTGCAACCAGACTTTGCGGCGA-TGTTCCGCCGGTCTTC---TGACCGGTCTACTCATCGT--CGCGAGGCCAACATCGTCTGGGACCGCTGGATAAGA-CCTAAGGAATGTGGCTTCCCTC----GGGAAGTGTTATAGCCTGTGGTG--ATGCAGCGCGTCTCGGGCGAGGTCCGCGCTTC-GGCAAGGATGTTGGCGTAATGGTTGTCAGCGGCCCGTCTTGAAACACGGACCAAGGAGTCTAACATCTATGCGAGTGTTCGGGTGTCAAACCCCTACGCGTAATGAAAGTGAACGGAGGTGGGAA--GC--GC--AA--GCTGCACCATCGACCGATCCTGATGTCTTCGGATGGATTTGAGTAAGAGCATAGCTGTT-GGGACCCGAAAGATGGTGAACTATGCCTGAATAGGGTGAAGCCAGAGGAAACTCTG-G----------------------------------------------------------------------------------------------------------------------------------------------------------------------------------------------------------------------------------------------------------------------------------------------------------------------------------------------------------------------------------------------------------------------------------------------------------------------------------------------------------------------------------------------------------------------------------------------------------------------------------------------------------------------------------------------------------------------------------------------------------------------------------------------------------------------------------------------------AGAAGAAGGCCGCCAGTGCCAAGGCCGGTGTCAGTCAGGTGCTGAATAGATACACATATGCTT-------CGACCCTGAGCCATTTGCGGAGAACGAACACTCCTATCGGCCGCGACGGTAAGATTGCGAAGCCTCGACAGCTTCACAACACGCATTGGGGTCTTGTCTGCCCTGCGGAAACGCCGGAAGGACAGGCTTGCGGTCTGGTGAAGAACCTGTCTCTGATGTGTTATGTCACGGTTGGTACGCCCGCGGATCCTTTGATCGACTTCATGCGACAACGTGGCATGGACTTGCTGGAAGAGTACGATCCGGTGTTGAACCCAAAGTCGACGAAGGTTTTCCTCAACGGTACCTGGGTCGGCGTCCACAGAGACGCCGGCAAGCTCGCTGATATGATGCGCTCACTTCGAAGGAAGGGTGTTCTCAGCTTTGAGGTGACGATCATTCGTGACGTTCGAGAACGCGAGATCAAGATCTTCACTGACGCTGGTCGTGTGTGTCGACCTCTGTTCGTCGTCGAGACCGATCCAAAATCTCCCATCAACGGTAGCCTTGTCTTACAACGAGAGCACTGCCAGAGATTAGCAGACGATCAGAACATCCTTGC-------------AGACCTCCAAGGAGTGAGTGAAGAAGAGCGGGAGAAGCAAATCTTCGGCTGGAAGGGTCTGGTCGACGCTGGCGTTGTCGAGTACTTGGATGCTGAGGAAGAGGAGACCGCC------ATGATCATAATGACACCAGAGGATTTGGAAGAACACAAACTAATGCGGCA---------AGGTGTGCCGATGGAGGACACGAA--------AGCTGATCCTCATCGCCGCATC
>Microxiphium_theae_GU301849_1_CBS_202_30
AGATTTGAAATCTGGCGCCTTCGGCGTCCGAGTTGTAATCTGTAGAGGATGCTATTGGGTAGCCACCGGTCTAAGTCCCCTGGAACGGGGCGTCGCAGAGGGTGAGAATCCCGTATGTGACCGG-AAGGGCGC-CCTCCACATAGCTCCTTCGACGAGTCGAGTTGTTTGGGAATGCAGCTCTAAATGGGAGGTAAATTCCT-TCTAAAGCTAAATACCGGCCAGAGACCGATAGCGCACAAGTAGAGTGATCGAAAGATGAAAAGCACTTTGGAAAGAGAGTTAAAAAGCACGTGAAATTGTTGAAAGGGAAGCGCTTGCAACCAGACTTGTTGGCGG-TGTTCCGCCGGTCTTC---TGACCGGTGTACTCACCGT--CTGCAGGCCAGCATCATCTGGGGCCGCCGGATAAAAGCGGGGGGAATGTGGCTCCCTC------GGGAGTGTTATAGCCCCTCGTGCAATACGGCGTGCCTCGGGTGAGGTCCGCGCTTC-GGCTAGGATGCTGGCGTAATGGTCGTAAGCGGCCCGTCTTGAAACACGGACCAAGGAGTCTAACATCTATGCGAGTGTTCGGGTGTCAA-CCCCTACGCGTAATGAAAGTGAACGGAGGTGGGAG--CC--TT--AG--GGTGCACCATCGACCGATCCTGATGTCTTCGGATGGATTTGAGTAAGAGCATAGCTGTT-GGGACCCGAAAGATGGTGAACTATGCCTGGATAGGGTGAAGCCAGAGGAAACTCTG-GATT-AACGA-------------GTTAGGG----------------------------------------------------------------------------------------------------CCT-CCGT-GC--------------------CCG-ACCTCC---------------------------------------------AACCC----T-CT-TGTATCACAACACCTCGTTGCCT-CGGGGGTGG--------------CCC-----TGCC-----------TCGCGG------CGGGCCCCCCGGAGGACC---ACTC------AAACACTGCATTTT---AATGTCGTCTGAGTTAGAT-------------TTTAAATG-AAAT--CAAAACTTTCAACAACGGATCTCTTGGTTCTGGCATCGATGAAGAACGCAGCGAAATGCGATAAGTAATGTGAATTGCAGAATTCAGTGAATCATCGAATCTTTGAACGCATATTGCGCCCCTTGGTATTCCTTGGGGCACACCTGTTCGAGCGTCAT-TT-CAC-CAATCAAGC-----------------CTCGCTTGGTGTTGGGCGA-TGCG--------------CACGTCGCACGCCTCAAATG-CC---CCGGCC------------------GAGC-AGT------CTCTCACCCGGCGTCG-----TGGAAACA-------------TACCGCT----ACGGAGA-CG-AGACCTG--C-C--CGTGCCGCAGAATAACCTATTT------TCT-AAAGGTTGACAGAAGAAGGCGATGTCTACGAGAGCCGGTGTCAGCCAAGTGTTAAACCGCTTCACTTATGCTT-------CGACTTTGTCGCATTTGCGACGTACGAACACTCCTATCGGTAGAGATGGCAAGATCGCGAAGCCTAGACAGTTGCACAATACTCACTGGGGTCTAGTATGTCCAGCAGAGACACCAGAAGGGCAAGCTTGCGGTCTGGTGAAGAACTTGGCTCTCATGTGCTATGTGAGCGTTGGTACACCTGGTACACCGCTTGTCGAGTTCATGCAACAGCGAGATATGGAGCTGCTTGAGGAGTACGACCCTGTCACCAACCCAAATGCCACGAAGGTGTTTGTCAACGGTGTATGGGTAGGTGTACACAAGAACCCCACCCAGCTGATCGAGACACTTCGCGAGATCCGTCGGAGAGGTACCGTCAGTTTCGAGATTACCATCATCCGTGACGTAAGAGATCGAGAGATCAAGGTGTTCACAGACGCTGGGAGAGTCTGCCGACCGCTCTTCGTTGTTGACAACAACCCTCGTTCCCCAAGGAAGGGGAGATTAGCGCTCAAGCGCGAGCATGTCGAACATTTGCAGGACGACAGAGAAGTG-------------------GACACATCCTTGCTCTCTGAAGAAGAGCGTGACGAACAGACCTTCGGATGGAAGGGGCTTGTCAAGGAGGGTGTTGTCGAATATCTCGATGCAGAGGAAGAGGAGCAGGCA------ATGATTATCATGACGCCGGATGATCTTGACGAGCATAGGCAGGTGCTTCAA------TATGGCACTTCGTTCGCAGACGCCAA--------GGACGATCCGCATCGCCGAATC
>Miuraea_degenerans_MF951181_1_NA
AAATTTGAAATCTGGCGC-----AAGCCCGAGTTGTAATTTGTAGAGGATGCTTCTGGGTAGCGACCGGTCTAAGTTCCTTGGAACAGGACGTCATAGAGGGTGAGAATCCCGTATGTGACCGG--CCCGCAC-CCTTTACGTAGCTCCTTCGACGAGTCGAGTTGTTTGGGAATGCAGCTCTAAATGGGAGGTAAATTTCT-TCTAAAGCTAAATACCGGCCAGAGACCGATAGCGCACAAGTAGAGTGATCGAAAGATGAAAAGTACTTTGGAAAGAGAGTTAAAAAGCACGTGAAATTGTTGAAAGGGAAGCGCCTGCAATCAGACTTCGCGGCAG-TGTTCCACCGGTCTTC---TGACCGGTCTATTCTCTGC--CGCGAGGCCATCATCGTCTCGGCCCGCTGGATAAGA-CCTTGGGAATGTAGCTCACCTTC--GGGGGAGTGTTATAGCTCATGGTG--ATGCAGCGAGGCTGGGGCGAGGTCCGCGCTTT-GGCAAGGATGATGGCGTAATGGTTGTCGGCGGCCCGTCTTGAAACACGGACCAAGGAGTCTAACATCTATGCGAGTGTTCGGGTGTCAAACCCCTACGCGTAATGAAAGTGAACGGAGGTGGGAA--CC--GC--AA--GGTGCACCATCGACCGATCCTGATGTCCTCGGATGGATTTGAGTAAGAGCATAGCTGTT-GGGACCCGAAAGATGGTGAACTATGCCTGAATAGGGTGAAGCCAGAGGAAACTCTG-GATT-ACTGA-------------GTGAAGGG------------------------------------------------------------------------------------------------GCCCCC-ACGG-GG-----------------ACCCCTTGCCTCC---------------------------------------------CACCC----T-TTGTGAACA---CAAC-TCGTTGCTT-CGGGGGCGA--------------CCC-----TGCC-GTTTG------CGCGG-CG----AGCGCCCCCGGAGGCC----TT-C------CAACACTGCATCT------CTGCGTCGGAGTT---------TAA-----GTAAA-TT-AAAC---AAAACTTTCAACAACGGATCTCTTGGTTCTGGCATCGATGAAGAACGCAGCGAAATGCGATAAGTAATGTGAATTGCAGAATTCAGTGAATCATCGAATCTTTGAACGCACATTGCGCCCTCTGGTATTCCGGAGGGCATGCCTGTTCGAGCGTCAT-TT-CAC-CACTCAAGC-----------------CTGGCTTGGTATTGGGCGC-CGCGGTGT-------------TCCGCGCGCCTCAAAGT-CT---CCGGCT------------------GAGC-TGT-CCGT-CTCTA----AGCGTTG-----TGATTTCATT-----------AATCGCT----TTGGAG--CG-CGGGCGG--C-C--GCGGCCGTTAAATCCTT-C-----------AC-AAGGTTGACAGAAGAAAGCATCTTCGTCGAAAGCTGGTGTCAGTCAAGTACTCAATCGCTACACATATGCAT-------CGACACTGAGTCACTTGCGGAGGACGAACACGCCCATCGGTCGAGATGGCAAGATCGCAAAGCCACGGCAGCTGCACAACACACATTGGGGACTGGTATGTCCTGCAGAAACACCCGAGGGACAAGCTTGTGGACTGGTCAAAAACTTGTCTCTGATGTGTTATGTCAGCGTTGGTACACCAGGAGCTCCACTCATCGACTTCATGCGTCAACGAGGTATGGACCTGCTTGAGGAGTACGACCCTGTTATGAACCCACGAGCCACCAAAGTCATGCTCAACGGCACCTGGGTTGGCGTGCACCGAAATGCAGGCCACCTTGCGGACACACTGAGAGCACTGAGGCGCAAGGGCTTGCTGAGTTTCGAAGTGACCATCATTCGTGATGTGCGAGATCGCGAGATCAGGGTTTTCACAGACGCTGGTCGTGTCTGTCGGCCCCTCTTCGTAGTCGACAATGACCCAAAGAGCTCGAACCGTGGCCATCTGGTTCTCAAACAAGAGCACATTCACAAGTTACAAGAGGACGAGGAGATTCTAGC-------------TAACCTAGAGGGCGTCTCTGAAGATGAGCGCGACCAGTCAACATTTGGCTGGAAAGGTCTCGTTAGTGAAGGTATTATCGAGTACCTCGACGCAGAGGAGGAGGAAACAGCC------ATGATTACCATGACGCCAGAAGACCTTGAAGAGCACAGAAATATGCGACA---------AGGGATCCAGTGGGACGATGCTAG--------AGAGGATCCTCACCGCCGCATC
>Mycodiella_sumatrensis_JX901872_1_CBS_118501
AAATTTGAAATCTGGCGC-----AAGCCCGAGTTGTAATTTGTAGAGGATGCTTCTAGGCAGCGGCCGGTCTAAGTTCTCTGGAACAGGACGTCACAGAGGGTGAGAACCCCGTATGTGATCGG--CGCGCAC-CTTCTACGTAGCTCCTTCGACGAGTCGAGTTGTTTGGGAATGCAGCTCTAAATGGGAGGTAAATTTCT-TCTAAAGCTAAATACCGGCCAGAGACCGATAGCGCACAAGTAGAGTGATCGAAAGATGAAAAGCACTTTGGAAAGAGAGTGAAACAGCACGTGAAATTGTTAAAAGGGAAGCGCTCGCAACCAGCCCTCGGGACGT-CGTTCGGCCGGACTTC---TGTCCGGTTTACTCTGCGT--CTCGAGGCCAACATCATCTGGGGCCGTCGGATAAGA-CCGTGGGAATGTGGCTCCCCCTC-AGGGGGAGTGTTATAGCCCGCGGTG--ATGCGACGCGCCCCGGGTGAGGTCCGCACTTC-GGTAAGGATGTTGGCTTAATGGTTGCCAGCGGCCCGTCTTGAAACACGGACCAAGGAGTCTAACATCTATGCGAGTGTTCGGGTGTCAAACCCCTACGCGTAATGAAAGTGAACGGAGGTGGGAG--CT--TC------GGCGCACCATCGACCGATCCTGATGTCCTCGGATGGATTTGAGTAAGAGCATAGCTGTT-GGGACCCGAAAGATGGTGAACTATGCCTGAATAGGGTGAAGCCAGAGGAAACTCTG-GATT-ACTGA-------------GTGAGGG----------------------------------------------------------------------------------------------------CTC---CG-G---------------------CCCGACCTCC---------------------------------------------AACCC----C-ATGTGAACC---GAAACCTGTTGCTT-CGGGGGCGA--------------CCC-----TGCC----TT------CGCGC-GA----GGCGCCCCCGGAGGCT----CATC------AAACCCTGCATCT------TTGCGTCGGAGTC------T--CAA-----TG-AATTT-AAAC---AAAACTTTTAACAACGGATCTCTTGGTTCTGGCATCGATGAAGAACGCAGCGAAATGCGATAAGTAATGTGAATTGCAGAATTCAGTGAATCATCGAATCTTTGAACGCACATTGCGCCCCGTGGTATTCCGCGGGGCATGCCTGTTCGAGCGTCAT-TT-CAC-CACTCAAGC-----------------CTCGCTTGGTATTGGGTGC-CGCGGCCTCG-----------CCCGCGCGCCTCGAAAT-CT---CCGGCT------------------GAGC-CGT-CCGT-CTCCC----CGCGTTG-----TGACTTTATTG----------TTTCGCT----GCGGAG--CA-CGGGCGA--C-T--TCGGCCGTTAAATCTCATC-------------AAAGGTTGAC-----------------------------------------------------------GCCT-------CCACGTTGAGTCATTTGCGAAGAACAAACACCCCCATTGGCCGTGACGGAAAGATTGCCAAGCCCAGACAGCTTCACAACACCCATTGGGGTCTGGTCTGCCCGGCAGAAACGCCAGAAGGACAAGCCTGTGGTCTAGTGAAGAACCTGTCGCTCATGTGTTACGTTACTGTCGGCACTCCCGCTAAGCCCTTGGTCGAATTCATGCGCTCCCGAGGCATGGACCTGCTGGAGGAGTACGATCCTGTCATGAACCCAAGAGCCACAAAAGTGTTTCTGAATGGAACTTGGATTGGAACGCACCGAAATGCCACTCAACTCACAGCTGCTCTTCGGTCTATCAGACGAAAAGGGTATGTCAGTTTTGAAGTGACCATAATTCGGGATGTGCGAGAGCGCGAAGTGCGGATCTTCACGGATGCTGGACGCGTATGTCGGCCGCTGTTCATCGTTGAGGACGATCCAAAGTCGAGCGAAAACGGCAATCTTGTTCTCAAGCCGGAACATCTCGATCAGCTCAGAAACGACCAAGAGATTCTCGC-------------GACCCTCGAAGGCGTCAGCGAGGAAGAGCGCGAAGAACAGATTTTCGGCTGGAAAGGCCTGGTGAAGAGCGGAGTAGTAGAGTATCTCGACGCCGAGGAAGAGGAGACGGCC------ATGATTATCATGACGCCCGATGATCTCGAAGACCACAAGAAAATGCGCAA---------TGGAAAACATTGGGATGATGCAAA--------GGCCGACCCACATCGTCGCATC
>Mycosphaerella_swartii_DQ923536_1_CBS_120220
AAATTTGAAATCTGGCGC-----AAGCCCGAGTTGTAATTTGTAGAGGATGCTTCTGGGTAGCGGCCGGTCTAAGTTCCTTGGAACAGGACGTCACAGAGGGTGAGAATCCCGTATGTGACCGG--CGCGCAC-CCTCCACGTAGCTCCTTCGACGAGTCGAGTTGTTTGGGAATGCAGCTCTAAATGGGAGGTAAATTTCT-TCTAAAGCTAAATACCGGCCAGAGACCGATAGCGCACAAGTAGAGTGATCGAAAGATGAAAAGCACTTTGGAAAGAGAGTTAAAAAGCACGTGAAATTGTTGAAAGGGAAGCGCCTGCAACCAGACTTCGCGGCAG-TGTTCCGCCGGTCTTC---TGACCGGTTCACTCTCTGC--CGCGAGGCCATCATCGTCTGGGGCCGCCGGATAAGA-CTGGAGGAATGTAGCTCCCCTC----GGGGTGTGTTATAGCCTCCGGTG--ATGCGGCGCGTCCCGGGCGAGGTCCGCGCTTC-GGCAAGGATGATGGCGTAATGGTTGTCGGCGGCCCGTCTTGAAACACGGACCAAGGAGTCTAACATCTATGCGAGTGTTCGGGTGTCAAACCCCTACGCGTAATGAAAGTGAACGGAGGTGGGAA---C--TT--TT--TGTGCACCATCGACCGATCCTGATGTCCTCGGATGGATTTGAGTAAGAGCATAGCTGTT-GGGACCCGAAAGATGGTGAACTATGCCTGAATAGGGTGAAGCCAGAGGAAACTCTG-GATT-ACCGA-------------GTGAGGG----------------------------------------------------------------------------------------------------CCC-C-GG-----------------------CCCGACCTCC---------------------------------------------AACCC----T-TTGTGGACC---CAAC-TTGTTGCTT-CGGGGGCGA--------------CCC-----TGCC-GTCTC------GGCGG-CGC---GGCGCCCCCGGAGGCC----CT-C------AAACACTGCATCA------TTGCGTCGGAGTC---------TCA-----GTAAA-TG-AAAC---AAAACTTTCAACAACGGATCTCTTGGTTCTGGCATCGATGAAGAACGCAGCGAAATGCGATAAGTAATGTGAATTGCAGAATTCAGTGAATCATCGAATCTTTGAACGCACATTGCGCCCTCTGGTATTCCGGGGGGCATGCCTGTTCGAGCGTCAT-TT-CAC-CACTCAAGC-----------------CTGGCTTGGTATTGGGCGT-CGCGGT---------------GCCGCGCGCCTCAAAGT-CT--TCCGGCT------------------GAGC-TGC-CCGT-CTCCA----AGCGTTG-----TGGCGA--CT-----------ATTCGCT----TCGGGG--CG-CGGGCGG--C-C--GCGGCCGTTAAATCTTT-C-----------AC-AAGGTTGACAAAAGAAGGCTTCCTCTTCAAAGGCCGGCGTCAGTCAAGTGCTGAACCGGTATACCTACGCTT-------CGACGCTCAGTCACTTGCGAAGGACGAACACGCCCATTGGACGTGACGGCAAAATCGCAAAGCCGAGACAGCTGCATAATACCCACTGGGGACTTGTGTGTCCTGCAGAGACGCCCGAAGGTCAAGCTTGCGGGTTGGTGAAGAACCTGTCGTTGATGTGTTACGTCACGGTCGGTACACCTGGTTTCCCACTGATCGACTTCATGCGTCAACGAGGCATGGATCTGCTCGAGGAATATGACCCCGTCATGAACCCGAAAGCGACCAAAGTTTTTCTCAACGGCACCTGGGTCGGCGTTCATCGAAGCGCTGGTCACCTGACCGATACTCTCCGGACACTTCGCAGGAAAGGTCTGCTCAGCTTCGAGGTGACTATCATTCGAGATGTGCGAGAGCGCGAGATCAGAGTATTCACAGACGCTGGGCGGGTCTGTCGCCCGCTGTTTGTAGTCGATAACACCGCCACTTCAGAGAAGAGAGGGAGTCTCGTCGTGGAACGCTCCCACATTCAGAAGCTACAAGCTGATCAGGATGTCATCGC-------------AACTTTGGAAGGCGTCAGTGAAGAGGAGAGAGAAAGCCAGATTTACGGGTGGAAGGGACTAGTCGACCATGGAGTTGTCGAATACCTGGACGCTGAGGAGGAGGAGACCGCC------ATGATTATAATGACCCCCGAGGATCTCGAGGAACACAAAAACATGCGCCA---------GGGTATCGCTCTGGACCAAGCTAG--------GGATGATCCTCACCGTCGCATC
>Mycosphaerelloides_madeirae_KF902017_1_CBS_112895
AAATTTGAAATCTGGCGC-----AAGCCCGAGTTGTAATTTGTAGAGGATGCTTCTGGGCAGCGGCCGGTCTAAGTTCCTTGGAACAGGACGTCACAGAGGGTGAGAATCCCGTACGTGACCGG--CGCGCAC-CCTCCACGTAGCTCCTTCGACGAGTCGAGTTGTTTGGGAATGCAGCTCTAAATGGGAGGTAAATTTCT-TCTAAAGCTAAATACCGGCCAGAGACCGATAGCGCACAAGTAGAGTGATCGAAAGATGAAAAGCACTTTGGAAAGAGAGTTAAAAAGCACGTGAAATTGTTGAAAGGGAAGCGCTTGCAACCAGACTCCGCGGCGG-TGTTCCGCCGGTCTTC---TGACCGGTCCACTCGCCGC--CGCGGGGCCAACATCGTCTGGGGCCGCCGGATAAGA-CCGCAGGAATGTGGCTCCCTC------GGGAGTGTTATAGCCTGCGGTG--ATGCGGCGCGCCTCGGGCGAGGTCCGCGCTTC-GGCAAGGATGTTGGCGTAATGGTTGCCAGCGGCCCGTCTTGAAACACGGACCAAGGAGTCTAACATCTATGCGAGTGTTCGGGTGTCAAACCCCTACGCGTAATGAAAGTGAACGGAGGTGGGAG--CT--TC------GGCGCACCATCGACCGATCCTGATGTCCTCGGATGGATTTGAGTAAGAGCATAGCTGTT-GGGACCCGAAAGATGGTGAACTATGCCTGAATAGGGTGAAGCCAGAGGAAACTCTG-GATT-ACCGA-------------GTGAGGG------------------------------------------------------------------------------------------------------C-CCCG-G---------------------CCCGACCTCC---------------------------------------------AACCC----T-TTGTGAACA---C-TTCTCGTTGCTT-CGGGGGCGA--------------CCC-----TGCC-GTCCC------GGCGC-CG-----GCGCCCCCGGAGGAC----ACCC-------AACACTGCATCC------ATGCGTCGGAGTGA----TT--TTG-----TA-AATCA-AAAC---AAAACTTTCAACAACGGATCTCTTGGTTCTGGCATCGATGAAGAACGCAGCGAAATGCGATAAGTAATGTGAATTGCAGAATTCAGTGAATCATCGAATCTTTGAACGCACATTGCGCCCCGTGGTATTCCGCGGGGCATGCCTGTTCGAGCGTCAT-TT-CAC-CACTCGAGT-----------------CTGACTCGGTATTGGGCGC-CGCGCACCG-------------CCGCGCGCCTCAAAGT-CC---CCGGCT------------------GGGCGGGC-CCGT-CCCCG----AGCGTTG-----TGATCTCACAG----------TCTCGCT----AGGGAGT-CG-CGTCCGC--C-G--GCGGCCGTTAAACACCCCC----------ATCACAGGTTGACAGAAGAAGGCAGCCAGCTCGAAGGCTGGTGTTAGCCAGGTGTTGAATCGCTATACCTATGCCT-------CCACTCTCAGCCATCTGCGGAGAACGAATACGCCCATCGGCCGAGACGGCAAAATCGCGAAGCCCAGACAGCTTCACAACACCCATTGGGGTCTGGTGTGTCCGGCCGAGACACCAGAAGGGCAGGCTTGTGGTCTGGTGAAGAACTTATCACTCATGTGCTACGTGACAGTCGGAACACCTTCAGAACCCATCACAACATTCATGCGTCAACGTGGCATGGATGTGCTTGAAGAATACGACCCGGTCATGAACCCAAAGGCCACCAAAGTCTTTGTGAACGGAACGTGGGTGGGCGTGCATCGAAATGCTGGCCAGTTGACGGACTCGCTTCGCGCCATTCGGAGGAAGAACATCATCAGTTTTGAAGTCACAATCATTCGTGATGTGCGCGAGCGAGAAGTCAAGATCTTTACCGACGCTGGCCGGGTATGTCGGCCCCTCTTCGTGATCGATACGGATCGACGGTCACCTCAATGCGGCAACTTGGTTTACAAGCAAGAGCACGTTGCCAAATTACAGGAGGACGAAGACAACAAGGT-------------TGCTACCGAGGGTATGAGTGAAGAAGAGCGAACGAAGGCCGTCTTTGGCTGGACCGGCCTTGTGACGAATGGTGTCGTTGAATACCTCGATGCTGAAGAGGAAGAGACAGCA------ATGATTATCATGACTCCAGAAGACCTTGACGAACATCAGAAGATGCGACA---------AGGGAAACCCATCCCAGATACCAC--------AGGCGACCCTCATCGTCGGATC
>NG_076748_Neocelosporium_corymbiae
AAATTTGAAATCTGGCCTTC---GGGTCCGAGTTGTAATTTGTAGAGGATGCTTTTGGGCAACCACCGGTCTAAGTTCCTTGGAACAGGACGTCATAGAGGGTGAGAATCCCGTATGTGACCGG-CTTGGTAC-CCTTTGTAAAGCTCCTTCGACGAGTCGAGTTGTTTGGGAATGCAGCTCTAAATGGGAGGTAAATTTCT-TCTAAAGCTAAATACCGGCGAGAGACCGATAGCGCACAAGTAGAGTGATCGAAAGATGAAAAGCACTTTGGAAAGAGAGTTAAAAAGCACGTGAAATTGTTGAAAGGGAAGCGCTTGCAATCAGACTTGTCTTTGGATGTTCCGCCGGTCTTC---TGACCGGTTTATTCATACTT-TGACAGGCCAGCATCACTTTTGGCGGCCGGATAAAGACTCTGGGAATGTAGCTCGTCCTTCGGGACGTGTGTTATAGCCTGGTGTGTAATACGGCCAGCTGGGAGTGAGGTCCGCGCTTC-GGCTAGGATGCTGGCGTAATGGTTGTAAGCGGCCCGTCTTGAAACACGGACCAAGGAGTCTAACATCTATGCGAGTGTTCGGGTGTCAAACCCCTACGCGCAATGAAAGTGAACGGAGGTGGGAA--CC--GC--AA--GGTGCACCATCGACCGATCCTGATGTCTTCGGATGGATTTGAGTAAGAGCATAGCTGTT-GGGACCCGAAAGATGGTGAACTATGCCTGAATAGGGTGAAGCCAGAGGAAACTCTG-GATT-ACAGA-------------GTTAGGG----------------------------------------------------------------------------------------------------TCTCTACA-G--------------------GCCCGACCTCC---------------------------------------------AACCC----T-TTGTTGTTATAACTATCTTGTTGCTT-TGGCGGGAC----CGCCCGGTCAAACGGGC-TGCCGGTCTT----CGGCCCGGCA----AGCGCCCGCCAGAGTCA---AACCA-----AAACTCTTGTTTT--AACCGGTCGTCTGAGTCAAAC-------------TTTTAATT-AAAT--TAAAACTTTCAACAACGGATCTCTTGGTTCTCGCATCGATGAAGAACGCAGCGAAATGCGATAAGTAATGTGAATTGCAGAATTCAGTGAATCATCGAATCTTTGAACGCACATTGCGCCCCTTGGTATTCCGAGGGGCATGCCTGTTCGAGCGTCAT-TA-CAC-CACTCAAGC-----------------ACTGCTTGGTATTAGGCCATCGTCCCGCTCC-------GGCGGGGCGTGCCCCAAAAA-CC---TCGGCG------------------GAGC-CTCACCGG-CTTTG----GGCGTAG-----TAGAATTT-----------CTCAACGTT-------CAAGTCTCCGGTAGGGCCTC-TTTTGCCGTAAAACCCCCAA-------ACTTTTCAAGGTTGAC---------------------------------------------------------------------------------------------------------------------------------------------------------------------------------------------------------------------------------------------------------------------------------------------------------------------------------------------------------------------------------------------------------------------------------------------------------------------------------------------------------------------------------------------------------------------------------------------------------------------------------------------------------------------------------------------------------------------------------------------------------------------------------------------------------------------------------------------------------------------------------------
>Neoantennariella_phylicae_MN749209_1_CBS_146164
AAATTTGAAATCTGGCGCCCTCGGCGTCCGAGTTGTAATTTGTAGAGGATGCTTTTGGGTGGCCGCCGGTCTAAGTTCCTTGGAACAGGACGTCATAGAGGGTGAGAATCCCGTATGCGACCGG-AGAGGCGC-CCGTCACGAAGCTCCTTCGACGAGTCGAGTTGTTTGGGAATGCAGCTCTAAATGGGTGGTAAATTTCA-TCTAAAGCTAAATACCGGCCAGAGACCGATAGCGCACAAGTAGAGTGATCGAAAGATGAAAAGCACTTTGGAAAGAGAGTTAAAAAGCACGTGAAATTGTTGAAAGGGAAGCGCTTGCTACCAGACTTGCGGGCGG-TGTTCCGCCGGTCTTC---TGACCGGTCTACTCGCCGC--CCGCAGGCCAGCATCACTTGGGACCGCCGGAGAAAAGCGGGGGGAACGTGGCTCCTCG------CGGAGTGTTATAGCCCCCCGCGTAATACGGCGCGCCCCGAGTGAGGTCCGCGCTTC-GGCTAGGATGCTGGCGTAATGGTCGTAAGCGGCCCGTCTTGAAACACGGACCAAGGAGTCTAACATCTATGCGAGTGTTCGGGTGTGAAACCCCTGCGCGGAATGAAAGTGAACGGAGGTGGGAA--CC--GC--AA--GGTGCACCATCGACCGATCCTGATGTCTTCGGATGGATTTGAGTAAGAGCATAGCTGTT-GGGACCCGAAAGATGGTGAACTATGCCTGAATAGGGTGAAGCCAGAGGAAACTCTG-GATT-ACCGA-------------GCGAGGG----------------------------------------------------------------------------------------------------CCC-GCGT-GG--------------------CCCGACCTCC---------------------------------------------CACCC----T-CTGTTGTCT--CCGACCCTGTTGCCT-CGGGGGCGC--------------CCC-----GGCC-GTCC--------GCGG-CCC-CGGGGGCCCCCGGTGGAC----GCTC------CAACCCTGCCTCC------GTGCGTCCGAGTCTCGTCAC--CGA-----TACGAATCGAAAC--AAAAACTTTCAACAACGGATCTCTTGGTTCTGGCATCGATGAAGAACGCAGCGAAATGCGATAAGTAATGTGAATTGCAGAATTCAGTGAATCATCGAATCTTTGAACGCATATTGCGCCCCTTGGCATTCCTTGGGGCACGCCTGTTCGAGCGTCAT-TA-CAC-CCCTCCAGC-----------------CCCGCTGGGTGTTGGGCGC-CGCGCCC--------------GCCGCGCGCCCCAATGT-CG---TTGGCT------------------GAGC-CGT-CCGT-CCCTC---GAGCGTCG-----TGGACTCCATC----------TCTCGCT----CCCGAGGGCC-CGGGCGG-GT----CGCGCCAGGAAAACCTCCCCCT----TCA-------------AGAAAAAGGCAGCTTCTGTAAAAGCAGGCGTGAGCCAAGTGCTGAACCGATATACTTACGCTT-------CCACTCTCTCCCACTTACGAAGGACGAACACCCCAATTGGACGAGATGGCAAAATCGCGAAACCTCGTCAACTTCACAACACACATTGGGGTCTCGTTTGCCCTGCAGAGACGCCGGAAGGCCAAGCTTGTGGTCTCGTGAAAAACCTTGCGTTGATGTGCTACGTCTCGGTCGGCACACCTGGCAACCCTTTGGTGGAATTCATGGTTGCTCGTGATATGGAACTCCTTGAAGAATATGATCCGGTCACCAATCCGAATGCCACGAAGGTTTTCGTCAACGGCGTGTGGGTTGGTGTGCATAGAAATCCGTCGCAATTGGTCAACGTGCTACTTAATGTGCGACGCAAAGGTACTGTAAGTTTCGAAATCACCATTATCCGAGATGTGCGAGAGCGCGAAATCAAAGTCTTCACGGATGCTGGAAGAGTGTGTCGACCACTTTTTGTGGTCGACAATGATCCCAAGAGCGAGAATCGTGGCAATCTAGCATTGAAACGAGAACACATCTACAAGCTGGAGGACGATCGCGCTGTT-------------------GATCTCAACGGATTGAGTGAGGAAGACAAGGAGAACAGCACATTTGGCTGGAAGGGCTTAGTTGACGAGGGCGTCGTAGAGTATCTTGATGCCGAGGAAGAAGAGACTGCT------ATGATTGTGATGACACCTGACGACTTGGACGAGCACAAAGCCGCTCTACG---------CGGAGAACCATACGAAGATCCGAA--------GGATGACCCGAATCGACGCATC
>Neoasbolisia_phylicae_MN749215_1_CBS_146168
AAATTTGAAATCTGGCGGCTTCGTCGTCCGAGTTGTAATTTGTAGAGGATGCTTTTGGGCAGCCGCCGGTCTAAGTCCCTTGGAACAGGGCGTCATAGAGGGTGAGAATCCCGTATGCGACCGG-AGGGGCAC-CCATCACGAAGCTCCTTCGACGAGTCGAGTTGTTTGGGAATGCAGCTCTAAATGGGTGGTAAATTTCA-TCTAAAGCTAAATACCGGCCAGAGACCGATAGCGCACAAGTAGAGTGATCGAAAGATGAAAAGCACTTTGGAAAGAGAGTTAAACAGCACGTGAAATTGTTGAAAGGGAAGCGCTTGCTACCAGACTCACGGGCGA-CGTTCCGCCGGTCTTC---TGACCGGTCCATTCGTCGT--CCGTGGGCCAGCATCGCTTGGGGCCGCCGGAGAAAGGTGGGGGGAACGTGGCTCCCTC------GGGAGTGTTATAGCCCCTCGCGTAATACGGCGCGCCTCGAGCGAGGTCCGCGCTTC-GGCTAGGATGCTGGCGTAATGGTCGTAAGCGGCCCGTCTTGAAACACGGACCAAGGAGTCTAACATCTATGCGAGTGTTCGGGTGTCAAACCCCTGCGCGTAATGAAAGTGAACGGAGGTGGGAA--CC--GC--AA--GGTGCACCATCGACCGATCCTGATGTCTTCGGATGGATTTGAGTAAGAGCATAGCTGTT-GGGACCCGAAAGATGGTGAACTATGCCTGAATAGGGTGAAGCCAGAGGAAACTCTG-GATT-ACCGA-------------GTGAGGG----------------------------------------------------------------------------------------------------CCC-TCGC-GG--------------------CCCGACCTCC---------------------------------------------CACCC----T-TTGTCGTCT---TTGACCTGTTGCCT-CGGGGGTTG--------------CCC-----GGCC-GCCTA-----CGGCGG-CGC-GGGGCGCCCCCGGTGGATCAT-----------CAACGCTGCTTGC------TTGCGTCGGAGTCGCGTCTT--CGGACGCTCAGAAATG-AAAT--CAAAACTTTCAACAACGGATCTCTTGGTTCTGGCATCGATGAAGAACGCAGCGAAATGCGATAAGTAATGTGAATTGCAGAATTCAGTGAATCATCGAATCTTTGAACGCATATTGCGCCCCTTGGCATTCCTTGGGGCACGCCTGTTCGAGCGTCAT-TA-CAC-CACTCCAGC-----------------CCCGCTGGGTGTTGGGCGT-CGCGCCC--------------GTCGCGCGTCTTAATGT-CG---TTGGCC------------------GAGT-CGT-CCGC-CTCTC----AGCGTCG-----TGACATCCAT-----------CATCGCT----TTGGGGG-TC-CGGACGG-GT----CGCGCCAGGAAGCCTTCTCCTT--------------------AAAAGAAAGCAGCGTCTGCGAAAGCGGGTGTGAGTCAAGTGCTGAACCGGTATACATATGCAT-------CAACATTGTCACATCTTCGACGGACGAACACACCTATTGGCCGGGATGGTAAGATTGCCAAGCCGCGCCAGCTTCACAATACTCATTGGGGCCTTGTGTGCCCTGCAGAGACTCCTGAAGGTCAGGCTTGTGGTCTCGTCAAGAACCTCGCGTTGATGTGTTACGTTTCCGTGGGCACGCCCGGCATCCCCCTCGTCGAATTCATGTGTGCTCGCGACATGGAATTGCTCGAAGAGTACGATCCGGTGACCAACCCGAACGCGACGAAAGTGTTCGTCAATGGTGTTTGGGTTGGCGTTCACAGGAATCCATCGCAGTTGGTTGAAGTGTTGCTGAACGTGCGGCGCAAGGGTACCGTCAGTTTCGAAATCACCATCATTAGAGACGTCCGTGAACGCGAGATCAAAGTCTTCACTGACGCCGGGAGAGTATGCCGCCCACTGTTCGTGGTTGACAACGATCCGAGAAGCGAGAACCGCGGCAATCTTGCGTTGAAACGTGAGCATATCTATAAATTGGAAGATGATCGTACGATC-------------------GATCTCAATGGCTTGAGCGAAGAAGATAAGGAAAGGAGCACTTTCGGCTGGAAGGGGCTGGTTGACGAAGGTGTTGTGGAATATCTTGACGCTGAAGAAGAAGAAACTGCG------ATGATCGTCATGACGCCTGACGATTTGGATGAACACAGAGCTGCCCTTCG---------AGGAGAGCCCTACGAAGATCCGAA--------GGACGATCCGAATCGTCGAATC
>Neoceratosperma_eucalypti_KJ869210_1_CPC_23465
AAATTTGAAATCTGGCGC-----AAGCCCGAATTGTAATTTGTAGAGGATGCTTCTGGGCAGCGGCCGTTCTAAGTTCCTTGGAACAGGACGTCATAGAGGGTGAGAATCCCGTATGTGACCGG--CGCGCAC-CCTCCACGTAGCTCCTTCGACGAGTCGAGTTGTTTGGGAATGCAGCTCTAAATGGGAGGTAAATTTCT-TCTAAAGCTAAATACCGGCCAGAGACCGATAGCGCACAAGTAGAGTGATCGAAAGATGAAAAGCACTTTGGAAAGAGAGTTAAAAAGCACGTGAAATTGTTGAAAGGGAAGCGCTTACAACCAGACTTCGTAGCGG-TGTTCCGCCGGTCTTC---TGACCGGTTCATTCGCCGC--CGCGAGGCCAGCATCGTCTGGGGCCGCTGGATAAGA-CCGTTGGAATGTAGCTCCTCTC----GGGGAGTGTTATAGCCAGCGGTG--ATGCAGCGAGCTCCGGGCGAGGTCCGCACTTC-GGTAAGGATGCTGGCGTAATGGTTGTCAGCGGCCCGTCTTGAAACACGGACCAAGGAGTCTAACATCTATGCGAGTGTTCGGGTGTCAAACCCCTACGCGTAATGAAAGTGAACGGAGGTGGGAA--CT--TT------TGTGCACCATCGACCGATCCTGATGTCCTCGGATGGATTTGAGTAAGAGCATAGCTGTT-GGGACCCGAAAGATGGTGAACTATGCCTGAATAGGGTGAAGCCAGAGGAAACTCTG-GATT-ACTGA-------------GTGAGGA---------------------------------------------------------------------------------------------------CCCC---GC-G---------------------TCCGACCTCC---------------------------------------------AACCC----T-CTGTGAACC---AA-CACTGTTGCTT-CGGGGGCTC--------------CCC-----TGCC-GTTCG------GGC---TC----GGGGCCCCCGGAGGAA----ATCA------AAACGCTGCATCT------GTGCGTCGGAGTA------T--CAA-----TC-AAATT-GAAC---AAAACTTTCAACAACGGATCTCTTGGTTCTGGCATCGATGAAGAACGCAGCGAAATGCGATAAGTAATGTGAATTGCAGAATTCAGTGAATCATCGAATCTTTGAACGCACATTGCGCCCCGTGGTATTCCGCGGGGCATGCCTGTTCGAGCGTCAT-TT-CAC-CACTCAAGC-----------------CTAGCTTGGTATTGGGCGT-CGCGGC---------------TCCGCGCGCCTCAAAGT-CT---CCGGCT------------------GAGC-TGT-CCGT-CTCCT----AGCGTTG-----TGACACA---C----------GATCGCT----CC-GAG--TT-CGAACAG--C-C--GCGGCCGTTAAACTTCATC-------------AAAGGTTGACAGAAGAAGGCTGCGAGTTCCAAGGGTGGTGTCAGTCAAGTGCTCAATCGATACACCTATGCCT-------CTACCCTCGGCCATCTCCGGCGGACGAATACTCCGATTGGACGTGATGGCAAGATTGCTAAGCCTAGACAACTTCACAACACCCACTGGGGTCTGGTGTGCCCGGCAGAAACGCCAGAAGGCCAGGCCTGTGGGCTCGTGAAGAATCTGTCGCTGATGTGCTACGTCACAGTTGGCACACCTTCCACACCTCTCGTAGATTTCATGCGCTCACGGGGCATGGACTTCCTCGAGGAGTACGACCCGGTCATGAACCCGAAAGCAACCAAGGTCATGCTGAACGGCACCTGGGTTGGCGTTCATCGCAATGCCACACAACTCACGAATGCGCTCCGAGCTATTCGGCGCAAAGGCGTGGTGAGCTTCGAAGTCACAATCATTCGTGATGTGCGGGATCGCGAAGTCCGTATATTCACCGATGCTGGCCGTGTGTGTCGACCTCTGTTCGTAGTTGATGACGACCCCAAATCTCCAGATTGCGGAAGTCTGGTGCTGAAGCCTGAACACATCGCCAGTCTGACTCAAGATCAGGAGACACTGGC-------------CATGTTGGAGGGCGTCAGCGAAGAAGAACGTGAGCAGCGGATTTTTGGATGGAAGGGTCTGGTCGATGCTGGTGTCGTGGAGTACCTCGATGCCGAAGAAGAGGAGACCGCC------ATGATCATCATGACGCCAGAAGATCTAGAAGAGCACAAGGCAATGCGACA---------GGGTATTAACTATGATGAAGCCAA--------ACTCGATCCACATCGACGAATC
>Neocercospora_ammicola_KR232405_1_CCTU_1186__CBS_136450
---TTTGAAATCTGGCGC-----AAGCCCGAGTTGTAATTTGTAGAGGATGCTTCTGGGTAGCGACCGATCTAAGTTCCTTGGAACAGGACGTCATAGAGGGTGAGAATCCCGTATGTGACCGG--CCCGCAC-CCTCCACGTAGCTCCTTCGACGAGTCGAGTTGTTTGGGAATGCAGCTCTAAATGGGAGGTAAATTTCT-TCTAAAGCTAAATACCGGCCAGAGACCGATAGCGCACAAGTAGAGTGATCGAAAGATGAAAAGTACTTTGGAAAGAGAGTTAAAAAGCACGTGAAATTGTTGAAAGGGAAGCGCCTGCAACCAGACTTCGCGGCAG-TGTTCCGCCGGGCTTC---TGCCCGGCCTACTCTCTGT--CGCGAGGCCATCATCGTCTGGGCCCGCCGGATAAGA-CCGGAGGAATGTAGCTCACCTTC--GGGGGAGTGTTATAGCCTCCGGTG--ATGCGGCGCGGCTCGGGCGAGGTCCGCGCTTC-GGCAAGGATGATGGCGTAATGGTCGTCGGCGGCCCGTCTTGAAACACGGACCAAGGAGTCTAACATCTATGCGAGTGTTCGGGTGTCAAACCCCTACGCGTAATGAAAGTGAACGGAGGTGGGAC--CC--GC--AA--GGTGCACCATCGACCGATCCTGATGTCCTCGGATGGATTTGAGTAAGAGCATAGCTGTT-GGGACCCGAAAGATGGTGAACTATGCCTGAATAGGGTGAAGCCAGAGGAAACTCTG-GATT-ACTGA-------------GCGAGGG----------------------------------------------------------------------------------------------------CCC-CCGG-G---------------------CCCGACCTCC---------------------------------------------AACCC----T-CTGTGAA-C---CAAC-ACGTTGCTT-CGGGGGCGA--------------CCC-----TGCC-GCCT------CGGCGG-CG----GGCGCCCCCGGAGGCC----CA-C------CAACACTGCGTCC------CTGCGTCGGAGTT---------TAA-----GCAAATTT-AAAC---AAAACTTTCAACAACGGATCTCTTGGTTCTGGCATCGATGAAGAACGCAGCGAAATGCGATAAGTAATGTGAATTGCAGAATTCAGTGAATCATCGAATCTTTGAACGCACATTGCGCCCTCTGGTATTCCGGAGGGCATGCCTGTTCGAGCGTCAT-TT-CAC-CACTCAAGC-----------------CTGGCTTGGTGTTGGGCGC-CGCGGTCCCC-----------CCCGCGCGCCTCAAAGTCCC--CCCGGCT------------------GGGC-CGT-CCGT-CTCCA----AGCGTTG-----TGATCTCATG-----------AATCGCT----TCGGGG--CG-CGGGCGC--T-C--GCGGCCGTTAAATCTTC-C-----------AC-ACGGTTGAC--------------------------GGTGTCAGCCAAGTGCTGAATCGCTACACATACGCTT-------CCACACTCAGTCACTTGCGGCGAACGAACACACCGATTGGTCGTGACGGCAAGATTGCAAAGCCACGGCAGCTGCACAACACCCATTGGGGTCTTGTCTGTCCAGCTGAGACGCCCGAAGGGCAAGCCTGCGGTTTGGTCAAGAACTTGTCTCTGATGTGTTATGTAACTGTCGGGACACCGGGTGCGCCACTCATCGACTTCATGCGGCAGCGCGGCATGGATCTACTAGAAGAGTACGATCCGGTCATGAATCCCAGGGCGACTAAAGTCATGCTCAATGGTACATGGGTTGGTGTTCACCGCAACGCGGGTCATCTCGCAGATACGCTCCGATCACTGAGACGCAAGGGCCTGCTGAGTTTTGAGGTGACGATCATTCGTGATGTCAGAGAGCGAGAGATCCGAGTCTTCACAGATGCTGGGCGCGTCTGTCGTCCACTATTCGTGGTCGACAACGATCCGAAGAGCTCGAACCGAGGCAATCTCGTGCTCAAGCAAGAACAGGTCGAGAGACTGCAAAATGACCAGGAGATTCTCGC-------------CAACCTCGAGGGTGTCAGCGAAGAAGAGCGGGAGAAGTCCATCTACGGCTGGAAGGGTCTGGTCGATGAGGGTGTCGTGGAGTATCTCGATGCGGAGGAGGAGGAAACGGCC------ATGATCACCATGACGCCTGAAGATCTGGAAGAACACAAGAACATGCGTGC---------GGGCATACAGTACGATGAAGCTAG--------GGACGATCCCCATCGCCGCATC
>Neocercosporidium_smilacis_MF951185_1_NA
AAATTTGAAATCTGGCGC-----AAGCCCGAGTTGTAATTTGTAGAGGATGCTTCTGGCCAGCGGCCGTTCTAAGTTCCTTGGAACAGGACGTCATAGAGGGTGAGAATCCCGTATGTGACCGG--CGCGCAG-CCTTTACGTAGCTCCTTCGACGAGTCGAGTTGTTTGGGAATGCAGCTCTAAATGGGAGGTAAATTTCT-TCTAAAGCTAAATACCGGCCAGAGACCGATAGCGCACAAGTAGAGTGATCGAAAGATGAAAAGCACTTTGGAAAGAGAGTTAAAAAGCACGTGAAATTGTTGAAAGGGAAGCGCTTGCAACCAGACTTCGCGGCGG-TGTTCCGCCGGTCTTC---TGACCGGTCCACTCATCGT--CGCGAGGCCAACATCGTCTGGGCCCGCTGGATAAGA-CCTCAGGAATGTAGCTTCCCTC----GGGAAGTGTTATAGCCCGTGGTG--ATGCAGCGCGGCTCGGGCGAGGTCCGCGCTTC-GGCAAGGATGTTGGCGTAATGGTTGTCAGCGGCCCGTCTTGAAACACGGACCAAGGAGTCTAACATCTATGCGAGTGTTCGGGTGTCAAACCCCTACGCGTAATGAAAGTGAACGGAGGTGGGAA--GC--GC--AA--GCTGCACCATCGACCGATCCTGATGTCCTCGGATGGATTTGAGTAAGAGCATAGCTGTT-GGGACCCGAAAGATGGTGAACTATGCCTGAATAGGGTGAAGCCAGAGGAAACTCTG-GATT-ACTGA-------------GTGAGGG----------------------------------------------------------------------------------------------------CT---CAC-G---------------------CCCGACCTCC---------------------------------------------AACCC----T-TTGTGAACC---ACCT-CTGTTGCTT-CGGGGGCGA--------------CCC-----CGCC-GTCTC------GGCGG-CG-----GCGCCCCCGGAGGTC----AT-C------AAACACGGCATCT------CTGCGTCGGAGTCT-----T--AAA-----GTAAATGT-AAAC---AAAACTTTCAACAACGGATCTCTTGGTTCTGGCATCGATGAAGAACGCAGCGAAATGCGATAAGTAATGTGAATTGCAGAATTCAGTGAATCATCGAATCTTTGAACGCACATTGCGCCCCGTGGTATTCCGCGGGGCATGCCTGTTCGAGCGTCAT-TT-CAC-CACTCAAGC-----------------CTCGCTTGGTATTGGGCGC-CGCGGTC--------------TCCGCGCGCCTTAAAGT-CT---CCGGCT------------------GGGT-CGT-CCGT-CTCTA----AGCGTTG-----TGGCATAGCTG------------TCGCT----AAAGAG--TG-CGGGTGG-CC-G--TCGGCCGTTAAATCTTTCT------------C-AAGGTTGACAGAAGAAGGCAGCCAGCGCAAAAGCAGGTGTCAGCCAGGTGCTGAACAGATATACCTATGCTT-------CGACCCTCAGTCACTTGCGGAGAACAAACACTCCTATCGGCCGTGATGGCAAGATCGCAAAGCCTCGACAACTTCACAACACGCACTGGGGTCTCGTCTGTCCGGCAGAAACGCCAGAAGGACAAGCTTGCGGTCTGGTCAAAAATTTGTCCTTGATGTGCTATGTCACCGTTGGCACGCCTGCAGAGCCGTTGATCGACTTTATGCGACAACGCGGCATGGACCTGCTGGAGGAGTATGATCCGGTGCTGAATCCAAAGTCGACCAAGGTTTTCCTCAACGGTACCTGGGTCGGCGTACACAAGAATGCTGGTCAGCTCACGGACATGATGCGCACTCTTCGAAGGAAGGGCGTCCTGAGCTTTGAGGTGACCATCATCCGCGACGTTCGAGAACGAGAGATCAAGATCTTTACTGACGCGGGCCGAGTGTGTCGGCCACTTTTCGTCGTGGAGACTGATCCGAAGTCACCCAACAACGGCAATCTCGTGTTGCAGCGGGAACACTGCCAGAAACTGGCAGACGATCAGAATATCCTTGC-------------TGAACTAACAGGTGTGAGCGAGGAAGAGCGAGAGAACACGATCTTCGGCTGGAAGGGCCTGGTCGACAAAGGTGTCGTCGAGTACCTCGATGCTGAAGAGGAAGAGACTGCC------ATGATTATCATGACTCCGGAGGATCTTGAAGAGCACAAACTCATGCGACA---------AGGCGTGCCAATGGAGGATACGCG--------AGCTGATCCTCATCGCCGCATC
>Neocladosporium_arctotis_OQ629057_1_CPC_42433
AAATTTGAAATCTGGCGTCTCCGGCGTCCGAGTTGTAATTTGTAGAGGATGCTTCTGGGCAGCCACCGGTCTAAGTTCCTTGGAACAGGACGTCATAGAGGGTGAGAATCCCGTATGCGACCGG-ACAGGCAC-CCTCCACGTAGCTCCTTCGACGAGTCGAGTTGTTTGGGAATGCAGCTCTAAATGGGAGGTAAATTTCT-TCTAAAGCTAAATACCGGCCAGAGACCGATAGCGCACAAGTAGAGTGATCGAAAGATGAAAAGTACTTTGGAAAGAGAGTTAAAAAGCACGTGAAATTGTTGAAAGGGAAGCGTTTGCAACCAGACTTGCTCGCGG-TGTTCCGCCGGTCATA---AGACCGGTCTACTCGCCGCG-TTGCAGGCCAGCATCGTCTGGGGCCGCCGGATAAGA-CTTTAGGAATGTAGCTCCCTC------GGGAGTGTTATAGCCTATTGTG--ATGCGGTGCGTCCCGGGCGAGGTCCGCGCTTC-GGCTAGGATGCTGGCGTAATGGTTGTAAACGGCCCGTCTTGAAACACGGACCAAGGAGTCTAGCATCTATGCGAGTGTTCGGGTGTCAAACCCCTACGCGTAATGAAAGTGAACGGAGGTGGGAA--CT--TT---T--TGTGCACCATCGACCGATCCTGATGTCTTCGGATGGATTTGAGTAAGAGCATAGCTGTT-GGGACCCGAAAGATGGTGAACTATGCCTGAATAGGGTGAAGCCAGAGGAAACTCTG-GATT-ATTAT-------------GCGAAGTGT-GCTGCTC---------------------------------------------------------GCAGCGAGCTATTCCCTGTGATAAAAACTGCCTCCC-GCGG-GA--------------------GGTGGGCCGT-----CAGGCCCCGGGG---------TTTAGCGGATCTTCATTC-AACCC----T-TTGTTGTTC---ATACTCTGTTGCCT-CGGGGGCGA--------------CCC-----TGCC-TT--G---ACCGGCT--CG---GGGGACCCCCGGTGGACATT-AAACA-----AACTCTTGCGTATC---TTTGTCGTCTGAGTGATTA-------------TATCAATC-AAAT--TAAAACTTTCAACAACGGATCTCTTGGTTCTGGCATCGATGAAGAACGCAGCGAAATGCGATAAGTAATGTGAATTGCAGAATTCAGTGAATCATCGAATCTTTGAACGCACATTGCGCCCCTTGGTATTCCGGGGGGCATGCCTGTTCGAGCGTCAT-TT-CAC-CACTCAAGC-----------------CTCGCTTGGTATTGGGCGA-TGCGGTCC-------------GCCGCACGCCTCAAATC----GACCGGCT------------------GGGT-CGA-TCGTCCCCTC----AGCGTTG-----TGATTCAT-----------TATATCGCT----AAAGGGT-TGTCGGTCGG--T----CACGCCGTTAAACAAGACCTCA----TTTCTTAAAGGTTGAC---------------------------------------------------------------------------------------------------------------------------------------------------------------------------------------------------------------------------------------------------------------------------------------------------------------------------------------------------------------------------------------------------------------------------------------------------------------------------------------------------------------------------------------------------------------------------------------------------------------------------------------------------------------------------------------------------------------------------------------------------------------------------------------------------------------------------------------------------------------------------------------
>Neodeightoniella_phragmiticola_KF777224_1_CPC_22059
AAATTTGAAATCTGGCGC-----AAGCCCGAGTTGTAATTTGTAGAGGATGCTTCTGGGTAGCGACCGATCTAAGTTCCTTGGAACAGGACGTCATAGAGGGTGAGAATCCCGTATGTGACCGG--CCCGCAC-CCTCCACGTAGCTCCTTCGACGAGTCGAGTTGTTTGGGAATGCAGCTCTAAATGGGAGGTAAATTTCT-TCTAAAGCTAAATACCGGCCAGAGACCGATAGCGCACAAGTAGAGTGATCGAAAGATGAAAAGTACTTTGGAAAGAGAGTTAAAAAGCACGTGAAATTGTTGAAAGGGAAGCGCCTGCAACCAGACTTCGCGGCAG-TGTTCCGCCGGTCTTC---TGACCGGTTCACTCTCTGT--CGCGAGGCCATCATCGTCTGGGCCCGCCGGATAAGA-CCGGAGGAATGTAGCTCACCTTC--GGGGGAGTGTTATAGCCTCTGGTG--ATGCGGCGAGGCTCGGGCGAGGTCCGCGCTTC-GGCAAGGATGATGGCGTAATGGTTGTCGGCGGCCCGTCTTGAAACACGGACCAAGGAGTCTAACATCTATGCGAGTGTTCGGGTGTCAAACCCCTACGCGTAATGAAAGTGAACGGAGGTGGGAA--CC--GC--AA--GGTGCACCATCGACCGATCCTGATGTCCTCGGATGGATTTGAGTAAGAGCATAGCTGTT-GGGACCCGAAAGATGGTGAACTATGCCTGAATAGGGTGAAGCCAGAGGAAACTCTG-GATT-ACCGA-------------GTGAGGG----------------------------------------------------------------------------------------------------CCT-CCGG-G---------------------CTCGACCTCC---------------------------------------------AACCC----T-TTGTGAACA---CAAT-CTGTTGCTT-CGGGGGCGA--------------CCC-----TGCC-GTGTCT---GACGCGG-CG----AGCGCCCCCGGAGGCC----CA-C------CAACACTGCATCT------CTGCGTCGGAGTT---------TAA-----GTAAATTT-AAAC---AAAACTTTCAACAACGGATCTCTTGGTTCTGGCATCGATGAAGAACGCAGCGAAATGCGATAAGTAATGTGAATTGCAGAATTCAGTGAATCATCGAATCTTTGAACGCACATTGCGCCCTTTGGTATTCCGAAGGGCATGCCTGTTCGAGCGTCAT-TT-CAC-CACTCAAGC-----------------CTGGCTTGGTATTGGGCGC-CGCGG------------TCGATCCGCGCGCCTCGAAGT-CT---CCGGCT------------------GAGC-CGT-CCGT-CTCCG----AGCGTTG-----TGATTTCATT-----------AATCGCT----CCGGGG--TG-CGGGTGG--C-C--GCGGCCGTTAAATCTTT-C-----------AC-AAGGTTGACAGAAGAAGGCCTCATCATCCAAGGCCGGCGTCAGTCAGGTGTTGAATCGCTACACCTACGCCT-------CGACATTGAGTCACTTGCGAAGAACGAACACGCCCATCGGTCGTGATGGCAAGATCGCCAAACCCCGACAACTTCACAATACTCATTGGGGTCTGGTGTGTCCGTCCGAAACGCCCGAAGGGCAAGCGTGTGGTCTCGTCAAGAATTTGTCACTAATGTGCTACGTGACTGTCGGTACGCCAGGTGCACCACTCATTGACTTCATGCGACAACGCGGCATGGACTTACTCGAGGAGTACGATCCTGTTATGAACCCCCGTGCAACAAAAGTGATGCTCAATGGTACCTGGGTCGGTGTTCATCGTAACGCGGGTCATCTGGCAGACACTCTCCGATCTCTGAGGCGAAAGGGACTGCTTAGCTTCGAGGTGACGATTATTCGAGATGTGAGAGAACGTGAGATCAGAATTTTCACAGATGCAGGCCGTGTTTGCCGACCATTGTTCGTTGTGGATAACGACCCAAAGAGCCCTAATCGGGGAAGCTTGGTCCTCAAGCAAGAACACATTGAGCGACTGCAGAATGATCAAGAAATTCTGGC-------------CAACCTCGAAGGTGTCAGCGAAGAAGAGCGCGAACAAGCCATCTACGGCTGGAAAGGGCTTGTCGATGAGGGCGTCGTCGAGTATCTCGACGCAGAGGAAGAGGAGACGGCC------ATGATTACCATGACGCCTGATGACTTGGAGGAGCACAAAAACATGAGACA---------GGGCATCGCTTTTGACGATGCTCG--------GGATGACCCCCACCGTCGAATC
>Neomycosphaerella_pseudopentameridis_KF777226_1_CPC_21126
AAATTTGAAATCTGGCGC-----AAGCCCGAGTTGTAATTTGTAGAGGATGCTTCGGGGCAGCGGCCGTTCTAAGTCTCTTGGAACAGGGCGTCATAGAGGGTGAGAATCCCGTATGTGACCGG--CGCGCAC-CCTCCACGTAGCTCCTTCGAAGAGTCGAGTTGTTTGGGAATGCAGCTCTAAATGGGAGGTAAATTTCT-TCTAAAGCTAAATACCGGCCAGAGACCGATAGCGCACAAGTAGAGTGATCGAAAGATGAAAAGCACTTTGGAAAGAGAGTTAAAAAGCACGTGAAATTGTTGAAAGGGAAGCGCTTGCAACCAGACTTCGCGGCGG-TGTTCCGCCGGTCTTC---TGACCGGCCCACTCGCCGC--CGCGAGGCCATCATCGTCTGGGGCCGCCGGATAAGA-CTCGAGGAATGTGGCTCCCTTC----GGGGAGTGTTATAGCCTCGGGTG--ATGCGGCGCGCCCCGGGCGAGGTCCGCGCTCC-GGCAAGGATGATGGCGTAATGGTTGCCAGCGGCCCGTCTTGAAACACGGACCAAGGAGTCTAACATCTATGCGAGTGTTCGGGTGTCAAACCCCTACGCGCAATGAAAGTGAACGGAGGTGGGAG--CT--TC------GGCGCACCATCGACCGATCCTGATGTCCTCGGATGGATTTGAGTAAGAGCATAGCTGTT-GGGACCCGAAAGATGGTGAACTATGCCTGAATAGGGTGAAGCCAGAGGAAACTCTG-GATT-ACCGA-------------GTGAGGG----------------------------------------------------------------------------------------------------CTC---CG-G---------------------CCCGACCTCC---------------------------------------------AACCC----T-CTGTGAACC---A-AACCTGTTGCTT-CGGGGGCGA--------------CCC-----TGCC-GTTCG------CG--G-GC---GGGCGCCCCCGGAGGCC----CGAC-------AACCCTGCATATT---TCAGCCGTCGGAGT-------T--TAC-----AA-CGAAT-AAAC---AAAACTTTCAACAACGGATCTCTTGGTTCTGGCATCGATGAAGAACGCAGCGAAATGCGATAAGTAATGTGAATTGCAGAATTCAGTGAATCATCGAATCTTTGAACGCACATTGCGCCCCGTGGTATTCCGCGGGGCATGCCTGTTCGAGCGTCAT-TT-CAC-CACTCGAGT-----------------CTGACTCGGTATTGGGGGC-CGCGGTCTG-------------CCGCGCCCCTCGAAGT-GT---CCGGCT------------------GGGC-GGT-TCGT-CTCCG----AGCGTTG-----TGATCTATCA-----------AATCGCT----AGGGAG--CA-CGGAGCG--T-G--TCGGCCGTCAAACACCCCA-----------CCACAGGTTGAC-----------------------GCTGGTGTCAGCCAAGTGTTGAATCGGTATACCTACGCCT-------CCACACTGAGCCATCTTCGTCGTACAAACACGCCCATTGGACGAGACGGCAAGATTGCGAAACCACGCCAGCTCCACAATACCCATTGGGGGCTTGTGTGTCCTGCAGAGACGCCAGAAGGACAAGCTTGTGGCTTGGTCAAGAACTTGTCGCTGATGTGCTACGTCTCCGTTGGTACACCCGCGACGCCAATCACAGACTTCATGCGTCAGCGAGGTATGGAGCTGCTTGAAGAGTACGATCCAGTCATGAACCCGCGAGCGACCAAAGTCTTCGTGAACGGTACCTGGGTGGGGGTGCATCGCAATGCAGGCCAGCTGACCGATACACTTCGCGCCATTCGACGAAAAGGCACAATCAGCTTCGAGGTCACCATCATCCGCGATGTGCGTGAGCGAGAGGTCAAGATTTTCACTGACGCGGGCCGAGTCTGCAGACCACTGTTTGTGGTCGATCAGGACCCACGATCGCCCGAGTTTGGCAATCTCATCTTGAAGCAAGAGCATATCCACAGACTTGCGGCGGATGAAGAGAACAAAAC-------------CTGGACTGATAACATGAGTGAAGAAGAGCGTCTGAAGCACGTCTTTGGCTGGACTGGTCTCGTGAAGGGCGGCTGCGTGGAGTACCTGGATGCGGAAGAAGAGGAGACTGCC------ATGATCATCATGACTCCCGAGGATCTCGAAGAGCACAAGAGAATGCGACA---------AGGAAAGCC---------------------------------------------
>Neopenidiella_nectandrae_KF901982_1_CBS_734_87
AAATTTGAAACCTGGCGC-----AGGCCCGGATTGTAATTTGTAGAGGATGCTTCTGGGTAGCGGCCGTTCTAAGTTCCTTGGAACAGGACGTCATAGAGGGTGAGAATCCCGTATGTGACCGG--CGCGCAC-CCTTCACGTAGCTCCTTCGACGAGTCGAGTTGTTTGGGAATGCAGCTCTAAATGGGAGGTAAATGTCT-TCTAAAGCTAAATACCGGCCAGAGACCGATAGCGCACAAGTAGAGTGATCGAAAGATGAAAAGCACTTTGGAAAGAGAGTTAAAAAGCACGTGAAATTGTTGAAAGGGAAGCGCTCACAATCAGACTCCGCGGCGG-TGTTCCGCCGGTCTTC---TGACCGGTCCACTCGCCGC--CGTGGGGCCAGCATCGTCTGGGGCCGCCGGAGAAGA-CCTGAGGAATGTAGCTC---------ATTGAGTGTTATAGCCTCGGGTG--ATACGGCGCGCCTCGGGCGAGGTCCACGCTTC-GGCAAGGATGCTGGCGTAATGATTGTCAGCGGCCCGTCTTGAAACACGGACCAAGGAGTCTAACATCTATGCGAGTGTTCGGGTGTCAAACCCCTACGCGTAATGAAAGTGAACGGAGGTGGGAA--GC--GC--AA--GCTGCACCATCGACCGATCCTGATGTCCTCGGATGGATTTGAGTAAGAGCATAGCTGTT-GGGACCCGAAAGATGGTGAACTATGCCTGAATAGGGTGAAGCCAGAGGAAACTCTG-GATT-AAAAC-------------ATGTGCCC----------------------------------------GGCGCCGTT-------------------------------------------------------CAG-GC--------------------GTCGCGGATC---------------------------------------------AACCC----T-CTGTAAACC---GTCT-CTGTTGCTT-CGGGGGCAA--------------CCC-----CGCC-GTTC--------GCGG-CG----GGATCCCCCGAAGACC----CTC--------AACCCTGCGTTC----ATTGGCGTCGGAGTCTTTA--T-------------AAATC-AATC---AAAACTTTCAACAACGGATCTCTTGGTTCTGGCATCGATGAAGAACGCAGCGAAATGCGATAAGTAATGTGAATTGCAGAATTCAGTGAATCATCGAATCTTTGAACGCACATTGCGCCCCTCGGTATTCCGGGGGGCATGCCTGTTCGAGCGTCAT-TT-CAC-CACTCAAGC-----------------CTGGCTTGGTATTGGGCGT-CGCGGGAA-------------ACCGCGCGCCTCGAAGT-CT-CTCCGGCT------------------GAGC-GACCCCGT-CTCTA----AGCGTTG-----TGGCAACT-------------ACCCGCG----GCGAGTT----GGGGGCG--C---GGCGGCCGTTAAATCTTTCT-AT-----------CAGGTTGACAGAAGAAGGCTGCCAGTGTCAAAGCTGGTGTCAGTCAGGTGCTGAACAGATACACTTATGCCT-------CGACTCTGAGCCATCTGCGGCGAACAAACACACCCATCGGGCGTGACGGCAAGATTGCCAAGCCCAGGCAGCTCCACAACACCCACTGGGGTTTGGTTTGTCCTGCGGAAACGCCTGAAGGACAAGCATGCGGTCTCGTCAAGAACTTGTCGCTGATGTGCTACGTCACCGTCGGTACTCCTGCTAGCCCGCTGGTCGACTTCATGCGACAGCGTGGCATGGATCTGCTTGAGGAGTACGATCCTGTCCTGAACCCGAAAGCCACCAAAGTTTTCCTCAACGGCACATGGGTTGGAGTACACCGCAACGCTACACAGCTTACTGACATGTTGCGTGGCTTGCGGAGAAAGGGTGTTATCAACTTCGAAGTCACCATCATTCGAGATGTCAGAGAGCGCGAGATCAGAATCTTCACAGATGCCGGCCGTGTCTGTCGGCCGCTGTTCGTTGTGGATACCAACCCCAGCTCGCCTGACAACGGCAGCCTCGTGTTAAAGAGTGAGCACATTGCCAAGTTGCACCAGGACCAGGACATACTTGG-------------CCACCTCGAAGGTGTCAGCGAAGAAGACCGAGAGAGCTCAATCTTCGGCTGGAAGGGACTTGTCGACGCTGGTGTTGTCGAGTATCTCGATGCTGAAGAGGAAGAGACAGCC------ATGATCATCATGACTCCAGAAGATCTTGAAGAGCACAAGAACATGAGAGC---------GGGTCTTGGCTTCGACGAATCACA--------GGACGATCCGCATAAGCGAATC
>Neophaeotheca_salicorniae_MH878214_1_CBS_141299
AAATTTGAAATCTGGCGTCTTCGGCGTCCGAGTTGTAATTTGTAGAGGATGCTTCTAGGTAGCCACCGGTCTAAGTTCCTTGGAACAGGACGTCATAGAGGGTGAGAATCCCGTATGCGACCGG-CCCGGCTC-CTTTTACGTAGCTCCTTCGACGAGTCGAGTTGTTTGGGAATGCAGCTCTAAATGGGAGGTAAATTTCT-TCTAAAGCTAAATACCGGCCAGAGACCGATAGCGCACAAGTAGAGTGATCGAAAGATGAAAAGCACTTTGGAAAGAGAGTTAAAAAGCACGTGAAATTGTTGAAAGGGAAGCGCTTGCAACCAGACTTGTAGGCGG-TGTTCAGCCGGTCTTC---TGACCGGTCCACTCACCGT--CCGCAGGCCAGCATCATTCGCGGCGGTCGGATAAAAGTGGTGGGAACGTAGCTCCCTC------GGGAGTGTTATAGCCCACTACAGAATACGGCCAGCTGCGAGTGAGGTCCGCGCTTC-GGCTAGGATGCTGGCGTAATGGTTGTAAGCGGCCCGTCTTGAAACACGGACCAAGGAGTCTAACATCTATGCGAGTGTTCGGGTGTCAAACCCCTACGCGTAATGAAAGTGAACGGAGGTGGGAA--CC--CGTAAG--GGTGCACCATCGACCGATCCTGATGTCTTCGGATGGATTTGAGTAAGAGCATAGCTGTT-GGGACCCGAAAGATGGTGAACTATGCCTGAATAGGGTGAAGCCAGAGGAAACTCTG-G----------------------------------------------------------------------------------------------------------------------------------------------------------------------------------------------------------------------------------------------------------------------------------------------------------------------------------------------------------------------------------------------------------------------------------------------------------------------------------------------------------------------------------------------------------------------------------------------------------------------------------------------------------------------------------------------------------------------------------------------------------------------------------------------------------------------------------------------------AGAAGAAGGCTGCCAGTGCAAAAGCAGGTGTCTCTCAGGTGCTCAACCGTTATACTTACGCCT-------CCACGCTTTCGCATTTGCGCCGCACAAATACACCCATCGGTCGTGACGGCAAGATTGCGAAACCTCGCCAACTGCACAACACTCACTGGGGTCTTGTATGTCCTGCCGAGACACCAGAAGGTCAGGCTTGTGGTCTCGTCAAGAACCTGGCACTCATGTGTTACGTCTCCGTCGGTACTCCAAGCCCGCCGCTTATGGAGTTCATGCAGCAGCGTGGTATGGATCTTCTCGAGGAGTACGATCCGGTCACCAACCCTCACGCTACCAAGGTCTTCGTCAACGGCACATGGGTTGGTGTACACGACAACCCCGGATGGCTAGTGAGAGTTCTGCGTGAGATTCGTCGCAACGGCATCATCTCCTTTGAAGTGACCATCATCAGAGACGTACGTGCGAAAGAGATCAAGCTCTTCACAGATGCTGGTCGTGTATGCAGACCTCTCTTTGTTGTCGACACGGACCCAAAGAGCCCTGACAACGGCAAATTGGCGCTGAAGCCGGAGCATGTGGAAAAGCTACGAGGCGATCAGATGGTC-------------------GAGACCACCGGTTTGTCCGACGAGGAGCGCAACGAGCAGATCTTCGGTTGGAAGGGTCTTGTCAGCAAGGGTATCGTCGAGTACCTTGATGCCGAAGAAGAGGAGACGGCG------ATGATTGTTATGTCACCAGACGATTTGGCTGCATGGCGCACAGTCCGCGC---------CGGCCAGGAGTTTGTCGAAAACAC--------CATGGACCCCCACAGACGCTAC
>Neopseudocercospora_terminaliae_KF777228_1_CPC_22685
AAATTTGAAATCCGGCGC-----AAGCCCGAGTTGTAATTTGCAGAGGACGCTTCTGGGCAGCGGCCGGTCTAAGTTCCTTGGAACAGGACGTCAGAGAGGGTGAGAGTCCCGTATGCGACCGG--CGCGCAC-CCTCCACGTAGCTCCTTCGACGAGTCGAGTTGTTTGGGAATGCAGCTCTAAATGGGAGGTAAATTCCT-TCTAAGGCTAAATACCGGCCAGAGACCGATAGCGCACAAGTAGAGTGATCGAAAGATGAAAAGCACTTTGGAAAGAGAGTTAAAAAGCACGTGAAATTGTTGAAAGGGAAGCGCCCGCAACCAGACTCCGCGGCGG-CGTTCCGTCGGCCTTC---TGGCCGGCGCACTCGCCGC--CGCGGGGCCATCATCGTCTGGGGCCGCCGGATAAGA-CCCGTGGAATGTGGCTCCCCTC----GGGGAGTGTTATAGCCTCGGGTG--ATGCGGCGCGCCCCGGGCGAGGTCCGCGCTTC-GGCAAGGATGATGGCGTAATGGTTGCCGGCGGCCCGTCTTGAAACACGGACCAAGGAGTCTAACATCCATGCGAGTGTTCGGGCGTCAAACCCCAGCGCGTAATGAAAGTGAACGGAGGTGGGAGC-CC--CT--CG--GGCGCACCATCGACCGATCCTGATGTCCTCGGATGGATTTGAGTAAGAGCATGGCTGTT-GGGACCCGAAAGATGGTGAACTATGCCTGAATAGGGTGAAGCCAGAGGAAACTCTG-GATT-ACCGA-------------GCGAGGG----------------------------------------------------------------------------------------------------CCC--CGC-G---------------------CCCGACCTCC---------------------------------------------CACCCT---T-CTGTGAACC---CGCC-CAGTTGCTT-CGGGGGCCT--------------GCC-----GGAC-GC---------------------GGCGCCCCCGGAGG-C----CGTC------TAACGCCGCG-TC-----GATGCGTCGGAG--------C-G-AA-----TGCGAATG-AAGC---AAAACTTTCAACAACGGATCTCTTGGCTCTGGCATCGATGAAGAACGCAGCGAAATGCGATAAGTAATGTGAATTGCAGAATTCAGTGAATCATCGAATCTTTGAACGCACATTGCGCCCCCTGGCATTCCGGGGGGCATGCCTGTCCGAGCGTCATGTT-CAC-CACTCAAGC-----------------CTGGCTTGGTGTTGGGCGT-CGCGGCC---------------CCGCGCGCCTCAAAGTCCC---CCGGCT------------------CTGC-CGT-CTGC-CTCCG----AGCGCCAG-TCGTGACTATCAAGC---------GCCCGCT----CCGGAG--GC-CAGGCGG--C-C--GCGGCCGTTAAACCCTT--------------C-AAGGTTGACAGAAAAAGGCATCCTCGTCAAAGGCAGGTGTTAGTCAGGTGCTTAACCGCTACACATACGCTT-------CGACCTTGTCTCATTTACGAAGGACCAACACACCCATTGGACGAGACGGCAAGATTGCCAAGCCGAGACAGCTGCATAACACTCATTGGGGTCTGGTCTGCCCTGCAGAGACTCCAGAAGGACAGGCATGCGGTCTTGTAAAGAACTTATCGCTTATGTGCTACGTCACGGTTGGGACGCCCGGCTTCCCACTGATTGACTTCATGCGACAGCGTGGCATGGATTTGCTTGAAGAATACGACCCGGTCATAAATCCTAGAGCCACGAAAGTGTTCCTCAATGGTACTTGGGTTGGTGTTCACCGAAATGCTGGACACCTGGCAGACACACTTCGTCAATTGCGAAGAAAAGGTCTTCTCAGTTTCGAAGTCACAATTATTCGCGACGTTCGAGAGCGCGAAATAAGAGTCTTTACAGATGCAGGTCGTGTGTGTCGACCACTATTCGTTGTTGACAACAGACCGGAATCAACCAACCGTGGTAGCCTTGTTCTAGATCAGACACATCTCACCAAGCTCGCAGAGGACCAGGATATGCTTCA-------------GAACCTGGAAGGCGTTAGCGAGGAGGAGCGAGAACAGCATATCTTCGGCTGGAAAGGTCTAGTCGATGGCGGCGTGGTCGAATACCTTGACGCAGAGGAAGAAGAGACTGCC------ATGATTATCATGACACCCGAAGATTTGGAAGAGCACAAGGCTATGCGAGC---------AGGTATGCCG---GAAGAAGCTCG--------AGACGATCCTCATCGCCGCATC
>Neoseptoria_caricis_KF251663_1_CBS_135097
AAATTTGAAATCTGGCGC-----AAGCCCGAGTTGTAATTTGTAGAGGATGCTTCTGGGTAGCGACCGGTCTAAGTTCCTTGGAACAGGACGTCATAGAGGGTGAGAATCCCGTATGTGACCGG--CCCGCAC-CCTCCACGTAGCTCCTTCGACGAGTCGAGTTGTTTGGGAATGCAGCTCTAAATGGGAGGTAAATTTCT-TCTAAAGCTAAATACCGGCCAGAGACCGATAGCGCACAAGTAGAGTGATCGAAAGATGAAAAGTACTTTGGAAAGAGAGTTAAAAAGCACGTGAAATTGTTGAAAGGGAAGCGCCTGCAACCAGACTTCGCGGCAG-TGTTCCGCCGGTCTTC---TGACCGGTTCATTCTCTGC--CGCGAGGCCATCATCGTCTCGGCCCGCCGGATAAGA-TCTGAGGAATGTGGCTCCCCCTC--GGGGGAGTGTTATAGCCTCGGGTG--ATGCGGCGCGGCTGGGGCGAGGTCCGCGCTTC-GGCAAGGATGATGGCGTAATGGTTGTCGGCGGCCCGTCTTGAAACACGGACCAAGGAGTCTAACATCTATGCGAGTGTTCGGGTGTCAAACCCCTACGCGTAATGAAAGTGAACGGAGGTGGGAA--CC--GC--AA--GGTGCACCATCGACCGATCCTGATGTCCTCGGATGGATTT----------------------------------------------------------------------------------------------------------------------------------------------------------------------------------------------------------------------------------------------------------------------------------------------------------------------------------------------------------------------------------------------------------CCCCCGGAGGCCA---AC-C------CAACCCTGCATCG------TGGCGTCGGAGTT---------TAA-----GTAAATTT-AAAC---AAAACTTTCAACGACGGATCTCTTGGTTCTGGCATCGATGAAGAACGCAGCGAAATGCGATAAGTAATGTGAATTGCAGAATTCAGTGAATCATCGAATCTTTGAACGCACATTGCGCCCTTTGGTATTCCGAAGGGCATGCCTGTTCGAGCGTCAT-TT-CAC-CACTCAAGC-----------------CTGGCTTGGTATTGGGCGC-CGCGGCGGCT----TCGGCCGTCCGCGCGCCTCAAAGT-CT---CCGGCT------------------GAGC-CGT-CCGT-CTCCC----AGCGTTG-----TGGTAC--AT-----------AACCGCT----GCGGAG--CG-CGGGCGG--C-C--GCGGCCGTTAAATCTT--C-----------AC-AAGG-TGACAAAAGAAAGCCTCATCGTCCAAGGCTGGCGTCAGCCAGGTGCTCAACCGGTATACATATGCAT-------CGACATTGAGTCATCTACGGAGAACAAACACACCAATTGGCCGTGACGGCAAGATCGCCAAGCCACGACAACTGCACAACACCCATTGGGGGCTTGTGTGTCCCGCGGAAACGCCTGAAGGACAAGCTTGTGGTTTGGTAAAGAATTTGTCGCTCATGTGCTACGTTACGGTCGGTACACCTGGTACCCCTCTGATTGATTTCATGCGACAGCGTGGAATGGATCTTCTCGAAGAGTATGATCCCGTCATGAACCCTCGTGCCACCAAAGTGTTCCTCAATGGAACCTGGGTCGGTGTCCATCGCAACGCCGGACATCTTACCGACACCCTCCGCCAGCTGCGCAGAAAGGGTCTGCTCAGCTTCGAGGTCACCATCATCCGCGACGTTCGAGAGCGCGAGATCCGAGTCTTCACGGATGCTGGCCGCGTCTGCCGTCCGCTGTTCGTGGTTGACAATGATCCCAAAAGTCCGAACCGGGGGAACTTGGTGCTCAGTCAGGAACAAGTTGCCAAGCTCCAGATGGATCAGGAAATCCTTGC-------------TGGTTTGGAGGGCGTGAGCGAGGAAGAGCGAGAAAAGTCCATCTACGGGTGGAAAGGCTTGGTCGACGAAGGCGTGGTGGAATATCTTGATGCCGAGGAAGAAGAGACAGCC------ATGATCATCATGACCCCCAGAGACCTTGAAGAGCACAAAAATATGCGACA---------GGGTATTCAATATGATGATGCCCG--------AGAGGATCCTCATCGCCGCATC
>Nothopassalora_personata_MF951235_1_NA
AAATTTGAAATCTGGCGC-----AAGCCCGAGTTGTAATTTGTAGAGGATGCTTCTGGCCAGCGGCCGTTCTAAGTGCCTTGGAACAGGACGTCATAGAGGGTGAGAATCCCGTATGTGACCGG--CGCGCAG-CCTTTACGTAGCTCCTTCGACGAGTCGAGTTGTTTGGGAATGCAGCTCTAAATGGGAGGTAAATTTCT-TCTAAAGCTAAATACCGGCCAGAGACCGATAGCGCACAAGTAGAGTGATCGAAAGATGAAAAGCACTTTGGAAAGAGAGTTAAAAAGCACGTGAAATTGTTGAAAGGGAAGCGCTTGCAACCAGACTTCGTAGCGA-TGTTCCGCCGGTCTTC---TGACCGGTGTACTCATCGC--CGCGAGGCCAACATCGCCTGGGCCCGCTGGATAAGA-CCTAGGGAATGTAGCTTCCCTC----GGGAAGTGTTATAGCCTGTGGTG--ATGCAGCGTGACTCGGGCGAGGTCCGCGCTTC-GGCAAGGATGTTGGCGTAATGGTTGTCAGCGGCCCGTCTTGAAACACGGACCAAGGAGTCTAACATCTATGCGAGTGTTCGGGTGTCAAACCCCTACGCGTAATGAAAGTGAACGGAGGTGGGAA--GC--GT--CC--GCTGCACCATCGACCGATCCTGATGTCCTCGGATGGATTTGAGTAAGAGCATAGCTGTT-GGGACCCGAAAGATGGTGAACTATGCCTGAATAGGGTGAAGCCAGAGGAAACTCTG-GATT-ACTGA-------------GCGAGGG----------------------------------------------------------------------------------------------------TG---CAA-G---------------------CCCGACCTCC---------------------------------------------GACCC----T-TTGTGAACC---AACC-CTGTTGCTT-CGGGGGCGA--------------CCC-----CGCC-GTCCC------GGCGA-CG-----GCGCCCCCGGAGGTC----AT-C------AAACTCTGCATCC------GTGCGTCGGAGTGG-----T--CAA-----GTAAATTC-CAAC---AAAACTTTCAACAACGGATCTCTTGGTTCTGGCATCGATGAAGAACGCAGCGAAATGCGATAAGTAATGTGAATTGCAGAATTCAGTGAATCATCGAATCTTTGAACGCACATTGCGCCCCGCGGCATTCCGCGGGGCATGCCTGTTCGAGCGTCAT-TT-CAC-CGCTCAAGC-----------------CTAGCTTGGTATTGGGCGT-CGCGGT---------------TCCGCGCGCCTTGAAGT-CC---CCGGCT------------------GAGC-AGT-CCGT-CTCTA----AGCGGCG-----TGGCATATATT------------TCGCT----GAAGAG--TT-CGGGCGG-CT-T--TTGGCCGTTAAATCTTTCT------------C-AAGGTTGAC-GAAGAAGGCAGCCAGCGCAAAGGCAGGCGTCAGTCAAGTACTGAACAGGTACACATATGCAT-------CGACTCTGAGTCACTTGCGGAGAACGAATACTCCTATTGGTCGTGATGGCAAAATTGCCAAACCTCGACAGCTTCACAACACGCACTGGGGTCTTGTTTGTCCTGCAGAAACGCCAGAAGGACAGGCTTGCGGTCTGGTGAAGAACTTGTCCTTGATGTGTTACGTCACGGTCGGTACGCCAGCAGAACCATTGATCGATTTCATGCGACAGCGTGGCATGGATCTGTTGGAGGAGTACGACCCTGTGCTGAACCCTAAGTCGACCAAGGTCTTCCTCAATGGTACCTGGGTTGGTGTACACAAGAACGCTGGCCAGCTCACGGAGATGATGCGCAATCTTCGCCGGAAGGGTGTTCTTAGCTTTGAGGTGACCATCATCCGCGACGTCAGAGAACGCGAGATCAAGATCTTCACTGACGCTGGTCGAGTGTGCCGGCCATTGTTTGTCGTCGAAAACGATCCAAAATCACCCAACAACGGCAACCTCGTGCTTCAGCGGGAGCACTGCCAGAAACTAGCAGATGATCAAAACATACTTGC-------------TGACCTGGTAGGCGTAACTGAAGAAGAGCGGGAGACGTTGATCTTCGGCTGGAAGGGTCTCGTTGACAAGGGTGTTGTTGAGTACTTAGATGCCGAGGAGGAGGAGACTGCC------ATGATCATCATGACACCGGAAGATCTGGAAGAGCACAAATTGATGCGACA---------AGGTGTGCCAATGGAGGACACGAG--------AGCTGATCCTCATCGGCGCATC
>Nothopericoniella_perseae_macranthae_GU452682_1_CBS_122097
AAATTTGAAACCTGGCGC-----AAGCCCGGATTGTAATTTGTAGAGGATGCTTCTGGGCAGCGGCCGTTCTAAGTTCCTTGGAACAGGACGTCATAGAGGGTGAGAATCCCGTATGCGACCGG--CGCGCAC-CCTCCACGTAGCTCCTTCGACGAGTCGAGTTGTTTGGGAATGCAGCTCTAAATGGGAGGTAAATGTCT-TCTAAAGCTAAATACCGGCCAGAGACCGATAGCGCACAAGTAGAGTGATCGAAAGATGAAAAGCACTTTGGAAAGAGAGTTAAAAAGCACGTGAAATTGTTGAAAGGGAAGCGCTCACAACCAGACTTCGCGGGGG-TGTTCCGCCGGTCTTT---TGACCGGTCCACTCGCCGC--CGCGAGGCCAACATCGTCTGCGGCCGCCGGAGAAGA-CCCGAGGAATGTAGCTC---------CTAGAGTGTTATAGCCTTGGGTG--ATGCGGCGCGCCGCGGGCGAGGTCCACGCTTC-GGCAAGGATGTTGGCGTAATGGTTGTCAGCGGCCCGTCTTGA-----------------------------------------------------------------------------------------------------------------------------------------------------------------------------------------------------------------------ATT-ACAAA-------------TCTAGTGG----------------------------------------CGCGTCGGT--------------------------------------------------CCCGGCCG-GC--------------------GCACTGCGTC---------------------------------------------AA-CC----T-CTGTGAACC---ATCT-CTGTTGCCT-CGGGGGCGA--------------CCC-----CGCC-GCTCC------GGCGC-CG----GGG--CCCCGGTGGCC----CTCT-----CAAACACTGTCTTT----ATTTGCGTCGGAGTTCAAA--C-------------AAA-C-AATC---AAAACTTTCAACAACGGATCTCTTGGCTCTGGCATCGATGAAGAACGCAGCGAAATGCGATAAGTAATGTGAATTGCAGAATTCAGTGAATCATCGAATCTTTGAACGCACATTGCGCCCTTCGGTACTCCGAAGGGCATGCCTGTCCGAGCGTCAT-TT-CAC-CACTCAAGC-----------------CTGGCTTGGTATTGGGCAT-CGCGGGTC-------------ACCGCGCGCCTCAAAGTATT---TCGGCT------------------GAGC-GAC-TCGT-CTCTA----AGCGTTG-----TGGCAACT-------------ATTCGCG----GTGAGAT----CGGGTGG--C---GGCGGCCGTTAAAATCTTTTA-------------AAGGTTGACAGAAGAAGGCGGCCAGCGTCAAGGCTGGTGTGAGTCAAGTGCTTAACAGATACACCTACGCCT-------CGACCCTGAGCCATTTGCGAAGAACGAATACACCAATCGGACGTGACGGCAAGATTGCCAAGCCGAGACAACTGCACAACACCCATTGGGGTCTGGTCTGTCCTGCGGAAACGCCCGAAGGACAAGCTTGTGGTTTGGTGAAGAACCTGTCCCTGATGTGTTACGTTACAGTCGGTACTCCGGCCACCCCGTTGACAGACTTCATGCGACAGCGTGGCATGGATCTGCTCGAAGAGTATGATCCCGTCATGAATCCCAAGGCGACGAAAGTCTTCCTCAACGGTACCTGGGTTGGTGTGCACCGTAACGCTACGCAGCTCACGGACATGCTTCGCAGTCTCCGGAGGAAGGGTGTGGTCAGCTTCGAGGTCACCATCATTCGTGATGTGAGGGAGCGTGAGATCAGAATCTTCACCGACGCTGGTCGAGTTTGTCGACCTTTGTTCGTCGTCGACAACCACCCAAGCTCGCCTGACAACGGTAGTTTGGTGCTGAAGACCGAGCACATAACAAAGCTACAGCAGGATGCGGAAACGCTACG-------------GAGTCTGGAGGGCGTCAGCGAGGAAGATCGAGAGAGGAACATATTCGGCTGGAAGGGACTGGTTGACGCTGGTGTCGTTGAATATCTTGACGCTGAAGAGGAAGAGACGGCC------ATGATCATCATGACTCCCGAAGACCTCGAAGAGCACAAGAGCATGAAGGC---------GGGTCTTTCGGTGGACGCCCCTAA--------CGAGGACCCGCACAT-------
>Nothophaeocryptopus_gaeumannii_MF951191_1_NA
AAATTTGAAATCTGGCGC-----AAGCCCGAGTTGTAATTTGTAGAGGATGCTTCTAGGTAGCGGCCGTTCTAAGTTCCTTGGAACAGGACGTCATAGAGGGTGAGAATCCCGTATGTGACCGG--CACGCAC-CTTCTACGCAGCTCCTTCGACGAGTCGAGTTGTTTGGGAATGCAGCTCTAAATGGGAGGTAAATTTCT-TCTAAAGCTAAATACCGGCTGGAGACCGATAGCGCACAAGTAGAGTGATCGAAAGATGAAAAGCACTTTGGAAAGAGAGTTAAAAAGCACGTGAAATTGTTGAAAGGGAAGCGCCTGCAACCAGACTTCGCGGCAG-TGTTCCGCCGGTCTTC---TGACCGGTTCATTCTCTGT--CGCGAGGCCATCATCGTCTGGGGCCGCCGGATAAGA-CTGGAGGAATGTAGCTCCCCTC----GGGGCGTGTTATAGCTTTCAGTG--ATGCGGCGTGTCTCGGGCGAGGTCCGCGCTTC-GGCAAGGATGATGGCGTAATGGTTGTCGGCGGCCCGTCTTGAAACACGGACCAAGGAGTCTAACATCTATGCGAGTGTTCGGGTGTCAAACCCCTACGCGTAATGAAAGTGAACGGAGGTGGGAA---C--TT--TT--TGTGCACCATCGACCGATCCTGATGTCCTCGGATGGATTTGAGTAAGAGCATAGCTGTT-GGGACCCGAAAGATGGTGAACTATGCCTGAATAGGGTGAAGCCAGAGGAAACTCTG-GATT-ACTGA-------------GTGAGGG----------------------------------------------------------------------------------------------------CTT-C-GG-----------------------TCCGACCTCC---------------------------------------------AACCC----T-TTGTGAACC---AAAC-TTGTTGCTT-CGGGGGCGA--------------CCC-----TGCC-GCCAC------GGCGG-CGC---GGCGCCCCCGAAGGCC----AT-C------AAACACTGCATCA------TTGCGTCGGAGTT---------AAA-----GTAAA-TC-AAAT---AAAACTTTCAACAACGGATCTCTTGGTTCCAGCATCGATGAAGAACGCAGCGAAATGCGATAAGTAATGTGAATTGCAGAATTCAGTGAATCATCGAATCTTTGAACGCACATTGCGCCCTCTGGTATTCCGGGGGGCATGCCTGTTCGAGCGTCAT-TT-CAC-CACTCAAGC-----------------CTGGCTTGGTATTGGGCGT-CGCGGC---------------TCCGCGCGCCTTAAAGT-CT--TCCGGCT------------------GAGC-TGT-CCGT-CTCTA----CGCGTTG-----TGGCAA--CT-----------ATTCGCG----TGGGAG--GT-CGGGTGG--C-C--GCGGCCGTTAAATCCTT-C-----------A--AAGGTTGAC-------------------------------CACCCGTCTTCCACGTCGGTAAGTAGACGCGTTCTGCCGCGTCTCTGTGTTCTCT--------CAAACGCTAATATCACGTGACTAGGCTTCATCACCAAGATCAAGAAGATCCTCGA-----ATCGGTGTGTCACAACTGCGGC--AAGCTCTTGGAAGATGAA---GTAAGTTGATGTCTCATTTGCTTTTCACG-------------------------------------------------------------------------------GTAAGTCGTTCCCAGGTATCAGTGCTTACACGCTGTTCTCCAGCGCAACCCG----------------------------------------------------------------------CAATTCAAACTCGCTGTCAAGCTCCGCGATCCAAAGCGCCG---------CTTCGAAGCCGTTGCTCGATTGTGCAAGCC------CAAGATGGACTGTCAGCCTGACGAGCCGTCTGATGATAACGAGGTCTTTGGTGAAGA-------------CCCAAAGAAGGCCAAGGCGCCCGGTCACGGCGGTTGCGGAAATGTGCAGCCCACGATCCGAAAAGAGCAGCTTAAGTTGACTGGTAGCTGGAAGCTGAACAAGAACGAGGACACTGGTGAGGATGGTGGCATTGACAAGCGCCAGATCACGCCTCAAATGGCCCTCAACGTCTTCCGGAACATTTCTGAAGAGGATCTTATCCGACT---------TGGCCTGAACGTCGACTACGCTCGCCCCGAGTGGATGATCTTGACCGTCCTACC
>Nothoseptoria_caraganae_MT223917_1_NA
AAATTTGAAATCTGGCGC-----CAGCCCGAGTTGTAATTTGGAGAGGATGCTTCTGGGCAGCGGCCGGTCTAAGTTCCTTGGAACAGGACGTCACAGAGGGTGAGAATCCCGTATGTGACCGG--CGCGCAC-CCTCCACGTAGCTCCTTCGACGAGTCGAGTTGTTTGGGAATGCAGCTCTAAATGGGAGGTAAATTTCT-TCTAAAGCTAAATACCGGCCAGAGACCGATAGCGCACAAGTAGAGTGATCGAAAGATGAAAAGCACTTTGGAAAGAGAGTTAAACAGCACGTGAAATTGTTGAAAGGGAAGCGCCTGCAACCAGACTTCGCGGCAG-TGTTCCGCCGGCCTTC---TGGCCGGCCCACTCGCTGC--CGCGAGGCCATCATCGTCTCGGGTCGCGGGATAAGA-CCGGGGGAATGTAGCTCGCCCTC--GGGCGAGTGTTATAGCCCCCAGTG--ATGCCGCGTACCCGGGGCGAGGTCCGCGCTCC-GGCAAGGATGATGGCGTAATGGTCGTCGGCGGCCCGTCTTGAAACACGGACCAAGGAGTCTAACATCTATGCGAGTGTTCGGGTGTCAAACCCCTACGCGTAATGAAAGTGAACGGAGGTGGGAACCCT--CG--CG--GGTGCACCATCGACCGATCCTGATGTCCTCGGATGGATTTGAGTAAGAGCATAGCTGTT-GGGACCCGAAAGATGGTGAACTATGCCTGAATAGGGTGAAGCCAGAGGAAACTCTG-G--T-ACCGA-------------GCGAGGG----------------------------------------------------------------------------------------------------CCC--CG--G---------------------CCCGACCTCC---------------------------------------------CACCC----T-GTGTGAA-C---CACC-CCGTTGCCT-CGGGGGCGA--------------CCC-----TGCC-GCCCC-------GCGG-CG----GGCGCCCCCGGAGGCC----CCCC------CAACGCTGCGTTC-----CTTGCGTCGGAG--------T-ATGA-----AATCAATC-ATAT---AAAACTTTCAACAACGGATCTCTTGGTTCTGGCATCGATGAAGAACGCAGCGAAATGCGATAAGTAATGTGAATTGCAGAATTCAGTGAATCATCGAATCTTTGAACGCACATTGCGCCCCCTGGCATTCCGGGGGGCATGCCTGTTCGAGCGTCAT-TT-CAC-CACTCAAGC-----------------CTGGCTTGGTATTGGGCGC-CGCGGCCT-------------GCCGCGCGCCCCAAAGT-GT---CCGGCC------------------GGGC-GGC-CCGC-CCCCA----CGCGTTG---------CGCAAACG---------ATTCGCG----TCGGGG--CG-CGGGCCG--C-G--ACGGCCGTTAAACCTCCTC-----------AC-TAGGATGAC-GAAGAAGGCCTCAACATCAAAAGCTGGTGTGAGTCAGGTGCTCAACCGATATACATATGCCT-------CGACGCTCAGTCATTTGCGCCGAACCAACACCCCCATCGGCCGTGATGGAAAGATCGCTAAACCGCGTCAACTGCACAATACTCATTGGGGCCTCGTGTGTCCGGCAGAAACGCCAGAAGGACAAGCTTGTGGTTTAGTGAAGAATCTGTCGCTCATGTGTTACGTCACAGTGGGCACGCCTGGCTTCCCGTTGATAGACTTTATGCGACAACGTGGGATGGACCTGCTCGAAGAGTATGATCCCGTGATGAACCCCAGGGCAACGAAGGTTATTCTTAACGGCACTTGGGTGGGAGTTCACCGCAATGCGGGACATCTATGCGACACTCTTCGACAATTGCGGAGGAAGGGTCTGCTCAGCTTTGAGGTCACCATTATTCGTGATGTGCGAGAGCGCGAAATTCGAATCTTCACCGACGCCGGACGAGTTTGCCGGCCCTTGTTCGTGGTCGACAACAAACCGGACTCACCAAATCGCGGCAACCTCGTGCTCACGCAGGAGCACGTGGCAAAGCTGCAATTGGACCAAGAGATATTGGC-------------GAACCTGGGAGGTGTGAGCGAAGAAGAGCGTGAGAGTGCGATCTTTGGATGGAAAGGACTAGTCGACGGCGGTGTCGTTGAGTACCTAGATGCAGAGGAAGAAGAGACAGCC------ATGATCATCATGACTCCCGATGACCTCGAAGAGCACAAGAACTTGCGCGC---------GGGTATTCAATATGACGAAGCTAA--------AGACGACCCTCATCGTCGCATC
>Pachyramichloridium_pini_EU041859_1_CBS_461_82__MUCL_28942
AAATTTGAAATCTGGCGC-----AAGCCCGAGTTGTAATTTGCAGAGGATGCTTCTGGGTAGCGACCGGTCTAAGTTCCTTGGAACAGGACGTCATAGAGGGTGAGAATCCCGTATGTGACCGG--CCCGCAC-CCTCCACGTAGCTCCTTCGACGAGTCGAGTTGTTTGGGAATGCAGCTCTAAATGGGAGGTAAATTTCT-TCTAAAGCTAAATACCGGCCAGAGACCGATAGCGCACAAGTAGAGTGATCGAAAGATGAAAAGCACTTTGGAAAGAGAGTTAAAAAGCACGTGAAATTGTTGAAAGGGAAGCGCTCACAACCAGACTTCGCGGCGG-TGTTCAACCGGTCTTC---TGACCGGTCTACTCTCCGC--CGCGAGGCCAACATCGTCTGGGCCCGCCGGATAAGA-CGGGGGGAATGTAGCTTGCCTTC--GGGGAAGTGTTATAGCCCTCTTTG--ATGCGGCGCGGCTCGGGCGAGGTCCGCACTTC-GGTAAGGATGTTGGCGTAATGGTTGTCAGCGGCCCGTCTTGAAACACGGACCAAGGAGTCTAACATCTATGCGAGTGTTCGGGTGTCAAACCCCTACGCGTAATGAAAGTGAACGGAGGTGAGAA--CT--TT--AC--AGTGCATCATCGACCGATCCTGATGTCCTCGGATGGATTTGAGTAAGAGCATAGCTGTT-GGGACCCGAAAGATGGTGAACTATGCCTGAATAGGGTGAAGCCAGAGGAAACTCTG-GATT-ACAGA-------------GTGAGGG----------------------------------------------------------------------------------------------------CTA-ACCG-----------------------CCCGACCTCC---------------------------------------------AACCC----C-TTGTGAACC--ACAAAACCGTTGCTT-CGGGGGCGA--------------CCC-----TGCC-GTTCG-----CGGCGA--G-----GCGCCCCCGGGGTCC----AT-C------AAACACTGCG-TT----AATTGCGTCGGAGTCT--------CAA-----GT-AAATT-GAAC---AAAACTTTCAACAACGGATCTCTTGGTTCTGGCATCGATGAAGAACGCAGCGAAATGCGATAAGTAATGTGAATTGCAGAATTCAGTGAACCATCGAATCTTTGAACGCACATTGCGCCCCTTGGTATTCCGGGGGGCATGCCTGTTCGAGCGTCAT-TT-CAC-CACTCAAGC-----------------CTGGCTTGGTATTGGGCGT-CGCGTGT--------------ATCGCGCGCCTTAAAGT-CT---CCGGCT------------------GAGC-CGT-CCGT-CTCCG----AGCGTTG-----TGATAC-------------ATATTCGCT----CCGGTG--GC-CGGGCGG--C-C--GCGGCCGTAAAACATCT--------------A-AAGGTTGAC-----AAGGCTGCCAGCGCAAAGGCCGGTGTCAGTCAAGTGCTCAACAGGTACACGTATGCAT-------CAACGCTGAGCCATCTGCGCAGAACCAATACTCCAATTGGTCGAGATGGCAAGATAGCTAAGCCGCGACAACTCCATAACACTCACTGGGGTCTTGTTTGTCCTGCTGAAACGCCAGAAGGCCAGGCGTGTGGTCTTGTGAAGAACTTGTCGCTGATGTGCTACGTTACTGTCGGAACGCCTTCGAAACCACTGATTGACTTCATGCGGTCAAAAGGAATGGAGTTCCTCGAAGAGCACGATCCGGTCATGGCACCAAGAACTACCAAAATATTCCTCAATGGTACCTGGGTCGGAGTTCACAGAAGCGCATCTCATCTGACAGATAGTCTGCGACTGCTCAGGCGAAAAGGCGTTATCAGTTTTGAAGTCACAATCATTCGGGACGTACGCGATCGTGAGATTCGAATATTTACAGATGCAGGACGTGTGTGTCGACCACTTTTCGTCGTAGAGAATGGCAATGACTCGCCTGATCGTGGTAGTCTGGTGCTCAAGCAGGAGCATATCGCGAGACTGCAACAGGACCAAGAAAATCTAGC-------------GCAGCTCGAAGGCTACAGTGAACAAGAGCGAGAGCAGTCTATCTTTGGTTGGAAAGGACTTGTGGACGCTGGTGTTGTCGAGTATCTGGATGCCGAGGAAGAGGAGACAGCA------ATGATCATTATGACTCCTGAGGACCTGGAAGAGCACAAAAGTATGCGTGC---------CGGACAGCCAGTTGACGATGCAAA--------AGTGGACCCACATCGACGTCTC
>Pallidocercospora_heimii_GQ852604_1_NA
AAATTTGAAATCTGGCGC-----AAGCCCGAGTTGTAATTTGTAGAGGATGCTTCTAGGCAGCGGCCGTTCTAAGTTCCTTGGAACAGGACGTCATAGAGGGTGAGAATCCCGTATGTGACCGG--CACGCAC-CTTTTACGTAGCTCCTTCGACGAGTCGAGTTGTTTGGGAATGCAGCTCTAAATGGGAGGTAAATTTCT-TCTAAAGCTAAATACCGGCTGGAGACCGATAGCGCACAAGTAGAGTGATCGAAAGATGAAAAGCACTTTGGAAAGAGAGTTAAAAAGCACGTGAAATTGTTGAAAGGGAAGCGCCTGCAACCAGACTTCGTGGCAG-TGTTCCGCCGGTCTTC---TGACCGGTCTATTCTCTGT--CGCGAGGCCATCATCGTCTGGGGCCGCCGGATAAGA-CTGGAGGAATGTAGCTCCCCTC----GGGGAGTGTTATAGCTTCCAGTG--ATGCGGCGTGTCTCGGGCGAGGTCCGCGCTTC-GGCAAGGATGATGGCGTAATGGTTGTCGGCGGCCCGTCTTGAAACACGGACCAAGGAGTCTAACATCTATGCGAGTGTTCGGGTGTCAAACCCCTACGCGTAATGAAAGTGAACGGAGGTGGGAA---C--TT--TT--TGTGCACCATCGACCGATCCTGATGTCCTCGGATGGATTTGAGTAAGAGCATAGCTGTT-GGGACCCGAAAGATGGTGAACTATGCCTGAATAGGGTGAAGCCAGAGGAAACTCTG-GATT-ACTGA-------------GTGAGGG----------------------------------------------------------------------------------------------------CTA-C-GG-----------------------TCCGACCTCC---------------------------------------------AACCC----T-TTGTGAACC---AAAC-TTGTTGCTT-CGGGGGCGA--------------CCC-----TGCC-GCTTC------GGCGG-TGC---GGCGCCCCCGGAGGCC----AT-T------AAACACTGCATCA------TTGCGTCGGAGTA---------AAA-----GTAAA-TT-AAAC---AAAACTTTCAACAACGGATCTCTTGGTTCCAGCATCGATGAAGAACGCAGCGAAATGCGATAAGTAATGTGAATTGCAGAATTCAGTGAATCATCGAATCTTTGAACGCACATTGCGCCCTCTGGTATTCCGGGGGGCATGCCTGTTCGAGCGTCAT-TT-CAC-CACTCAAGC-----------------CTGGCTTGGTATTGGGCGT-CGCGGC---------------TCCGCGCGCCTTAAAGT-CT--TCCGGCT------------------GAGC-TGT-CCGT-CTCTA----AGCGTTG-----TGGCAA--CT-----------ATTCGCT----TCGGAG--GT-CGGGTGG--C-C--GCGGCCGTTAAATCTTT-C-----------AC-AAGGTTGACAGAAGAAGGCGTCTTCTTCGAAAGCTGGAGTCAGTCAAGTGCTGAATCGCTACACATACGCAT-------CGACACTGAGTCACTTGCGGAGAACAAACACGCCTATTGGGCGAGATGGCAAGATCGCGAAGCCGAGACAACTGCACAATACTCACTGGGGTCTTGTATGCCCCGCAGAGACTCCCGAAGGTCAAGCTTGCGGTCTGGTGAAGAACCTCTCGCTGATGTGCTACGTTACTGTCGGAACACCTGGCTTTCCTTTGATTGACTTCATGCGTCAACGTGGTATGGATCTTCTGGAAGAGTATGACCCAGTCATGAACCCAAGAGCCACCAAAGTCTTCTTGAACGGTACTTGGGTTGGTGTCCACCGCAATGCTGGTCACCTTACCGACACTCTCCGTACGCTGCGAAGAAAGGGCCTGCTCAGTTTCGAAGTGACTATCATTCGTGACGTACGTGAGCGCGAGATCCGAGTGTTTACAGATGCTGGCCGCGTCTGCAGGCCGTTGTTCGTCGTCGACAACACACAGGGCTCTGAGAACAAGGGCAGCCTTGTGCTCAACCGGGACCATATCCAGAAGCTTAGCGATGACGTCGAGATTCTCAA-------------AGAGCTTGAGGGTGTCAGTGAAGAGGAGAGAGAAAAGCAGACTTTTGGTTGGAAGGGCCTTGTGGACGCTGGCGTTGTGGAGTACCTCGACGCCGAAGAAGAAGAGACTGCC------ATGATCATCATGACACCAGACGACCTTGAGGAACACAAGAATATGCGCGC---------AGGTCTTCCTTGGGAACAGGCTAA--------GGATGACCCTCACCGTCGGATC
>Pantospora_guazumae_MF951196_1_NA
AAATTTGAAATCTGGCGC-----AAGCCCGAGTTGTAATTTGTAGAGGATGCTTCTGGCCAGCGGCCGTTCTAAGTTCCTTGGAACAGGACGTCATAGAGGGTGAGAATCCCGTATGTGACCGG--CGCGCAG-CCTTTACGTAGCTCCTTCGACGAGTCGAGTTGTTTGGGAATGCAGCTCTAAATGGGAGGTAAATTTCT-TCTAAAGCTAAATACCGGCCAGAGACCGATAGCGCACAAGTAGAGTGATCGAAAGATGAAAAGCACTTTGGAAAGAGAGTTAAAAAGCACGTGAAATTGTTGAAAGGGAAGCGCTTGCAACCAGACTTCGTAGCGA-TGTTCCGCTGGTCTTC---TGACCGGTCTACTCATCGT--CGCGAGGCCAACATCGTCTGGGCCCGCTGGATAAGA-CCTAAGGAATGTAGCTTCCCTC----GGGAAGTGTTATAGCCTGTGGTG--ATGCAGCGTGGCTCGGGCGAGGTCCGCGCTTC-GGCAAGGATGTTGGCGTAATGGTTGTCAGCGGCCCGTCTTGAAACACGGACCAAGGAGTCTAACATCTATGCGAGTGTTCGGGTGTCAAACCCCTACGCGTAATGAAAGTGAACGGAGGTGGGAA--GC--GC--AA--GCTGCACCATCGACCGATCCTGATGTCCTCGGATGGATTTGAGTAAGAGCATAGCTGTT-GGGACCCGAAAGATGGTGAACTATGCCTGAATAGGGTGAAGCCAGAGGAAACTCTG-G--------------------------------------------------------------------------------------------------------------------------------------CAA-G---------------------CCCGACCTCC---------------------------------------------AACCC----T-TTGTGAACC---AACT-CTGTTGCTT-CGGGGGCGA--------------CCC-----CGCC-GTTTC------GGCGA-CG-----GCGCCCCCGGAGGTC----AT-C------AAACACTGCATCT------TTGCGTCGGAGTCT-----T--AAA-----GTAAATTT-AAAC---AAAACTTTCAACAACGGATCTCTTGGTTCTGGCATCGATGAAGAACGCAGCGAAATGCGATAAGTAATGTGAATTGCAGAATTCAGTGAATCATCGAATCTTTGAACGCACATTGCGCCCCGTGGTATTCCGCGGGGCATGCCTGTTCGAGCGTCAT-TT-CAC-CACTCAAGC-----------------CTAGCTTGGTATTGGGCGT-CGCGGT---------------TCCGCGCGCCTTAAAGT-CT---CCGGCT------------------GAGC-AGT-TCGT-CTCTA----AGCGTTG-----TGGCATATATT------------TCGCT----GAAGAG--TT-CGGACGG-CT-T--TTGGCCGTTAAATCTTT-C-----------TT-AAGGTTGACAGAAGAAGGCAGCAAGCGCGAAGGCAGGTGTCAGTCAAGTGCTGAACAGATACACATACGCTT-------CGACACTTAGTCACTTGCGGAGAACAAATACTCCTATTGGTCGTGATGGCAAGATCGCAAAGCCTCGACAGCTTCACAACACGCATTGGGGGCTTGTTTGTCCTGCAGAAACGCCAGAAGGACAGGCCTGTGGTCTGGTCAAGAACTTGTCCCTGATGTGTTACGTCACCGTCGGTACGCCAGCAGAACCATTGATCGATTTCATGCGACAGCGTGGCATGGACCTGCTGGAGGAGTATGACCCTGTACTGAATCCAAAGTCGACCAAGGTCTTCCTCAACGGTACCTGGGTTGGTGTACACAAGAACGCTGGCCAGCTCACAGAGATGATGCGCAATCTCCGACGGAAGGGTGTTCTCAGTTTTGAGGTGACCATCATCCGCGACGTCAGAGAACGCGAGATCAAGATCTTCACCGATGCTGGTCGAGTATGTCGGCCATTGTTCGTGGTCGAGAACAATCCGAAATCACCCAACAACGGAAATCTCGTGCTCCAGCGGGAGCACTGCCAGAGACTAGCAGACGACCAAAATATCCTTGC-------------CGACCTGATAGGTGTGACCGAAGAAGAGCGAGAGACACTGATCTTCGGCTGGAAGGGTCTCGTCGACAAAGGTGTGGTCGAATACCTGGATGCCGAAGAAGAGGAGACTGCC------ATGATCATCATGACACCGGAAGACCTCGAAGAGCACAAGCTGATGCGACA---------AGGTGTGCCAATGGAGGACACGAG--------AGCTGATCCTCACCGGCGCATC
>Paracercospora_egenula_GU253738_1_CPC_12537__CBS_132030
AAATTTGAAATCTGGCGC-----AAGCCCGAGTTGTAATTTGTAGAGGATGCTTCTGGCCAGCGGCCGTTCTAAGTTCCTTGGAACAGGACGTCATAGAGGGTGAGAATCCCGTATGTGACCGG--CGCGCAG-CCTTTACGTAGCTCCTTCGACGAGTCGAGTTGTTTGGGAATGCAGCTCTAAATGGGAGGTAAATTTCT-TCTAAAGCTAAATACCGGCCAGAGACCGATAGCGCACAAGTAGAGTGATCGAAAGATGAAAAGCACTTTGGAAAGAGAGTTAAAAAGCACGTGAAATTGTTGAAAGGGAAGCGCTTGCAACCAGACTTCGTAGCGA-TGTTCCGCTGGTCTTC---TGACCGGTCTACTCATCGT--CGCGAGGCCAACATCGTCTGGGCCCGCTGGATAAGA-CCGGAGGAATGTAGCTTCCCTC----GGGAAGTGTTATAGCCTGTGGTG--ATGCAGCGTGGCTCGGGCGAGGTCCGCGCTTC-GGCAAGGATGTTGGCGTAATGGTTGTCAGCGGCCCGTCTTGAAACACGGACCAAGGAGTCTAACATCTATGCGAGTGTTCGGGTGTCAAACCCCTACGCGTAATGAAAGTGAACGGAGGTGGGAA--GC--GC--AA--GCTGCACCATCGACCGATCCTGATGTCCTCGGATGGATTTGAGTAAGAGCATAGCTGTT-GGGACCCGAAAGATGGTGAACTATGCCTGAATAGGGTGAAGCCAGAGGAAACTCTG-GATT-ACTGA-------------GTGAGGG----------------------------------------------------------------------------------------------------CG---CAA-G---------------------CCCGACCTCC---------------------------------------------AACCC----T-TTGTGAACC---AACT-CTGTTGCTT-CGGGGGCGA--------------CCC-----CGCC-GTTTC------GGCGA-CG-----GCGCCCCCGGAGGTC----AT-C------AAACACTGCATCT------TTGCGTCGGAGTCT-----T--GAA-----GTAAATCT-AAAC---AAAACTTTCAACAACGGATCTCTTGGTTCTGGCATCGATGAAGAACGCAGCGAAATGCGATAAGTAATGTGAATTGCAGAATTCAGTGAATCATCGAATCTTTGAACGCACATTGCGCCCCGTGGTATTCCGCGGGGCATGCCTGTTCGAGCGTCAT-TT-CAC-CACTCAAGC-----------------CTAGCTTGGTACTGGGCGT-CGCGGT---------------TCCGCGCGCCTTAAAGT-CT---CCGGCT------------------AAGC-AGT-TCGT-CTCTA----AGCGTTG-----TGGCATATATT------------TCGCT----AAAGAG--TT-CGGACGG-CT-T--TTGGCCGTTAAATCTTCTT--------------AAGGTTGACAAAAGAAGGCAGCGAGCGCGAAGGCAGGTGTCAGCCAAGTGCTGAACAGATATACATACGCTT-------CGACACTCAGTCACCTGCGGAGAACGAATACTCCTATTGGCCGTGATGGCAAGATCGCCAAGCCTCGACAGCTTCACAACACGCATTGGGGTCTTGTTTGTCCTGCAGAAACGCCAGAAGGGCAGGCCTGCGGTCTGGTAAAGAACTTGTCTCTGATGTGTTACGTCACCGTCGGCACTCCTGCAGAACCATTGATTGATTTTATGCGACAGCGTGGCATGGACCTGCTGGAGGAGTACGACCCTGTGCTAAATCCGAAGTCGACGAAAGTCTTCCTCAATGGTACCTGGGTTGGTGTACACAAAAACGCTGGCCAGCTCACAGAGATGATGCGCAATCTCCGACGGAAGGGTGTTCTCAGTTTTGAGGTGACCATTATTCGCGACGTCAGAGAACGCGAGATCAAGATCTTCACCGACGCTGGTCGAGTATGTCGGCCGTTGTTCGTCGTCGAGAACGATCCGAAATCGCCCAACAACGGCAATCTCGTTCTACAACGGGAGCACTGCCAGAAACTAGCAGATGACCAAAACATCCTTGC-------------CGACCTGGTTGGTGTGACGGAAGAAGAGCGAGAGACTCTGATTTTCGGTTGGAAGGGTCTTGTCGACAAAGGTGTTGTCGAATACCTGGACGCCGAGGAAGAGGAGACTGCT------ATGATCATCATGACACCGGAAGACCTCGAGGAGCACAAGCTGATGCGACA---------AGGCGTGCCAATGGAGGACACGAG--------AGCTGATCCTCATCGGCGCATC
>Paracercosporidium_microsorum_MZ423825_1_IRAN_4116C
AAATTTGAAATCTGGCGC-----AAGCCCGAGTTGTAATTTGTAGAGGATGCTTCTGGCCAGCGGCCGTTCTAAGTTCCTTGGAACAGGACGTCATAGAGGGTGAGAATCCCGTATGTGACCGG--CGCGCAG-CCTTTACGTAGCTCCTTCGACGAGTCGAGTTGTTTGGGAATGCAGCTCTAAATGGGAGGTAAATTTCT-TCTAAAGCTAAATACCGGCCAGAGACCGATAGCGCACAAGTAGAGTGATCGAAAGATGAAAAGCACTTTGGAAAGAGAGTTAAAAAGCACGTGAAATTGTTGAAAGGGAAGCGCTTGCAACCAGACTTCGTAGCGA-TGTTCCGCTGGTCTTT---TGACCGGTCTACTCATCGT--CGCGAGGCCAACATCGTCTGGGCCCGCTGGATAAGA-CCTAAGGAATGTAGCTTCCCTC----GGGAAGTGTTATAGCCTGTGGTG--ATGCAGCGCGGCTCGGGCGAGGTCCGCGCTTC-GGCAAGGATGTTGGCGTAATGGTTGTCAGCGGCCCGTCTTGAAACACGGACCAAGGAGTCTAACATCTATGCGAGTGTTCGGGTGTCAAACCCCTACGCGTAATGAAAGTGAACGGAGGTGGGAA--GC--GC--AA--GCTGCACCATCGACCGATCCTGATGTCCTCGGATGGATTTGAGTAAGAGCATAGCTGTT-GGGACCCGAAAGATGGTGAACTATGCCTGAATAGGGTGAAGCCAGAGGAAACTCTG-GATT-ACTGA-------------GTGAGGG----------------------------------------------------------------------------------------------------CG---CAA-G---------------------CCCGACCTCC---------------------------------------------AACCC----T-TTGTGAACC---AACT-CTGTTGCTT-CGGGGGCGA--------------CCC-----CGCC-GTTTC------GGCGA-CG-----GCGCCCCCGGAGGTC----AT-C------AAACACTGCATCT------TTGCGTCGGAGTCT-----T--AAA-----GTAAATTT-AAAC---AAAACTTTCAACAACGGATCTCTTGGTTCTGGCATCGATGAAGAACGCAGCGAAATGCGATAAGTAATGTGAATTGCAGAATTCAGTGAATCATCGAATCTTTGAACGCACATTGCGCCCCGTGGTATTCCGCGGGGCATGCCTGTTCGAGCGTCAT-TT-CAC-CACTCAAGC-----------------CTAGCTTGGTATTGGGCGT-CGCGGT---------------TCCGCGCGCCTTAAAGT-CT---CCGGCT------------------GAGC-AGT-TCGT-CTCTA----AGCGTTG-----TGACATATATT------------TCGCT----GAAGAG--TT-CGGGCGG-CT-T--TTGGCCGTTAAATCTTTCT------------T-AAGGT-------------------------------------------------------------------------------------------------------------------------------------------------------------------------------------------------------------------------------------------------------------------------------------------------------------------------------------------------------------------------------------------------------------------------------------------------------------------------------------------------------------------------------------------------------------------------------------------------------------------------------------------------------------------------------------------------------------------------------------------------------------------------------------------------------------------------------------------------------------------------------------------
>Paramycosphaerella_brachystegiae_KF777230_1_CPC_21136
AAATTTGAAATCTGGCGC-----AAGCCCGAGTTGTAATTTGTAGAGGATGCTTCTGGGCAGCGGCCGTTCTAAGTTCCTTGGAACAGGACGTCATAGAGGGTGAGAATCCCGTATGTGACCGG--CGCGCAC-CCTCCACGTAGCTCCTTCGACGAGTCGAGTTGTTTGGGAATGCAGCTCTAAATGGGAGGTAAATTTCT-TCTAAAGCTAAATACCGGCCAGAGACCGATAGCGCACAAGTAGAGTGATCGAAAGATGAAAAGCACTTTGGAAAGAGAGTTAAAAAGCACGTGAAATTGTTGAAAGGGAAGCGCTTGCAACCAGACTTCGCGGCGG-TGTTCCGCCGGTCTTT---TGACCGGTCTACTCGCCGC--CGCGAGGCCAACATCGTCTGGGGCCGCCGGATAAGA-CCGTAGGAATGTGGCTCCCTC------GGGAGTGTTATAGCCTGCGGTG--ATGCGGCGCGTCTCGGGCGAGGTCCGCGCTTC-GGCAAGGATGTTGGCGTAATGGTTGCCAGCGGCCCGTCTTGAAACACGGACCAAGGAGTCTAACATCTATGCGAGTGTTCGGGTGTCAAACCCCTACGCGTAATGAAAGTGAACGGAGGTGGGAG--CT--TC------GGCGCACCATCGACCGATCCTGATGTCCTCGGATGGATTTGAGTAAGAGCATAGCTGTT-GGGACCCGAAAGATGGTGAACTATGCCTGAATAGGGTGAAGCCAGAGGAAACTCTG-GATT-ACCGA-------------GTGAGGG----------------------------------------------------------------------------------------------------TTA--ACA-A---------------------CCCGACCTCC---------------------------------------------AACCC----T-TTGTGAACA---CAAACTCGTTGCTT-CGGGGGCGA--------------CCC-----TGCC-GTTTG------GCGCG--------GCGCCCCCGGAGGAC----ACCT-------AACACTGCATCA------ATGCGTCGGAGTA------C--TTT-----GT-TAATA-AAAC---AAAACTTTCAACAACGGATCTCTTGGTTCTGGCATCGATGAAGAACGCAGCGAAATGCGATAAGTAATGTGAATTGCAGAATTCAGTGAATCATCGAATCTTTGAACGCACATTGCGCCCCGTGGTATTCCGCGGGGCATGCCTGTTCGAGCGTCAT-TT-CAC-CACTCGAGT-----------------CTGACTCGGTATTGGGCGC-CGCGATTTGG-----------TTCGCGCGCCTTAAAGT-CG---TCGGCT------------------GGGT-TCA-TCAT-CTCCG----AGCGTCG-----TGGCTTTCAG-----------TCTCGCT----AGGGAG--TG-TGATGGG--C-A--TCGGCCGTTAAATACCCCA-----------TCAAAGGTTGACAGAAAAAGGCTGCCAGCTCCAAAGCTGGTGTCAGTCAAGTGCTCAACCGATATACATATGCCT-------CCACGCTCAGCCATTTGCGCAGAACGAATACTCCCATTGGACGAGATGGCAAGATTGCCAAGCCAAGACAGCTTCACAACACACATTGGGGTCTCGTCTGCCCTGCGGAAACGCCAGAAGGCCAGGCTTGTGGGTTGGTAAAGAACTTGTCGCTCATGTGCTACGTCTCCGTTGGTACTCCTGCACAGCCAATCACCGAGTTCATGCGCCAACGAGGCATGGAGCTCCTGGAAGAGTACGATCCAGTAATGAACCCCAAAGCTACAAAGGTTTTCGTCAACGGAACGTGGGTAGGCGTTCACCGAAACGCAGGCCAGCTTACAGATACCCTTCGTGCCATTCGTCGGAAAGGCACCATCAGTTTTGAGGTCACGATCATCCGTGATGTGCGCGAGAGAGAAGTCAAGATTTTCACTGACGCTGGACGAGTCTGCAGACCTCTTTTTGTTGTCGACACTGATCCGAGGTCACCGAATTGCGGCAATCTAGTCCTGAAGGCGGAGCACATCCAGAAGCTTCAAGCGGACGAGGACAACAAGCC-------------CTGGACCGATGCGATGAGCGAGGAGGAGCGACGCAAACACGTCTTTGGCTGGACTGGGCTCGTGGACAAGGGCATCGTTGAGTACTTGGACGCTGAAGAGGAAGAGACGGCG------ATGATTATCATGACTCCGGAGGATCTCGACGAACACAAGAAGATGCGAGA---------AGGAAAGTCCATCACCGATTCAAA--------TGCTGACCCTCATCGCCGAATC
>Paramycovellosiella_passaloroides_MF951209_1_NA
AAATTTGAAATCTGGCGT-----TTGCCCGAGTTGTAATTTGTAGAGGATGCTTCTGGCCAGCGGCCGTTCTAAGTTCCTTGGAACAGGACGTCATAGAGGGTGAGAATCCCGTATGTGACCGG--CGCGCAG-CCTTTACGTAGCTCCTTCGACGAGTCGAGTTGTTTGGGAATGCAGCTCTAAATGGGAGGTAAATTTCT-TCTAAAGCTAAATACCGGCCAGAGACCGATAGCGCACAAGTAGAGTGATCGAAAGATGAAAAGCACTTTGGAAAGAGAGTTAAAAAGCACGTGAAATTGTTGAAAGGGAAGCGCTTGCAACCAGACTTCGTAGCGA-TGTTCCGCTGGTCTTC---TGACCGGTCTACTCATCGT--CGCGAGGCCAACATCGTCTGGGCCCGCTGGATAAGA-CCTAAGGAATGTAGCTTCCCTC----GGGAAGTGTTATAGCCTGTGGTG--ATGCAGCGCGGCTCGGGCGAGGTCCGCGCTTC-GGCAAGGATGTTGGCGTAATGGTTGTCAGCGGCCCGTCTTGAAACACGGACCAAGGAGTCTAACATCTATGCGAGTGTTCGGGTGTCAAACCCCTACGCGTAATGAAAGTGAACGGAGGTGGGAA--GC--GC--AA--GCTGCACCATCGACCGATCCTGATGTCCTCGGATGGATTTGAGTAAGAGCATAGCTGTT-GGGACCCGAAAGATGGTGAACTATGCCTGAATAGGGTGAAGCCAGAGGAAACTCTG-GATT-ACTGA-------------GTGAGGG----------------------------------------------------------------------------------------------------CT---CAC-G---------------------CCCGACCTCC---------------------------------------------AACCC----T-TTGTGAACC---AACT-CTGTTGCTT-CGGGGGCGA--------------CCC-----CGCC-GTTTC------GGCGA-CG-----GCGCCCCCGGAGGTC----AT-C------AAACACTGCATCT------CTGCGTCGGAGTCT-----T--AAA-----GTAAATTT-AAAC---AAAACTTTCAACAACGGATCTCTTGGTTCTGGCATCGATGAAGAACGCAGCGAAATGCGATAAGTAATGTGAATTGCAGAATTCAGTGAATCATCGAATCTTTGAACGCACATTGCGCCCCGTGGTATTCCGCGGGGCATGCCTGTTCGAGCGTCAT-TT-CAC-CACTCAAGC-----------------CTCGCTTGGTATTGGGCGC-CGCGGT---------------TCCGCGCGCCTCAAAGT-CT---CCGGCT------------------GAGC-CGT-CCGT-CTCTA----AGCGTTG-----TGGCACATATT------------TCGCT----GAAGAG--GC-CGGGCGG-CG-A--CGGGCCGTTAAATCTTTCT-----------CA-AAGGTTGACAGAAGAAGGCGGCAAGCGCAAAGGCAGGCGTCAGTCAAGTGCTGAATAGATACACATACGCTT-------CGACACTCAGTCACTTGCGGCGAACCAATACTCCCATTGGTCGTGATGGCAAGATCGCCAAGCCTCGGCAACTTCACAACACGCATTGGGGTCTTGTTTGTCCTGCGGAAACGCCAGAAGGACAGGCATGTGGTCTGGTCAAGAACTTGTCCTTGATGTGTTATGTCACCGTCGGTACGCCTGCAGAACCATTGATCGATTTCATGCGACAACGTGGCATGGATCTGCTGGAGGAGTATGATCCGGTGCTGAATCCAAAGTCGACTAAGGTCTTCCTTAATGGTACCTGGGTCGGCGTACACAAGAACGCTGGCCAGCTCACTGACATGATGCGCAATCTTCGACGGAAGGGTGTTCTGAGCTTTGAGGTGACCATCATTCGTGATGTTCGAGAACGCGAGATCAAGATCTTCACCGACGCTGGTCGAGTGTGCCGACCATTGTTCGTCGTCGAGACAGATCCGAAATCACCAAACAACGGTAACCTCGTTTTGCAGCGGGAGCACTGCCAGAAATTAGCAGACGACCAAAACATTCTCGC-------------TGAACTAACAGGCGTGAGTGAAGAAGAGCGAGAGAACACGATCTTTGGCTGGAAGGGCTTGGTCGATAAGGGCGTCGTCGAATACTTGGATGCTGAGGAAGAGGAGACTGCC------ATGATCATCATGACCCCAGAAGACCTCGAAGAGCACAAGCTGATGCGACA---------AGGCGTGCCAATGGAGGACACGAG--------AGCTGATCCTCATCGGCGCATC
>Parapallidocercospora_colombiensis_KF901969_1_CBS_110968
AAATTTGAAATCTGGCGC-----AAGCCCGAGTTGTAATTTGTAGAGGATGCTTCGAGGCAGCGGCCGTTCTAAGTTCCTTGGAACAGGACGTCATAGAGGGTGAGAATCCCGTATGTGACCGG--CCCGCAC-CTCATACGTAGCTCCTTCGACGAGTCGAGTTGTTTGGGAATGCAGCTCTAAATGGGAGGTAAATTTCT-TCTAAAGCTAAATACCGGCTGGAGACCGATAGCGCACAAGTAGAGTGATCGAAAGATGAAAAGCACTTTGGAAAGAGAGTTAAAAAGCACGTGAAATTGTTGAAAGGGAAGCGCCTACAACCAGACTTCGCGGCAG-TGTTCCGCCGGTCTTC---TGACCGGTTCATTCTCTGT--CGCGAGGCCATCATCGTCTGGGGCCGCCGGATAAGA-CTGGAGGAATGTAGCTCCCTTC----GGGGTGTGTTATAGCTTCCAGTG--ATGCGGCGCGTCTCGGGCGAGGTCCGCGCTTC-GGCAAGGATGATGGCGTAATGGTTGTCGGCGGCCCGTCTTGAAACACGGACCAAGGAGTCTAACATCTATGCGAGTGTTCGGGTGTCAAACCCCTACGCGTAATGAAAGTGAACGGAGGTGGGAA---C--TT--TT--TGTGCACCATCGACCGATCCTGATGTCCTCGGATGGATTTGAGTAAGAGCATAGCTGTT-GGGACCCGAAAGATGGTGAACTATGCCTGAATAGGGTGAAGCCAGAGGAAACTCTG-GATT-ACTGA-------------GTGAGGG----------------------------------------------------------------------------------------------------CTC-CGGG-----------------------TCCGACCTCC---------------------------------------------AACCC----T-TTGTGAACC---AATC-TTGTTGCTT-CGGGGGCGA--------------CCC-----TGCC-GCTTC------GGCGG-TGC---GGCGCCCCCGGAGGCC----AT-C------AAACACTGCATCA------TTGCGTCGGAGTA---------AAA-----GTAAA-TG-AAAC---AAAACTTTCAACAACGGATCTCTTGGTTCCAGCATCGATGAAGAACGCAGCGAAATGCGATAAGTAATGTGAATTGCAGAATTCAGTGAATCATCGAATCTTTGAACGCACATTGCGCCCTCTGGTATTCCGGGGGGCATGCCTGTTCGAGCGTCAT-TT-CAC-CACTCAAGC-----------------CTGGCTTGGTATTGGGCGT-CGCGGT---------------GCCGCGCGCCTTAAAGT-CT--TCCGGCT------------------GAGC-TGT-CCGT-CTCTA----AGCGTTG-----TGGCAA--CT-----------ATTCGCT----TCGGAG--GC-CGGGCGG--C-C--GCGGCCGTTAAATCTTT-C-----------AC-AAGGTTGAC------------------------------------------------------CATACGCAT-------CAACGCTCAGTCACTTGCGGAGAACGAACACCCCCATTGGACGAGATGGCAAGATCGCGAAGCCGAGACAGCTGCACAACACACACTGGGGTCTCGTGTGTCCTGCAGAAACACCCGAAGGACAAGCTTGCGGTCTCGTGAAGAATCTGTCGCTGATGTGCTACGTCACTGTCGGAACTCCTGGTTTCCCCCTCATTGACTTCATGCGACAACGCGGTATGGATCTCCTTGAAGAATACGACCCTGTCATGAACCCAAGAGCGACCAAGGTCTTCTTGAACGGTACTTGGGTCGGTGTCCACCGCAATGCTGGTCACCTTACCGATACCCTCCGCACTCTGCGAAGAAAGGGCTTGCTCAGCTTCGAAGTGACTATCATTCGCGACGTCCGTGAGCGTGAGATCAGAGTGTTTACAGACGCCGGCCGTGTCTGCAGACCTCTGTTCGTCGTTGACAACACTCCTGGATCTGAGAACCGTGGTAGCCTTGTGCTGAACAGAGACCACATCCAGAAGCTCAGTGACGACGTTGACATTCTCAA-------------GGATCTGGAGGGTGTCAGTGAGGAGGAGAGAGAAAAGGCGACTTTTGGCTGGAAGGGGCTTGTCGATGCCGGAGTTGTCGAGTATCTGGACGCAGAAGAAGAGGAAACCGCC------ATGATCATCATGACACCAGATGACCTTGAGGAGCACAAGAACATGCGCGC---------AGGTCTTCCTTGGGAGCAGGCCAA--------GGACGATCCTCACCGTCGCATC
>Passalora_bacilligera_MF951210_1_NA
AAATTTGAAATCTGGCGC-----ACGCCCGAGTTGTAATTTGTAGAGGATGCTTCTGGGCCGCGGCCGGTCTAAGTTCCTTGGAACAGGACGTCATAGAGGGTGAGAATCCCGTATGCGACCGG--CCCGCGC-CCTCCACGTAGCTCCTTCGACGAGTCGAGTTGTTTGGGAATGCAGCTCTAAATGGGAGGTAAATTTCT-TCTAAAGCTAAATACCGGCCAGAGACCGATAGCGCACAAGTAGAGTGATCGAAAGATGAAAAGCACTTTGGAAAGAGAGTTAAAAAGCACGTGAAATTGTTGAAAGGGAAGCGCCTGCAACCAGACTTCGCGGCGG-TGTTCCGCCGGGCTTC---TGCCCGGTCCACTCGCCGC--CGCGGGGCCATCATCGTCTCGGGTCGCGGGATAAGA-CGGGAGGAACGTAGCTCGCCCTC--GGGCAAGTGTTATAGCCTCCCGGG--ATGCCGCGCACCTGGGGCGAGGTCCGCGCTTC-GGCAAGGATGATGGCGTAATGGTTGTCGGCGGCCCGTCTTGAAACACGGACCAAGGAGTCTAACATCTATGCGAGTGTTCGGGTGTCAAACCCCTACGCGTAATGAAAGTGAACGGAGGTGGGAACCCT--CG--CG--GGTGCACCATCGACCGATCCTGATGTCCTCGGATGGATTTGAGTAAGAGCATAGCTGTT-GGGACCCGAAAGATGGTGAACTATGCCTGAATAGGGTGAAGCCAGAGGAAACTCTG-GATT-ACTGA-------------GTGAGGG----------------------------------------------------------------------------------------------------TTC--ACA-G---------------------CCCGACCTCC---------------------------------------------AACCC----T-TTGTGAACA---CCAACCTGTTGCTT-CGGGGGTGA--------------CCC-----TGCC-GTTCG------CGGCG-AA-----GCACCCCTGGAGGCC----AATT-------AACACTGCATCA-----ATGTCGTCGGAGT-------A--TAA-----AG-TTAAT-AAAC---AAAACTTTCAACAACGGATCTCTTGGTTCTGGCATCGATGAAGAACGCAGCGAAATGCGATAAGTAATGTGAATTGCAGAATTCAGTGAATCATCGAATCTTTGAACGCACATTGCGCCCCGTGGTATTCCGCGGGGCATGCCTGTTCGAGCGTCAT-TT-CAC-CACTCGAGT-----------------CTGACTCGGTATTGGGCGC-CGCGATTCG-------------TCGCGCGCCTCAAAGT-CT---CCGGCT------------------GGGC-GAC-CCGT-CTCCG----AGCGTTG-----TGAATCTC-------------ATTCGCT----AGGGAGC-CG-CGGGTGG--C-A--TCGGCCGTTAAATACCCCA-----------TCACGGGTTGACAGAAGAAAGCCGCTTCGTCCAAAGCCGGCGTCAGCCAGGTGCTCAACCGATACACATATGCTT-------CGACGTTGAGCCATTTACGGAGGACAAATACACCCATTGGGCGCGACGGCAAACTCGCCAAACCACGGCAGCTGCACAACACCCATTGGGGTCTTGTCTGCCCAGCAGAAACGCCCGAGGGACAAGCCTGTGGTCTGGTGAAGAACTTGTCCCTCATGTGCTACGTCACAGTCGGCACGCCTGGTGCTCCGCTGATTGATTATATGCGTCAGCGCGGCATGGAGCACCTCGAGGAGTATGACCCGGTGATGAACCCGAAAGCCACCAAAGTCCTCCTCAACGGCACTTGGATTGGAGTGGCCCGCCATGCGGGACAGTTGACCGGCTCATTGCGCAGTCTGCGCAGAAAGGGCTTCCTCAGCTTCGAGGTCACCATCATTCGGGATGTGCGTGAGCGTGAGATCAGAGTCCTCACTGACGCGGGCCGCGTTTGCCGCCCGCTGTTTGTCGTGGAAAACAGCCCCTATTCGCCCCGTCGCGGAAACCTGGTCCTCACCCGAGAACATATTCAAAAGCTCGAAAAGGACGAGCTCCTTCTAGA-------------GGAGCTCAACGATGTGAGCGAAGAAGACCGGGCCGCGTCGATTTTCGGATGGAAGGGACTGGTTGACGCAGGCGTTGTGGAATATCTCGATGCCGAGGAGGAGGAGACGGCC------ATGATTGTCATGACG--------------------------------------------------------------------------------------------------
>Passalora_dioscoreae_KF251815_1_CPC_11513
AAATTTGAAATCTGGCGC-----AAGCCCGAGTTGTAATTTGTAGAGGATGCTTCTGGGTAGCGACCGATCTAAGTTCCTTGGAACAGGACGTCATAGAGGGTGAGAATCCCGTATGTGACCGG--CCCGCAC-CCTTGACGTAGCTCCTTCGACGAGTCGAGTTGTTTGGGAATGCAGCTCTAAATGGGAGGTAAATTTCT-TCTAAAGCTAAATACCGGCCAGAGACCGATAGCGCACAAGTAGAGTGATCGAAAGATGAAAAGTACTTTGGAAAGAGAGTTAAACAGCACGTGAAATTGTTGAAAGGGAAGCGCCTGCAACCAGACTTCGCGGCAG-TGTTCCGCCGGTCTTC---TGACCGGTTCATTCGCTGT--CGCGAGGCCATCATCGTCTAGGCCCGCCGGATAAGA-CCGTAGGAATGTAGCTCCCCTTC--GGGGGAGTGTTATAGCCTCCGGTG--ATGCGGCGAGGCTTGGGCGAGGTCCGCGCTTC-GGCAAGGATGATGGCGTAATGGTTGTCGGCGGCCCGTCTTGAAACACGGACCAAGGAGTCTAACATCTATGCGAGTGTTCGGGTGTCAAACCCCTACGCGTAATGAAAGTGAACGGAGGTGGGAA--CC--GC--AA--GGTGCACCATCGACCGATCCTGATGTCCTCGGATGGATTTGAGTAAGAGCATAGCTGTT-GGGACCCGAAAGATGGTGAACTATGCCTGAATAGGGTGAAGCCAGAGGAAACTCTG-GATT-ACCGA-------------GTGAGGG----------------------------------------------------------------------------------------------------CCT-TCGG-G---------------------CTCGACCTCC---------------------------------------------AACCC----T-TTGTGAACA---CAAC-TTGTTGCTT-CGGGGGCGA--------------CCC-----TGCC-GTTCC------GACGG-CG----AGCGCCCCCGGAGGCC----TT-C------GAACCCTGCATCT------CTGCGTCGGAGTT---------TAA-----GTGAA-TT-AAAC---AAAACTTTCAACAACGGATCTCTTGGTTCTGGCATCGATGAAGAACGCAGCGAAATGCGATAAGTAATGTGAATTGCAGAATTCAGTGAATCATCGAATCTTTGAACGCACATTGCGCCCTCTGGTATTCCGGAGGGCATGCCTGTTCGAGCGTCAT-TT-CAC-CACTCAAGC-----------------CTCGCTTGGTGTTGGGCGT-CGCGG------------TGCATCCGCGCGCCTCGAAGT-CT---CCGGCT------------------GAGC-TGT-CCGT-CTCCA----AGCGTTG-----TGATTCCATT-----------AATCGCT----CCGGAG--CG-CGGGCGG--C-C--GCGGCCGTTAAATCTTT-T------------C-ACGGTTGAC-----------------------------------------------------------GCTT-------CGACACTGAGTCACTTGCGGAGAACGAATACCCCAATCGGCCGTGATGGCAAGATTGCCAAACCACGACAGCTGCACAACACACATTGGGGTCTTGTGTGTCCCGCAGAAACGCCTGAAGGGCAAGCTTGTGGGCTTGTCAAGAATTTGTCGTTAATGTGTTATGTTACTGTTGGCACACCAGGTGCACCACTCATCGACTTCATGCGCCAGCGCGGGATGGACTTGCTTGAGGAATATGATCCAGTGATGAACCCTCGGGCAACGAAAGTAATGCTCAATGGTACTTGGGTTGGCGTGCATCGCAATGCTGGACACCTTACTGATACGCTTCGATCACTCCGACGAAAGGGTCTGCTGAGTTTCGAAGTGACCATCATTCGCGACGTGAGAGAGCGCGAGATCAGGGTCTTCACCGATGCTGGACGTGTCTGCCGTCCGCTGTTCGTTGTTGATAACGATCCTAAGAGCTCGAACCGTGGCAACCTGGTGCTCAAGCAAGAGCAAGTGGAGAGGCTGCAAAACGACCAGGAGATACTTGC-------------TGGGTTAGAGGGCGTCAGCGAAGAAGAGCGCGAGAAGTCCATCTACGGCTGGAAAGGACTCGTCGATGAAGGTGTTGTTGAATACCTTGACGCAGAAGAAGAAGAGACAGCC------ATGATTACCATGACTCCCGAAGACCTCGAGGAGCACAAGAACATGCGCGC---------AGGCGTACAATACGATGATGCCAG--------AGAAGACCCTCACCGGCGAATT
>Passalora_sp__CBS_113998_KF251819_1_CBS_113998
AAATTTGAAATCTGGCGC-----AAGCCCGAGTTGTAATTTGTAGAGGATGCTTCTAGGCAGCGGCCGGTCTAAGTTCCTTGGAACAGGACGTCATAGAGGGTGAGAATCCCGTATGTGACCGG--CGCGCAC-CTTCTACGTAGCTCCTTCGACGAGTCGAGTTGTTTGGGAATGCAGCTCTAAATGGGAGGTAAATTTCT-TCTAAAGCTAAATACCGGCCAGAGACCGATAGCGCACAAGTAGAGTGATCGAAAGATGAAAAGTACTTTGGAAAGAGAGTTAAAAAGCACGTGAAATTGTTGAAAGGGAAGCGCCTGCAACCAGACTTCGCGGCAG-TGTTCGGCCGGTCTTC---TGACCGGTTTATTCTCTGT--CGCGAGGCCATCATCGTCTGGGCCCGCCGGATAAGA-CCTTGGGAATGTAGCTCTCCTTC--GGGGGAGTGTTATAGCCCATGGTG--ATGCGGCGAGGCTCGGGCGAGGTCCGCGCTTC-GGCAAGGATGATGGCGTAATGGTTGTCGGCGGCCCGTCTTGAAACACGGACCAAGGAGTCTAACATCTATGCGAGTGTTCGGGTGTCAAACCCCTACGCGTAATGAAAGTGAACGGAGGTGGGAA--CC--GC--AA--GGTGCACCATCGACCGATCCTGATGTCCTCGGATGGATTTGAGTAAGAGCATAGCTGTT-GGGACCCGAAAGATGGTGAACTATGCCTGAATAGGGTGAAGCCAGAGGAAACTCTG-GATT-ACTGA-------------GCGAGGG----------------------------------------------------------------------------------------------------CCT-CC-G-G---------------------TCCGACCTCC---------------------------------------------AACCC----T-TTGTGAACG---T--C-CCGTTGCTT-CGGGGGCGA--------------CCC-----TACC-GTTTC------GACGG-CG----GGCGCCCCCGGAGGCC----TC-C------AAACACTGCATCT------CTGCGTCGGAGTT---------TAA-----GTCAA-TT-AAAC---AAAACTTTCAACAACGGATCTCTTGGTTCTGGCATCGATGAAGAACGCAGCGAAATGCGATAAGTAATGTGAATTGCAGAATTCAGTGAATCATCGAATCTTTGAACGCACATTGCGCCCTTTGGTATTCCGAAGGGCATGCCTGTTCGAGCGTCAT-TT-CAC-CACTCAAGC-----------------CTCGCTTGGTATTGGGCGC-CGCGG------------TCGATCCGCGCGCCTCAAAGT-CT---CCGGCT------------------GAGC-AGT-CCGT-CTCCA----AGCGTTG-----TGATTTCATT-----------AATCGCT----CTGGAG--TG-CGGGTGG--C-C--GCGGCCGTTAAATCTTT-T-----------CA-CAGGTTGACAGAAGAAAGCATCGTCATCCAAGGCTGGTGTCAGTCAAGTGCTCAATCGATACACATATGCAT-------CAACTCTGAGCCATTTGCGAAGAACCAACACACCGATTGGACGTGATGGCAAGATCGCGAAGCCGCGTCAGCTGCACAACACACACTGGGGTCTTGTATGTCCGGCAGAAACGCCAGAAGGACAAGCTTGTGGCTTGGTCAAGAACTTGTCCCTGATGTGTTATGTGACTGTGGGAACGCCAGGCGCGCCTCTCATTGACTTCATGCGGCAGCGCGGTATGGATCTGCTCGAAGAGTATGATCCAGTCATGAACCCCCGAGCAACAAAAGTCATGCTGAACGGTACGTGGGTCGGTGTTCATCGGAACGCGGGACATCTCGCCGATACTTTGAGGTCACTTCGTCGCAAAGGTCTTCTCAGCTTCGAGGTGACCATCATCCGTGATGTGAGAGAGCGTGAGATTAGAGTCTTCACAGATGCTGGTCGTGTTTGTCGACCTTTGTTCGTTGTCGATAACGACCCGAAAAGCGCGAACAAAGGCAGTCTTGTGCTGAAGCAAGAGCAAGTGGAAAGACTACAAAATGATCAAGAGATCCTTGC-------------GAACCTCGAGGGCGTCAGCGAGGAAGAGCGCGAGAAGTCCATCTACGGTTGGAAGGGTCTGGTCGACGAGGGCGTGGTCGAGTACCTTGACGCAGAGGAGGAGGAAACAGCC------ATGATTACCATGACGCCAGAAGACCTCGAAGAGCACAAGAGCATGCGAGC---------GGGCATACAATACGATGATGCGAG--------AGACGATCCTCATCGCCGCATC
>Passalora_vaginae_MF951166_1_NA
AAATTTGAAATCTGGCGC-----AAGCCCGAGTTGTAATTTGTAGAGGATGCTTCTGGGCAGCGGCCGGTCTAAGTCTCTTGGAACAGGACGTCATAGAGGGTGAGAATCCCGTATGTGACCGG--CGCGCAC-CCTCCACGTAGCTCCTTCGACGAGTCGAGTTGTTTGGGAATGCAGCTCTAAATGGGAGGTAAATTTCT-TCTAAAGCTAAATACCGGCCAGAGACCGATAGCGCACAAGTAGAGTGATCGAAAGATGAAAAGCACTTTGGAAAGAGAGTTAAAAAGCACGTGAAATTGTTGAAAGGGAAGCGCTTGCAACCAGACTTCGCGGCGG-TGTTCCGCCGGTCTTC---TGACCGGTCTACTCGCCGC--CGCGAGGCCAACATCGTCTGGGGCCGCCGGATAAGA-CCGCGTGAATGTGGCTCCCTC------GGGAGTGTTATAGCTCGCGGTG--ATACGGCGTGCCTCGGGCGAGGTCCGCGCTTC-GGCAAGGATGTTGGCGTAATGGTTGCCAGCGGCCCGTCTTGAAACACGGACCAAGGAGTCTAACATCTATGCGAGTGTTCGGGTGTCAAACCCCTACGCGTAATGAAAGTGAACGGAGGTGGGAAG-CT--TC------GGCGCACCATCGACCGATCCTGATGTCCTCGGATGGATTTGAGTAAGAGCATAGCTGTT-GGGACCCGAAAGATGGTGAACTATGCCTGAATAGGGTGAAGCCAGAGGAAACTCTG-GATT-ACTGA-------------GTGAGGG----------------------------------------------------------------------------------------------------CT---CAC-G---------------------CCCGACCTCC---------------------------------------------AACCC----T-TTGTGAACC---AACT-CTGTTGCTT-CGGGGGCGA--------------CCC-----CGCC-GTTTC------GGCGA-CG-----GCGCCCCCGGAGGTC----AT-C------AAACACTGCATCT------TTGCGTCGGAGTCT-----T--GAA-----GTAAATTT-AAAC---AAAACTTTCAACAACGGATCTCTTGGTTCTGGCATCGATGAAGAACGCAGCGAAATGCGATAAGTAATGTGAATTGCAGAATTCAGTGAATCATCGAATCTTTGAACGCACATTGCGCCCCGTGGTATTCCGCGGGGCATGCCTGTTCGAGCGTCAT-TT-CAC-CACTCAAGC-----------------CTGGCTTGGTATTGGGCGT-CGCGGT---------------TCCGCGCGCCTTAAAGT-CT---CCGGCT------------------AAGC-AGT-TCGT-CTCTA----AGCGTTG-----TGGCATATATT------------TCGCT----GAAGAG--TT-CGGGCGG-CT-T--TTGGCCGTTAAATCTTTCT------------T-AAGGTTGAC---------------------------------------------------------------------------------------------------------------------------------------------------------------------------------------------------------------------------------------------------------------------------------------------------------------------------------------------------------------------------------------------------------------------------------------------------------------------------------------------------------------------------------------------------------------------------------------------------------------------------------------------------------------------------------------------------------------------------------------------------------------------------------------------------------------------------------------------------------------------------------------
>Phaeocercospora_colophospermi_JX069854_1_CPC_19812
AAATTTGAAATCTGGCGC-----AAGCCCGAGTTGTAATTTGTAGAGGATGCTTCTGGCCAGCGGCCGTTCTAAGTTCCTTGGAACAGGACGTCATAGAGGGTGAGAATCCCGTATGTGACCGG--CGCGCAG-CCTTTACGTAGCTCCTTCGACGAGTCGAGTTGTTTGGGAATGCAGCTCTAAATGGGAGGTAAATTTCT-TCTAAAGCTAAATACCGGCCAGAGACCGATAGCGCACAAGTAGAGTGATCGAAAGATGAAAAGCACTTTGGAAAGAGAGTTAAAAAGCACGTGAAATTGTTGAAAGGGAAGCGCTTGCAACCAGACTTCGCAGCGA-TGTTCCGCCGGTCTTC---TGACCGGTCTACTCATCGT--CGCGAGGCCAACATCGTCTGGGGCCGCCGGATAAGA-CCTAAGGAATGTAGCTTCCCTC----GGGAAGTGTTATAGCCTGTGGTG--ATGCGGCGCGTCTCGGGCGAGGTCCGCGCTTC-GGCAAGGATGTTGGCGTAATGGTTGTCAGCGGCCCGTCTTGAAACACGGACCAAGGAGTCTAACATCTATGCGAGTGTTCGGGTGTCAAACCCCTACGCGTAATGAAAGTGAACGGAGGTGGGAG--GC--GC--AA--GCTGCACCATCGACCGATCCTGATGTCCTCGGATGGATTTGAGTAAGAGCATAGCTGTT-GGGACCCGAAAGATGGTGAACTATGCCTGAATAGGGTGAAGCCAGAGGAAACTCTG-GATT-ACCGA-------------GCGAGGG----------------------------------------------------------------------------------------------------CG---CAA-G---------------------CCCGACCTCC---------------------------------------------AACCC----T-TTGTGAACC---CACC-CTGTTGCTT-CGGGGGCGA--------------CCC-----CGCC-GTCTC------GGCGA-CG-----GCGCCCCCGGAGATC----CA-C------AAACGCTGCATCT------CTGCGTCGGAGTCT-----T--GAA-----GTAAATTG-GAAC---AAAACTTTCAACAACGGATCTCTTGGTTCTGGCATCGATGAAGAACGCAGCGAAATGCGATAAGTAATGTGAATTGCAGAATTCAGTGAATCATCGAATCTTTGAACGCACATTGCGCCCTGTGGTATTCCGCAGGGCATGCCTGTTCGAGCGTCAT-TT-CAC-CACTCAAGC-----------------CTCGCTTGGTATTGGGCGT-CGCGGCC--------------TCCGCGCGCCTTAAAGT-CT---CCGGCT------------------GAGC-AGT-CCGT-CTCCAATCGAGCGTTG-----TAATCTATCTTCA-----TGGAATCGTT----CGAGAG--AC-CGGGCGG--C-C--ACGGCCGTTAAATCTTCTC--------------CAGGTTGACAGAAGAAAGCAGCTAGCGCGAAGGCTGGTGTCAGTCAGGTGCTCAACAGGTACACATATGCTT-------CAACGCTGAGCCATCTGCGGAGAACGAATACTCCGATCGGTCGAGATGGCAAGATTGCGAAGCCTCGACAACTACACAACACTCACTGGGGACTTGTCTGCCCGGCAGAAACGCCAGAAGGACAGGCGTGTGGTCTCGTGAAGAACTTGTCGCTGATGTGCTACGTCACTGTCGGAACACCTTCAGGCCCGCTCGTTGACTTCATGCGCCAACGTGGTATGGATCTACTAGAAGAGTACGACCCTGTCATGAACCCCAAGTCCACCAAGGTCTTCCTCAACGGCACCTGGGTTGGTGTTCACAAGAACGCCGGCCAGCTCACAGACATGCTGCGGGGTCTGAGAAGAAAGGGTGTTCTCAGCTTTGAGGTCACCATCATTCGTGATGTGAGAGAGCGTGAGATCAGAGTCTTCACGGACGCTGGTCGTGTGTGCCGACCGCTTTTCGTGGTCGAAACGGATCCGAAATCGCCAAACAATGGTTCATTGGTACTGCAGCGCGAGCATATCACAAGACTATCAGACGATCAAGACACACTGGC-------------AGGACTTGAAGGTGTCAGCGAAGAAGAGCGAGAGCAGCGCATCTTCGGCTGGAAGGGACTCATTGATGCTGGCGTTGTCGAGTATCTCGATGCTGAAGAAGAAGAAACCGCC------ATGATCATCATGACACCCGAAGACCTTGAGGAGCACAAGATGATGCGCCA---------AGGCATACAAATGGACGACGCGAG--------AGCCGATCCACATCGTCGAATC
>Phaeophleospora_gregaria_KF902060_1_CBS_114662
AAATTTGAAATCTGGCGC-----AAGCCCGAGTTGTAATTTGTAGAGGATGCTTCTGGGCAGCGGCCGTTCTAAGTTCCTTGGAACAGGACGTCATAGAGGGTGAGAATCCCGTATGTGACCGG--CACGTAC-CCTTTACGTAGCTCCTTCGACGAGTCGAGTTGTTTGGGAATGCAGCTCTAAATGGGAGGTAAATTCCT-TCTAAAGCTAAATACCGGCCAGAGACCGATAGCGCACAAGTAGAGTGATCGAAAGATGAAAAGCACTTTGGAAAGAGAGTTAAAAAGCACGTGAAATTGTTGAAAGGGAAGCGCTTACAACCAGACTTCGTGGCGG-TGTTCCGCCGGTCTTC---TGACCGGTCTACTCGCCGC--CGCGAGGCCAGCATCGTCTGGGGCCGCCGGATAAGA-CCTTAGGAATGTAGCTTGCCTC----GGTAAGTGTTATAGCCTAGGGTG--ATGCGGCGTGCCTCGGGCGAGGTCCGCGCTTC-GGCAAGGATGCTGGCGTAATGGTTGTCAGCGGCCCGTCTTGAAACACGGACCAAGGAGTCTAACATCTATGCGAGTGTTCGGGTGTCAAACCCCTACGCGTAATGAAAGTGAACGGAGGTGGGAA--GC--GC--AA--GCTGCACCATCGACCGATCCTGATGTCCTCGGATGGATTTGAGTAAGAGCATAGCTGTT-GGGACCCGAAAGATGGTGAACTATGCCTGAATAGGGTGAAGCCAGAGGAAACTCTG-GGAT-GGAGCC------------ATGCGGCG----------------------------------------GATTCCGATTCCGTCCTAC-----GG---------------CCGCTTCAAGCAAATAATTCCATCGAAGCCC-------------CGGGGCCCTACCCGCCCGGCCAATATGGGGATGTCTCCGCCTGGCACTGTTGCCCATTCTAACCC----T-TTGTGAACT--ACAACTCTGTTGCTT-CGGGGGCGA--------------CCC-----CGCC-GTCTC------GGCGG------TGGCGCTCCCGGTGGCC----AATTAT---TAAACTCTGCATCTC-----TTGCGTCGGAGTCT--------TAA-----AGAAATTT-AAAC---AAAACTTTCAACAACGGATCTCTTGGTTCTGGCATCGATGAAGAACGCAGCGAAATGCGATAAGTAATGTGAATTGCAGAATTCAGTGAATCATCGAATCTTTGAACGCACATTGCGCCCCGTGGTATTCCGCGGGGCATGCCTGTTCGAGCGTCAT-TT-CAC-CACTCAAGC-----------------CTAGCTTGGTATTGGGCGT-CGCGACTTCG-----------GTCGCGCGCCTTAAAGT-CT---CCGGCT------------------GAGC-AGT-CTGT-CTCCG----AGCGTTG-----TGATAC-------------ATATTCGCT----AGGGAT--GACAGGTCTG-TC----GCGGCCGTTAAATCTTTATAA------------CAGGTTGAC---------------------------------------------------------------------------------------------------------------------------------------------------------------------------------------------------------------------------------------------------------------------------------------------------------------------------------------------------------------------------------------------------------------------------------------------------------------------------------------------------------------------------------------------------------------------------------------------------------------------------------------------------------------------------------------------------------------------------------------------------------------------------------------------------------------------------------------------------------------------------------------
>Phaeoramularia_gomphrenicola_MF951216_1_COAD_570
AAATTTGAAATCTGGCGC-----AAGCCCGAGTTGTAATTTGTAGAGGATGCTTCTGGCCAGCGGCCGTTCTAAGTTCCTTGGAACAGGACGTCATAGAGGGTGAGAATCCCGTATGTGACCGG--CGCGCAG-CCTTTACGTAGCTCCTTCGACGAGTCGAGTTGTTTGGGAATGCAGCTCTAAATGGGAGGTAAATTTCT-TCTAAAGCTAAATACCGGCCAGAGACCGATAGCGCACAAGTAGAGTGATCGAAAGATGAAAAGCACTTTGGAAAGAGAGTTAAAAAGCACGTGAAATTGTTGAAAGGGAAGCGCTTGCAACCAGACTTCGTAGCGG-TGTTCCGCCGGTCTTC---TGACCGGTCTACTCACCGT--CGCGAGGCCAACATCGTCTGGGACCGCTGGATAAGA-CCTAAGGAATGTGGCTTCCCTC----GGGAAGTGTTATAGCCTGTGGTG--ATGCAGCGAGTCCCGGGCGAGGTCCGCGCTTC-GGCAAGGATGTTGGCGTAATGGTTGTCAGCGGCCCGTCTTGAAACACGGACCAAGGAGTCTAACATCTATGCGAGTGTTCGGGTGTCAAACCCCTACGCGTAATGAAAGTGAACGGAGGTGGGAA--GC--GC--AA--GCTGCACCATCGACCGATCCTGATGTCCTCGGATGGATTTGAGTAAGAGCATAGCTGTT-GGGACCCGAAAGATGGTGAACTATGCCTGAATAGGGTGAAGCCAGAGGAAACTCTG-GATT-ACTGA-------------GTGAGGG----------------------------------------------------------------------------------------------------CG---AAA-G---------------------CCCGACCTCC---------------------------------------------AACCC----T-TTGTGAACC---AACT-CTGTTGCTT-CGGGGGCGA--------------CCC-----CGCC-GTGTC------GGCGG-CG-----GCGCCCCCGGAGGTC----AT-C------AAACACTGCATCA------CTGCGTCGGAGTCT-----T--GAA-----GTAAATTT-AAAC---AAAACTTTCAACAACGGATCTCTTGGTTCTGGCATCGATGAAGAACGCAGCGAAATGCGATAAGTAATGTGAATTGCAGAATTCAGTGAATCATCGAATCTTTGAACGCACATTGCGCCCCGTGGTATTCCGCGGGGCATGCCTGTTCGAGCGTCAT-TT-CAC-CACTCAAGC-----------------CTCGCTTGGTATTGGGCGT-CGCGGT---------------TCCGCGCGCCTTAAAGT-CT---CCGGCT------------------AAGC-AGT-TCTT-CTCTA----AGCGTTG-----TGGCATATATT------------TCGCT----GAAGAG--TT-CGGACGG--T-T--CTGGCCGTTAAATCTTTC-------------A-AAGGTTGAC----------------------------------------------------------------------------------------------CGAATACGCCTATCGGTCGTGATGGCAAGATCGCCAAACCGCGACAGCTTCACAACACGCATTGGGGTCTCGTCTGTCCCGCCGAGACGCCAGAAGGTCAAGCTTGTGGACTGGTGAAGAACTTGTCGCTGATGTGCTACGTTACTGTCGGCACACCCGCGGACCCGCTGGTGGAGTTCATGCGGCAGCGCGGTATGGATCTTCTGGAAGAGTACGACCCAGTCCTCAATCCAAAATCAACCAAAGTCTTCCTGAACGGCACCTGGGTCGGTGTGCACAAAAACGCTGGTCAGCTTACTGACATGCTCCGGGGCCTGCGAAGAAAGGGCGTGTTGAGCTTCGAAGTGACCATCATTCGTGACGTGAGAGAGCGCGAGATCAAGGTCTTCACTGACGCTGGTCGAGTGTGCAGGCCGTTGTTCGTTGTCGAGACTGATCCGAAGTCACCGATCAACGGCAGCTTGGTCCTACAGCGAGAACATTGCCAAAAGCTCTCAGAAGATCAGAACATTCTTTC-------------TGAGCTCGCAGGTGTGTCGGAAGAGGAGCGGGAGCGGAGAATCTTCGGCTGGAAAGGTCTGGTCGATGCCGGTGTTGTCGAATACCTCGATGCAGAAGAGGAGGAGACCGCC------ATGATCATCA-------------------------------------------------------------------------------------------------------
>Phaeotheca_fissurella_MH873872_1_CBS_520_89
AAATTTGAAATCTGGCGTCTTCGGCGTCCGAGTTGTAATTTGTAGAGGATGCTTTTGGGAAGCCACCGGTCTAAGTTCCTTGGAACAGGACGTCATAGAGGGTGAGAATCCCGTATGTGACCGG-AAGGGCGC-CCTCCACAAAGCTCCTTCGACGAGTCGAGTTGTTTGGGAATGCAGCTCTAAATGGGAGGTAAATTTCT-TCTAAAGCTAAATACCGGCCAGAGACCGATAGCGCACAAGTAGAGTGATCGAAAGATGAAAAGCACTTTGGAAAGAGAGTTAAAAAGCACGTGAAATTGTTGAAAGGGAAGCGCTTGCAACCAGACTTGCTGGCGG-TGTTCGGCTGGTCTTC---TGACCGGTTTACTCGCCGC--CTGCAGGCCAGCATCATTTGGGGCCGCCGGACAAAGGCTTTGGGAATGTAGCTCCCTC------GGGAGTGTTATAGCCCTTTGCACAATACGGTGCGCCCCGAGTGAGGTCCGCGCTTC-GGCTAGGATGCTGGCGTAATGGTTGTAAGCGGCCCGTCTTGAAACACGGACCAAGGAGTCTAACATCTATGCGAGTGTTCGGGCGTTAAACCCCTACGCGTAATGAAAGTGAACGGAGGTGAGAA--CC--GC--AA--GGTGCATCATCGACCGATCCTGATGTCTTCGGATGGATTTGAGTAAGAGCATAGCTGTT-GGGACCCGAAAGATGGTGAACTATGCCTAAATAGGGTGAAGCCAGAGGAAACTCTG-GATT-AACGA-------------GATAGGG----------------------------------------------------T---------------------------------------------------GCGA-A-----------------AGCGCCCGACCTCC---------------------------------------------CAACC----CATTGTATGCG---AAACCACGTTGCCT-CGGGGGCTT---------------------------------------------------GTCCCCCGACCGGCC----ACTC------AAACACTGCTTCT------ATGCGTCAGAGTATATTCTT--TAA-----AT-------GAAT--TAAAACTTTCAACAACGGATCTCTTGGTTCTGGCATCGATGAAGAACGCAGCGAAATGCGATAAGTAATGTGAATTGCAGAATTCAGTGAATCATCGAATCTTTGAACGCACATTGCGCCCTCTGGTATTCCGGAGGGCATGCCTGTTCGAGCGTCAT-TA-CAC-CACTCAAGC-----------------CTAGCTTGGTATTGGGCGT-CGCGGTCA-------------CACGCGCGCCTCAA----TTGTACCGGCC------------------GAGC-ACC-CGAT-CTCCG----AGCGTAG--AAGAAATAT---------------TTTCGCT----TTCGAGT----TAGGGGA--C-T--TGCGCCGTTAAACCTCTTT-----------ACAAAGGTTGAC---------------------------------------------------------------------------------------------------------------------------------------------------------------------------------------------------------------------------------------------------------------------------------------------------------------------------------------------------------------------------------------------------------------------------------------------------------------------------------------------------------------------------------------------------------------------------------------------------------------------------------------------------------------------------------------------------------------------------------------------------------------------------------------------------------------------------------------------------------------------------------------
>Phaeoxyphiella_australiana_MN749220_1_CBS_146169
AAATTTGAAATCTGGCGCCTTTGGCGTCCGAGTTGTAATTTGTAGAGGATGCTTTTGGGCAGCCACCGGTCTAAGTTCCTTGGAACGGGACGTCATAGAGGGTGAGAATCCCGTATGCGACCGG-AAGGGCAC-CCTGCACATAGCTCCTTCGACGAGTCGAGTTGTTTGGGAATGCAGCTCTAAATGGGAGGTAAATTTCT-TCTAAAGCTAAATACCGGCCAGAGACCGATAGCGCACAAGTAGAGTGATCGAAAGATGAAAAGCACTTTGGAAAGAGAGTTAAAAAGCACGTGAAATTGTTGAAAGGGAAGCGCTTGCGACCAGACTTGTCGGCGG-TGTTCCCCCGGTCTTC---TGACCGGTCCACTCACCGC--TCGCAGGCCAGCATCATTTGGGGTCGCCGGAGAAAAACGGCGGGAATGTGGCTCCCTC------GGGAGTGTTATAGCCCGCCGCGCAATACGGCGCGCCCCGAGTGAGGTCCGCGCTTC-GGCTAGGATGCTGGCGTAATGGTCGTAAGCGGCCCGTCTTGAAACACGGACCAAGGAGTCTAACATCTATGCGAGTGTTCGGGTGTCAAACCCCTACGCGTAATGAAAGTGAACGGAGGTGGGAA--CC--CCCCGG--GGTGCACCATCGACCGATCCTGATGTCTTCGGATGGATTTGAGTAAGAGCATAGCTGTT-GGGACCCGAAAGATGGTGAACTATGCCTGAATAGGGTGAAGCCAGAGGAAACTCTG-GATT-ACAGA-------------GCAAGGG----------------------------------------------------------------------------------------------------CCC-CTGTGGG--------------------CCCGACCTCC---------------------------------------------AACCC----T-CTGATTTGAAAAAAACCACGTTGCCT-CGGGGCGGA--------------CCC-----TGCT----------CCGGCCG------GCGTCCCCCCGGTGGACC---ACTA------AAACCCTGCATCGT-----TTGCGTCGGAGTAATCA-------------TTTAAAATGAAAC---AAAACTTTCAACAACGGATCTCTTGGTTCTGGCATCGATGAAGAACGCAGCGAAATGCGATAAGTAATGTGAATTGCAGAATTCAGTGAATCATCGAATCTTTGAACGCATATTGCGCCCCTTGGTATTCCTTGGGGCACACCTGTTCGAGCGTCAT-TG-CAC-CACTCAAGC-----------------CTGGCTTGGTGTTGGGCGA-AGCGGCACC------------GCCGCCCGCCTCAAACG-CT---CCGGCC------------------GAGC-CGT-CTGT-CCCTC----AGCGTCG-----TGGAAATC-----------ATTTTCGCT----CCTGGGA-TT-CCGACGG-CC----CGCGCCGTAAAAACGTCTCCTCAA------------------AGAAGAAAGCGGCGAGCGCAAGAGCAGGCGTGAGTCAGGTGTTGAACCGATACACATACGCGT-------CAACGCTTTCACATCTGAGGCGGACGAACACGCCTATCGGCAGAGATGGCAAGATTGCGAAGCCTAGGCAGTTGCATAATACTCATTGGGGTCTGGTGTGCCCTGCTGAGACACCTGAAGGCCAGGCTTGTGGTTTGGTGAAAAACCTTGCGCTGATGTGTTACGTCAGCGTTGGAACACCTGGAACACCTCTTGTCGACTTCATGCAACAACGTGATATGGAACTTTTGGAAGAGTATGACCCCGTCACCAATCCGAATGCCACGAAGGTGTTCGTGAACGGCGTCTGGGTAGGTGTACACAAAAATCCGAGCCAGCTGATTGATATGCTCCACGATATTCGTCGCAAAGGCATCGTTAGCTTCGAGATTACTATTATTCGCGACGTGCGGGATCGAGAAATCAAGGTCTTCACAGACGCCGGCAGAGTGTGCAGGCCACTTTTTGTGGTTGACAATGATCCTCGATCTACGTCTAAAGGAGGTTTAGTGCTGAAGCGTGAGCATATTGACAAGCTGCAGTTGGATAAGGAGCTC-------------------GACACGACTGGGTTGTCTGAGCAAGAACGTGAAGAAGAAACATTTGGGTGGAAGGGCCTGGTGAAGTCAGGCATCGTCGAATACCTGGATGCCGAGGAGGAGGAACAGGCG------ATGATCGTGATGACGCCTCACGACCTAGAAGAACACCGCATGGTCGTCAA---------TGGCACGCCGTTCGAAGATGCGAA--------GGATGACCCTCACCGTCGAATT
>Phloeospora_ulmi_KF251703_1_CBS_101564
AAATTTGAAATCTGGCGC-----ACGCCCGAGTTGTAATTTGTAGAGGATGCTTCTGGGTAGCGACCGGTCTAAGTTCCTTGGAACAGGACGTCATAGAGGGTGAGAATCCCGTATGTGACCGG--CCCGCAC-CCTCCACGTAGCTCCTTCGACGAGTCGAGTTGTTTGGGAATGCAGCTCTAAATGGGAGGTAAATTTCT-TCTAAAGCTAAATACCGGCCAGAGACCGATAGCGCACAAGTAGAGTGATCGAAAGATGAAAAGTACTTTGGAAAGAGAGTTAAAAAGCACGTGAAATTGTTGAAAGGGAAGCGCCTGCAACTAGACTTCGCGGTGG-TGTTCCGCCGGTCTTT---TGACCGGTCCATTCTCCAC--CGCGAGGCCATCATCGTCTGGGCCCGCCGGATAAGA-CCTTGGGAATGTAGCTCACCTTC--GGGGGAGTGTTATAGCCCAGGGTG--ATGCGGCGAGGCTCGGGCGAGGTCCGCGCCTC-GGCAAGGATGATGGCGTAATGGTTGTCGGCGGCCCGTCTTGAAACACGGACCAAGGAGTCTAACATCTATGCGAGTGTTCGGGCGTCAAACCCCTACGCGTAATGAAAGTGAACGGAGGTGGGAA--CC--GC--AA--GGTGCACCATCGACCGATCCTGATGTCCTCGGATGGATTTGAGTAAGAGCATAGCTGTT-GGGACCCGAAAGATGGTGAACTATGCCTGAATAGGGTGAAGCCAGAGGAAACTCTG-GATT-ACTGA-------------GCGAGGG----------------------------------------------------------------------------------------------------CCC-CGGG-----------------------CCCGACCTCC---------------------------------------------AACCC----T-TTGTGAACA---CATC-TCGTTGCTT-CGGGGGCGAC-------------CCC-----TGCC-GTTCC------GACGG-CG----GGCGCCCCCGGAGGCC----CT-C------CCACCCTGCATCT------CTGCGTCGGAGTT---------CGA-----GTAAA-TT-GAAC---AAAACTTTCAACAACGGATCTCTTGGTTCTGGCATCGATGAAGAACGCAGCGAAATGCGATAAGTAATGTGAATTGCAGAATTCAGTGAATCATCGAATCTTTGAACGCACATTGCGCCCTCTGGTATTCCGGAGGGCATGCCTGTTCGAGCGTCAT-GT-CAC-CACTCAAGC-----------------TTGGCTTGGTGTTGGGCGC-CGCGGTCCC------------CCCGCGCGCCTCAAAGT-CC--CCCGGCT------------------GAGC-CGT-CCGC-CTCCA----AGCGTCG-----TGATTTCATT-----------AATCGCT----TCGGGG--CG-CGGGCGG--C-C--GCGGCCGTTAAATCTCG-T-----------CA-CTGGTTGACAGAAGAAAGCTTCATCGTCCAAGGCCGGTGTCAGTCAAGTGCTCAATCGATATACATACGCAT-------CCACTTTGAGTCATTTGCGGAGAACGAACACGCCAATCGGTCGTGATGGCAAGATTGCTAAGCCCCGGCAACTACATAATACTCATTGGGGTCTCGTGTGTCCCGCAGAGACTCCTGAAGGACAAGCCTGTGGTCTCGTCAAGAACTTATCGCTGATGTGTTACGTCACTGTCGGAACACCAGGTGCACCGCTTATCGACTTCATGCGACAGCGCGGTATGGACCTGCTCGAAGAGTACGACCCGGTGATGAATCCTCGAGCTACCAAGGTCATGCTCAACGGCACATGGGTCGGCGTGCATCGCAACGCAGGACATCTCGCAGACACCCTGCGGGCACTCAGACGGAAGGGTCTATTGAGCTTCGAGGTAACGATTATCCGCGATGTGAGAGACCGCGAGATCAAGGTCTTCACAGATGCTGGACGTGTCTGTCGTCCACTTTTCGTCGTTGATAATGACCCCAAGAGCTCGAATCGTGGCAGCTTGGTGCTTAAGCAGGAGCATCTTGCGAAGCTGAGAAATGATGAAGAGAACAAGGC-------------TAGTCTGGAAGGCTTGAGTGAGGAAGAGCGCGACGAGTACAAGTACGGCTGGATGGGTCTCGTCAAAGAGGGTGTGGTTGAATACCTCGACGCAGAGGAGGAAGAAACGGCC------ATGATCATCATGACTCCCGAAGATCTCGAAGAGCACAAGAATATGCGGGC---------CGGTATACATTACGACGATGCTCG--------TGAGGACCCTCATCGTCGCATC
>Phragmocapnias_betle_MN749221_1_CPC_17762
AGATTTGAAATCTGGCGCCTTTGGCGTCCGAGTTGTAATCTGTAGAGGATGCTTTTGGGTAGCCACCGGTCTAAGTCCCCTGGAACGGGGCGTCACAGAGGGTGAGAATCCCGTATGTGACCGG-AAGGGCGC-CCTCCACATAGCTCCTTCGACGAGTCGAGTTGTTTGGGAATGCAGCTCTAAATGGGAGGTAAATTCCT-TCTAAAGCTAAATACCGGCCAGAGACCGATAGCGCACAAGTAGAGTGATCGAAAGATGAAAAGCACTTTGGAAAGAGAGTTAAAAAGCACGTGAAATTGTTGAAAGGGAAGCGCTTGCAACCAGACTTGTTGGCGG-TGTTCCGCCGGTCTTC---TGACCGGTCTACTCACCGT--CTGCAGGCCAGCATCATCTGGGGCCGCTGGATAAAAGCGAGGGGAATGTGGCTCCCCC------GGGAGTGTTATAGCCCCTCGTGCAATACAGCGAGCCTCGGGTGAGGTCCGCGCTTC-GGCTAGGATGCTGGCGTAATGGTCGTAAGCGGCCCGTCTTGAAACACGGACCAAGGAGTCTAACATCTATGCGAGTGTTCGGGTGTCAAACCCCTACGCGTAATGAAAGTGAACGGAGGTGGGAG--CC--TT--AG--GGTGCACCATCGACCGATCCTGATGTCTTCGGATGGATTTGAGTAAGAGCATAGCTGTT-GGGACCCGAAAGATGGTGAACTATGCCTGGATAGGGTGAAGCCAGAGGAAACTCTG-GATT-AATGA-------------GCTAGGG----------------------------------------------------------------------------------------------------CCT-ATGC-GC--------------------CCG-ACCTCC---------------------------------------------AACCC----T-CTCTGTATCG-AAAACCTCGTTGCCT-CGGGGGCGG--------------CCC-----TGCC-----------TCACGG------CGGGCACCCCGGAGGGCC---ACTC------AAACCCTGCA-TTT--TAATGTCGTCTGAGTAAAGA--T----------TTTAAATG-AAAT--CAAAACTTTCAACAACGGATCTCTTGGTTCTGGCATCGATGAAGAACGCAGCGAAATGCGATAAGTAATGTGAATTGCAGAATTCAGTGAATCATCGAATCTTTGAACGCATATTGCGCCCCTTGGTATTCCTTGGGGCACACCTGTTCGAGCGTCAT-TT-CAC-CAATCAAGC-----------------CTCGCTTGGTTTTGGGCAA-TGCG--------------CAAGCCGCATGCCTCAAATG-CT---CCGGCC------------------GTGC-AGT------CTCTCCCCCGGCGTCG-----TGGTAACA-------------TACCGCT----ATGGGGA-CG-CGACCTG--C-G--TGCGCCGCAAGACCTTCTATCT------AA------------AGAAGAAGGCAATGTCAACCAGAGCTGGTGTCAGTCAGGTGCTGAATCGTTTTACGTATGCTT-------CCACTCTGTCGCATTTGCGACGTACAAACACACCTATCGGCAGAGACGGCAAGATTGCAAAGCCAAGACAGTTGCACAATACGCACTGGGGTCTCGTTTGCCCAGCAGAGACACCCGAAGGACAGGCTTGCGGTTTGGTCAAGAATCTCGCGCTGATGTGTTATGTGAGTGTTGGTACACCTGGCACACCTCTCGTGGAGTTCATGCAACAACGAGACATGGAGTTGCTCGAAGAGTACGACCCTGTCACCAACCCAAACGCCACGAAGATATTCGTAAACGGTGTGTGGGTGGGTGTGCACAAGAACCCGACCCAGCTTATAGAGACTCTTCGTGAGATCCGTCGTAGAGGTACTGTCAGTTTCGAAATTACCATCATCCGTGATGTGCGAGACAGAGAAATCAAGGTCTTTACAGATGCTGGCAGAGTCTGCCGGCCTCTTTTTGTTGTCGACAACAATCCTAGATCGGAAAGGAAAGGAAAGTTGGCACTCAGGCGTGAGCATGTTGAGAGCTTGCAGGAAGACCGAGAAATA-------------------GATACATCTCTTCTTTCTGAAGAAGAGCGTGATGAACAGACATTCGGATGGAAAGGTTTGGTCAAAGAGGGTGTTGTCGAGTATCTCGATGCCGAAGAGGAAGAGCAGGCA------ATGATTACCATGACGCCGGATGACCTTGACGAACACAGGCAAGTGCTTCAA------TTTGGCTCGTCGTTCCAAGATCCAAA--------GGATGACGCACATCGCCGTATT
>Pleopassalora_perplexa_MF951220_1_NA
AAATTTGAAATCTGGCGC-----AAGCCCGAGTTGTAATTTGTAGAGGATGCTTCTGGCCAGCGGCCGTTCTAAGTTCCTTGGAACAGGACGTCATAGAGGGTGAGAATCCCGTATGTGACCGG--CGCGCAG-CCTTTACGTAGCTCCTTCGACGAGTCGAGTTGTTTGGGAATGCAGCTCTAAATGGGAGGTAAATTTCT-TCTAAAGCTAAATACCGGCCAGAGACCGATAGCGCACAAGTAGAGTGATCGAAAGATGAAAAGCACTTTGGAAAGAGAGTTAAAAAGCACGTGAAATTGTTGAAAGGGAAGCGCTTGCAACCAGACTTCGTAGCGA-TGTTCCGCCGGTCTTC---TGACCGGTCTACTCATCGT--CGCGAGGCCAACATCGTCTGGGGCCGCCGGATAAGA-CCTAAGGAATGTAGCTTCCCTC----GGGAAGTGTTATAGCCTTTGGTG--ATGCGGCGCGTCTCGGGCGAGGTCCGCGCTTC-GGCAAGGATGTTGGCGTAATGGTTGTCAGCGGCCCGTCTTGAAACACGGACCAAGGAGTCTAACATCTATGCGAGTGTTCGGGTGTCAAACCCCTACGCGTAATGAAAGTGAACGGAGGTGGGAA--GC--GC--AA--GCTGCACCATCGACCGATCCTGATGTCCTCGGATGGATTTGAGTAAGAGCATAGCTGTT-GGGACCCGAAAGATGGTGAACTATGCCTGAATAGGGTGAAGCCAGAGGAAACTCTG-GATT-ACTGA-------------GTGAGGG----------------------------------------------------------------------------------------------------CG---CAA-G---------------------CCCGACCTCC---------------------------------------------AACCCT---T-TTGTGAACC---GACT-CTGTTGCTT-CGGGGGCGA--------------CCC-----CGCC-GTTTC------GGCGA-CG-----GCGCCCCCGGAGGCC----TT-C------AAACACTGCATCT------TTGCGTCGGAGTCT-----T--AAA-----GTAAATTT-AAAC---AAAACTTTCAACAACGGATCTCTTGGTTCTGGCATCGATGAAGAACGCAGCGAAATGCGATAAGTAATGTGAATTGCAGAATTCAGTGAATCATCGAATCTTTGAACGCACATTGCGCCCTGTGGTATTCCGCAGGGCATGCCTGTTCGAGCGTCAT-TT-CAC-CACTCAAGC-----------------CTCGCTTGGTGTTGGGCGT-CGCGATTCTT-----------TCCGCGCGCCTTAAAGT-CT---CCGGCT------------------GAGC-AGT-TCGT-CTCTA----AGCGTTG-----TGATTTTCATT---------AAATCGCT----GAAGAG--TT-CGGGCGG--C-G--ACGGCCGTTAAATCTTTAT-----------TCTAAGGTTGACAGAAGAAAGCAGCTCAGGCCAAAGCAGGTGTTAGTCAAGTGCTGAACAGATACACTTATGCCT-------CCACGCTGAGCCACCTGCGGAGAACAAACACGCCAATCGGCCGAGACGGCAAAATCGCGAAGCCTCGACAATTGCACAACACGCATTGGGGCCTTGTCTGCCCGGCAGAAACGCCAGAAGGACAAGCCTGTGGTCTTGTGAAGAACCTGTCGCTGATGTGCTATGTCACGGTCGGTACGCCTTCAGGTCCGCTGGTCGACTTCATGCGACAACGCGGTATGGATCTGCTTGAAGAATATGACCCTGTCATGAATCCAAAGTCAACCAAGGTCTTCTTGAACGGTACTTGGGTTGGTGTGCACAAGAACGCCGGTCAGCTGACAGATATGTTGCGCGGCCTACGAAGAAAGGGTGTTCTCAGCTTTGAGGTCACGATCATCCGTGACGTGAGAGAGCGCGAGATTAGAGTTTTCACTGACGCTGGGCGTGTATGCCGGCCGCTTTTCGTGGTTGAGAACGACCCAAAGTCACCCAACAATGGCTCACTGGTACTGCAACGCGAGCACGTCGAGAGACTTTCAGCAGATCAAGACAAACTCGC-------------AGGCCTCGAGAATGTCAGCGAAGAAGAGAGAGAGCAGCGCATTTTTGGCTGGAAGGGACTCGTAGATGCTGGTGTTGTCGAGTACCTCGATGCCGAAGAAGAAGAGACTGCT------ATGATTATCATGACGCCCGAAGACCTCGAAGAACACAAGATGATGCGACA---------GGGCATACAAATGGATGACGCGAG--------AGCCGATCCTCATCGTCGAATC
>Pleuropassalora_armatae_GU214456_1_CPC_15419
AAATTTGAAATCTGGCGC-----ACGCCCGAGTTGTAATTTGCAGAGGATGCTTCGGGGCAGCGGCCGGTCTAAGTCCCTTGGAACAGGGCGTCAGAGAGGGTGAGAATCCCGTATGCGACCGG--CGCGCAC-CCCCCACGTAGCTCCTTCGACGAGTCGAGTTGTTTGGGAATGCAGCTCTAAATGGGAGGTAAATTTCT-TCTAAGGCTAAATACCGGCCAGAGACCGATAGCGCACAAGTAGAGTGATCGAAAGATGAAAAGCACTTTGGAAAGAGAGTTAAAAAGCACGTGAAATTGTTGAAAGGGAAGCGCCCGCCCCCAGACTTCGCGGCGG-TGTTCCGCCGGGCTTC---TGCCCGGTCCACTCGCCGC--CGCGAGGCCATCATCGTCTGGGCCCGTCGGAGAAGA-CCTCGGGAATGTAGCTCCCCCTC--GGGGGAGTGTTATAGCCCGTGGTG--ATGCGACGCGGCCCGGGCGAGGTCCGCGCCCC-GGCAAGGATGATGGCGTAATGGGGGTCGGCGGCCCGTCTTGAAACACGGACCAAGGAGTCTAACATCTATGCGAGTGTTCGGGTGTCAAACCCCTACGCGGAATGAAAGTGAACGGAGGTGGGAA--CC--GC--AA--GGTGCACCATCGACCGATCCTGATGTCCTCGGATGGATTTGAGTAAGAGCATAGCTGTT-GGGACCCGAAAGATGGTGAACTATGCCTGAATAGGGTGAAGCCAGAGGAAACTCTG-GATT-ACTGA-------------GTGAGGGC-------------------------------------------------------------------------------------------------------GCGA-G---------------------CCCGACCTCC---------------------------------------------AACCCCATGT-TTCCAAACC--------ATGTTGCCT-CGGGGGCGA--------------CCC-----GGCC----------ACCGCGC-CG-----GGGCCCCCGGTGGAC----CCCT------CAACTCTGCATCT------TTGCGTCTGAGTAC-------ATGA-----ATTAAATC-AATC---AAAACTTTCAACAACGGATCTCTTGGTTCTGGCATCGATGAAGAACGCAGCGAAATGCGATAAGTAATGTGAATTGCAGAATTCAGTGAATCATCGAATCTTTGAACGCACATTGCGCCCTCTGGTATTCCGGAGGGCATGCCTGTTCGAGCGTCAT-TA-CAC-CACTCCAGC-----------------CTCGCTGGGTATTGGGCGC-CGCGGCC--------------TCCGCGCGCCTCAATGT-CT---CCGGCC------------------GAGC-CGA-CCGT-CTCTA----AGCGTTG-----TGGCACAACTG----------TTTCGCT----TTCGGG--AC-CGGTCCG-GC-G-ACGCGCCGTTAAACCCTTTC----------TCCAAAGGTTGACAAAAGAAAGCGTCTTCGTCCAAAGCCGGCGTCAGTCAGGTGCTGAACCGATACACGTATGCTT-------CGACGCTCAGCCATCTCAGGAGAACAAATACTCCCATTGGTCGTGATGGAAAGATTGCTAAACCCAGACAACTGCACAACACTCATTGGGGTCTTGTGTGTCCGGCAGAAACTCCAGAAGGACAGGCCTGCGGTTTGGTGAAGAATTTGTCGTTGATGTGCTACGTCACCGTTGGCACTCCTGGAACACCACTGATTGATTTCATGCGGCAACGAGGCATGGACTTGCTGGAAGAATACGACCCTGTAATGAGTCCTCGAGCGACCAAGGTTTTCTTGAACGGTACTTGGGTAGGCGTGCACCAGAATGCTGGACATCTCACAGACACCCTGCGTTCACTCAGGCGGAAAGGTTTACTCAGTTTCGAAGTCACAATCATTCGCGACGTAAGAGAGCGCGAAATTCGCGTGTTTACCGATGCTGGTCGCGTGTGTCGACCGTTATTTGTGGTCGAGAACAGTCCCAACTCGACCAACCGCGGCAGTCTGGTAGTGAACCAGGAACATGTCACCAAGTTACAACATGATCAGGACAGATTGGC-------------CACTTTGGACCACGTCAGCGAAGAAGAGCGTGAAAATAACATATATGGTTGGAAAGGTCTGGTGAATGAGGGCGTTGTAGAGTATTTGGACGCCGAAGAAGAAGAGACTGCT------ATGATCATCATGACGCCGGAAGACCTTGAGGAACACAAAAATCTTCGCGC---------GGGTAACGCGTACGATCAAGACCG--------AGATGATCCTCATCGACGCATC
>Pluripassalora_bougainvilleae_MF951224_1_NA
AAATTTGAAATCTGGCGC-----AAGCCCGAGTTGTAATTTGTAGAGGATGCTTCTGGCCAGCGGCCGTTCTAAGTTCCTTGGAACAGGACGTCATAGAGGGTGAGAATCCCGTATGTGACCGG--CGCGCAG-CCTTTACGTAGCTCCTTCGACGAGTCGAGTTGTTTGGGAATGCAGCTCTAAATGGGAGGTAAATTTCT-TCTAAAGCTAAATACCGGCCAGAGACCGATAGCGCACAAGTAGAGTGATCGAAAGATGAAAAGTACTTTGGAAAGAGAGTTAAAAAGCACGTGAAATTGTTGAAAGGGAAGCGCTTGCAACCAGACTTTGCGGCGG-TGTTCCGCCGGCCTTC---TGACCGGTCTACTCACCGC--CGCGAGGCCAACATCGTCTGGGCCCGCTGGATAAGA-CCGGAGGAATGTAGCTTCCCTC----GGGAAGTGTTATAGCCTCCGGTG--ATGCGGCGCGGCTCGGGCGAGGTCCGCGCTTC-GGCAAGGATGTTGGCGTAATGGTTGTCAGCGGCCCGTCTTGAAACACGGACCAAGGAGTCTAACATCTATGCGAGTGTTCGGGTGTCAAACCCCTACGCGTAATGAAAGTGAACGGAGGTGGGAC--GC--GC--AA--GCTGCACCATCGACCGATCCTGATGTCCTCGGATGGATTTGAGTAAGAGCATAGCTGTT-GGGACCCGAAAGATGGTGAACTATGCCTGAATAGGGTGAAGCCAGAGGAAACTCTG-GATT-ACCGA-------------GTGAGGG----------------------------------------------------------------------------------------------------CGC-GCAC-G---------------------CCCGACCTCC---------------------------------------------CACCC----T-CTGTGAACC---CACT-CTGTTGCTT-CGGGGGCGA--------------CCC-----CGCC-GTTCC------GGCAG-CG-----GCGCCCCCGGAGGTC----AC-C------AAACACTGCATCT------CTGCGTCGGAGTCT-----T--GAA-----GTTAATTC-AAAC---AAAACTTTCAACAACGGATCTCTTGGTTCTGGCATCGATGAAGAACGCAGCGAAATGCGATAAGTAATGTGAATTGCAGAATTCAGTGAATCATCGAATCTTTGAACGCACATTGCGCCCCGTGGTATTCCGCGGGGCATGCCTGTTCGAGCGTCAT-TT-CAC-CCCTCAAGC-----------------CTCGCTTGGTATTGGGCGT-CGCGGT---------------TCCGCGTGCCTTAAAGT-CC---CCGGCT------------------GAGC-GGT-CCGT-CTCCC----AGCGTTG-----TGGCACATGTC------------TCGCT----AAGGAG--CG-CGGACGG-CG-G--CAGGCCGTTAAATCTTTC--------------------------AAGAAGGCAGCCAGTGCGAAGGCCGGTGTCAGTCAAGTGCTGAACCGATATACGTATGCTT-------CGACACTCAGTCACTTGCGAAGGACGAACACTCCCATTGGCCGTGACGGCAAGATCGCTAAGCCTCGACAGCTCCACAACACGCATTGGGGCCTAGTTTGCCCTGCTGAAACACCAGAGGGTCAAGCTTGCGGCCTGGTGAAGAACTTGTCCTTGATGTGCTACGTCACCGTCGGTACGCCCGCAGAGCCATTGATCGATTTCATGCGGCAGCGTGGGATGGATTTGCTGGAGGAGTATGATCCGGTGCTGAATCCAAAGTCGACAAAAGTCTTCCTTAATGGAACCTGGGTTGGTGTTCACAAAAACGCTGGCCAGCTCACTGAGATGATGCGCACTCTTCGACGAAAGGGCGTGCTCAGTTTTGAGGTGACCATCATCCGCGACGTGAGAGAACGCGAGATCAAGATCTTCACTGATGCTGGACGAGTATGTCGACCATTGTTTGTCGTGGAGACCGATCCGAAATCACCGAACAACGGCAACCTCGTTCTTCAACGGGAGCACTGCCAGAAATTAGCAGACGACCAAAACATCCTTGC-------------CGATTTGATAGGTGTGAGTGAAGAAGAGCGAGAGCGGCTGATATTCGGCTGGAAAGGTCTCGTCGACAAGGGTGTTGTTGAGTACCTGGATGCTGAGGAGGAGGAAACTGCG------ATGATTATTATGACACCAGAGGATCTGGAAGAGCATAAGCTGATGCGGCA---------GGGCGTGCCAATGGAGGACACGCG--------AGCTGATCCTCATAGGCGCATC
>Polychaeton_citri_GU214469_1_CBS_116435
AGATTTGAAATCTGGCGTCTTTGGCGTCCGAGTTGTAATCTGTAGAGGATGCTTTTGGGTAGCCACCGGTCTAAGTCCCCTGGAACGGGGCGTCACAGAGGGTGAGAATCCCGTATGTGACCGG-AAGGGCGC-CCTCCACATAGCTCCTTCGACGAGTCGAGTTGTTTGGGAATGCAGCTCTAAATGGGAGGTAAATTCCT-TCTAAAGCTAAATACCGGCCAGAGACCGATAGCGCACAAGTAGAGTGATCGAAAGATGAAAAGCACTTTGGAAAGAGAGTTAAAAAGCACGTGAAATTGTTGAAAGGGAAGCGCTTGCAACCAGACTTGTTGGCGG-TGTTCCGCCGGTCTTC---TGACCGGTCTACTCACCGT--CTGCAGGCCAGCATCATCTGGGGCCGCCGGATAAAAGCGGGGGGAATGTGGCTCCCTC------GGGAGTGTTATAGCCCCTCGTGCAATACGGCGAGCCTCGGGTGAGGTCCGCGCTTC-GGCTAGGATGCTGGCGTAATGGTCGTAAGCGGCCCGTCTTGAAACACGGACCAAGGAGTCTAACATCTATGCGAGTGTTTGGGTGTCAAACCCCTACGCGTAATGAAAGTGAACGGAGGTGGGAG--CC--TT--AG--GGTGCACCATCGACCGATCCTGATGTCTTCGGATGGATTTGAGTAAGAGCATAGCTGTT-GGGACCCGAAAGATGGTGAACTATGCCTGGATAGGGTGAAGCCAGAGGAAACTCTG-GATT-AACGA-------------GTTAGGG----------------------------------------------------------------------------------------------------CCT-CCGT-GC--------------------CCGAACCTCC---------------------------------------------AACCC----T-CT-TGTATCGCAAAACCTCGTTGCCT-CGGGGGCGG--------------CCC-----TGCC-----------TCACGG------CGGGCACCCCGGAGGACC---AACC------AAACCCTGCATTTT--TAATGTCGTCTGAGTAAAGA--T----------TTTAAATG-AAAT--CAAAACTTTCAACAACGGATCTCTTGGTTCTGGCATCGATGAAGAACGCAGCGAAATGCGATAAGTAATGTGAATTGCAGAATTCAGTGAATCATCGAATCTTTGAACGCATATTGCGCCCCTTGGTATTCCTTGGGGCACACCTGTTCGAGCGTCAT-TT-CAC-CAATCAAGC-----------------CTCGCTTGGTGTTGGGCGA-TGCG--------------CAAGCCGCACGCCTCAAATG-CC---CCGGCC------------------GAGC-AGT------CTCTCTCCCGGCGTCG-----TGGAAACA-------------TACCGCT----ATGGAGG-TG-CGACCTG--C-G--CGTGCCGCAACATGACCTTTCT------TCTCTAAGGTTGACAGAAGAAAGCAATGTCTACGAGAGCCGGTGTCAGTCAAGTGTTGAACCGCTTTACATACGCTT-------CGACCTTATCCCATCTGCGACGTACGAACACACCCATCGGTAGAGATGGCAAGATCGCCAAGCCTAGACAGTTGCACAACACCCACTGGGGTCTGGTTTGTCCAGCAGAGACGCCAGAAGGGCAAGCCTGTGGGTTGGTCAAGAACCTTGCACTGATGTGTTACGTGAGTGTTGGTACACCTGGTACTCCACTTGTCGAGTTCATGCAGCAACGAGACATGGAGTTACTCGAAGAGTATGATCCCGTCACCAACCCGAACGCCACAAAGATCTTCGTCAATGGTGTGTGGGTCGGTGTACATAAGAATCCAACTCAACTGATTGAGACCCTTCGTGAGATTCGTCGGAGAGGTACCGTCAGTTTCGAGATTACCATCATCCGTGACGTACGAGACCGAGAGATCAAGGTCTTCACAGATGCTGGCAGAGTCTGCCGGCCGCTGTTTGTCGTTGACAACAACCCTCGTTCTGAAAGGAAAGGGAAGTTGGCGCTCAGACGTGAGCATGTCGAGCATTTGCAGGAAGATAGAGAAGTA-------------------GACACATCCTTACTATCCGAAGAGGAGCGTGATGAGCAGACTTTCGGGTGGAAGGGTCTTGTCAAGGAAGGAGTTGTCGAATATCTCGACGCCGAGGAAGAAGAGCAAGCC------ATGATCACGATGACACCAGACGATCTGGATGAGCATAGGCAGGTGCTTCAG------TACGGCTCATCGTTCCAGGACCCCAA--------GGACGACCCACATCGCCGTATC
>Polyphialoseptoria_terminaliae_KF251717_1_CBS_135106
AAATTTGAAATCTGGCGC-----AAGCCCGAGTTGTAATTTGCAGAGGATGCTTCTGGGCAGCGGCCGTTCTAAGTTCCTTGGAACAGGACGTCATAGAGGGTGAGAATCCCGTATGTGACCGG--CGCGCAC-CCTCCACGTAGCTCCTTCGACGAGTCGAGTTGTTTGGGAATGCAGCTCTAAATGGGAGGTAAATTCCT-TCTAAAGCTAAATACCGGCCAGAGACCGATAGCGCACAAGTAGAGTGATCGAAAGATGAAAAGCACTTTGGAAAGAGAGTTAAACAGCACGTGAAATTGTTGAAAGGGAAGCGCTTGCCACCAGACTTCGCGGCGG-TGTTCCGCCGGGCTTC---TGCCCGGTCTACTCGCCGC--CGCGAGGCCAACATCGTCTGGGGCCGCCGGATAAGA-CCGTGGGAATGTAGCTCCCCTC----GGGGAGTGTTATAGCCCGCGGTG--ATGCGGCGCGCCTCGGGCGAGGTCCGCGCTTC-GGCAAGGATGTTGGCGTAATGGTGGTCAGCGGCCCGTCTTGAAACACGGACCAAGGAGTCTAACATCTATGCGAGTGTTCGGGTGTCAAACCCCTACGCGTAATGAAAGTGAACGGAGGTGGGAG--CT--TC------GGCGCACCATCGACCGATCCTGATGTCCTCGGATGGATTTGAGTAAGAGCATAGCTGTT-GGGACCCGAAAGATGGTGAACTATGCCTGAATAGGGTGAAGCCAGAGGAAACTCTG-GATT-ACCGA-------------GTGAGCG-------------------------------------------------------------------------------------------------GCGCCCCCCGG-GG----------------CCCGCGAACCCTCC---------------------------------------------AACCC----C-ATGTGAACC---GAC--CCGTTGCTT-CGGGGGCGA--------------CCC-----TGCC-GCTCC------GGCGG-CG-----GCGCCCCCGGAGGCC----CTCC------AAACACTGCATCT------GTGCGTCGGAGTCT--------CAA-----TCGAATTG-AAAC---AAAACTTTCAACAACGGATCTCTTGGTTCTGGCATCGATGAAGAACGCAGCGAAATGCGATAAGTAATGTGAATTGCAGAATTCAGTGAATCATCGAATCTTTGAACGCACATTGCGCCCCGTGGTATTCCGCGGGGCATGCCTGTTCGAGCGTCAT-TT-CAC-CACTCCCGC-----------------CCGGCGGGGTGTTGGGCGC-CGCGGTCT-------------CCCGCGCGCCTCAAAGTGCT---CCGGCT------------------GAGC-CGT-TCGT-CTCCC----AGCGTTG-----TGACACCTAGT----------GATCGCG----GCGGAG--TG-CGAGCGG--C-C--GCGGCCGTTAAACCACG-------------AATCAGGTTGACAAAAGAAAGCCGCAAGCTCTCGAGCTGGTGTCAGTCAGGTGCTGAACAGGTATACGTACGCCT-------CCACCCTCAGTCATCTGCGGAGAACCAACACACCTATTGGCCGTGACGGCAAGATCGCCAAGCCCAGACAGCTCCACAACACTCACTGGGGCCTGGTCTGCCCGGCAGAGACACCAGAAGGACAAGCTTGCGGATTGGTGAAGAATTTGTCTTTGATGTGCTACGTTACCGTCGGTACTCCGTCAAATCCTTTGGTCGATTTCATGCGCTCGCGGGGCATGGAATTTTTGGAAGAGTACGACCCTGTGATGAATCCCAAGGCTACCAAAGTCTTCCTCAACGGCACATGGGTTGGTGCGCATCGCAACGGCACTCAGCTTACCACGGCATTGCGAGCTATCAGACGAAAAGGAATCGTCAGCTTCGAGGTCACGATCATTCGTGATGTGAGAGACCGCGAGATTCGCATCTTCACGGATGCCGGGCGTGTTTGCCGGCCCCTGTTCGTGGTCGAAGATGATCCGAAGTCTCTAGAATGCGGCAGCCTGGTTCTGAAACAAGAACATATCTTCAAGCTGTCCCAGGATCAGCAAACTTTGAG-------------CATGCTTGAGGGCGTCAGCGAAGTGGACCGGGCGAAGGCCATCTACGGCTGGAAAGGCCTGATTGACGACGGTGTGGTGGAATACCTCGATGCGGAGGAGGAAGAGACCGCG------ATGATCATCATGACACCAGAAGACCTGGAAGAGCACAAGCACATGCGATC---------AGGCCAACAATACGAGGACGGAAA--------ACTGGATCCCCATCGCAGAATC
>Prathigadoides_gleditsiae_caspicae_MZ423829_1_CBS_136121
AAATTTGAAATCTGGCGC-----AAGCCCGAGTTGTAATTTGTAGAGGATGCTTCTGGCCAGCGGCCGTTCTAAGTTCCTTGGAACAGGACGTCATAGAGGGTGAGAATCCCGTATGTGACCGG--CGCGCAG-CCTTTACGTAGCTCCTTCGACGAGTCGAGTTGTTTGGGAATGCAGCTCTAAATGGGAGGTAAATTTCT-TCTAAAGCTAAATACCGGCCAGAGACCGATAGCGCACAAGTAGAGTGATCGAAAGATGAAAAGCACTTTGGAAAGAGAGTTAAAAAGCACGTGAAATTGTTGAAAGGGAAGCGCTTACAACCAGACTTCGTAGCGA-TGTTCCGCTGGTCTTC---TGACCGGTCTACTCATCGT--CGCGAGGCCAACATCGTCTGGGCCCGCTGGATAAGA-CCTAAGGAATGTAGCTTCCCTC----GGGAAGTGTTATAGCCTGTGGTG--ATGCAGCGCGGCTCGGGCGAGGTCCGCGCTTC-GGCAAGGATGTTGGCGTAATGGTTGTCAGCGGCCCGTCTTGAAACACGGACCAAGGAGTCTAACATCTATGCGAGTGTTCGGGTGTCAAACCCCTACGCGTAATGAAAGTGAACGGAGGTGGGAA--GC--GC--AA--GCTGCACCATCGACCGATCCTGATGTCCTCGGATGGATTTGAGTAAGAGCATAGCTGTT-GGGACCCGAAAGATGGTGAACTATGCCTGAATAGGGTGAAGCCAGAGGAAACTCTG-GATT-ACTGA-------------GTGAGGG----------------------------------------------------------------------------------------------------CG---CAA-G---------------------CCCGACCTCC---------------------------------------------AACCC----T-TTGTGAACC---AACT-CTGTTGCTT-CGGGGGCGA--------------CCC-----CGCC-GTTTC------GGCGA-CG-----GCGCCCCCGGAGGTC----AT-C------AAACACTGCATCT------TTGCGTCGGAGTCT-----T--AAA-----GTAAATTT-AAAC---AAAACTTTCAACAACGGATCTCTTGGTTCTGGCATCGATGAAGAACGCAGCGAAATGCGATAAGTAATGTGAATTGCAGAATTCAGTGAATCATCGAATCTTTGAACGCACATTGCGCCCCGTGGTATTCCGCGGGGCATGCCTGTTCGAGCGTCAT-TT-CAC-CACTCAAGC-----------------CTCGCTTGGTATTGGGCGT-CGCGGT---------------TCCGCGCGCCTTAAAGT-CT---CCGGCT------------------GAGC-AGT-TCGT-CTCTA----AGCGTTG-----TGACATATATT------------TCGCT----GAAGAG--TT-CGGGCGG-CT-T--GTGGCCGTTAAATCTTTCT------------C-AAGGT---------------------------------------------------------------------------------------------------------------------------------------------------------------------------------------------GGAAGGACAGGCTTGTGGTCTGGTCAAGAATCTGTCCTTGATGTGTTATGTCACTGTTGGTACGCCCGCTGAACCATTGATCGACTTCATGCGACAACGCGGCATGGACCTACTGGAGGAGTATGACCCGGTGCTCAACCCGAAGTCGACTAAAGTCTTCCTCAATGGTACCTGGGTCGGTGTCCACAAGAATGCTGGTCAGCTCACTGATATGATGCGCACTCTTCGAAGGAAGGGTGTTCTGAGCTTTGAGGTGACCATCATCCGTGACGTTCGAGAACGCGAAATAAAGATCTTCACCGACGCTGGTCGAGTGTGTCGACCATTGTTCGTCGTCGAGAACGATCCGAAATCGCCCAACAATGGCAACCTCGTGTTGCAGCGAGAGCACTGCCAGAAACTAGCCGACGATCAAAACATCCTCGC-------------CGAACTCACAGGCGTGAGCGAAGAAGAGCGAGAGAACACGATCTTTGGCTGGAAAGGTCTCGTCGACAAAGGTGTCGTCGAGTACCTGGATGCCGAGGAGGAGGAAACCGCC------ATGATCATCATGACCCCAGAGGACCTTGAAGAGCACA----------------------------------------------------------------------------
>Pruniphilomyces_circumscissus_MT223926_1_NA
AAATTTGAAATCTGGCGC-----AAGCCCGAGTTGTAATTTGTAGAGGATGCTTCTGGCCAGCGGCCGTTCTAAGTTCCTTGGAACAGGACGTCATAGAGGGTGAGAATCCCGTATGTGACCGG--CGCGCAG-CCTTTACGTAGCTCCTTCGACGAGTCGAGTTGTTTGGGAATGCAGCTCTAAATGGGAGGTAAATTTCT-TCTAAAGCTAAATACCGGCCAGAGACCGATAGCGCACAAGTAGAGTGATCGAAAGATGAAAAGCACTTTGGAAAGAGAGTTAAAAAGCACGTGAAATTGTTGAAAGGGAAGCGCTTGCAACCAGACTTCGTAGCGG-TGTTCCGCCGGTCTTC---TGACCGGTCTACTCATCGT--CGCGAGGCCAACATCGTCTGGGACCGCTGGATAAGA-CCTAAGGAATGTAGCTTCCCTC----GGGAAGTGTTATAGCCTGTGGTG--ATGCAGCGCGTCTCGGGCGAGGTCCGCGCTTC-GGCAAGGATGTTGGCGTAATGGTTGTCAGCGGCCCGTCTTGAAACACGGACCAAGGAGTCTAACATCTATGCGAGTGTTCGGGTGTCAAACCCCTACGCGTAATGAAAGTGAACGGAGGTGGGAA--GC--GC--AA--GCTGCACCATCGACCGATCCTGATGTCCTCGGATGGATTTGAGTAAGAGCATAGCTGTT-GGGACCCGAAAGATGGTGAACTATGCCTGAATAGGGTGAAGCCAGAGGAAACTCTG-GATT-ACTGA-------------GTGAGGG----------------------------------------------------------------------------------------------------CG---AAA-G---------------------CCCGACCTCC---------------------------------------------AACCC----T-TTGTGAACC---AACT-CCGTTGCTT-CGGGGGCGA--------------CCC-----CGCC-GTTCC------GGCGA-CG-----GCGCCCCCGGAGGTC----AT-C------AAACACTGCATCT------TTGCGTCGGAGTCT-----T--AAA-----GTAAATTT-AAAC---AAAACTTTCAACAACGGATCTCTTGGTTCTGGCATCGATGAAGAACGCAGCGAAATGCGATAAGTAATGTGAATTGCAGAATTCAGTGAATCATCGAATCTTTGAACGCACATTGCGCCCCGTGGTATTCCGCGGGGCATGCCTGTTCGAGCGTCAT-TT-CAC-CACTCAAGC-----------------CTAGCTTGGTATTGGGCGT-CGCGGC---------------TCCGCGCGCCTTAAAGT-CT---CCGGCT------------------GAGC-AGT-TCGT-CTCTA----AGCGTTG-----TGACATGAATT------------TCGCT----AAGGAG--TT-CGGACGG--T-T--CCGGCCGTTAAAATCTT-T-----------AT-TAGGTTGAC------------------------------------------------------------------------------------------------------------------------------------------------------------------------------------------------------------------------------------------------------------------CCGTTGGTTGACTTCATGCGACAACGTGGTATGGACCTGCTGGAAGAATATGACCCCGTACTGAATCCAAAGTCGACAAAGGTTTTCCTCAACGGTACTTGGGTCGGTGTGCATAAGAACGCTGGCCAGCTGACCGACATGCTGCGCGCCCTTCGCAGAAAGGGTGTTTTGAGCTTTGAGGTGACCATTATTCGCGACGTAAGAGAACGAGAGATCAAGGTTTTCACCGACGCTGGTCGAGTGTGCCGACCATTGTTCGTGGTCGACAACGATCCCAAGTCACCCTTGAATGGCAGCCTGGTACTACAACGAGAGCATTGCCAGAGACTAGCAGACGACCAGAACATCCTTGC-------------TGAGCTTGCAGGTGTGACTGAAGAAGAACGAGAGCAGAGAATCTTCGGCTGGAAGGGCTTGGTCGACGCTGGTGTCGTCGAATATCTCGACGCCGAAGAGGAGGAGACTGCC------ATGATTATCATGACACCGGAAGACTTGGAAGAACACAAGCTAATGCGACA---------GGGTGTGCCAATGGAGGACACAAA--------AGCTGATCCTCATCGCCGTATC
>Pseudocercospora_pyracanthigena_KF251824_1_CBS_112032
AAATTTGAAATCTGGCGC-----AAGCCCGAGTTGTAATTTGTAGAGGATGCTTCGGGGCAGCGACCGGTCTAAGTTCCTTGGAACAGGACGTCAGAGAGGGTGAGAATCCCGTATGTGACCGG--CCCGCGC-CCTGCACGTAGCTCCTTCGACGAGTCGAGTTGTTTGGGAATGCAGCTCTAAATGGGAGGTAAATTTCT-TCTAAAGCTAAATACCGGCCAGAGACCGATAGCGCACAAGTAGAGTGATCGAAAGATGAAAAGTACTTTGGAAAGAGAGTTAAAAAGCACGTGAAATTGTTGAAAGGGAAGCGCCTGCAACCAGACTTCGCGGCAG-TGTTCCGCCGGTCTTC---TGACCGGTTCATTCTCTGC--CGCGAGGCCATCATCGTCTGGGCCCGCCGGATAAGA-CCTTGGGAATGTAGCTCACCTCC--GGGGGAGTGTTATAGCCCAGGGTG--ATGCGGCGCGGCTCGGGCGAGGTCCGCGCTTC-GGCAAGGATGATGGCGTAATGGTTGTCGGCGGCCCGTCTTGAAACACGGACCAAGGAGTCTAACATCTATGCGAGTGTTCGGGTGTCAAACCCCTACGCGTAATGAAAGTGAACGGAGGTGGGAA--CC--GC--AA--GGTGCACCATCGACCGATCCTGATGTCCTCGGATGGATTTGAGTAAGAGCATAGCTGTT-GGGACCCGAAAGATGGTGAACTATGCCTGAATAGGGTGAAGCCAGAGGAAACTCTG-GATT-ACCGA-------------GTGAGGG----------------------------------------------------------------------------------------------------CCC-CCGG-G---------------------CCCGACCTCC---------------------------------------------CACCC----T-TTGTGAACA---CA-C-TTGTTGCTT-CGGGGGCGA--------------CCC-----TGCC-GCTTC------GACGG-CG----AGCGCCCCCGGAGGCC----CT-C------CAACCCTGCATCT------CTGCGTCGGAGTT---------TAA-----GCAAA-TT-AAAC---AAAACTTTCAACAACGGATCTCTTGGTTCTGGCATCGATGAAGAACGCAGCGAAATGCGATAAGTAATGTGAATTGCAGAATTCAGTGAATCATCGAATCTTTGAACGCACATTGCGCCCTTTGGTATTCCGAAGGGCATGCCTGTTCGAGCGTCAT-TT-CAC-CACTCAAGC-----------------CTGGCTTGGTATTGGGCGC-CGCGG------------TCGACCCGCGCGCCTCAAAGT-CT---CCGGCT------------------GAGC-CGT-TCGT-CTCCA----AGCGTTG-----TGGTTTCATT-----------AATCGCT----TCGGGG--TG-CGGGCGG--C-C--GCGGCCGTTAAATCTTT-C-----------AC-ACGGTTGAC---------------------------------------------------------------------------------------------------------------------------------------------------------------------------------------------------------------------------------------------------------------------------------------------------------------------------------------------------------------------------------------------------------------------------------------------------------------------------------------------------------------------------------------------------------------------------------------------------------------------------------------------------------------------------------------------------------------------------------------------------------------------------------------------------------------------------------------------------------------------------------------
>Pseudocercospora_vitis_GU214483_1_CPC_11595
AAATTTGAAATCTGGCGC-----AAGCCCGAGTTGTAATTTGTAGAGGATGCTTCTGGGTAGCGGCCGGTCTAAGTTCCTTGGAACAGGACGTCATAGAGGGTGAGAATCCCGTATGTGACTGG--CTTGCAC-CCTCCACGTAGCTCCTTCGACGAGTCGAGTTGTTTGGGAATGCAGCTCTAAATGGGAGGTAAATTTCT-TCTAAAGCTAAATACCGGCCAGAGACCGATAGCGCACAAGTAGAGTGATCGAAAGATGAAAAGCACTTTGGAAAGAGAGTTAAAAAGCACGTGAAATTGTTGAAAGGGAAGCGCCCGCAACCAGACTTTGCGGCAG-TGTTCCGCCGGTCTTC---TGACCGGTCTACTCGCTGT--CGTGAGGCCATCATCGTCTGGGACCGCTGGATAAGA-CCTTAGGAATGTAGCTCCCTTC----GGGGAGTGTTATAGCCTCTGGTG--ATGCAGCGCGTCTCGGGCGAGGTCCGCGCTTC-GGCAAGGATGATGGCGTAATGGTTGTCGGCGGCCCGTCTTGAAACACGGACCAAGGAGTCTAACATCTATGCGAGTGTTCGGGTGTCAAACCCCTACGCGTAATGAAAGTGAACGGAGGTGGGAA---C--TT--TT--TGTGCACCATCGACCGATCCTGATGTCCTCGGATGGATTTGAGTAAGAGCATAGCTGTT-GGGACCCGAAAGATGGTGAACTATGCCTGAATAGGGTGAAGCCAGAGGAAACTCTG-GATT-ACTGA-------------GTGAGGG----------------------------------------------------------------------------------------------------CTC-GCG------------------------CCCGACCTCC---------------------------------------------AACCC----T-TTGTGAACC---AAATCCTGTTGCTT-CGGGGGCGA--------------CCC-----TGCC-GGCACA---CCGTCGC-CG----GGCGCCCCCGGAGGTC----TT-C------AAACACTGCATCT------TTGCGTCGGAGTT---------TAA-----ATCAAATT-AAAC---AAAACTTTCAACAACGGATCTCTTGGTTCTGGCATCGATGAAGAACGCAGCGAAATGCGATAAGTAATGTGAATTGCAGAATTCAGTGAATCATCGAATCTTTGAACGCACATTGCGCCCTTTGGTATTCCGAAGGGCATGCCTGTTCGAGCGTCAT-TT-CAC-CACTCAAGC-----------------CTAGCTTGGTATTGGGCGT-CGCGGC---------------TCCGCGCGCCTTAAAGT-CT---CCGGCT------------------GAGC-TGT-CCGT-CTCTA----AGCGTTG-----TGGAAATTCAACT--------ATTCGCT----TCGGAG--TG-CGGGCGG--C-C--GCGGCCGTTAAATCTTTAT-----------TC-AAGGTTGACAGAAGAAGGCCTCTCAATCAAAAGCTGGTGTCAGTCAGGTGCTGAACCGCTATACCTACGCTT-------CGACCTTGTCTCACTTGCGGAGAACGAATACTCCGATCGGTCGAGACGGCAAGATTGCTAAGCCGCGACAACTCCATAACACACATTGGGGACTTGTATGCCCTGCAGAGACGCCAGAAGGTCAAGCTTGTGGTCTTGTCAAGAACTTATCACTTATGTGCTATGTTACAGTCGGCACGCCTGGATCTCCGCTTATTGACTTCATGCGACAGCGCGGTATGGACCTGCTAGAAGAGTACGATCCAGTGATCAATCCCCGAGCGACGAAGGTGTTCCTCAACGGTACTTGGGTTGGTGTGCATCGAAATGCGGGCCAGCTGGCTGACACTCTGCGTCAACTGCGCCGAAAGGGTCTTCTCAGCTTTGAGGTCACCATCATTCGTGACGTGCGAGAACGTGAGATCAGAGTCTTCACAGATGCCGGTCGCGTTTGCAGACCGCTCTTCGTCGTCGACAACAGGCCTGAGTCTGCCAACCGCGGCAGCTTGGTGCTCGATCAAACCCATCTTCAGAAACTGGCAGATGATCAGGACATGCTTCA-------------AAACCTGGAAGGCGTCAGTGAAGAAGAGCGAGAGAAGCATCTATTCGGCTGGAAGGGTCTGGTAGACGGAGGTGTCGTCGAATATCTCGACGCCGAGGAAGAAGAGACTGCC------ATGATCATCATGACACCTGAAGACCTTGAAGAGCACAAGGCCATGCGAGC---------AGGTCAACCA---GCAGAAGCCAG--------AGATGATCCTCATCGTCGGATC
>Pseudocercosporella_bakeri_KX287005_1_CBS_119488
AAATTTGAAATCTGGCGC-----AAGCCCGAGTTGTAATTTGTAGAGGATGCTTCTGGCCAGCGGCCGTTCTAAGTTCCTTGGAACAGGACGTCATAGAGGGTGAGAATCCCGTATGTGACCGG--CGCGCAG-CCTTTACGTAGCTCCTTCGACGAGTCGAGTTGTTTGGGAATGCAGCTCTAAATGGGAGGTAAATTTCT-TCTAAAGCTAAATACCGGCCAGAGACCGATAGCGCACAAGTAGAGTGATCGAAAGATGAAAAGCACTTTGGAAAGAGAGTTAAAAAGCACGTGAAATTGTTGAAAGGGAAGCGCTTGCAACCAGACTTCGTAGCGA-TGTTCCGCTGGTCTTC---TGACCGGTCTACTCATCGT--CGCGAGGCCAACATCGTCTGGGCCCGCTGGATAAGA-CCTAAGGAATGTAGCTTCCCTC----GGGAAGTGTTATAGCCTGTGGTG--ATGCAGCGTGGCTCGGGCGAGGTCCGCGCTTC-GGCAAGGATGTTGGCGTAATGGTTGTCAGCGGCCCGTCTTGAAACACGGACCAAGGAGTCTAACATCTATGCGAGTGTTCGGGTGTCAAACCCCTACGCGTAATGAAAGTGAACGGAGGTGGGAA--GC--GC--AA--GCTGCACCATCGACCGATCCTGATGTCCTCGGATGGATTTGAGTAAGAGCATAGCTGTT-GGGACCCGAAAGATGGTGAACTATGCCTGAATAGGGTGAAGCCAGAGGAAACTCTG-GATT-ACTGA-------------GTGAGGG----------------------------------------------------------------------------------------------------CT---CCC-G---------------------CCCGACCTCC---------------------------------------------AACCC----T-TTGTGAACC---AACT-CTGTTGCTT-CGGGGGCGA--------------CCC----------GCCTC------GGCGA-CG-----GCGCCCCCGGAGGTC----AT-C------AAACACTGCATCT------TTGCGTCGGAGTCT-----T--GAA-----GTAAATGT-AAAC---AAAACTTTCAACAACGGATCTCTTGGTTCTGGCATCGATGAAGAACGCAGCGAAATGCGATAAGTAATGTGAATTGCAGAATTCAGTGAATCATCGAATCTTTGAACGCACATTGCGCCCCGTGGTATTCCGCGGGGCATGCCTGTTCGAGCGTCAT-TT-CAC-CACTCAAGC-----------------CTCGCTTGGTATTGGGCGT-CGCGGT---------------TCCGCGCGCCTTAAAGT-CT---CCGGCT------------------GAGC-AGT-TCGT-CTCTA----AGCGTTG-----TGGCATATATT------------TCGCT----GAAGAG--TT-CGGACGG-CT-T--TTGGCCGTTAAATCTTTCT------------C-CAGGTTGAC------------------------------------------------------------------------------AGTCACTTGCGGAGAACAAATACCCCCATTGGCCGTGATGGCAAAATCGCCAAGCCTCGACAACTTCACAATACGCATTGGGGTCTTGTCTGTCCTGCAGAAACTCCAGAAGGTCAGGCTTGCGGTCTGGTCAAGAATTTGTCCCTGATGTGTTATGTCACCGTCGGCACGCCTGCAGAACCACTGATCGATTTCATGCGACAGCGTGGCATGGACCTGCTGGAAGAGTATGATCCTGTGCTAAACCCAAAGTCGACCAAGGTCTTCCTCAACGGTACCTGGGTCGGTGTACACAAAAACGCTGGCCAGCTTACAGAGATGATGCGCAACCTTCGACGGAAGGGTGTTCTCAGCTTTGAAGTGACCATCATCCGTGACGTTAGAGAACGTGAGATCAAGATCTTTACCGACGCTGGTCGGGTATGCCGACCCCTGTTTGTGGTCGAGAACGATCCGAAATCACCTAACAACGGCAACCTCGTGCTACAACGGGAGCACTGCCAGAAACTAGCAGATGACCAGAACATCCTTGC-------------CGACCTGGTAGGTGTCACCGAAGAAGAGCGAGAAAAGTTGATCTTCGGCTGGAAGGGTCTCGTCGACAAAGGTGTTGTCGAGTACCTTGATGCCGAGGAAGAGGAGACTGCC------ATGATCATC--------------------------------------------------------------------------------------------------------
>Pseudopericoniella_levispora_EU041837_1_CBS_873_73
AAATTTGAAATCTGGCGC-----AAGCCCGAGTTGTAATTTGTAGAGGATGCTTCTGGGTAGCGGCCGTTCTAAGTTCCTTGGAACAGGACGTCATAGAGGGTGAGAATCCCGTATGTGACCGG--CGCGCAC-CCTCCACGTAGCTCCTTCGACGAGTCGAGTTGTTTGGGAATGCAGCTCTAAATGGGAGGTAAATTTCT-TCTAAAGCTAAATACCGGCCAGAGACCGATAGCGCACAAGTAGAGTGATCGAAAGATGAAAAGCACTTTGGAAAGAGAGTTAAAAAGCACGTGAAATTGTTGAAAGGGAAGCGCTTGCAACCAGACTTCGTGGCGG-TGTTCCGCCGGCCTCT---TGGCCGGTCCACTCGCCGC--CGCGAGGCCAACATCGTCTGGGGCCGCCGGATAAGA-CCGTAGGAATGTGGCTCCCTC------GGGAGTGTTATAGCCTTCGGTG--ATGCGGCGAGTCCCGGGCGAGGTCCGCGCTTC-GGCAAGGATGTTGGCGTAATGGTTGCCAGCGGCCCGTCTTGAAACACGGACCAAGGAGTCTAACATCTATGCGAGTGTTCGGGTGTCAAACCCCTACGCGTAATGAAAGTGAACGGAGGTGGGAG--CT--TC------GGCGCACCATCGACCGATCCTGATGTCCTCGGATGGATTTGAGTAAGAGCATAGCTGTT-GGGACCCGAAAGATGGTGAACTATGCCTGAATAGGGTGAAGCCAGAGGAAACTCTG-GATT-ACAGA-------------GTGCGGG----------------------------------------------------------------------------------------------------CCA---AC-C---------------------CCCGACCTCC---------------------------------------------AACCC----T-TTGTGAACC---CAGACCTGTTGCTT-CGGGGGCGA--------------CCC-----TGCC-GTCTC------GGCCG-GC-----GCGCCCCCGGGGGAC----AACC-------AACACTGCATCA------TTGCGTCGGAGTA------T--CAG-----TA-AATCT-GAAC---AAAACTTTCAACAACGGATCTCTTGGTTCTGGCATCGATGAAGAACGCAGCGAAATGCGATAAGTAATGTGAATTGCAGAATTCAGTGAATCATCGAATCTTTGAACGCACATTGCGCCCCGTGGTATTCCGCGGGGCATGCCTGTTCGAGCGTCAT-TT-CAC-CACTCGAGT-----------------CTGACTCGGTATTGGGCGC-CGCGCACCG-------------CCGCGCGCCTCAAAGT-CT---CCGGCT------------------GGGC-GAC-CCGT-CTCCA----AGCGTTG-----TGGCATCACAG----------TCTCGCT----AGGGAGT-CG-CGGGTCG--C-G--TTGGCCGTTAAACACCCCA-----------TC--AGGTTGACAAAAGAAAGCTGCGAGCTCCAAAGCTGGCGTGAGTCAGGTGCTTAATCGATACACTTATGCTT-------CTACACTCAGCCATCTGCGCCGAACGAACACACCCATTGGACGAGATGGCAAGATCGCAAAGCCGAGACAACTCCACAACACTCATTGGGGTCTTGTTTGCCCTGCCGAAACGCCGGAAGGACAGGCCTGTGGCTTGGTGAAGAATCTGTCGCTCATGTGCTACGTCTCTGTCGGCACACCCGCGTTACCGATCACAGATTTCATGCGTCAACGTGGAATGGAGCTGCTTGAGGAGTACGATCCAGTGATGAATTCGAAAGCCACCAAGGTCTTTGTGAATGGAACCTGGGTTGGCGTGCACCGGAACGCGGGTCAATTGACCGACACCCTTCGCGCCATTCGAAGAAAGGGCACCATCAGTTTCGAGGTCACAATCATTCGCGATGTGCGCGAGCGAGAAGTCAAGATTTTTACTGATGCTGGACGTGTCTGCCGACCCCTTTTTGTCATCGATACCGATCCAAGGTCGCCGGAGTGTGGCAATTTGGTGCTGAAGCCTCTGCACATACAGAAACTGCAGGCGGATGAAGATAGCAAGCT-------------ATGGACCGACGGCATGAGCGAAGAGGAACGACAAAGACACGTTTTTGGCTGGACTGGTCTCGTGGGCAATGGTATCGTTGAATATCTTGATGCCGAAGAAGAGGAGACGGCA------ATGATTATCATGACTCCCGAGGATCTCGACGAGCACAAGAAGATGCGACA---------AGGAAAGCCCATAATTGATTCTAA--------GGCGGACCCACATCGTCGTATC
>Pseudophaeophleospora_stonei_FJ493210_1_CPC_13330
AAATTTGAAATCTGGCGC-----AAGCCCGAGTTGTAATTTGTAGAGGATGCTTCAGGGCAGCGGCCGGTCTAAGTTCCTTGGAACAGGACGTCATAGAGGGTGAGAATCCCGTATGCGACCGG--TTGGCAC-CCGTCACGTAGCTCCTTCGACGAGTCGAGTTGTTTGGGAATGCAGCTCTAAATGGGAGGTAAATTTCT-TCTAAAGCTAAATACCGGCCAGAGACCGATAGCGCACAAGTAGAGTGATCGAAAGATGAAAAGCACTTTGGAAAGAGAGTTAAAAAGCACGTGAAATTGTTGAAAGGGAAGCGCATGCCACCAGACTTGTCGGCGG-TGTTCCGCCGGTCTTC---TGACCGGTCTACTCGCCGC--CGACAGGCCAGCATCATCTGGGGGCGCCGGATAAAGGCGCGGGGAATGTGGCTCCCTC------GGGAGTGTTATAGCCCCGCGCACAATACGGTGACCCTCGGGTGAGGTCCGCGCTTC-GGCTAGGATGCTGGCGTAATGGTTGTTTGCGGCCCGTCTTGAAACACGGACCAAGGAGTCTAACATCTATGCGAGTGTTCGGGTGTCAAACCCCTACGCGGAATGAAAGTGAACGGAGGTGGGAA--CC--TT--AACCGGTGCACCATCGACCGATCCTGATGTCTTCGGATGGATTTGAGTAAGAGCATAGCTGTT-GGGACCCGAAAGATGGTGAACTATGCCTGAATAGGGTGAAGCCAGAGGAAACTCTG-GATT-ACCGA-------------GCGAGGGC---------------------------------------C-----------------------------------------------------------CCG------G---------------------CCCGACCTCC---------------------------------------------CACCC----T-TTGTGAACC---AAAACCTGTTGCTT-TGGGGGCGA--------------CCC-----TGCC-GACCG----CGGTCCG-CG----GGCGCCCCCGGAGGC-----CTTC------CAACACGGCATCT------TTGCGTCGGAGTAT-----C----------AGTCAATC-AAAC---AAAACTTTCAACAACGGATCTCTTGGTTCTGGCATCGATGAAGAACGCAGCGAAATGCGATAAGTAATGTGAATTGCAGAATTCAGTGAATCATCGAATCTTTGAACGCACATTGCGCCCCTTGGTATTCCGAGGGGCATGCCTGTTCGAGCGTCAT-TA-CAC-CACTCAAGC-----------------CCGGCTTGGTCTTGGGCGT-CGCGG-C--------------CCCGCGCGCCCCAAAGT-CC-CCCCGGCT------------------GTCC-CGTCCCCT-CTCTC----AGCGTTG-----TGGCAA-------------CTATTCGCT---CCGAGAG-----GGACCGG--C---GGCGGCCGTTAAATCTCGCAC-------------CAGGTTGACAGAAGAAAGCGTCATCCTCCAAAGCCGGTGTCAGTCAGGTGCTCAATCGGTACACGTACGCAT-------CGACGCTGAGTCACTTACGGAGGACGAACACCCCCATTGGTCGTGACGGCAAAATCGCCAAACCTCGGCAGCTCCACAACACCCACTGGGGCCTGGTCTGCCCTGCGGAGACGCCTGAAGGGCAAGCTTGTGGCCTGGTGAAGAACCTGTCGCTGATGTGTTATGTCACCGTGGGCACTCCGGGATTTCCTTTGATTGATTTCATGCGGCAACGTGGCATGGACCTCCTTGAAGAATACGACCCAGTCATGAGCCCGAAAGCGACAAAAGTATTCCTGAATGGCACCTGGGTGGGAGTTCATAAAAACGCAGGGCATCTTGCGGATACTCTTCGCTCACTGCGCCGGAAGGGTCTTCTCAGCTTTGAAGTCACCATCATTCGGGACGTTCGAGACCGCGAAATTCGGGTCTTTACTGATGCGGGACGAGTGTGTCGTCCGTTGTTCGTTGTGGACAATAGTCCTAGCTCAGAAAATCGGGGAAGCCTTGTGCTTAACCAGGAACACATTGCCAAACTCCAGGAGGATCAAGAAATTGTTGG-------------TACTCTGGAAGGTGTTAGTGAAGAGGAGAGGGAGAAGCAAATATACGGCTGGAAGGGCTTAGTTGATAACGGCGTCGTTGAATACCTTGATGCTGAGGAGGAGGAAACCGCG------ATGATCATCATGACTCCCGAAGACCTCGAGGAACACAAGAACATGCGTCA---------CGGTCTCCCGTGGGAGACTGCTAA--------GGACGATCCTCATCGCCGCATC
>Pseudozasmidium_vietnamense_JF700944_1_CBS_119974
AAATTTGAAATCTGGCGC-----AAGCCCGAGTTGTAATTTGTAGAGGATGCTTCTGGGCAGCGGCCGTTCTAAGTTCCTTGGAACAGGACGTCATAGAGGGTGAGAATCCCGTATGTGACCGG--CGCGCAC-CCTCCACGTAGCTCCTTCGACGAGTCGAGTTGTTTGGGAATGCAGCTCTAAATGGGAGGTAAATTTCT-TCTAAAGCTAAATACCGGCCAGAGACCGATAGCGCACAAGTAGAGTGATCGAAAGATGAAAAGCACTTTGGAAAGAGAGTTAAAAAGCACGTGAAATTGTTGAAAGGGAAGCGCTCGCAACCAGACTCCGCGGCGG-TGTTCCGCCGGTCTTC---TGACCGGTCCACTCGCCGC--CGTGGGGCCATCATCGTCTGGGGCCGTCGGATAAGA-CCGTAGGAATGTGGCTCCCTC------GGGAGTGTTATAGCCTGCGGTG--ATGCGACGTGCCCCGGGCGAGGTCCGCGCTTC-GGCAAGGATGATGGCGTAATGGTTGCCAGCGGCCCGTCTTGAAACACGGACCAAGGAGTCTAACATCTATGCGAGTGTTCGGGTGTCAAACCCCTACGCGTAATGAAAGTGAACGGAGGTGGGAG--CT--TC------GGCGCACCATCGACCGATCCTGATGTCCTCGGATGGATTTGAGTAAGAGCATAGCTGTT-GGGACCCGAAAGATGGTGAACTATGCCTGAATAGGGTGAAGCCAGAGGAAACTCTG-GATT-ACTGA-------------GTGAGGG----------------------------------------------------------------------------------------------------TTT-CACC-G---------------------CCCGACCTCC---------------------------------------------AACCC----T-TTGTGAACC---ACAACTTGTTGCTT-CGGGGGCGA--------------CCC-----TGCC-GTTCG------CGGCA-TC-----GCGCCCCCGGAGGAT----ACTT-------AACCCTGCATCA------TTGCGTCGGAGTA------T--TTT-----TA-TTAAT-AAAT---AAAACTTTCAACAACGGATCTCTTGGTTCTGGCATCGATGAAGAACGCAGCGAAATGCGATAAGTAATGTGAATTGCAGAATTCAGTGAATCATCGAATCTTTGAACGCACATTGCGCCCCGTGGTATTCCGCGGGGCATGCCTGTTCGAGCGTCAT-TT-CAC-CACTCGAGT-----------------CTGACTCGGTATTGGGCGC-CGCGGTTTAATC---------GCCGCGCGCCTCAAAGT-CT---CCGGCT------------------GGGC-AGC-CCGT-CTCCG----AGCGTTG-----TGGCATCACAGT---------TCTCGCT----AGGGAGT-CG-CGGGCGG--C-G--TCGGCCGTTAAACACCCCA-----------TCAAAGGTTGACAGAAAAAGGCTGCAAGCTCAAAGGCTGGAGTCAGTCAAGTGCTCAACCGATACACATATGCAT-------CAACGCTCAGTCATCTTCGAAGAACGAACACGCCTATTGGTCGTGACGGCAAGATTGCGAAGCCAAGACAGCTTCACAACACTCACTGGGGTCTGGTCTGCCCGGCTGAAACGCCCGAAGGACAAGCTTGTGGTTTGGTGAAGAACCTGTCACTTATGTGCTACGTGAGTGTCGGAACGCCTTCGGATCCTATCGTCACTTTCATGCGGCAGCGTGGCATGGAATTGCTCGAAGAGTACGATCCAGTGCTGAACCCGAGGGTAACGAAAGTGTTTGTCAATGGTACTTGGGTTGGAGTGCATCGCGATCCGCGCCACTTGACCGACACCCTTCGCCACATTCGACGACGAGGCACCATCAGTTTCGAAGTCACGATCATTCGTGATGTGCGCGAACGAGAGGTCAAGATCTTTACTGACGCCGGTCGTGTTTGTCGACCTCTATTCGTGATCGATACGGACCCGCGCTCGACAAATCTCGGCAATCTGGCCTTCAAGCGTGAGCATGTGTATCGACTGCTGGAAGACGAAGAGGCAAAGCT-------------ACAGACCGCTGGCATGAGCGAAGATGAGCGACGCCAGCATGTCTTCGGCTGGTCCGGACTTGTCAACAACGGAATAGTTGAATACCTAGACGCAGAAGAAGAAGAGACTGCA------ATGATCATCATGACACCCGAAGATTTGGATGAGCACAAGAAGATGCGACG---------AGGCGAGCCAGTAGGGCGTGATGG--------AGCCGACCCACACAGTCGAATC
>Rachicladosporium_kajetanii_OR094682_1_G42
AAATTTGAAATCTGGCGTCTTCGGCGTCCGAGTTGTAATTTGTAGAGGATGCTTCTGGGCAGCCACCGGTCTAAGTTCCTTGGAACAGGACGTCATAGAGGGTGAGAATCCCGTATGCGACCGG-AAAGGCAC-CCTCCACGTAGCTCCTTCGACGAGTCGAGTTGTTTGGGAATGCAGCTCTAAATGGGAGGTAAATTTCT-TCTAAAGCTAAATACTGGCCAGAGACCGATAGCGCACAAGTAGAGTGATCGAAAGATGAAAAGCACTTTGGAAAGAGAGTTAAAAAGCACGTGAAATTGTTGAAAGGGAAGCGTTTGCAACCAGACTTGCTCGCGG-TGTTCCGCCGGTCTTC---TGACCGGTTCACTCGCCGCG-TTGCAGGCCAGCATCGTCTGGGGCCGCCGGATAAGA-CCTTGGTAATGTAGCTCCCCCTC--GGGGGAGTGTTATAGACCATGTTG--ATGCGGCGCGTCCCGGGCGAGGTCCGCGCTTC-GGCTAGGATGCTGGCGTAATGGTTGTAAACGGCCCGTCTTGAAACACGGACCAAGGAGTCTAACATCTATGCGAGTGTTCGGGTGTCAAACCCCTACGCGTAATGAAAGTGAACGGAGGTGGGAA--CT--TT--AT--TGTGCACCATCGACCGATCCTGATGTCTTCGGATGGATTTGAGTAAGAGCATAGCTGTT-GGGACCCGAAAGATGGTGAACTATGCCTGAATAGGGTGAAGCCAGAGGAAACTCTG-GATT-AAACG-------------A-----------------------------------------------------------------------------------------------AACAAACCCTCCCC-GTGG-GC--------------------TCCGGCTCGC---------------------------TGGGAGGGCCAGTCTCA-AACCC----T-TTGTCG-TC---CGACTATGTTGCCT-CGGGGGAGA--------------CCC-----TGCC-TT-------CGGGC---GG---GTGGCACCCCGGTGGAC-CA-AACCA-----AACTCTTGCGTAAC---TTTGTCGTCTGAGTCGATT--T-TAA----------AAAT-AAAT--CAAAACTTTCAACAACGGATCTCTTGGTTCTGGCATCGATGAAGAACGCAGCGAAATGCGATAAGTAATGTGAATTGCAGAATTCAGTGAATCATCGAATCTTTGAACGCACATTGCGCCCCGTGGTATTCCGCGGGGCATGCCTGTTCGAGCGTCAT-TA-CAC-CACTCAAGC-----------------CTCGCTTGGTATTGGGCGA-CGCGGTAC-------------GCCGCGCGCCTCAAATC-TC---CCGGCT------------------GGTT-CGAATCGT-CCCTC----AGCGTTG-----TGGAAACT-------------ATTCGCT----AGAGGTG-CGCGTTTCGG--T----CACGCCGTTAAACAAACCAACT------CGTTAAAGGTTGAC---------------------------------------------------------------------------------------------------------------------------------------------------------------------------------------------------------------------------------------------------------------------------------------------------------------------------------------------------------------------------------------------------------------------------------------------------------------------------------------------------------------------------------------------------------------------------------------------------------------------------------------------------------------------------------------------------------------------------------------------------------------------------------------------------------------------------------------------------------------------------------------
>Racodium_rupestre_EU048582_1_NA
AAATTTGAAATCTGGCGCCTTTGGCGTCCGAGTTGTAATTTGCAGAGGATGCTTTTGGGCGGCCGCCGGTCTAAGTTCCTTGGAACAGGACGTCGTAGAGGGTGAGAATCCCGTATGTGACCGG-CCAGGTAC-CCTCCACAAAGCTCCTTCGACGAGTCGAGTTGTTTGGGAATGCAGCTCTAAATGGGAGGTAAATTTCT-TCTAAAGCTAAATACCGGCCGGAGACCGATAGCGCACAAGTAGAGTGATCGAAAGATGAAAAGCACTTTGGAAAGAGAGTTAAAAAGCACGTGAAATTGTTGAAAGGGAAGCGCTTGCAACCAGACTTGCCAACGG-TGTTCGGCTGGTCTTT---TGACCGGTTTATTCTCCGC--GAGCAGGCCAGCATCATTTGGGACCGTCGGATAGAGGTTTTAGGAATGTGGCTCCCCCT------GGAGCGTTATAGCCTAATTCACAATACGGCGTGACTCGAGTGAGGTCCGCGCTTC-GGCTAGGATGCTGGCGTAATGGTTGTAAGCGGCCCGTCTTGAAACACGGACCAAGGAGTCTAACATCTATGCGAGTGTTCGGGCATTAAACCCCTACGCGTAATGAAAGTGAACGGAGGTGGGAA--CC--GC--AA--GGTGCACCATCGACCGATCCTGATGTCTTCGGATGGATTTGAGTAAGAGCATAGCTGTT-GGGACCCGAAAGATGGTGAACTATGCCTGAATAGGGTGAAGCCAGAGGAAACTCTG-G-------------------------------------------------------------------------------------------------------------------------------------------------------------------------------------------------------------------------------------------------------TGCCT-CGGGGGCGA--------------CCC-----TGCCGGCCGT------GCCGA-CG---GTCTGCCCCCGCTGGTC-------CAG---TCAACTCTGCATAT------TTGCGTACGAGTGTCAA--T--CGA-----AT-------AATC---AAAACTTTCAACAACGGATCTCTTGGTTCTGGCATCGATGAAGAACGCAGCGAAATGCGATAAGTAATGTGAATTGCAGAATTCAGTGAATCATCGAATCTTTGAACGCACATTGCGCCCCTTGGCATTCCGAGGGGCATGCCTGTTCGAGCGTCAT-TA-CAC-CACTCAAGCA----------------ATGCTTTGGTATTGGGCAC-CGCGGCA--------------CCCGCGCGCCTTAATGG-----ACTAGGC------------------GGAT-CGCCTCGATCTCTA----AGCGTAAAAGTATGA------------------CATCGCT----TGCGAG--TG-AGGACGG-TC----TCTGCCGTTAAACTGCCTCT---------TTGAAAGGTTGACAGAAAAAGGCCGCGTCGGCGAAAGCGGGTGTTTCTCAAGTGCTGAACCGATACACCTACGCGA-------GCACGCTGTCACATTTACGACGAACAAACACACCAATTGGCAGAGACGGCAAGATCGCCAAGCCGCGGCAATTGCACAACACTCATTGGGGTTTGGTATGTCCAGCCGAGACGCCAGAAGGTCAGGCATGTGGTTTAGTCAAGAATCTGGCGCTCATGTGTTACGTTTCCGTCGGTACTCCTGGTTATCCTCTAGTGGAGTTCATGCAACAGCGCGAGATGGAGCTGCTGGAAGAGTATGACCCGGTCACTAATCCAAACGCCACGAAGGTGTTTGTCAACGGTGTATGGGTCGGTGTGCACAAGAATCCATCACAACTGACTGCTGTTCTTCTGGACATTCGGCGTAAGGGCTTGATATCCTTCGAGATCACCATTATTAGAGATGTTCGAGAAAGGGAAATCAAGGTCTTCACCGATGCCGGCCGTGTGTGCAGACCTTTGTTCGTGGTTGACAATACCGTCGGTAGCGCCAACCGTGGAAGCCTGGTGCTCACGAAGGAACATATTGCGAGGTTGCGGAACGATCAAGAAACC-------------------GATACCTCCCATCTCAGCGAGGAAGAGCGTGATGAGGTGCTCTTTGGTTGGAAGGGCCTTGTAAAGGAGGGTTGCGTAGAGTATCTTGATGCAGAGGAAGAGGAGACGGCA------ATGATCATCATGACACCAGATGACCTGGACGAACACAAGAACGTCCGTGCT------GGTCTTCCAGCATTCGAGGTGCCGAT--------GGATGACCCGCACAGGAGAGTA
>Ragnhildiana_perfoliati_GU214453_1_CPC_15365
AAATTTGAAATCTGGCGC-----AAGCCCGAGTTGTAATTTGTAGAGGATGCTTCTGGCCAGCGGCCGTTCTAAGTTCCTTGGAACAGGACGTCATAGAGGGTGAGAATCCCGTATGTGACCGG--CGCGCAG-CCTTTACGTAGCTCCTTCGACGAGTCGAGTTGTTTGGGAATGCAGCTCTAAATGGGAGGTAAATTTCT-TCTAAAGCTAAATACCGGCCAGAGACCGATAGCGCACAAGTAGAGTGATCGAAAGATGAAAAGCACTTTGGAAAGAGAGTTAAAAAGCACGTGAAATTGTTGAAAGGGAAGCGCTTGCAACCAGACTTCGTAGCGA-TGTTCCGCCGGTCTTC---TGACCGGTCTACTCATCGT--CGCGAGGCCAACATCGTCTGGGACCGCTGGATAAGA-CCTAAGGAATGTAGCTTCCCTC----GGGAAGTGTTATAGCCTGTGGTG--ATGCAGCGCGTCTCGGGCGAGGTCCGCGCTTC-GGCAAGGATGTTGGCGTAATGGTTGTCAGCGGCCCGTCTTGAAACACGGACCAAGGAGTCTAACATCTATGCGAGTGTTCGGGTGTCAAACCCCTACGCGTAATGAAAGTGAACGGAGGTGGGAA--GC--GC--AA--GCTGCACCATCGACCGATCCTGATGTCCTCGGATGGATTTGAGTAAGAGCATAGCTGTT-GGGACCCGAAAGATGGTGAACTATGCCTGAATAGGGTGAAGCCAGAGGAAACTCTG-GATT-ACTGA-------------GTGAGGG----------------------------------------------------------------------------------------------------CG---AAA-G---------------------CCCGACCTCC---------------------------------------------AACCC----T-TTGTGAACC---AACT-CTGTTGCTT-CGGGGGCGA--------------CCC-----CGCC-GTTTC------GGCGA-CG-----GCGCCCCCGGAGGTC----AT-C------AAACACTGCATCT------TTGCGTCGGAGTCT-----T--AAA-----GTAAATTTAAAAC---AAAACTTTCAACAACGGATCTCTTGGTTCTGGCATCGATGAAGAACGCAGCGAAATGCGATAAGTAATGTGAATTGCAGAATTCAGTGAATCATCGAATCTTTGAACGCACATTGCGCCCTGTGGTATTCCGCAGGGCATGCCTGTTCGAGCGTCAT-TT-CAC-CACTCAAGC-----------------CTCGCTTGGTATTGGGCGT-CGCGGT---------------TCCGCGCGCCTTAAAGT-CT---CCGGCT------------------GAGC-AGT-TCGT-CTCTA----AGCGTTG-----TGGCATCATTG------------TCGCT----GAAGAG--TT-CGAACGG-CT-T--TCGGCCGTTAAATCTTTCA------------C-AAGGTTGACAGAAGAAAGCTGCCAGCGCAAAGGCTGGTGTCAGTCAGGTTTTGAACCGATACACTTATGCTT-------CGACGCTCAGTCACTTGCGAAGAACGAACACGCCAATTGGCCGTGATGGCAAGATTGCCAAACCGCGACAGCTTCACAATACACATTGGGGACTTGTCTGTCCCGCAGAAACCCCAGAAGGTCAGGCTTGTGGCCTGGTAAAGAATTTGTCGCTCATGTGCTACGTTACGGTTGGCACACCCGCAGAGCCGCTGGTTGCCTTTATGCGAACGAAGGGAATGGATCTCCTGGAAGAGTACGACCCGGTTCTGAATCCCAAGTCAACCAAAGTCTTCCTGAACGGTACATGGATCGGTGTGCACAAGAACGCCGGTTCGCTCACTGAGCAGCTGCGAATCCTTCGGAGAAAGGGTGTGCTGAGCTTCGAGGTGACGATCATTCGTGATGTAAGAGAACGCGAGATCAAGGTCTTTACTGACGCTGGTCGAGTGTGCCGACCGCTGTTCGTTGTTGACAACAATCCCAAATCGCCCCTCAACGGCAGCCTCGTGCTACAGCGAGAACACTGCCAGAAGCTCTCGGACGACCAGAACATACTCGC-------------TGAGCTCCAAGGTCTGCCCGAAGATGAGCGAGAGGAGAAGATCTTCGGCTGGAAGGGTCTCGTCGACGCTGGTGTTGTCGAGTACCTCGACGCCGAAGAAGAAGAAACTGCC------ATGATCATTATGACGCCGGAAGACCTCGAGGAGCACAAACTTATGCGGCA---------AGGCGTGCAAATGGAGGACACTCG--------AGCTGATCCTCATCGGCGCATC
>Ramularia_pusilla_KP894141_1_RoKi_3143
AAATTTGAAATCTGGCGC-----AAGCCCGAGTTGTAATTTGTAGAGGATGCTTCTAGGTAGCGACCGGTCTAAGTTCCTTGGAACAGGACGTCATAGAGGGTGAGAATCCCGTATGTGACCGG--CCCGCAC-CTTCCACGTAGCTCCTTCGACGAGTCGAGTTGTTTGGGAATGCAGCTCTAAATGGGAGGTAAATTTCT-TCTAAAGCTAAATACCGGCCAGAGACCGATAGCGCACAAGTAGAGTGATCGAAAGATGAAAAGCACTTTGGAAAGAGAGTTAAAAAGCACGTGAAATTGTTGAAAGGGAAGCGCTTACAACCAGACTTCTGGGCGG-TGTTCCGCCGGTCTTT---TGACCGGTCTACTCTCCGT--CCCGAGGCCAACATCATCTGGGACCGCTGGATAAGA-CCTGAGGAATGTAGCTCCCCTC----GGGGAGTGTTATAGCCTCTGGTG--ATGCAGCGCGTCCCGGGTGAGGTCCGCGCTTC-GGCAAGGATGTTGGCGTAATGGTTGTCAGCGGCCCGTCTTGAAACACGGACCAAGGAGTCTAACATCTATGCGAGTGTTCGGGTGTCAAACCCCTACGCGTAATGAAAGTGAACGGAGGTGGGAA--GC--GC--AA--GCTGCACCATCGACCGATCCTGATGTCCTCGGATGGATTTGAGTAAGAGCATAGCTGTT-GGGACCCGAAAGATGGTGAACTATGCCTGAATAGGGTGAAGCCAGAGGAAACTCTG-GATT-ACTGA-------------GTGAGGG----------------------------------------------------------------------------------------------------AGC---AA-T---------------------CCCGACCTCC---------------------------------------------AACCC----T-TTGTGAACG---C-ATCATGTTGCTT-CGGGGGCGA--------------CCC-----TGCC-GTGCA------AACGG-CA-----TTCCCCCCGGAGGCT----ATTC------AAACACTGCATTC------TTACGTCGGAGTA------A--AAA-----GT-TAATT-TAAT---AAAACTTTCAACAACGGATCTCTTGGTTCTGGCATCGATGAAGAACGCAGCGAAATGCGATAAGTAATGTGAATTGCAGAATTCAGTGAATCATCGAATCTTTGAACGCACATTGCGCCCCCTGGTATTCCGGGGGGCATGCCTGTTCGAGCGTCAT-TT-CAC-CACTCAAGC-----------------CTCGCTTGGTATTGGGCGT-CGCGGATCT------------CCCGCGCGCCTCAAAGT-CT---CCGGCT------------------GAGC-GGT-TCGT-CTCCC----AGCGTTG-----TGGCAACT-------------ATTCGCA----GAGGAG--TT-CGAGTCG--T-C--GCGGCCGTTAAATCTT--------------TCAAAGGTTGACAAAAGAAAGCCTCGAGCGCCAAAGCCGGCGTCAGTCAAGTGCTAAACAGATATACTTACGCCT-------CCACACTTTCCCATTTACGGAGAACAAACACACCCATTGGTCGTGATGGTAAGATTGCCAAGCCGCGACAACTGCACAACACCCATTGGGGTCTTGTGTGTCCAGCAGAGACTCCCGAAGGACAGGCTTGCGGTCTGGTGAAGAACTTGTCACTCATGTGCTACGTCTCGGTTGGAACACCCGGCGAGCCATTGACAGACTTTATGCGACAGCGTGGTATGGACCTTCTTGAAGAATACGACCCCGTTCTGGAGCCCAAATCGACCAAGGTGTTTATCAACGGTACTTGGGTTGGTGTGCACAAAAACGCTGGCCAACTTACGGAAACCTTGCGATCCCTACGAAGAAAGGGTCTGTTGAGCTTCGAGGTCACCATCATTCGTGATGTTCGAGAGCGTGAAATTCGAGTCTTTACTGATGCTGGGCGTGTTTGCCGGCCGCTGTTTGTGGTTGACAACAAGCCGGACTCTGCAGATCGCGGCAGTCTTGTGCTGAAGCAAGATCAGATCGAGAAGCTGCATGCAGATGAGGCTGCCGCAGC-------------ATCTCTCCGGGGTATCAGCGAAGAGGATAGGGCCGAGCATACCTACGGCTGGATGGGTTTGGTCCGCGATGGTGTGGTAGAGTACCTGGATGCAGAAGAGGAGGAGACGGCC------ATGATCATCATGACTCCAGAAGATCTGGATGAGCACCGAGCCCTTCGCTC---------TGGCGCAGAGTACGACGACCCCAA--------GTCAGACCCGCATCGGCGGATT
>Ramulariopsis_gossypii_KX287243_1_CPC_25909
AAATTTGAAATCTGGCGC-----AAGCCCGAGTTGTAATTTGTAGAGGATGCTTCTGGGCAGCGGCCGGTCTAAGTTCCTTGGAACAGGACGTCATAGAGGGTGAGAATCCCGTATGTGGCTGG--CGCGCAC-CCTCCACGTAGCTCCTTCGACGAGTCGAGTTGTTTGGGAATGCAGCTCTAAATGGGAGGTAAATTTCT-TCTAAAGCTAAATACCGGCCAGAGACCGATAGCGCACAAGTAGAGTGATCGAAAGATGAAAAGCACTTTGGAAAGAGAGTTAAAAAGCACGTGAAATTGTTGAAAGGGAAGCGCCTACAACCAGACTTCGCGGCAG-TGTTCCGCCGGTCTTC---TGACCGGTCCACTCTCTGT--CGCGAGGCCATCATCGTCTGGGCCCGTCGGATAAGA-CCTCAGGAATGTAGCTCACCTTC--GGGGGAGTGTTATAGCCTGTGGTG--ATGCGACGCGGCTCGGGCGAGGTCCGCGCTTC-GGCAAGGATGATGGCGTAATGGTTGTCGGCGGCCCGTCTTGAAACACGGACCAAGGAGTCTAACATCTATGCGAGTGTTCGGGTGTCAAACCCCTACGCGTAATGAAAGTGAACGGAGGTGGGAG--CC--GC--AA--GGTGCACCATCGACCGATCCTGATGTCCTCGGATGGATTTGAGTAAGAGCATAGCTGTT-GGGACCCGAAAGATGGTGAACTATGCCTGGATAGGGTGAAGCCAGAGGAAACTCTG-GATT-ACTGA-------------GTGAGGG----------------------------------------------------------------------------------------------------CCC-ACG------------------------CCCGACCTCC---------------------------------------------AACCC----T-TTGTGAACG---TAAC-TTGTTGCTT-CGGGGGCGA--------------CCC-----TGCC-GTCAT----CTGGCGA-CG----GGCGCCCCCGGAGGCC----TT-C------AAACACTGCATCT------CTGCGTCGGAGTCA--------AAA-----GTTAA-TT-AAAC---AAAACTTTCAACAACGGATCTCTTGGTTCTGGCATCGATGAAGAACGCAGCGAAATGCGATAAGTAATGTGAATTGCAGAATTCAGTGAATCATCGAATCTTTGAACGCACATTGCGCCCTTTGGTATTCCGAAGGGCATGCCTGTTCGAGCGTCAC-TT-CAC-CACTCAAGC-----------------CTGGCTTGGTATTGGGCGC-CGCGGCGTTG-----------TCCGCGCGCCTCAAAGT-CT---CCGGCT------------------GAGC-TGT-CCGT-CTCTA----AGCGTTG-----TGATAC--AT-----------ATTCGCT----TCGGAG--CG-CGGGCGG--C-C--GCGGCCGTTAAATCTTT-C-----------AC-AAGGTTGACAGAAAAAGGCATCTTCGTCCAAAGCTGGTGTTAGTCAAGTGCTGAATCGGTACACATATGCTT-------CGACCCTGAGTCACTTGCGGAGAACCAACACTCCCATCGGCCGTGATGGAAAGATCGCCAAGCCAAGGCAGTTGCACAATACTCATTGGGGACTTGTGTGTCCGGCAGAAACGCCAGAAGGACAGGCCTGTGGTTTGGTGAAGAATCTGTCGCTGATGTGCTACGTCACTGTTGGCACACCGGGCACACCACTTATCGACTTCATGCGGCAACGAGGCATGGATCTACTCGAAGAGTACGATCCTGTGATGAATCCAAGAGCTACCAAGGTCTTCCTCAACGGTACTTGGGTTGGTGTACACCGTAACGCTGGACACTTGACAGAGACGCTCCGCTCGCTGCGACGAAAGGGATTACTGTCGTTCGAGGTCACTATCATCCGCGACGTGAGAGAGCGCGAGATTCGAGTCTTCACGGATGCAGGTCGGGTGTGTCGGCCACTTTTCGTGGTTGAAAACAACCCAAACTCACCAGACCGTGACAGTCTGGTGCTGAACCAAGAGCATCTACAAAATCTCCAGAACGATCAAAGCATTCTGGG-------------TGAACTTGAGCATGTGAGCGAGGAAGAGCGGGAAAAGGCCATATATGGCTGGAAAGGCTTGGTCGACCACGGTGTCGTCGAGTATCTAGACGCGGAGGAGGAGGAGACAGCT------ATGA-------------------------------------------------------------------------------------------------------------
>Ramulispora_sorghi_MF951248_1_NA
AAATTTGAAATCTGGCGC-----AAGCCCGAGTTGTAATTTGTAGAGGATGCTTCTGGGTAGCGACCGGTCTAAGTTCCTTGGAACAGGACGTCATAGAGGGTGAGAATCCCGTATGCGACCGG--CCCGCAC-CCTCCACGTAGCTCCTTCGACGAGTCGAGTTGTTTGGGAATGCAGCTCTAAATGGGAGGTAAATTTCT-TCTAAAGCTAAATACCGGCCAGAGACCGATAGCGCACAAGTAGAGTGATCGAAAGATGAAAAGTACTTTGGAAAGAGAGTTAAACAGCACGTGAAATTGTTGAAAGGGAAGCGCCCGCAACCAGACTTTGTGGCAG-GGTTCCGCCGGTCTTC---TGACCGGTCCACTCTCTGT--CGCGAGGCCATCATCGTCTGGGCCCGCCGGATAAGA-CCCGGGGAATGTAGCTCGCCTTC--GGGGGAGTGTTATAGCCCCGGGTG--ATGCGGCGCGGCTCGGGCGAGGTCCGCGCTCC-GGCAAGGATGATGGCGTAATGGTTGTCGGCGGCCCGTCTTGAAACACGGACCAAGGAGTCTAACATCTATGCGAGTGTTCGGGTGTCAAACCCCTACGCGTAATGAAAGTGAACGGAGGTGGGAA--CC--GC--AA--GGTGCACCATCGACCGATCCTGATGTCCTCGGATGGATTTGAGTGAGAGCATAGCTGTT-GGGACCCGAAAGATGGTGAACTATGCCTGAATAGGGTGAAGCCAGAGGAAACTCTG-GATT-ACCGA-------------GTGAGGG----------------------------------------------------------------------------------------------------CCC-CCGG-G---------------------CCCGACCTCC---------------------------------------------CACCC----T-CTGTGAACC---CAAC-TTGTTGCTT-CGGGGGCGA--------------CCC-----TGCC-GTCTC----GCGGCGG-CG----GGCGCCCCCGGAGGCC----CC-C------CAACCCTGCATCG------CTGCGTCGGAGTTT--------TGA-----GCAAATCG-AAAC---AAAACTTTCAACAACGGATCTCTTGGTTCTGGCATCGATGAAGAACGCAGCGAAATGCGATAAGTAATGTGAATTGCAGAATTCAGTGAATCATCGAATCTTTGAACGCACATTGCGCCCCTTGGTATTCCGAAGGGCATGCCTGTTCGAGCGTCAT-TT-CAC-CACTCAAGC-----------------CTGGCTTGGTGTTGGGCGC-CGCGGTCGA------------CCCGCGCGCCTCAAAGT-CT--CCCGGCT------------------GAGC-CGT-CCGT-CTCCA----AGCGTTG-----TGATCGCATG-----------AATCGCT----TCGGGG--CG-CGGGCGG--C-C--GTGGCCGTTAAATCTCC-C-----------CC-AAGGTTGACAGAAGAAAGCATCATCTTCCAAGGCCGGCGTCAGCCAAGTGCTCAATCGCTACACATATGCAT-------CGACGCTGAGTCACTTGCGAAGAACGAACACACCCATCGGTCGTGATGGCAAAATTGCGAAGCCAAGACAATTGCACAACACACACTGGGGCCTTGTCTGCCCAGCTGAGACTCCGGAAGGTCAGGCTTGTGGCTTGGTCAAGAATCTGTCACTGATGTGCTACGTTACTGTCGGAACTCCCGGGGCGCCGCTGATCGATTTCATGCGGCAACGTGGTATGGATTTGCTTGAAGAATACGACCCAGTGCTGAACCCTCGATCAACGAAAGTGATGCTCAACGGTACTTGGGTGGGTGTTCACCGCAACGCAGGGCATCTCGCAGACACTTTGCGATCTCTGCGACGAAAGGGCCTGTTGAGTTTTGAAGTTACAATCATTCGAGACGTCCGCGAACGTGAGATCAGAATCTTCACAGATGCCGGACGTGTGTGCCGTCCTTTGTTCGTTGTGGACAATGATCCTAAGAGCTCGAATCGAGGAAATCTTGTCTTAAACCAGGAGCACATTAATCGTCTGACGCACGATCAAGAAGTCCTTGC-------------CGGACTTGAGGGCGTGAGTGAAGAGGAGCGATCGCAGCAAATATATGGATGGAAGGGTCTCGTGGACAATGGTGTCGTCGAATACCTTGACGCAGAAGAAGAAGAGACAGCA------ATGATCACGATGACTCCAGAGGATCTCGAAGAACACAAGAACATGCGCCA---------AGGCATCCAGTTTGACGACGCCAG--------AGACGACCCACATCGACGAATC
>Readerielliopsis_fuscoporiae_KR476755_1_CPC_24637
AAATTTGAAATCTGGCGTCTTCGGCGTCCGAGTTGTAATTTGTAGAGGATGCTTTTGGGCAGCCACCGGTCTAAGTTCCTTGGAACAGGACGTCATAGAGGGTGAGAATCCCGTATGCGACCGG-AAGGGCAC-CCTTCACATAGCTCCTTCGACGAGTCGAGTTGTTTGGGAATGCAGCTCTAAATGGGAGGTAAATTTCT-TCTAAAGCTAAATACCGGCCAGAGACCGATAGCGCACAAGTAGAGTGATCGAAAGATGAAAAGCACTTTGGAAAGAGAGTTAAAAAGCACGTGAAATTGTTGAAAGGGAAGCGCTTGCAACCAGACTTGTCTGCGG-TGTTCCGCCGGTCTTC---TGACCGGTCTACTCACCGT--TTGCAGGCCAGCATCGTTTGGGGCCGCCGGATAAAAGCTTAGGGAATGTGGCTCTTC--------GGAGTGTTATAGCCCTAGGTGTAATACGGCGAGCCTCGAGCGAGGTCCGCGCTTC-GGCTAGGATGCTGGCGTAATGGTTGTAAGCGGCCCGTCTTGAAACACGGACCAAGGAGTCTAACATCTATGCGAGTGTTCGGGTGTAAAACCCCTACGCGTAATGAAAGTGAACGGAGGTGGGAA--CT--TT---T--TGTGCACCATCGACCGATCCTGATGTCTTCGGATGGATTTGAGTAAGAGCATAGCTGTT-GGGACCCGAAAGATGGTGAACTATGCCTGAATAGGGTGAAGCCAGAGGAAACTCTG-GATT-ACTGA-------------GATAGGG----------------------------------------------------------------------------------------------------CCT-TCGG-G---------------------TCCGACCTCC---------------------------------------------AACCCCATGT-TTTCTATCC--------TTGTTGCTT-CGGGGGACG---------------------AAGCC-GCCTC-----GCGCGG-CG----GACGCCCCCGGAGGAC----CACT------AAACTCTGCATCA-----TTTGCGTCTGAGTATTAT-TT--TGA-----AT-------AAAT--CAAAACTTTCAACAACGGATCTCTTGGTTCTGGCATCGATGAAGAACGCAGCGAAATGCGATAAGTAATGTGAATTGCAGAATTCAGTGAATCATCGAATCTTTGAACGCACATTGCGCCCTTTGGTATTCCTTAGGGCACACCTGTTCGAGCGTCAT-TA-CAC-CACTCAAGC-----------------CTAGCTTGGTATTGGGCGC-CGCGGCTTCT-----------GTCGCGCGCCTCAAAGA-CG---TCGGCC------------------GAGT-CTTCAAGT-CTCTT----AGCGTTG-----TGCAAAC--------------TCTCGCTG---GTGAGGA----TTGATGG--C-C--CGCGCCGTTAAACCTTTTTTTC-----------AAGGTTGACAGAAGAAGGCTGCAAGCGCAAGAGCCGGCGTCAGCCAGGTGCTCAACCGTTACACGTATGCCT-------CGACACTGTCACATTTGCGCCGCACGAATACACCAATTGGGCGTGACGGCAAGATTGCGAAGCCACGCCAACTGCACAACACTCACTGGGGATTGGTATGTCCAGCCGAAACTCCGGAAGGACAAGCTTGTGGCCTGGTCAAGAATCTGGCACTTATGTGCTACGTCTCCGTCGGAACACCAGGAGTGCCGCTGGTTGATTTCATGGCGCAATGCGACATGGAATATCTAGAAGAGTACGATCCAGTCACAAACCCCAACGCCACGAAAGTCTTTGTCAACGGCGTGTGGGTTGGTGTGCACAAAAACGGAGGTGTCCTGATCGACAAACTGAGAGAAATTCGTCGAAAGGGCATCGTCAGCTTCGAAATCACGATCATCCGTGACGTACGAGAGCGCGAAATCAAGGTCTTCACCGACGCAGGCCGTGTGTGCAGGCCGTTATTTGTTGTAGAGAACGACCCAAGATCGGCGAACAAGGGATGCCTTGTACTGAAACGCGAGCACGTCGACAAACTGGTTGCAGACAAGGAAATG-------------------GACACGGCCAACATGGATGAGCAAAGCAGAGCCGAGATCCAGTTCGGGTGGAAGGGTCTCGTTGACAATGGCATCGTTGAATATCTCGACGCCGAAGAAGAGGAACAAGCC------ATGATTGTGATGACGCCGGATGACCTGGAAGAGCACAGGCTGGTTTCCAC---------TGGCGTGGCCTTTGAGGAAGGCAG--------AGAAGACCCCCACAGGAGAATC
>Rhachisphaerella_mozambica_MF951237_1_X34
AAATTTGAAATCTGGCGC-----AAGCCCGAGTTGTAATTTGTAGAGGATGCTTCTGGCCAGCGGCCGTTCTAAGTTCCTTGGAACAGGACGTCATAGAGGGTGAGAATCCCGTATGTGACCGG--CGCGCAG-CCTTTACGTAGCTCCTTCGACGAGTCGAGTTGTTTGGGAATGCAGCTCTAAATGGGAGGTAAATTTCT-TCTAAAGCTAAATACCGGCCAGAGACCGATAGCGCACAAGTAGAGTGATCGAAAGATGAAAAGCACTTTGGAAAGAGAGTTAAAAAGCACGTGAAATTGTTGAAAGGGAAGCGCTTGCAACCAGACTTCGTAGCGA-TGTTCCGCTGGTCTTC---TGACCGGTCTACTCATCGT--CGCGAGGCCAACATCGTCTGGGACCGCTGGATAAGA-CCTAAGGAATGTAGCTTCCCTC----GGGAAGTGTTATAGCCTGTGGTG--ATGCAGCGTGTCTCGGGCGAGGTCCGCGCTTC-GGCAAGGATGTTGGCGTAATGGTTGTCAGCGGCCCGTCTTGAAACACGGACCAAGGAGTCTAACATCTATGCGAGTGTTCGGGTGTCAAACCCCTACGCGTAATGAAAGTGAACGGAGGTGGGAA--GC--GC--AA--GCTGCACCATCGACCGATCCTGATGTCCTCGGATGGATTTGAGTAAGAGCATAGCTGTT-GGGACCCGAAAGATGGTGAACTATGCCTGAATAGGGTGAAGCCAGAGGAAACTCTG-GATT-ACTGA-------------GTGAGGG----------------------------------------------------------------------------------------------------CG---CAA-G---------------------CCCGACCTCC---------------------------------------------AACCC----T-TTGTGAACC---AACT-CTGTTGCTT-CGGGGGCGA--------------CCC-----CGCC-GTTTC------GGCGA-CG-----GCGCCCCCGGAGGTC----AT-T------AAACACTGCATCT------TTGCGTCGGAGTCT-----T--AAA-----GTAAATTT-AAAC---AAAACTTTCAACAACGGATCTCTTGGTTCTGGCATCGATGAAGAACGCAGCGAAATGCGATAAGTAATGTGAATTGCAGAATTCAGTGAATCATCGAATCTTTGAACGCACATTGCGCCCCGTGGTATTCCGCGGGGCATGCCTGTTCGAGCGTCAT-TT-CAC-CACTCAAGC-----------------CTAGCTTGGTATTGGGCGT-CGCGGT---------------TCCGCGCGCCTTAAAGT-CT---CCGGCT------------------GAGC-AGT-TCGT-CTCTA----AGCGTTG-----TGGCATATATT------------TCGCT----GAAGAG--TT-CGGACGG-CT-T--TTGGCCGTTAAATCTTTCT------------C-AAGGTTGAC------AGGCAGCAAGTGCCAAAGCCGGTGTCAGTCAAGTGCTCAACAGATACACATACGCTT-------CGACGCTGAGTCACTTGCGGCGAACGAACACTCCCATTGGTCGCGATGGCAAGATCGCGAAGCCTCGACAACTGCACAACACGCATTGGGGTCTTGTCTGCCCTGCAGAAACGCCAGAAGGACAAGCTTGCGGTCTGGTGAAGAATTTGTCGTTGATGTGCTATGTCACGGTCGGTACGCCTGCAGATCCTTTGATCGACTTCATGCGACAACGTGGCATGGACTTGCTCGAGGAGTATGATCCGGTGCTGAACCCGAAGTCCACGAAGGTTTTCCTCAACGGTACCTGGGTTGGTGTCCACAAAGATGCCGGCAAGCTCACTGACATGATGCGCTCACTCAGAAGGAAGGGTGTTCTCAGCTTCGAGGTCACCATCATTCGTGATGTGCGAGAGCGCGAGATCAAGATCTTCACAGACGCCGGTCGTGTATGTCGACCTCTCTTTGTTGTCGAGACCGACCCCAAGTCACCCATCAACGGCAGCTTGGTCTTACAACGAGAGCACTGCCAGAGACTAGCAGACGATCAAAACGTCCTGGC-------------TGATCTGACAGGGGTGAGTGAAGAAGAGCGCGAGCAAAGGATCTTCGGCTGGAAGGGTCTCGTAGACGCTGGTGTCGTGGAGTACCTGGACGCCGAGGAAGAAGAGACTGCT------ATGATCATCATGACCCCAGAGGACCTCGAAGAGCACAAGCTGATGAGACA---------AGGTGTGCCAATGGAGGACACGAA--------AGCTGATCCACACAGGCGTATC
>Rosisphaerella_rosicola_MF951252_1_NA
AAATTTGAAATCTGGCGC-----AAGCCCGAGTTGTAATTTGTAGAGGATGCTTCTGGCCAGCGGCCGTTCTAAGTTCCTTGGAACAGGACGTCATAGAGGGTGAGAATCCCGTATGTGACCGG--CGCGCAG-CCTTTACGTAGCTCCTTCGACGAGTCGAGTTGTTTGGGAATGCAGCTCTAAATGGGAGGTAAATTTCT-TCTAAAGCTAAATACCGGCCAGAGACCGATAGCGCACAAGTAGAGTGATCGAAAGATGAAAAGCACTTTGGAAAGAGAGTTAAAAAGCACGTGAAATTGTTGAAAGGGAAGCGCTTGCAACCAGACTTCGCGGCGG-TGTTCCGCCGGTCTTC---TGACCGGTCCACTCATCGT--CGCGAGGCCAACATCGTCTGGGGCCGCCGGATAAGA-CCTAAGGAATGTGGCTCCCCTC----GGGGAGTGTTATAGCCTGTGGTG--ATGCGGCGCGCCTCGGGCGAGGTCCGCGCTTC-GGCAAGGATGTTGGCGTAATGGTTGTCAGCGGCCCGTCTTGAAACACGGACCAAGGAGTCTAACATCTATGCGAGTGTTCGGGTGTCAAACCCCTACGCGTAATGAAAGTGAACGGAGGTGGGAG--GC--GC--AA--GCTGCACCATCGACCGATCCTGATGTCCTCGGATGGATTTGAGTAAGAGCATAGCTGTT-GGGACCCGAAAGATGGTGAACTATGCCTGAATAGGGTGAAGCCAGAGGAAACTCTG-GATT-ACTGA-------------GCGAGGG----------------------------------------------------------------------------------------------------CT---CGC-G---------------------CCCGACCTCC---------------------------------------------CACCC----T-TTGTGAACC---AACT-CTGTTGCTT-CGGGGGCGA--------------CCC-----CGCC-GTACC------GGCGA-CG-----GCGCCCCCGGAGGCA----CCCC------CAACCCTGCATCT------CTGCGTCGGAGTCT-----T--CAA-----GTAAATTG-AAAC---AAAACTTTCAACAACGGATCTCTTGGTTCTGGCATCGATGAAGAACGCAGCGAAATGCGATAAGTAATGTGAATTGCAGAATTCAGTGAATCATCGAATCTTTGAACGCACATTGCGCCCTGTGGTATTCCGCAGGGCATGCCTGTTCGAGCGTCAT-TT-CAC-CACTCAAGC-----------------CTCGCTTGGTATTGGGCGC-CGCGGACCC------------CCCGCGCGCCTCAAAGTCCT---CCGGCT------------------GAGC-AGT-CCGC-CCCTA----AGCGTTG-----TGGATGTTTTTC-------AAAATCGCT----GAAGGG--TG-CGGGCGG--C-G--ACGGCCGTTAAATCTTGCA------------C-AAGGT----AGAAGAAGGCGGCAAGCTCCAAAGCTGGTGTCAGCCAAGTGCTGAACAGATACACATATGCCT-------CGACCCTCAGTCATTTGCGAAGAACGAACACGCCTATTGGCCGTGACGGCAAGATCGCCAAGCCTCGTCAACTACACAATACTCACTGGGGTCTTGTGTGCCCGGCCGAAACCCCCGAAGGACAAGCTTGCGGTCTGGTGAAGAATCTGTCTCTCATGTGTTACGTGACCGTTGGTACGCCTTCCGGCCCGCTTGTCGACTTCATGCGGCAGCGTGGCATGGACCTGCTCGAGGAGTACGACCCTGTGATGAATCCGAAAGCGACAAAGGTCTTTTTGAACGGTACCTGGGTGGGCGTGCATAAGAATGCTGGTCAACTGACAGACATGCTTCGAGGTTTGAGAAGAAAAGGCGTACTCAGCTTCGAAGTTACCATCATTCGTGATGTGCGAGAGCGTGAGATCAGAGTCTTCACTGACGCTGGCCGAGTGTGTCGTCCACTCTTCGTTGTCGAGACGGATCCGAAATCACCGAACAATGGCAGTCTGGTTCTGCAGCGCGAGCATCTTGAGAAACTGTCGCAAGACACAGATATCCTGGC-------------GGAGCTGGAAGGTGTAAGTGAAGAAGAGAGGGAAGAGCGCATTTTCGGCTGGAAGGGCCTCATTGATCAGGGTGTGGTGGAGTATCTTGATGCCGAAGAAGAGGAGACTGCC------ATGATCATCATGACACCGGAAGACCTCGAAGAACACAAGATGATGCGACA---------AGGCCTGCAGATGGACGACACACG--------AGCAGATCCGCATCGACGAATC
>Ruptoseptoria_unedonis_KF251732_1_CBS_755_70
AAATTTGAAATCTGGCGC-----AAGCCCGAGTTGTAATTTGCAGAGGATGCTTCAGGGCTGCGGCCGGTCTAAGTTCCTTGGAACAGGACGTCATAGAGGGTGAGAATCCCGTATGCGACCGGCCCCCGCGT-CCTACACGTAGCTCCTTCGACGAGTCGAGTTGTTTGGGAATGCAGCTCTAAATGGGAGGTAAATTTCT-TCTAAAGCTAAATACCGGCCAGTGACCGATAGCGCACAAGTAGAGTGATCGAAAGATGAAAAGCACTTTGGAAAGAGAGTTAAAAAGCACGTGAAATTGTTGAAAGGGAAGCGCTCACAACCAGACTTCGTAGCGG-TGTTCCGCCGGTCTTC---TGACCGGTCTACTCATCGT--CGCGAGGCCAACATCGTCTGGGCCCGCCGGATAAGA-CCTGAGGAATGTAGCTTTCCCTC--GGGAAAGTGTTATAGCCTGGGGTG--ATACGGCGCGGCTCGGGCGAGGTCCGCACTTC-GGTAAGGATGTTGGCGTAATGGTTGTCAGCGGCCCGTCTTGAAACACGGACCAAGGAGTCTAACATCTATGCGAGTGTTCGGGTGTCAAACCCCTACGCGTAATGAAAGTGAACGGAGGTGAGAA--CC--GC--AA--GGTGCATCATCGACCGATCCTGATGTCCTCGGATGGATTTGAGTAAGAGCATAGCTGTT-GGGACCCGAAAGATGGTGAACTATGCCTGAATAGGGTGAAGCCAGAGGAAACTCTG-GATT-ACCGA-------------GTGCGGG----------------------------------------------------------------------------------------------------CT-------------------------CCGGCCCGACCTCC---------------------------------------------AACCC----T-TTGTGAACC-----AACTTGTTGCTT-CGGGGGCGA--------------CCC-----TGCC-GTTCG-----CGGCGG-CG-----GCGCCCCCGGGGACC----CT-C------AAACACTGCATTT----CTTTACGTCGGAGTCT--------CAA-----GT-AAATT-GAAC---AAAACTTTCAACAACGGATCTCTTGGTACTGGCATCGATGAAGAACGCAGCGAAATGCGATAAGTAATGTGAATTGCAGAATTCAGTGAATCATCGAATCTTTGAACGCACATTGCGCCCCCTGGTATTCCGGGGGGCATGCCTGTTCGAGCGTCAT-TT-CAC-CACTCAAGC-----------------CTGGCTTGGTATTGGGCGT-CGCGGGTC-------------TCCGCGCGCCTTAAAGT-CT---CCGGCT------------------GAGC-TGT-CCCA-TTCCC----AGCGTTG-----TGACAC-------------ACGTTCGCT----ATGG-A--TT-GGGGCGG--C-C--GCGGCCGTTAAATCTCTTC-----------AC-AAGGTTGAC----------------------------TGTCAGTCAGGTGCTGAACAGATACACTTATGCGT-------CGACTCTGAGCCATCTGCGAAGAACGAACACTCCGATTGGCCGAGATGGCAAGATTGCCAAGCCGCGACAACTTCACAACACTCACTGGGGCCTCGTCTGTCCTGCGGAAACGCCAGAAGGTCAAGCTTGTGGTCTTGTGAAGAACTTGTCGTTGATGTGCTATGTAACAGTCGGCACACCCTCGAAACCGCTGATTGATTTCATGCGGTCACGAGGGATGGACTACCTTGAGGAGCACGACCCAGTAATGGCTCCTAGGGCAACCAAGGTCTTCCTCAATGGTACTTGGGTTGGAGTGCACAGGAACGCTGGTCATTTGACGGACAGTCTGAAGCAACTCAGGCGAAAAGGCGTCATCAGTTTCGAGGTCACAATCATTCGAGACGTGCGCGACCGCGAGATCCGAATCTTCACCGATGCGGGGCGTGTGTGTCGGCCACTGTTCGTTGTGGACAACAGTAATGACTCGGCTGATCGTGGCAGTCTGGTATTGAAGCAGGAGCACATCTCAAGACTGCAGCAAGACCAGGAGAACTTGGC-------------GCTGCTCGAAGGCTACAGCGAGGAGGAGCGAGAGAAGGCGATCTTCGGTTGGAAGGGTCTCGTAGATGCTGGTGTTGTCGAGTACCTGGACGCAGAAGAAGAAGAAACGGCC------ATGATCATTATGACTCCAGAGGACCTCGACGAGCACAAGGCCATGCTTGC---------TGGCTTACCGTACGACGACGTGAA--------GGTGGACCCACATCGACGACTT
>Scolecostigmina_mangiferae_GU253877_1_CBS_125467__CPC_17351
AAATTTGAAATCTGGCGC-----AAGCCCGAATTGTAATTTGTAGAGGATGCTTCCAGGCAGCGGCCGTTCTAAGTTCCTTGGAACAGGACGTCATAGAGGGTGAGAATCCCGTATGTGACCGG--CCCGCAC-CTTTTACGTAGCTCCTTCGACGAGTCGAGTTGTTTGGGAATGCAGCTCTAAATGGGAGGTAAATTTCT-TCTAAAGCTAAATACCGGCTGGAGACCGATAGCGCACAAGTAGAGTGATCGAAAGATGAAAAGCACTTTGGAAAGAGAGTTAAAAAGCACGTGAAATTGTTGAAAGGGAAGCGCCTACAACCAGACTTTGTGGCAG-TGTTCCGCCGGTCTTC---TGACCGGTCTACTCTCTGT--CGCGAGGCCATCATCGTCTGGGGCCGCCGGATAAGA-TTGGAGGAATGTAGCTCCCCTC----GGGGAGTGTTATAGCTTTCAGTG--ATGCGGCGTGTCTCGGGCGAGGTCCGCGCTTC-GGCAAGGATGATGGCGTAATGGTTGTCGGCGGCCCGTCTTGAAACACGGACCAAGGAGTCTAACATCTATGCGAGTGTTCGGGTGTCAAACCCCTACGCGTAATGAAAGTGAACGGAGGTGGGAA---C--TT--TT--TGTGCACCATCGACCGATCCTGATGTCCTCGGATGGATTTGAGTAAGAGCATAGCTGTT-GGGACCCGAAAGATGGTGAACTATGCCTGAATAGGGTGAAGCCAGAGGAAACTCTG-GATT-ACTGA-------------GTGAGGG----------------------------------------------------------------------------------------------------CTC-C-GG-----------------------TCCAACCTCC---------------------------------------------AACCC----T-TTGTGAACC---AA-C-ATGTTGCTT-TGGGGGCGA--------------CCC-----TGCC-GTTGC------GGCGG-CGC---GGCGCCCCCGGAGGCC----AT-C------AAACACTGCATCA------TTGCGTCGGAGTC---------AGA-----GTAAA-TG-AAAT---AAAACTTTCAACAACGGATCTCTTGGTTCCAGCATCGATGAAGAACGCAGCGAAATGCGATAAGTAATGTGAATTGCAGAATTCAGTGAATCATCGAATCTTTGAACGCACATTGCGCCCTCTGGTATTCCGGGGGGCATGCCTGTTCGAGCGTCAT-TT-CAC-CACTCAAGC-----------------CTGGCTTGGTGTTGGGCGT-CGCGGC---------------TCCGCGCGCCTTAAAGT-GT--TCCGGCT------------------GAGC-TAT-CCGC-CTCTA----AGCGTTG-----TGGCAA--CT-----------ATTCGCT----TCGGAG--GT-TGGGCAG--C-T--GCGGCCGTTAAATCTTT-T-----------AC-AAGGTTGACAGAAGAAGGCGTCTTCTTCGAAAGCTGGTGTCAGTCAAGTGCTGAATCGTTACACATACGCAT-------CGACGCTGAGCCACTTGCGGAGAACGAACACACCTATTGGACGCGACGGCAAGATTGCGAAGCCGAGACAACTGCACAACACCCACTGGGGTCTTGTGTGCCCTGCAGAGACTCCCGAAGGTCAAGCTTGCGGTCTGGTGAAGAATCTCTCCCTGATGTGCTACGTCACTGTCGGAACGCCTGGATTCCCGCTGATTGATTTCATGCGTCAACGTGGTATGGATCTTCTGGAAGAGTACGATCCAGTCATGAACCCAAGAGCGACCAAAGTCTTTTTGAACGGTACTTGGGTTGGTGTCCACCGCAATGCTGGTCATCTTACCGATACTCTCCGCACGCTGCGGAGAAAGGGTCTGCTCAGTTTCGAAGTGACTATCATTCGCGACGTACGTGAGCGCGAGATCCGAGTCTTCACGGACGCTGGCCGTGTCTGCAGGCCGTTGTTCGTCGTCGACAACACTCCTGGTTCTGAAAACCGTGGCAGCCTTGTGCTCAATCGGGACCACATTCAGAAGCTCAGCGATGATGTCGAGATTGTCAA-------------AGAGCTTGAGGGTGTCAGTGAAGAGGAGAGAGAAAAGCAGACCTTTGGTTGGAAGGGTCTCGTGGACGCGGGAGTTGTCGAATACCTCGATGCCGAAGAAGAGGAGACTGCC------ATGATCATCATGACACCAGACGATCTGGAGGAACACAAGAACATGCGGGC---------AGGTCTCCCTTGGGAACAGGCTAA--------AGACGACCCTCACCGTCGCATC
>Scolecoxyphium_blechni_MN749224_1_CBS_146174
AAATTTGAAATCTGGCGTCTTCGGCGTCCGAGTTGTAATTTGCAGAGGATGCTTCTGGGCAGCCACCGGTCTAAGTTCCCTGGAACGGGACGTCATAGAGGGTGAGAATCCCGTATGCGACCGG-AAGGGCAC-CCTCCACGTAGCTCCTTCGACGAGTCGAGTTGTTTGGGAATGCAGCTCTAAATGGGAGGTAAATTTCT-TCTAAAGCTAAATATTGGCCAGAGACCGATAGCGCACAAGTAGAGTGATCGAAAGATGAAAAGCACTTTGGAAAGAGAGTTAAAAAGCACGTGAAATTGTTGAAAGGGAAGCGCTTGCAACCAGACTTGCTGTTGG-TGTTCCGCCGGCCTTC---TGGCCGGTCTACTCACCTT--CCGCAGGCCAGCATCATCTGGGGCCGCCGGAGAAAAGCGGTGGGAATGTGGCTCCCTC------GGGAGTGTTATAGCCCTCCGTGCAATACGGCGTGTCCCGGGTGAGGTCCGCGCTTC-GGCTTGGATGCTGGCGTAATGGTTGTAAGCGGCCCGTCTTGAAACACGGACCAAGGAGTCTAACATCTATGCGAGTGTTCGGGTGTCAAACCCCTACGCGTAATGAAAGTGAACGGAGGTGGGAA--CT--TT---T--TGTGCACCATCGACCGATCCTGATGTCTTCGGATGGATTTGAGTAAGAGCATAGCTGTT-GGGACCCGAAAGATGGTGAACTATGCCTGAATAGGGTGAAGCCAGAGGAAACTCTG-GATT-AAAGA-------------GAAAGGG----------------------------------------------------------------------------------------------------CCC-ACAG-----------------------CCCGACCTCC---------------------------------------------AACCC----T-TTGTATTAC---CGACCACGTTGCCT-CGGGGGTGA--------------CCC-----TGCC--------TTCTGGCGG------GAGTCCCCCCGGTGGACCTT----------CAAACTCTGCATCTT-----TTGCGTCGGAGTGAATC------------AATCAAATT-GAAT--TAAAACTTTCAACAACGGATCTCTTGGTTCTGGCATCGATGAAGAACGCAGCGAAATGCGATAAGTAATGTGAATTGCAGAATTCAGTGAATCATCGAATCTTTGAACGCATATTGCGCCCCTTGGTATTCCTTGGGGCACACCTGTTCGAGCGTCAT-TATCAC-CAATCAAGC-----------------CCGGCTTGGTATTGGGCGA-TGCGGCAAT-------------CCGCACGCCTCAAATG-CT---CCGGCT------------------GGCC-CGT-CTGT-CCTAA----AGCGTCG-----TGGAAAC--------------TCTCGCTT---CTTGGAT----CGTACGGGTC----GCTGCCGTAAAACACCTTCTCA--------------------AAAAGAAAGCAGCCAGTGCGAGAGCAGGCGTCAGCCAAGTGCTGAATCGCTACACCTACGCCT-------CAACGCTTTCACATTTGCGTCGAACCAACACACCTATTGGCCGCGACGGCAAGATTGCCAAACCAAGACAGCTACACAATACTCATTGGGGCCTGGTGTGTCCTGCAGAAACTCCCGAAGGCCAGGCATGCGGCTTGGTGAAGAATCTTGCTTTGATGTGTTACGTCTCAGTTGGAACACCTGGTACTCCCCTGATCGATTTCATGCAACAGCGAGATATGGAGCTGCTAGAAGAATATGATCCGGTCACCAATCCGAACGCGACCAAGGTCTTCGTGAATGGTGTCTGGGTTGGTGTACACAACAACCCAGGCCAGCTGATTGACATGCTTCGTGACATCCGAAGGAAGGATATCGTTAGTTTCGAAATCACTCTCATCCGAGATGTCAGAGACAGGGAGATCAAGGTCTTTACAGACGCTGGAAGAGTATGTCGTCCGTTGTTCGTGGTTGACAACAGCCCGCAATCAGCGTCCAAGGGTAGCCTGGTGTTGAAACGCGAGCACATCGACAAGCTGTCGCTAGACAAAGAGCTC-------------------GACACTTCCGGCATGTCCGAGCAGGAACGCGATGAGGAAGTCTTCGGCTGGAAGGGTCTTGTGAAGAATGGCGTTGTCGAGTATCTCGACGCCGAGGAGGAAGAGCAAGCG------ATGATCGTGATGACTCCGGACGACCTCGAAGAGCACAAAATGGTCATCAG---------CGGCATACCATTCGAGGATGCGAA--------GGACGACCCACATCGTAGGATC
>Septoria_protearum_KF252029_1_CPC_19675
AAATTTGAAATCTGGCGC-----AAGCCCGAGTTGTAATTTGTAGAGGATGCTTCTGGGTAGCGACCGATCTAAGTTCCTTGGAACAGGACGTCATAGAGGGTGAGAATCCCGTATGTGACCGG--CCCGCAC-CCTTTACGTAGCTCCTTCGACGAGTCGAGTTGTTTGGGAATGCAGCTCTAAATGGGAGGTAAATTTCT-TCTAAAGCTAAATACCGGCCAGAGACCGATAGCGCACAAGTAGAGTGATCGAAAGATGAAAAGTACTTTGGAAAGAGAGTTAAAAAGCACGTGAAATTGTTGAAAGGGAAGCGCCTGCAACCAGACTTCGTGGCAG-TGTTCCGCCGGTCTTC---TGACCGGTTTATTCTCTGT--CGCGAGGCCATCATCGTCTAGGCCCGCCGGATAAGA-CCTTAGGAATGTAGCTCACCTTC--GGGGGAGTGTTATAGCTTATGGTG--ATGCGGCGAGGCTTGGGCGAGGTCCGCGCTTC-GGCAAGGATGATGGCGTAATGGTTGTCGGCGGCCCGTCTTGAAACACGGACCAAGGAGTCTAACATCTATGCGAGTGTTCGGGTGTCAAACCCCTACGCGTAATGAAAGTGAACGGAGGTGGGAA--CC--GC--AA--GGTGCACCATCGACCGATCCTGATGTCCTCGGATGGATTTGAGTAAGAGCATAGCTGTT-GGGACCCGAAAGATGGTGAACTATGCCTGAATAGGGTGAAGCCAGAGGAAACTCTG-GATT-ACTGA-------------GTGAGGG----------------------------------------------------------------------------------------------------CCT-TCGG-G---------------------CTCGACCTCC---------------------------------------------AACCC----T-TTGTGAACA---CAAC-TTGTTGCTT-CGGGGGCGA--------------CCC-----TGCC-GTTTC------GACGG-CG----AGCGCCCCCGGAGGCC----TT-C------AAACACTGCATCT------TTGCGTCGGAGTT---------TAA-----GTAAA-TT-AAAC---AAAACTTTCAACAACGGATCTCTTGGTTCTGGCATCGATGAAGAACGCAGCGAAATGCGATAAGTAATGTGAATTGCAGAATTCAGTGAATCATCGAATCTTTGAACGCACATTGCGCCCCTTGGTATTCCGAGGGGCATGCCTGTTCGAGCGTCAT-TT-CAC-CACTCAAGC-----------------CTGGCTTGGTATTGGGCGC-CGCGG------------TCAATCCGCGCGCCTCAAAGT-CT---CCGGCT------------------GAGC-TGT-CCGT-CTCTA----AGCGTTG-----TGATTTCATT-----------AATCGCT----TCGGAG--TG-CGGGCGG--C-C--GCGGCCGTTAAATCTTT-C-----------A--AAGGTTGACAAAAGAAGGCCTCTTCCTCCAAGGCCGGTGTCAGTCAGGTGCTCAATCGCTACACATACGCAT-------CGACGCTCAGTCATTTGCGGAGAACAAACACACCGATTGGGCGTGACGGAAAGATCGCAAAACCACGGCAGCTGCACAATACCCATTGGGGCCTCGTATGTCCTGCAGAAACGCCCGAAGGACAGGCTTGTGGCTTGGTCAAAAACTTGTCGCTCATGTGCTACGTCACGGTAGGAACGCCTGGCTCTCCACTTATCGACTTCATGAGGCAGCGCGGTATGGACCTGCTGGAAGAGTACGATCCAGTCATGAATCCGAGGGCGACGAAAGTCATGCTCAACGGTACGTGGGTCGGTGTGCATCGCAACGCTGGTCATCTTGCCGATACTCTGCGATCACTCAGACGTAAGGGTCTGCTGAGCTTCGAAGTGACCATCATTCGTGATGTGCGAGAGCGCGAAATTCGAGTCTTCACTGATGCAGGACGTGTCTGCCGTCCTTTGTTCGTTGTTGACAACGACCCCAAGAGCTCGAACCGGGGCAATCTTGTGCTCAAGCAGGAGCAGGTCGAGAGACTGCAGAACGACCAAGAGATTCTCGC-------------CAACCTCGAGGGTGTCAGTGAAGAAGAGCGTGAGAAGTCTATCTATGGCTGGAAAGGTCTTGTCGATGAGGGTGTTGTCGAGTACCTTGATGCTGAAGAAGAGGAGACAGCC------ATGATCACCATGACGCCTGAAGATCTCGAAGAGCACAAGAACATGAGAGC---------TGGTATCCAATACGATGATGCGAG--------AGAAGACCCTCATCGCCGCATC
>Sirosporium_celtidis_MF951255_1_NA
AAATTTGAAATCTGGCGC-----AAGCCCGAGTTGTAATTTGTAGAGGATGCTTCTGGCCAGCGGCCGTTCTAAGTTCCTTGGAACAGGACGTCATAGAGGGTGAGAATCCCGTATGTGACCGG--CGCGCAG-CCTTTACGTAGCTCCTTCGACGAGTCGAGTTGTTTGGGAATGCAGCTCTAAATGGGAGGTAAATTTCT-TCTAAAGCTAAATACCGGCCAGAGACCGATAGCGCACAAGTAGAGTGATCGAAAGATGAAAAGCACTTTGGAAAGAGAGTTAAAAAGCACGTGAAATTGTTGAAAGGGAAGCGCTTGCAACCAGACTTCGTAGCGA-TGTTCCGCTGGTCTTT---TGACCGGTCTACTCATCGT--CGCGAGGCCAACATCGTCTGGGCCCGCTGGATAAGA-CCTAAGGAATGTAGCTTCCCTC----GGGAAGTGTTATAGCCTGTGGTG--ATGCAGCGTGGTTCGGGCGAGGTCCGCGCTTC-GGCAAGGATGTTGGCGTAATGGTTGTCAGCGGCCCGTCTTGAAACACGGACCAAGGAGTCTAACATCTATGCGAGTGTTCGGGTGTCAAACCCCTACGCGTAATGAAAGTGAACGGAGGTGGGAA--GC--GC--GA--GCTGCACCATCGACCGATCCTGATGTCCTCGGATGGATTTGAGTAAGAGCATAGCTGTT-GGGACCCGAAAGATGGTGAACTATGCCTGAATAGGGTGAAGCCAGAGGAAACTCTG-GATT-ACTGA-------------GTGAGGG----------------------------------------------------------------------------------------------------CG---CAA-G---------------------CCCGACCTCC---------------------------------------------AACCC----T-TTGTGAACC---AACT-CTGTTGCTT-CGGGGGCGA--------------CCC-----CGCC-GTTTC------GGCGA-CG-----GCGCCCCCGGAGGTC----AT-C------AAACACTGCATCT------TTGCGTCGGAGTCT-----T--AAA-----GTAAATTT-AAAC---AAAACTTTCAACAACGGATCTCTTGGTTCTGGCATCGATGAAGAACGCAGCGAAATGCGATAAGTAATGTGAATTGCAGAATTCAGTGAATCATCGAATCTTTGAACGCACATTGCGCCCCGTGGCATTCCGCGGGGCATGCCTGTTCGAGCGTCAT-TT-CAC-CACTCAAGC-----------------CTAGCTTGGTATTGGGCGT-CGCGGT---------------TCCGCGCGCCTCAAAGT-CT---CCGGCT------------------GAGC-AGT-TCGT-CTCTA----AGCGTTG-----TGGCATATATT------------TCGCT----GAAGAG--TG-CGGACGG-CC-T--TTGGCCGTTAAATCTTTCT------------C-AAGGTTGACAGAAGAAGGCGGCCAGTGCAAAGGCGGGCGTCAGTCAAGTGCTGAACAGATACACATACGCTT-------CGACACTCAGTCACTTGCGGAGAACGAACACTCCTATCGGACGAGATGGCAAGATCGCAAAGCCTCGACAACTTCACAACACGCACTGGGGTCTCGTCTGCCCGGCAGAAACGCCGGAAGGACAGGCTTGCGGTCTGGTCAAGAACTTGTCCTTGATGTGTTATGTCACCGTTGGTACGCCTGCAGAGCCATTGATCGACTTTATGCGACAACGCGGAATGGACCTGCTTGAGGAATATGATCCGGTATTGAATCCAAAGTCGACCAAGGTCTTCCTCAATGGTACATGGGTAGGTGTGCACAAGAACGCTGGTCAGCTCACTGACATGATGCGCACTCTTCGACGGAAGGGCGTCCTGAGCTTTGAAGTGACCATCATCCGTGACGTTCGAGAACGCGAGATCAAGATCTTCACCGACGCCGGTCGAGTATGCCGACCATTGTTCGTAGTCGAGACAGATCCGAAATCGCCGAACAATGGCAACCTCGTTCTACAGCGGGAGCACTGCCAGAAACTAGCAGACGATCAAAACATCCTCGC-------------TGAACTGACAGGTGTCAGTGAAGAAGAGAGAGAGAGCACGATCTTTGGTTGGAAGGGCCTCGTCGATAAGGGTGTTGTCGAGTACCTGGACGCCGAGGAAGAAGAAACTGCC------ATGATCATCATGACACCAGAGGACCTTGAGGAACACAAACTGATGCGACA---------GGGCGTGCCAATGGAGGACACGAG--------AGCGGATCCTCATCGGCGCATC
>Sphaerulina_tirolensis_KF252143_1_CBS_109018
AAATTTGAAATCTGGCGC-----AAGCCCGAGTTGTAATTTGTAGAGGATGCTTCTGGGTAGCGACCGGTCTAAGTTCCTTGGAACAGGACGTCATAGAGGGTGAGAATCCCGTATGTGACCGG--CCCGCAC-CCTTTACGTAGCTCCTTCGACGAGTCGAGTTGTTTGGGAATGCAGCTCTAAATGGGAGGTAAATTTCT-TCTAAAGCTAAATACCGGCCAGAGACCGATAGCGCACAAGTAGAGTGATCGAAAGATGAAAAGTACTTTGGAAAGAGAGTTAAAAAGCACGTGAAATTGTTGAAAGGGAAGCGCCTGCAATCAGACTTCGCGGCAG-TGTTCCGCCGGTCTTC---TGACCGGTTCATTCTCTGT--CGCGAGGCCATCATCGTCTCGGCCCGCTGGATAAGA-CCTTGGGAATGTAGCTCACCTTC--GGGGGAGTGTTATAGCTCATGGTG--ATGCAGCGAGGCTGGGGCGAGGTCCGCGCTTC-GGCAAGGATGATGGCGTAATGGTTGTCGGCGGCCCGTCTTGAAACACGGACCAAGGAGTCTAACATCTATGCGAGTGTTCGGGTGTCAAACCCCTACGCGTAATGAAAGTGAACGGAGGTGGGAA--CC--GC--AA--GGTGCACCATCGACCGATCCTGATGTCCTCGGATGGATTTGAGTAAGAGCATAGCTGTT-GGGACCCGAAAGATGGTGAACTATGCCTGAATAGGGTGAAGCCAGAGGAAACTCTG-GATT-ACTGA-------------GTGAGGG----------------------------------------------------------------------------------------------------CCT-CCGG-G---------------------CTCGACCTCC---------------------------------------------AACCC----T-TTGTGAACA---CAAC-TCGTTGCTT-CGGGGGCGA--------------CCC-----TGCC-GTTTT------CACGG-CG----AGCGCCTCCGGAGGCC----TT-C------AAACACTGCATCT------TTGCGTCGGAGTT---------TAA-----GTAAA-TT-AAAC---AAAACTTTCAACAACGGATCTCTTGGTTCTGGCATCGATGAAGAACGCAGCGAAATGCGATAAGTAATGTGAATTGCAGAATTCAGTGAATCATCGAATCTTTGAACGCACATTGCGCCCTCTGGTATTCCGGAGGGCATGCCTGTTCGAGCGTCAT-TT-CAC-CACTCAAGC-----------------CTGGCTTGGTATTGGGTGC-CGCGG-------------TTTTCCGCGCGCCTTGAAGT-CT---CCGGCT------------------GAGC-TGT-CCGT-CTCCA----AGCGTTG-----TGATTTCATT-----------AATCGCT----TCGGGG--TG-CGGGCGG--C-C--GCGGCCGTTAAATCTTT-C-----------AC-AAGGTTGAC-----------------------------------------------------------GCAT-------CAACACTCAGCCATTTGCGGAGAACAAACACACCCATTGGTCGCGACGGCAAGATTGCCAAGCCGCGCCAATTGCACAACACACATTGGGGTTTGGTGTGTCCGGCAGAAACGCCCGAGGGACAAGCTTGCGGGTTGGTAAAGAATCTGTCTTTGATGTGTTACGTTACCGTTGGAACTCCAGGTGCTCCACTCATCGACTTCATGCGACAGCGAGGCATGGACTTGCTTGAGGAGTATGACCCTGTCATGAACCCGAGAGCCACGAAAGTCATGCTCAACGGTACTTGGGTAGGTGTGCACCGCAATGCAGGCCACCTGACGGACACTCTCAGAGGATTGAGGCGCAAAGGTCTTTTGAGTTTCGAGGTGACTATCATTCGCGACGTCCGAGAACGCGAGATCAGAGTATTTACAGACGCCGGCCGAGTCTGCCGTCCGCTCTTTGTTGTCGACAACGATCCTAAGAGCTCGAATCGCGGACATCTAGTTCTGAACCAAGAGCAGATCACTAAGCTGCATAATGATCAACAGATTCTTGC-------------TGAGCTTGAAGGTGTGACCGAAGAAGAACGCGAGCAGTCCATATACGGATGGAAAGGTCTCGTTGACGAAGGTGTCGTCGAATATCTGGACGCAGAGGAGGAGGAAACAGCC------ATGATTACCATGACACCAGAAGACCTGGAAGAGCACAGGAATATGCGACA---------GGGCGTACAGTTTGAGGATGCCAG--------AGAAGATCCTCACCGCCGCATC
>Stromatoseptoria_castaneicola_KF251774_1_CBS_102322
AAATTTGAAATCTGGCGC-----AAGCCCGAGTTGTAATTTGTAGAGGATGCTTCTGGTCAGCGGCCGGTCTAAGTTCCTTGGAACAGGACGTCATAGAGGGTGAGAATCCCGTATGTGACCGG--CGCGCAG-CCTATACGTAGCTCCTTCGACGAGTCGAGTTGTTTGGGAATGCAGCTCTAAATGGGAGGTAAATTTCT-TCTAAAGCTAAATACCGGCCAGAGACCGATAGCGCACAAGTAGAGTGATCGAAAGATGAAAAGCACTTTGGAAAGAGAGTTAAAAAGCACGTGAAATTGTTGAAAGGGAAGCGCTTGCAACCAGACTTTGCGGCGG-TGTTCCGCCGGTCTTC---TGACCGGTCCACTCACCGT--CGCGAGGCCAACATCGTCTGGGGCCGCTGGATAAGA-CCTAAGGAATGTAGCTTCCCTC----GGGAAGTGTTATAGCCTGTGGTG--ATGTAGCGTGCCCCGGGCGAGGTCCGCGCCTC-GGCAAGGATGTTGGCGTAATGGTTGTCAGCGGCCCGTCTTGAAACACGGACCAAGGAGTCTAACATCTATGCGAGTGTTCGGGTGTCAAACCCCTACGCGTAATGAAAGTGAACGGAGGTGGGAA--GC--GC--AA--GCTGCACCATCGACCGATCCTGATGTCCTCGGATGGATTTGAGTAAGAGCATAGCTGTT-GGGACCCGAAAGATGGTGAACTATGCCTGAATAGGGTGAAGCCCGAGGAAACTCTG-GATT-ACTGA-------------GCGAGGG----------------------------------------------------------------------------------------------------CG---CCC-G---------------------CCCGACCTCC---------------------------------------------AACCC----T-TTGTGCACC---AACT-CTGTTGCTT-CGGGGGCGA--------------CCC-----CGCC-GTTCC------GGCGA-CG-----GCGCCCCCGGAGGCC----CTCC------AAATCCTGCATCT------CTGCGTCGGAGTCT-----T--AAA-----GTAAATGT-AAAC---AAAACTTTCAACAACGGATCTCTTGGTTCTGGCATCGATGAAGAACGCAGCGAAATGCGATAAGTAATGTGAATTGCAGAATTCAGTGAATCATCGAATCTTTGAACGCACATTGCGCCCCGTGGCACTCCGCGGGGCATGCCTGTTCGAGCGTCAT-TT-CAC-CACTCAAGC-----------------CTCGCTTGGTATTGGGCGT-CGCGGT---------------TCCGCGCGCCTCAAAGT-CC---CCGGCT------------------GAGC-CGT-CCGT-CTCTA----AGCGTTG-----TGATTTTTATC------------TCGCT----GCAGGG--TG-CGGACGG-CG-G--GCGGCCGTTAAATCTTTCT------------C-CAGGTTGAC------------------CGAAGGCGGGTGTCAGTCAAGTGCTGAACAGATATACATACGCTT-------CCACGCTGAGTCATTTGCGGAGAACAAATACTCCCATCGGCCGAGACGGCAAGATCGCCAAACCTCGACAACTTCACAACACGCACTGGGGTCTTGTCTGTCCTGCAGAGACGCCAGAAGGACAAGCATGCGGCCTGGTGAAGAATTTGTCCTTGATGTGCTACGTCACTGTTGGTACACCCGCAGGCCCACTGATCGACTTCATGCGACAACGTGGCATGGACCTGCTGGAGGAGTATGATCCTGTGCTGAACCCGAAGGCCACCAAGGTCTTCCTCAACGGCACATGGGTCGGTGTGCACCAGTACCCAGGCTCACTTGCGGACACAATGCGCGGTCTTCGACGCAAGGGCACGCTCAGCTTCGAGGTGACCATCATCCGTGATGTTAGGGAGCGTGAGATCAAGATCTTCACTGACGCCGGTCGAGTGTGTCGACCGCTGTTTGTGGTCGAGAATGATCCAAAGTCACCCATCAACGGCAGCCTGGTCCTCCAGCGAGAGCATTGCCAGAGGTTGTCGGATGACCAGAACATTCTTGC-------------AGAGCTCACGGGCGTGTCAGAAGAAGAGCGAGAGCTGAAAATCTTCGGCTGGAAGGGCTTGATTGATAAGGGTGTTGTGGAGTACCTTGATGCCGAGGAAGAGGAGACTGCC------ATGATCATCATGACACCTGAAGACCTGGAAGAGCATAAGCTGATGCGACA---------AGGCGTGCCAATGGAGGACACAAG--------AGCTGATCCTCATCGGCGAATC
>Sultanimyces_vitiphyllus_MF951260_1_NA
AAATTTGAAATCTGGCGC-----AAGCCCGAGTTGTAATTTGTAGAGGATGCTTCTGGCCAGCGGCCGTTCTAAGTTCCTTGGAACGGGACGTCATAGAGGGTGAGAACCCCGTATGTGACCGG--CGCGCAG-CCTTTACGTAGCTCCTTCGACGAGTCGAGTTGTTTGGGAATGCAGCTCTAAATGGGAGGTAAATTTCT-TCTAAAGCTAAATACCGGCCAGAGACCGATAGCGCACAAGTAGAGTGATCGAAAGATGAAAAGCACTTTGGAAAGAGAGTTAAAAAGCACGTGAAATTGTTGAAAGGGAAGCGCTTGCAACCAGACTTTGTAGCAA-TGTTCCGCCGGTCTCC---TGACCGGTCTACTCATTGC--CACGAGGCCAACATCGTCTGGGCCCGCTGGATAAGA-CCTCAGGAATGTAGCTTCCCTC----GGGAAGTGTTATAGCCCGTGGTG--ATGCAGCGCGGCTCGGGCGAGGTCCGCGCTAC-GGCAAGGATGTTGGCGTAATGGTTGCCAGCGGCCCGTCTTGAAACACGGACCAAGGAGTCTAACATCTATGCGAGTGTTCGGGTGTCAAACCCCTACGCGTAATGAAAGTGAACGGAGGTGGGAG--GC--GT--AA--GCTGCACCATCGACCGATCCTGATGTCCTCGGATGGATTTGAGTAAGAGCATAGCTGTT-GGGACCCGAAAGATGGTGAACTATGCCTGAATAGGGTGAAGCCAGAGGAAACTCTG-GATT-ACCGA-------------GTGAGGG----------------------------------------------------------------------------------------------------CG---CAT-G---------------------CCCGACCTCC---------------------------------------------GACCC----T-TTGTGAACC---AACC-CCGTTGCTT-CGGGGGCGA--------------CCC-----CGCC-GTCTC------GGCGA-CG-----GCGCCCCCGGAGGTC----AT-C------AAACACCGCATCT------GTGCGTCGGAGTCT-----T--GTA-----GTAAATTC-AAAC---AAAACTTTCAACAACGGATCTCTTGGCTCTGGCATCGATGAAGAACGCAGCGAAATGCGATAAGTAATGTGAATTGCAGAATTCAGTGAATCATCGAATCTTTGAACGCACATTGCGCCCCGTGGCATTCCGCGGGGCATGCCTGTTCGAGCGTCAT-TT-CAC-CACTCAAGC-----------------CTCGCTTGGCATTGGGCGT-CGCGGT---------------TCCGCGTGCCTTAAAGT-CT---CCGGCT------------------GAGC-CGT-CCGT-CTCTA----AGCGTTG-----TGGCAGCTATT------------TCGCT----CAAGAG--TC-CGGGCGC-GC-G--TTGGCCGTTAAATCCTTCT------------C-AAGGTTGACAGAAGAAGGCCGCAAGTGCGAAGGCAGGCGTCAGTCAGGTGCTGAACAGATACACGTACGCTT-------CGACACTCAGTCACTTGCGGAGAACCAACACCCCCATTGGCCGTGATGGCAAGATCGCGAAGCCTCGACAACTTCATAACACGCACTGGGGTCTAGTTTGTCCGGCGGAAACGCCAGAAGGTCAAGCTTGCGGTCTGGTGAAGAACTTGTCTTTGATGTGTTATGTCACCGTTGGTACGCCTGCAGAGCCATTGATCGACTTTATGCGGCAACGTGGCATGGACCTGCTCGAGGAGTATGATCCTGTCCTGAACCCAAAGTCGACCAAGGTCTTCCTCAATGGTACCTGGGTTGGTGTCCACAAGAACGCAGGACAGCTCACTGATATGATGCGCACTCTGCGACGGAAGGGCGTTCTCAGCTTTGAGGTGACCATCATCCGGGATGTGAGAGAACGCGAGATCAAGATCTTCACGGACGCGGGCCGAGTGTGCCGACCGTTGTTCGTCGTCGAGACCGATCCGAAATCACCCAACAACGGCAACCTCGTCCTACAGCGCGAGCACTGCCAGAAACTAGCGGACGATCAGAATATTCTTGC-------------CGAACTCGCGGGCGTTAGTGAAGAAGAGCGAGAGAACACGATTTTTGGCTGGAAGGGCCTAGTCGACAAAGGTGTCGTCGAGTACTTGGATGCCGAAGAAGAGGAAACCGCC------ATGATTATCATGACTCCAGAGGACCTTGAAGAGCACAAGCTGATGCGACA---------AGGCGTGCCAATGGAGGATACGAG--------AGCTGACCCTCATCGGCGCATC
>Trochophora_simplex_GU253880_1_CBS_124744
----------------------------------------------------------GCAGCGGCCGTTCTAAGTTCCTTGGAACAGGACGTCATAGAGGGTGAGAATCCCGTATGTGACCGG--CACGCAC-CTTCGACGTAGCTCCTTCGACGAGTCGAGTTGTTTGGGAATGCAGCTCTAAATGGGAGGTAAATTTCT-TCTAAAGCTAAATACCGGCTGGAGACCGATAGCGCACAAGTAGAGTGATCGAAAGATGAAAAGCACTTTGGAAAGAGAGTTAAAAAGCACGTGAAATTGTTGAAAGGGAAGCGCCTGCAACCAGACTTCGGGGCAG-TGTTCCGCCGGTCTTC---TGACCGGTCTATTCGCTGT--CGCGAGGCCATCATCGTCTGGGGCCGCCGGATAAGA-CTGGAGGAATGTAGCTCCCCTC----GGGGAGCGTTATAGCTTCCGGTG--ATGCGGCGCGTCTCGGGCGAGGTCCGCGCTTC-GGCAAGGATGATGGCGTAATGGTTGTCGGCGGCCCGTCTTGAAACACGGACCAAGGAGTCTAACATCTATGCGAGTGTTCGGGTGTCAAACCCCTACGCGTAATGAAAGTGAACGGAGGTGGGAA--CT--TT-----TTGTGCACCATCGACCGATCCTGATGTCCTCGGATGGATTTGAGTAAGAGCATAGCTGTT-GGGACCCGAAAGATGGTGAACTATGCCTGAATAGGGTGAAGCCAGAGGAAACTCTG-GATT-ACTGA-------------GTGAGGG----------------------------------------------------------------------------------------------------CTT-C-GG-----------------------TCCGACCTCC---------------------------------------------AACCC----T-TTGTGAACT---CGTC-TTGTTGCTT-CGGGGGCGA--------------CCC-----TGCC-GCTTC------CGCGG-CGC---GGCGCCCCCGGAGGCC----AT-C------AAACACTGCATCA------TTGCGTCGGAGTC---------ACA-----GTAAA-TT-AAAC---AAAACTTTCAACAACGGATCTCTTGGTTCCAGCATCGATGAAGAACGCAGCGAAATGCGATAAGTAATGTGAATTGCAGAATTCAGTGAATCATCGAATCTTTGAACGCACATTGCGCCCTCTGGTATTCCGGGGGGCATGCCTGTTCGAGCGTCAT-TT-CAC-CACTCCAGC-----------------CTGGCTGGGTATTGGGCGT-CGCGGC---------------TCCGCGCGCCTCAAAGT-CT--TCCGGCT------------------GAGC-TGT-CCGT-CTCTA----AGCGTTG-----TGGCAA--CT-----------ATTCGCT----TCGGAG--GT-CGGGCGG--C-T--ACGGCCGTTAAATCTTT-C-----------AC-CAGG-TGACAGAAGAAAGCGTCTTCTTCGAAAGCTGGTGTCAGTCAAGTGCTGAATCGCTACACGTATGCAT-------CGACGCTGAGCCACTTGCGGAGAACAAACACTCCTATCGGACGAGATGGCAAGATTGCGAAGCCGAGACAGTTGCACAATACTCATTGGGGTCTCGTGTGCCCCGCAGAGACGCCTGAAGGCCAAGCTTGCGGTCTGGTGAAGAATCTCTCGCTGATGTGCTATGTCACTGTTGGAACGCCTGGATTCCCCTTGATTGACTTCATGCGTCAACGTGGAATGGACCTTCTCGAAGAATACGACCCAGTCATGAATCCGAGAGCGACTAAGGTCTTCCTAAACGGTACTTGGGTTGGTGTTCACCGCAATGCTGGCCACCTTACCGATACGCTTAGAACTTTGCGGAGGAAGGGTCTGCTCAGTTTCGAGGTGACCATCATTCGCGACGTGCGTGAGCGCGAAATCAGAGTATTTACAGATGCTGGTCGTGTCTGCAGGCCATTGTTCGTTGTCGACAACGCGCCGGGGTCTGAGAACCGTGGCAGCCTTGTGCTCAACCGGGACCACATTCAAAAGCTCAGCGATGACGTGGACACTCTCAA-------------AGATCTGGAAGGCGTTAGCGAAGAAGAGAGAGAGAAGGCGACCTTTGGTTGGAAGGGGCTCGTTGACGCCGGGGTTGTCGAATACCTCGACGCCGAAGAAGAGGAGACCGCA------ATGATCATTATGACACCAGACGATCTTGAGGAACACAAGAACATGCGCGC---------AGGCATTCCTTGGGAACAGGCCAA--------GGACGATCCTCACCGTCGCATC
>Uwemyces_elaeidis_KX228356_1_CPUwZC_01
AAATTTGAAATCTGGCGC-----GAGCCCGAGTTGTAATTTGTAGAGGATGCTTCGGGGCAGCGGCCGGTCTAAGTTCCTTGGAACAGGACGTCGCAGAGGGTGAGAATCCCGTATGTGACCGG--CTCGCAC-CCCCCACGTAGCTCCTTCGACGAGTCGAGTTGTTTGGGAATGCAGCTCTAAATGGGAGGTAAATTTCT-TCTAAAGCTAAATACCGGCCAGAGACCGATAGCGCACAAGTAGAGTGATCGAAAGATGAAAAGCACTTTGGAAAGAGAGTTAAAAAGCACGTGAAATTGTTGAAAGGGAAGCGCCTACAACCAGACTTCGCGGCGG-AGTTCCGCCGGTCTTTTGATGACCGGTCCACTCTCCGT--CGTGAGGCCATCATCGTCTGGGGCCGCCGGATAAGA-CCGGAGGAATGTAGCACCCCTC----GGGGTGTGTTATAGCCTCCGGTG--ATGCGGCGCGCCTCGGGCGAGGTCCGCGCTTC-GGCAAGGATGATGGCGTAATGGTTGTCGGCGGCCCGTCTTGAAACACGGACCAAGGAGTCTAACATCTATGCGAGTGTTCGGGTGTCAAACCCCTACGCGTAATGAAAGTGAACGGAGGTGGGAA--CC--AC------GGTGCACCATCGACCGATCCTGATGTCCTYGGATGGATTTGAGTAAGAGCATAGCTGTT-GGGACCCGAAAGATGGTGAACTATGCCTGAATAGGGTGAAGCCAGAGGAAACTCTG-G----------------------------------------------------------------------------------------------------------------------------------------------------------------------------------------------------------------------------------------------------------------------------------------------------------------------------------------------------------------------------------------------------------------------------------------------------------------------------------------------------------------------------------------------------------------------------------------------------------------------------------------------------------------------------------------------------------------------------------------------------------------------------------------------------------------------------------------------------AGAAGAAGGCATCGTCGTCGAAAGCAGGTGTCAGTCAAGTGCTGAATCGCTATACATATGCTT-------CAACGCTCAGTCATTTGCGGAGAACAAACACTCCTATCGGGAGGGATGGCAAGATCGCCAAGCCTCGACAATTACACAATACGCACTGGGGACTTGTATGCCCTGCAGAAACACCAGAAGGACAAGCTTGTGGCCTCGTCAAGAATTTGTCTCTGATGTGCTACGTCACAGTCGGGACTCCTGGGTTTCCGCTGATTGACTTCATGCGACAGCGAGGCATGGATATGCTTGAAGAGTACGATCCAGTCATGAATCCTCGAGCAACGAAAGTCTTCTTGAACGGGACTTGGGTTGGTGTACATCGCAATGCGGGCCACCTGGCTGAGACACTACGCATGCTGCGAAGAAAGGGTCTTCTTTCCTTCGAGGTCACAATCATTCGAGATGTAAGAGAACGTGAGATTCGGGTGTTTACAGACGCCGGTCGTGTCTGCCGGCCACTGTTCGTCGTCGA-------------------------------------------------------------------------------------------------------------------------------------------------------------------------------------------------------------------------------------------------------------------------------------------------------------------------------------------
>Verrucocladosporium_carpobroti_MW175393_1_CPC_38635
AAATTTGAAATCTGGCGTCTACGGCGTCCGAGTTGTAATTTGTAGAGGATGCTTCTGGGTAGCCACCGGTCTAAGTTCCTTGGAACAGGACGTCATAGAGGGTGAGAATCCCGTATGCGACCGG-AAAGGCAC-CCTCCACGTAGCTCCTTCGACGAGTCGAGTTGTTTGGGAATGCAGCTCTAAATGGGAGGTAAATTTCT-TCTAAAGCTAAATACCGGCCAGAGACCGATAGCGCACAAGTAGAGTGATCGAAAGATGAAAAGCACTTTGGAAAGAGAGTTAAAAAGCACGTGAAATTGTTGAAAGGGAAGCGCTTGCAACCAGACTTGCTCGCGG-TGTTCAGCCGGTCTTC---TGACCGGTCTACTCGCCGCG-TTGCAGGCCAGCATCGTCTGGGGCCGCCGGATAAGA-CTTTGGGAATGTAGCTCCTTC------GGGAGTGTTATAGCCCATCGTG--ATGCGGCGCGCCCCGGGCGAGGTCCGCGCTTC-GGCTAGGATGCTGGCGTAATGGTCGTAAGCGGCCCGTCTTGAAACACGGACCAAGGAGTCTAGCATCTATGCGAGTGTTCGGGTGTAAAACCCCTACGCGTAATGAAAGTGAACGGAGGTGGGAA--CT--TT---T--TGTGCACCATCGACCGATCCTGATGTCTTCGGATGGATTTGAGTAAGAGCATAGCTGTT-GGGACCCGAAAGATGGTGAACTATGCCTGAATAGGGTGAAGCCAGAGGAAACTCTG-GATT-AAACG-------------ACGAAGTGC-GTAGCTAGACGCCCGGCCGCT--------------CCTGCGGCCGATCGCGCGCTA--------GCTGCCAGGCCTTCACCG----GAGCGCGCCCCTGC-GGGG-GT--------------------AGCGGCCGG---CGTTGGTC----------------------GGATCTTCATCAAAACCC----T-TTGTTG-TC---CGACTCTGTTGCCT-CGGGGGCGA--------------CCC-----TGCC-CTTTG---CTGGGCT--CG---GGGGACCCCCGGTGGACATT-AATCA-----AACTCTTGCGTATC---TTTGTCGTCTGAGTGATTT-------------TATAAATC-AAAT--TAAAACTTTCAACAACGGATCTCTTGGTTCTGGCATCGATGAAGAACGCAGCGAAATGCGATAAGTAATGTGAATTGCAGAATTCAGTGAATCATCGAATCTTTGAACGCACATTGCGCCCCTTGGTATTCCGGGGGGCATGCCTGTTCGAGCGTCAT-TT-CAC-CACTCAAGC-----------------CTCGCTTGGTATTGGGCGA-CGCGGTCC-------------GCCGCGCGCCCCAAATC----GACCGGCT------------------GGGT-CGA-CCGTCCCCTC----AGCGTTG-----TGGAAACT-------------ATTCGCA----GAAGGGTGTTTCGGTCGG--T----CACGCCGTAAAACAAAACCTCA------TTTCTAAGGTTGAC---------------------------------------------------------------------------------------------------------------------------------------------------------------------------------------------------------------------------------------------------------------------------------------------------------------------------------------------------------------------------------------------------------------------------------------------------------------------------------------------------------------------------------------------------------------------------------------------------------------------------------------------------------------------------------------------------------------------------------------------------------------------------------------------------------------------------------------------------------------------------------------
>Virosphaerella_pseudomarksii_KF902127_1_CBS_123241
AAATTTGAAATCTGGCGC-----AAGCCCGAGTTGTAATTTGTAGAGGATGCTTCTGGGCAGCGGCCGTTCTAAGTTCCTTGGAACAGGACGTCATAGAGGGTGAGAATCCCGTATGTGACCGG--CGCGCAC-CCTCCACGTAGCTCCTTCGACGAGTCGAGTTGTTTGGGAATGCAGCTCTAAATGGGAGGTAAATTTCT-TCTAAAGCTAAATACCGGCCAGAGACCGATAGCGCACAAGTAGAGTGATCGAAAGATGAAAAGCACTTTGGAAAGAGAGTTAAAAAGCACGTGAAATTGTTGAAAGGGAAGCGCTTGCAACCAGACTCCGCGGCGG-TGTTCCGCCGGTCTTC---TGACCGGTCTACTCGCCGC--CGTGGGGCCAACATCGTCTCGGGCCGCCGGATAAGA-CCGTGAGAATGTGGCTCCCTC------GGGAGTGTTATAGCTCGCGGTG--ATGCGGCGTGCCTGGGGCGAGGTCCGCGCTTC-GGCAAGGATGTTGGCGTAATGGTTGCCAGCGGCCCGTCTTGAAACACGGACCAAGGAGTCTAACATCTATGCGAGTGTTCGGGTGTCAAACCCCTACGCGTAATGAAAGTGAACGGAGGTGGGAG--CT--TC------GGCGCACCATCGACCGATCCTGATGTCCTCGGATGGATTTGAGTAAGAGCATAGCTGTT-GGGACCCGAAAGATGGTGAACTATGCCTGAATAGGGTGAAGCCAGAGGAAACTCTG-GATT-ACCGA-------------GTGAGGG----------------------------------------------------------------------------------------------------CCTCTCCG-G---------------------CCCGACCTCC---------------------------------------------AACCC----T-TTGTGAACC---A-GTCTTGTTGCTT-CGGGGGCGA--------------CCC-----TGCC-GTTCG------CGGTT-GC---CGGCGCCCCCGGAGGAT----ACGT-------AACACTGCATCA------TTGCGTCGGAGTCTAGATTT--TGT-----AA-ATCAT-AAAC---AAAACTTTCAACAACGGATCTCTTGGTTCTGGCATCGATGAAGAACGCAGCGAAATGCGATAAGTAATGTGAATTGCAGAATTCAGTGAATCATCGAATCTTTGAACGCACATTGCGCCCCGTGGTATTCCGCGGGGCATGCCTGTTCGAGCGTCAT-TT-CAC-CACTCGAGT-----------------CTGACTCGGTATTGGGCGT-CGCG-------------CACTGCCGCGCGCCTCAAAGT-CT---CCGGCT------------------GGGCGGAT-CCGT-CCCCG----AGCGTTG-----TGGCATTACACT---------TCTCGCT----AGGGAGT-CG-CGGGTTG--G-CTTGCGGCCGTTAAACACACCC----------ATCAAAGGTTGACAGAAGAAGGCTGCCAGTTCGAAGGCCGGTGTTAGTCAAGTGCTGAACCGATACACATACGCGT-------CCACGCTCAGTCATTTGCGGCGAACGAATACTCCTATCGGTCGTGATGGCAAGATCGCGAAACCAAGACAGCTTCACAACACCCATTGGGGTCTTGTCTGCCCGGCCGAGACGCCAGAAGGACAAGCTTGTGGTCTGGTGAAAAACTTGTCGCTCATGTGCTATGTTACTGTCGGAACGCCTTCAGAACCCATCACTACCTTCATGCGCCAGCGTGGTATGGAAATGCTCGAAGAATACGACCCCGTCATGAATCCGAAGGCCACCAAGGTCTTCGTCAACGGAACTTGGGTTGGTGTACACCGCAATGCTGGACAACTGACTGACTCTCTCCGCGCTATCCGAAGAAAAAACATCATCAGCTTCGAAGTCACAATCATCCGTGATGTGCGTGAGCGAGAGGTCAAGATCTTCACCGATGCTGGCCGTGTGTGTCGACCCCTCTTCGTGGTCAACACGGACCCACGCTCTCCCGAGTGCGGCGACTTAGTCTTCAAGCAGGAGCATGTCACCAAGTTGCAGGAGGATGAGGAAAAGAAGTT-------------GTACACTGAGGGTATGAGTGAAGAAGAGCGAAGCAAGGAGCTCTTTGGCTGGAGCGGGCTCGTCAGAGAAGGCGTGGTAGAATACCTCGATGCCGAAGAAGAAGAGACGGCC------ATGATCATTATGACCCCAGAGGATCTCGACGAGCACAAGAAGATGCGACA---------AGGCAAGGCGATACCAGATGGAAC--------AGGGGATCCCCATCGACGAATC
>Xenomycosphaerella_elongata_JF700942_1_CBS_120735
AAATTTGAAATCTGGCGC-----AAGCCCGAGTTGTAATTTGTAGAGGATGCTTCTGGGCAGCGGCCTGTCTAAGTTCCTTGGAACAGGACGTCATAGAGGGTGAGAATCCCGTATGTGACCGG--CGCGCAC-CCTCCACGTAGCTCCTTCGACGAGTCGAGTTGTTTGGGAATGCAGCTCTAAATGGGAGGTAAATTTCT-TCTAAAGCTAAATACCGGCCAGAGACCGATAGCGCACAAGTAGAGTGATCGAAAGATGAAAAGCACTTTGGAAAGAGAGTTAAAAAGCACGTGAAATTGTTGAAAGGGAAGCGCTCACAACCAGACTTCGCGGCGG-TGTTCCGCCGGTCTTT---TGACCGGTCCACTCGCCGC--CGCGAGGCCAACATCATCTGGGGCCGCCGGATAAGA-CCGTGGGAATGTAGCTCCCCTC----GGGGAGTGTTATAGCTCACGGTG--ATGCGGCGAGCCTCGGGTGAGGTCCGCACTTC-GGTAAGGATGTTGGCGTAATGGTTGTCAGCGGCCCGTCTTGAAACACGGACCAAGGAGTCTAACATCTATGCGAGTGTTCGGGTGTCAAACCCCTACGCGTAATGAAAGTGAACGGAGGTGGGAA--CG--CA------AGTGCACCATCGACCGATCCTGATGTCCTCGGATGGATTTGAGTAAGAGCATAGCTGTT-GGGACCCGAAAGATGGTGAACTATGCCTGAATAGGGTGAAGCCAGAGGAAACTCTG-GATT-ACTGA-------------GTGAGGG----------------------------------------------------------------------------------------------------TTC---AC-G---------------------CCCGACCTCC---------------------------------------------AACCC----C-ATGTGAATT---C--GACTGTTGCTT-CGGGGGCGA--------------CCC-----TGCC-GT-TC------GACGG-CG----AGCGCTCCCGGGGATC----ATT-------AAACTCTGCATCA------TTGCGTCGGAGTA------T--CAA-----TCAAAATT-GAAC---AAAACTTTCAACAACGGATCTCTTGGTTCTGGCATCGATGAAGAACGCAGCGAAATGCGATAAGTAATGTGAATTGCAGAATTCAGTGAATCATCGAATCTTTGAACGCACATTGCGCCCCGTGGTATTCCGCGGGGCATGCCTGTTCGAGCGTCAT-TT-CAC-CACTCAAGC-----------------CTGGCTTGGTATTGGGCGC-CGCGTCTC-------------GACGCGCGCCTCAAAGT-CT--CCCGGCT------------------GAGC-CGC-CCGT-CTCCC----AGCGTTG-----TAATATA---T----------GATCGCT----TCGGAG--TG-CGGGTGG--C-C--GCGGCCGTTAAACTCTTTA-----------TCAAAGGTTGACAGAAGAAAGCCGCTAGCTCCAAAGCAGGAGTCAGTCAGGTTTTGAATAGATATACATACGCTT-------CTACGCTGAGCCATTTGCGGCGTACAAACACGCCCATTGGACGAGACGGCAAGATCGCCAAGCCAAGACAACTTCACAACACGCATTGGGGTCTCGTTTGCCCGGCAGAAACGCCAGAAGGACAAGCCTGCGGTTTGGTGAAGAATCTCTCGCTGATGTGCTATGTCACGGTTGGTACGCCAGCAACACCTCTGATTGATTTCATGAGGTCACGAGGCATGGATTTTCTAGAAGAGTATGATCCACTCATAAACCCGAGAGTAACCAAAGTCTTTCTCAACGGTACTTGGGTCGGCGTTCATCGAAATGCTACTCAATTGACTACGGCTTTGCGGGCAATCCGCCGAAAGGGTGTTGTTAGCTTCGAGGTCACTATCATCCGGGACGTACGAGAGCGCGAAATCCGTATCTTCACTGATGCTGGACGTGTGTGTCGTCCACTTTTTGTCGTTGATGATGACCCGAAATCTGCAGAGGTTGGACAACTGGTATTGAAGCGAGATCACATCGTAAAGCTCCAACAGGACCAGGAGATTTTAAG-------------TCGACTCGAAGGGTTGAGCGAGGAGGACCGCCAGGAGCGCATCTTCGGTTGGAAAGGTCTGGTCGATGCTGGTGTCGTAGAATACCTCGACGCAGAAGAAGAGGAGACTGCC------ATGATCATCATGACGCCTGAGCAAATGGAAGAGCACCGTGCCATGCGAAA---------CGGTGTATCATATGATGATTCCAA--------GGACGATCCTCACCGCCGCATC
>Xenosonderhenia_eucalypti_KP004485_1_NA
AAATTTGAAATCTGGCGC-----AAGCCCGAGTTGTAATTTGTAGAGGATGCTTCTGGGCAGCGGCCGTTCTAAGTTCCTTGGAACAGGACGTCATAGAGGGTGAGAATCCCGTATGTGACCGG--CGCGCAC-CCTCCACGTAGCTCCTTCGACGAGTCGAGTTGTTTGGGAATGCAGCTCTAAATGGGAGGTAAATTTCT-TCTAAAGCTAAATACCGGCCAGAGACCGATAGCGCACAAGTAGAGTGATCGAAAGATGAAAAGCACTTTGGAAAGAGAGTTAAAAAGCACGTGAAATTGTTGAAAGGGAAGCGCTCACAACCAGACTTCGCAGCGG-TGTTCCGCCGGTCTTC---TGACCGGTCCACTCGCCGC--CGCGAGGCCAACATCATCTGGGGCCGCCGGATAAGA-CCGCAGGAATGTGGCTCCCCTC----GGGGAGTGTTATAGCCTGCGGTG--ATGCGGCGAGTCCCGGGTGAGGTCCGCACTTC-GGTAAGGATGTTGGCGTAATGGTTGTCAGCGGCCCGTCTTGAAACACGGACCAAGGAGTCTAACATCTATGCGAGTGTTCGGGTGTCAAACCCCTACGCGTAATGAAAGTGAACGGAGGTGGGAA--CG--CA------AGTGCACCATCGACCGATCCTGATGTCCTCGGATGGATTTGAGTAAGAGCATAGCTGTT-GGGACCCGAAAGATGGTGAACTATGCCTGAATAGGGTGAAGCCAGAGGAAACTCTG-GATT-ACCGA-------------GTGAGGG----------------------------------------------------------------------------------------------------CTC---AC-G---------------------CCCGACCTCC---------------------------------------------AACCC----C-ATGTGAATC---TCAAACTGTTGCTT-CGGGGGCGA--------------CCC-----TGCC-GTCTC------CACGG-CG----AGCGCCCCCGGAGGCC----ATC-------AAACTCTGCATCC------TTGCGTCGGAGTA------T--CAA-----TC-AAATT-GAAC---AAAACTTTCAACAACGGATCTCTTGGTTCTGGCATCGATGAAGAACGCAGCGAAATGCGATAAGTAATGTGAATTGCAGAATTCAGTGAATCATCGAATCTTTGAACGCACATTGCGCCCCGTGGTATTCCGCGGGGCATGCCTGTTCGAGCGTCAT-TT-CAC-CACTCAAGC-----------------CTCGCTTGGTATTGGGCGC-CGCGTCTC-------------GACGCGCGCCTTAAAGT-CT--CCCGGCT------------------GAGC-CGT-CCGT-CTCCC----AGCGTTG-----TGACACA---T----------TATCGCT----CCGGAG--CG-CGGGTGG--C-C--GCGGCCGTTAAATACCCCA-----------TCAAAGGTTGACAGAAAAAAGCCGCAAGCGCAAAAGCTGGTGTCAGTCAAGTACTGAACAGATACACCTATGCCT-------CGACACTGAGTCATTTGCGGCGAACAAACACTCCTATCGGCCGCGATGGTAAGATTGCAAAACCGAGACAATTGCACAACACTCATTGGGGTCTCGTCTGTCCGGCAGAAACGCCCGAAGGACAGGCTTGCGGACTGGTGAAGAATTTGTCGCTGATGTGCTACGTGACCGTTGGAACCCCTGGCGAGCCTATCGTCGACTTCATGCGACAACGCGGAATGGATCTCCTCGAAGAGCACGACCCAAACCAGGTCAAGGATGCGACGAAGGTGTTCTTGAACGGTACTTGGGTGGGTGTACACAAGAGTGCAGGGCAGCTCACGGAGACTTTGCGACAACTACGACGAAAGGGTCTGCTGAGTTTCGAAGTCACTATTATTCGGGACGTTCGTGAGCGCGAGATTCGAGTCTTCACGGATGCTGGACGGGTCTGTCGGCCATTGTTTGTGGTGGAAAACAACCCCAAGGCGCAGGAGCCAGGCAGTCTGGTCTTGAAGCAAGAGCACATCGAGAGACTCCATCAAGATCAAGAAATTCTCGC-------------CTCGCTGGAAGGTGTCAGCGAGCAAGATCGCGATCAGCAAATTTTCGGTTGGAAGGGTCTCGTCAACAACGGCGTTGTGGAGTACCTCGACGCCGAGGAAGAAGAAGTCGCC------ATGATTATTATGACACCCGAGGATCTCGAGGAGCACAGAGCCCTCCGCAA---------GGGCATGACGGTCGACGAGCCGAA--------GCTGGACCCTCACCGTCGCATC
>Xenosonderhenioides_indonesiana_MF951261_1_NA
AAATTTGAAATCTGGCGC-----AAGCCCGAATTGTAATTTGTAGAGGATGCTTCTGGCCAGCGGCCGTTCTAAGTTCCTTGGAACAGGACGTCATAGAGGGTGAGAATCCCGTATGTGACCGG--CGCGCAG-CCTCCACGTAGCTCCTTCGACGAGTCGAGTTGTTTGGGAATGCAGCTCTAAATGGGAGGTAAATTTCT-TCTAAAGCTAAATACCGGCCAGAGACCGATAGCGCACAAGTAGAGTGATCGAAAGATGAAAAGCACTTTGGAAAGAGAGTTAAAAAGCACGTGAAATTGTTGAAAGGGAAGCGCCTACAACCAGACTTCGTGGTGG-TGTTCGGCCGGTCTTC---TGACCGGTTTACTCTCCAC--TACGAGGCCAACATCATCTGGGACCGCTGGATAAGA-CCTCAGGAATGTAGCTTGCTTC----GGGAAGTGTTATAGCCTGTGGTG--ATGCAGCGAGTCTCGGGTGAGGTCCGCACTTC-GGTAAGGATGTTGGCGTAATGGTTGTCGGCGGCCCGTCTTGAAACACGGACCAAGGAGTCTAACATCTATGCGAGTGTTCGGGTGTCAAACCCCTACGCGTAATGAAAGTGAACGGAGGTGGGAAC------G--CA--AGTGCACCATCGACCGATCCTGATGTCCTCGGATGGATTTGAGTAAGAGCATAGCTGTT-GGGACCCGAAAGATGGTGAACTATGCCTGAATAGGGTGAAGCCAGAGGAAACTCTG-GATT-ACTGA-------------GTGAGGG----------------------------------------------------------------------------------------------------CTC---AC-G---------------------CCCGACCTCC---------------------------------------------AACCC----C-ATGTGAACC---GC-AACTGTTGCTT-CGGGGGCGA--------------CCC-----TGCC-GTTTC------GACGG-CG----AGCGCCCCCGGAGACC----ATC-------AAACTCTGCATCT------TTGCGTCTGAGTC------T--TAA-----AC-AAATT-AAAC---AAAACTTTCAACAACGGATCTCTTGGTTCTGGCATCGATGAAGAACGCAGCGAAATGCGATAAGTAATGTGAATTGCAGAATTCAGTGAATCATCGAATCTTTGAACGCACATTGCGCCCCGTGGTATTCCGCGGGGCATGCCTGTTCGAGCGTCAT-TT-CAC-CACTCAAGC-----------------CTGGCTTGGTATTGGACGC-CGCGTTTC-------------GACGCGCGTCTTAAAGT-CT--CCCGGCT------------------GAGC-CAT-CTGT-CTCCC----AGCGTTG-----TGACACAATTC----------TATCGCT----ATGGAG--TA-TGGATGG--C-C--GCGGCCGTTAAACTTCTTT------------CAAAGGTTGAC---------------------------------------------------ATACATACGCAT-------CAACATTAAGTCATTTGCGGCGAACGAACACGCCTATCGGACGTGATGGAAAGATTGCCAAGCCAAGACAGCTTCACAACACCCATTGGGGTCTCGTTTGTCCGGCAGAAACGCCAGAAGGACAGGCTTGCGGCTTGGTGAAGAATCTTTCACTAATGTGTTATGTTACTGTCGGCACTCCAGCGACCCCACTGATCGACTTTATGCGATCTCGAGGCATGGACTATCTGGAAGAATATGATCCGGTGATGAACCCCAGAGCGACCAAAGTTTTCCTCAACGGCACATGGGTTGGTGTGCACAGAAACGCAACCCAACTCACTACTGCTCTGCGCGCCATCCGTCGGAAGGGTGTAGTGAGCTTCGAGGTGACAATCATTCGGGACGTGCGAGAACGTGAAGTCCGTATCTTCACAGATGCCGGCCGTGTATGCCGACCGCTCTTCGTGGTCGAGGATGATCAGAAATCACCGGACTTGGGACAATTAGTACTAAAGCGAGATCACATTCTGAAGCTACAACAGGACCAGGAAAGTCTCGG-------------TATGCTGGAGGGTCTCAGCGAAGAAGAGCGTCAAGAGCGGATCTTCGGGTGGAAAGGCCTCGTCGATGCCGGTGTTGTGGAGTATCTTGACGCGGAAGAGGAAGAGACTGCT------ATGATCGTTATGACACCTGAGGATCTGGAAGAGCATCGAGCCATGCGCAA---------TGGCCAGCTGTACGACGATCCAAA--------AGATGACCCGCATCGCAGAATC
>Zasmidium_cellare_EU041878_1_CBS_146_36__ATCC_36951__IFO_4862__IMI_044943__LCP_52_402__LSHB_BB274__MUCL_10089
AAATTTGAAACCTGGCGCTC---GCGTCCGGATTGTAATTTGCAGAGGATGCTTCTGGGCAGCGGCCGGTCTAAGTTCCTTGGAACAGGACGTCATAGAGGGTGAGAATCCCGTATGCGACCGG--CGCGCAC-CCTCCACGTAGCTCCTTCGACGAGTCGAGTTGTTTGGGAATGCAGCTCTAAATGGGAGGTAAATTTCT-TCTAAAGCTAAATATTGGCCCGAGACCGATAGCGCACAAGTAGAGTGATCGAAAGATGAAAAGCACTTTGGAAAGAGAGTTAAAAAGCACGTGAAATTGTTGAAAGGGAAGCGCTTCCCACCAGACTCCGCGGCGG-TGTTCCGCCGGCCTTT---TGGCCGGTCCACTCGCCGC--CGCGGGGCCAGCATCGTCTGGGGCCGCCGGATAAGA-CCGTCAGAATGTAGCTC---------ATTGAGTGTTATAGCTGGCGGTG--ATGCGGCGCGCCCCGGGCGAGGTCCGCGCTTC-GGCAAGGATGCTGGCGTAATGGTGGGCAGCGGCCCGTCTTGAAACACGGACCAAGGAGTCTAACATCTATGCGAGTGTTCGGGTGTCAAACCCCTACGCGTAATGAAAGTGAACGGAGGTGGGAG--CT--TC------GGCGCACCATCGACCGATCCTGATGTCCTCGGATGGATTTGAGTAAGAGCATAGCTGTT-GGGACCCGAAAGATGGTGAACTATGCCTGAATAGGGTGAAGCCAGAGGAAACTCTG-GATT-ACTGA-------------GTGAGGGT---------------------------------------------------------------------------------------------------TCC------GG--------------------CCCGACCTCC---------------------------------------------AACCCTT--T-TTGTGAACC-----ACCTCGTTGCCT-CGGGGGCGA--------------CCC-----TGCC-GTGCTCTCGGGTGCGG-TG----GGGGCTCCCGGCGGCCC---CTTC------AAACCCTGCGTAAC---TGAGCCGTCGGAG--------T--TTA-----AACAAATC-AATC---AAAACTTTCAACAACGGATCTCTTGGTTCGGGCATCGATGAAGAACGCAGCGAAATGCGATAAGTAATGTGAATTGCAGAATTCAGTGAATCATCGAATCTTTGAACGCACATTGCGCCCCCTGGTATTCCGGGGGGCATGCCTGTCCGAGCGTCAT-TA-CGC-CAATCGAGC-----------------CTGGCTCGGTGTTGGGCGT-CGCGGGCT-------GCGCAGCCCGCGCGCCTTAAAGT-CT-CACCGGCT------------------GAGC-GAC-CCTC-CTCTA----AGCGTTG-----TGGAAACT-------------ATTCGCG----GCGAGGG----CGGGCGG--C----GCGGCCGTTAAACACCCCATCA-----------AAGGTTGAC--------------------------------------------------------------------------ACTCAGTCATTTACGGAGGACAAACACTCCCATCGGCCGTGACGGCAAGATTGCAAAACCCAGACAGCTTCACAACACCCACTGGGGTCTTGTGTGTCCGGCTGAAACGCCAGAAGGACAGGCTTGTGGTTTGGTGAAGAATTTGTCGCTCATGTGCTACGTCACGGTCGGTACGCCTGCTACACCTCTCATCGACTTCATGCGATCGCGTGGTCTGGACCTGCTCGAAGAGTACGATCCTGTCATGAACCCCAAAGCCACCAAGGTCTTCCTGAACGGTACTTGGGTTGGTGTCCACAAGAATGCTGGCCAGCTGACAGACATGCTTCGTGGACTGCGGAGAAAGGGCGTGCTCAGCTTCGAAGTCACAATCATTCGAGATGTGCGAGAGCGCGAGATCAGAGTCTTCACTGACGCTGGTCGTGTCTGTCGACCTCTCTTCGTCGTCGACAACAACCCGAACTCGCCAGACAACGGTAGCCTTGTCCTCAAACAGGAGCATATCTACAAGCTCCACCAGGACCAGGAAACTCTTGG-------------TCAGCTGGAGGGTGTCAGCGAAGAAGATCGCGAGAACGCCATCTTTGGCTGGAAAGGTCTCGTCGATGGCGGTGTCGTCGAGTACCTTGACGCCGAAGAAGAAGAGACCGCC------ATGATTATCATGACTCCTGAAGATCTTGAAGAGCATAGAAACATGCGACA---------AGGATACCCATACGGCGATGCGCA--------ACCCGACCCACACATGCGGATC
>Zymoseptoria_tritici_GU214436_1_CBS_115943
AAATTTGAAATCTGGCCCCC---CGGCCCGAGTTGTAATTTGTAGAGGATGCTTCTGGGTAGCGACCGGTCTAAGTTCCTTGGAACAGGACGTCATAGAGGGTGAGAATCCCGTATGCGACCGG--CCCGCGC-CCTCCACGTAGCTCCTTCGACGAGTCGAGTTGTTTGGGAATGCAGCTCTAAATGGGAGGTAAATTTCT-TCTAAAGCTAAATACCGGCCAGAGACCGATAGCGCACAAGTAGAGTGATCGAAAGATGAAAAGCACTTTGGAAAGAGAGTTAAAAAGCACGTGAAATTGTTGAAAGGGAAGCGCTTACAACCAGACTTTGGGGCGG-TGTTCCGCCGGTCTTC---TGACCGGTCTACTCTCCGT--CCCGAGGCCAACATCATCTGGGACCGCCGGACAAGA-CCTCAGGAATGTAGCTCCCCCTC--GGGGGAGTGTTATAGCCTGTGGTG--ATGCGGCGCGTCCCGGGTGAGGTCCGCGCTTC-GGCAAGGATGTTGGCGTAATGGTTGTCAGCGGCCCGTCTTGAAACACGGACCAAGGAGTCTAACATCTATGCGAGTGTTCGGGTGTCAAACCCCTACGCGGAATGAAAGTGAACGGAGGTGGGAAGGGG--CA--AC--CCTGCACCATCGACCGATCCTGATGTCCTCGGATGGATTTGAGTAAGAGCATAGCTGTT-GGGACCCGAAAGATGGTGAACTATGCCTGAATAGGGTGAAGCCAGAGGAAACTCTG-GATT-ACCGA-------------GCGAGGG----------------------------------------------------------------------------------------------------CCT-CCGG-G---------------------TCCGACCTCC---------------------------------------------AACCC----T-TTGTGAACA---CATC-CCGTTGCTT-CGGGGGCGA--------------CCC-----TGCC-----------------------GGGCGCCCCCGGAGGAC----CACCAA---AAAACACTGCATCT------CTGCGTCGGAGTTT-----A--CGA-----GTAAATCG-AAAC---AAAACTTTCAACAACGGATCTCTTGGTTCTGGCATCGATGAAGAACGCAGCGAAATGCGATAAGTAATGTGAATTGCAGAATTCAGTGAATCATCGAATCTTTGAACGCACATTGCGCCCCCTGGTATTCCGGGGGGCATGCCCGTTCGAGCGTCAT-TA-CAC-CACTCCAGC-----------------CTCGCTGGGTATTGGGCGT-CTTTTCGCGGGGGATCACTCCCCCGCGCGCCTCAAAGT-CT---CCGGCT------------------GAGC-GGTCTCGT-CTCCC----AGCGTTG-----TGGCATCACG-----------TCTCGCC----GCGGAGT-TCACGAGCCC--T-C--ACGGCCGTTAAATCACACCT-------------CAGGTTGACAAAAGAAGGCCGCAAGCGCAAAAGCTGGTGTGAGTCAAGTGCTGAACAGATACACCTACGCCT-------CGACCTTGAGTCATTTGCGGCGAACGAACACCCCCATCGGTCGTGACGGCAAGATTGCGAAGCCGAGACAACTGCACAACACTCACTGGGGTCTCGTCTGCCCGGCCGAAACGCCCGAAGGACAAGCTTGTGGTCTGGTAAAGAACTTGTCTCTGATGTGCTATGTAACCGTTGGAACGCCCGGCGAGCCTATCGTTGACTTCATGCGGCAACGTGGAATGGACCTTCTCGAGGAACACGATCCGAACCAGGTCAAGGATGCGACCAAGGTCTTCCTGAACGGTACCTGGGTGGGTGTACACAAAAGTGCCGGACAGCTCACAGAGACTTTACGGCAACTCCGACGAAAGGGTCTTCTCAGTTTCGAAGTCACCATCATTCGAGACGTGCGCGAGCGCGAAATTCGAGTCTTCACAGACGCTGGACGTGTCTGCCGGCCTCTTTTCGTGGTGGACAACAACCCCAAATCATTGGAGCCGGGCACTCTTATGCTGAAACAAGATCATGTTGAGAGACTTCACCAAGATCAAGAACTTCTCGC-------------CTCGCTTGAAGGCGTTAGTGAAGAAGATCGCGAGCAGCAGCTCTTCGGTTGGAAGGGTCTGGTCACCAGCGGAGTGGTCGAGTACCTTGACGCTGAGGAAGAAGAAGTCGCC------ATGATCATCATGACGCCTGAGGATCTTGAAGAGCACAGAGTCATGCGCAA---------TGGCATGGCCGTCGAGGAACTCAA--------GGTCGACCCGCATCGACGGATC
>isolate_150
AAATTTGAAATCTGGCGC-----AAGCCCGAGTTGTAATTTGTAGAGGATGCTTCTGGGCAGCGGCCGGTCTAAGTTCCTTGGAACAGGACGTCATAGAGGGTGAGAATCCCGTATGTGACCGG--TTGGCAC-CCTACACGTAGCTCCTTCGACGAGTCGAGTTGTTTGGGAATGCAGCTCTAAATGGGAGGTAAATTTCT-TCTAAAGCTAAATACCGGCCAGAGACCGATAGCGCACAAGTAGAGTGATCGAAAGATGAAAAGCACTTTGGAAAGAGAGTTAAAAAGCACGTGAAATTGTTGAAAGGGAAGCGCTTGCAACCAGACTTGTTGGCGG-TGTTCCGCCGGTCTTC---TGACCGGTCTACTCGCCGC--CTGCAGGCCAGCGTCGTCTGGGGCCGCCGGATAAAGGCTTCGGGAATGTAGCTCCTCC------GGGAGTGTTATAGCCCGTTGCACAATACGGTGCGCGCCGGGCGAGGTCCGCGCTTC-GGCAAGGACGCTGGCGTAATGGTTGTAAGCGGCCCGTCTTGAAACACGGACCAAGGAGTCGATCAATCGTGCGAGTGTTCGGGTGAAAAACCCTTGCGCGCAATGAAAGTGAACGGAGGCGAGAA--CC--GC--AA--GGTGCATCGTCGACCGATCCTGATGTCTTCGGATGGATTTGAGTAAGAGCATGGCTGAT-CGGACCCGAAAGATGGTGAACTATGCCTAAATAGAATGAAACCAGGGGAAACCCTG-G----------------------------------------------------------------------------------------------------------------------------------CT-CCGT-G---------------------CCCAACCTCC---------------------------------------------CAACCC---T-TTGTTAATG---AATACCTGTTGCCT-CGGGGGGCG-------------ACCCG----GACC-----------TCGCGC-CG---GGGGTCCCCCAGAGGTC----CATC------AAACACTGCGTCT------TTGCGTCGGAGTAT--------TGA-----AATCAATC-AATC---AAAACTTTCAACAACGGATCTCTTGGTTCTGGCATCGATGAAGAACGCAGCGAAATGCGATAAGTAATGTGAATTGCAGAATTCAGTGAATCATCGAATCTTTGAACGCACATTGCGCCCTTTGGCATTCCGAAGGGCATGCCCGTTCGAGCGTCAT-TA-CAC-CACTCAAGC-----------------CTGGCTTGGTATTGGGGCGGCGGGGAT--------------CCCCCGCGCCCCTAATT-CA---TCGGCT------------------GGAC-GGT-TCGA-ATCTC----AGCGTTG-----TGGTTTAATCA----------AATCGCT----GGCGAA--GA-CGACCGG------ACGCGCCGTAAAACTTCATTA-------------CAGGTG-------------------------GGCCGGCGTAATTCA-GTGCTG-ACCGCTATACCTACGCTT-------CTACGCTTTCACATCTGCGGCGAACGAACACACCAATTGGTCGAGATGGCAAGATTGCAAAACCCCGCCAGCTACACAATACGCACTGGGGTCTTGTGTGTCCCGCAGAAACCCCAGAAGGACAAGCATGTGGATTGGTGAAGAATCTGGCATTGATGTGCTTCGTCTCGGTGGGTACACCTGGCCAGCCCATCATAGAGTTTATGCGACAGCGAGGGATGGAGTTGCTGGAGGAATACGATCCGGTTGTCAACCCCGACGCTACCAAAGTCTTCGTTAATGGAACCTGGGTTGGTGTGCACCGGAACGCAGGCCAGCTCGCAGACAACGTCCGCGACATCAGGCGGAAGGGTTTCATCAGCTACGAAGTCACCATCATTCGTGACGTGCGCGAAAGAGAAATCAAGATCTTCACCGACGCAGGACGGGTGTGTCGACCGCTCTTCGTCGTGGACAACAGTCCTCGCGCGGCTAACCCCGGCTCGCTTGTCTTGCAGCGTGAGCATATCTACTCGCTCGCTCAGGATCGGGACAGAATCATCGGGCC-------TCAATCATCCGAGATCAGCGAAGAAGAAATGGAGACCAAAGTCTTTGGCTGGCACACTCTACTCAAAGAGGGTATTGTCGAGTATCTCGATGCCGAAGAGGAAGAGACAGCC------ATGATTATCATGACACCAGAAGACCTCGAGGAGCACACAACTCTACGCAAGACTCCTGCCGACACCGAATGGGTCGATGCTCG--------CGACGATCCCCACCG-CAGATA
>isolate_412
AAATTTGAAATCTGGCGTCTTCGGCGTCCGAGTTGTAATTTGTAGAGGATGCTTCTGGGCAGCCACCGGTCTAAGTTCCTTGGAACAGGACGTCATAGAGGGTGAGAATCCCGTATGCGACCGG-AAGGGCAC-CCTCCACGTAGCTCCTTCGACGAGTCGAGTTGTTTGGGAATGCAGCTCTAAATGGGAGGTAAATTTCT-TCTAAAGCTAAATACTGGCCAGAGACCGATAGCGCACAAGTAGAGTGATCGAAAGATGAAAAGCACTTTGGAAAGAGAGTTAAAAAGCACGTGAAATTGTTGAAAGGGAAGCGTTTGCAACCAGACTTGCTCGCGG-TGTTCCGCCGGTCTTC---TGACCGGTTCACTCGCCGCG-TTGCAGGCCAGCATCGTCTGGGGCCGCCGGATAAGA-CCTTGGTAATGTAGCTCCCCTCC--GGGGGAGTGTTATAGACCATGTTG--ATGCGGCGCGTCCCGGGCGAGGTCCGCGCTTC-GGCTAGGATGCTGGCGTAATGGTTGTAAACGGCCCGTCTTGAAACACGGACCAAGGAGTCTAACATCTATGCGAGTGTTCGGGTGTCAAACCCCTACGCGTAATGAAAGTGAACGGAGGTGGGAA--CT--TT--AT--TGTGCACCATCGACCGATCCTGATGTCTTCGGATGGATTTGAGTAAGAGCATAGCTGTT-GGGACCCGAAAGATGGTGAACTATGCCTGAATAGGGTGAAGCCAGAGGAAACTCTG-GATT-AAACG-------------A-----------------------------------------------------------------------------------------------AACAAACCCTCCCC-TCGG-GC--------------------TCCGGCCCGG---------------------------CGGGAGGGCCAGTCTCA-AACCC----T-TTGTCG-TC---CGACTATGTTGCCT-CGGGGGAGA--------------CCC-----TGCC-TC-------CGGGC---GG---GTGGCACCCCGGTGGAC-CA-AACCA-----AAGTCTTGCGTAAC----ATGTCGTCTGAGTCGATT--T-AAAA--------TAAAT-AAAT--CAAAACTTTCAACAACGGATCTCTTGGTTCTGGCATCGATGAAGAACGCAGCGAAATGCGATAAGTAATGTGAATTGCAGAATTCAGTGAATCATCGAATCTTTGAACGCACATTGCGCCCCGTGGTATTCCGCGGGGCATGCCTGTTCGAGCGTCAT-TA-CAC-CACTCAAGC-----------------CTCGCTTGGTATTGGGCGA-CGCGGTCA-------------GCCGCGCGCCTCAAATC-TT---CCGGCT------------------GGGTCCGAATCGT-CCCTC----AGCGTTG-----TGGAAACT-------------ATTCGCT----AAAGGTG-CGCGTTTCGG--T----CACGCCGTTAAACAACCCCACT------CATTAAAGG-TGAC---------------------------------------------------------------------------------------------------------------------------------------------------------------------------------------------------------------------------------------------------------------------------------------------------------------------------------------------------------------------------------------------------------------------------------------------------------------------------------------------------------------------------------------------------------------------------------------------------------------------------------------------------------------------------------------------------------------------------------------------------------------------------------------------------------------------------------------------------------------------------------------
>isolate_414
AAATTTGAAATCTGGCGCTTCCGGCGTCCGAGTTGTAATTTGTAGAGGATGCTTCTGGGCAGCCACCGGTCTAAGTTCCTTGGAACAGGACGTCATAGAGGGTGAGAATCCCGTATGCGACCGG-AGAGGCGC-CCTATACGTAGCTCCTTCGACGAGTCGAGTTGTTTGGGAATGCAGCTCTAAATGGGAGGTAAATTTCT-TCTAAAGCTAAATATTGGCCAGAGACCGATAGCGCACAAGTAGAGTGATCGAAAGATGAAAAGCACTTTGGAAAGAGAGTTAAAAAGCACGTGAAATTGTTGAAAGGGAAGGGATTGCAACCAGACTTGCTCGCGG-TGTTCCGCCGGTCTTC---TGACCGGTCTACTCGCCGCG-TTGCAGGCCAGCATCGTCTGGGGCTGCGGGATAAGA-CTTTGGGAATGTAGCTCCCTC------GGGAGTGTTATAGCCCTCTGTG--ATGCCGCACGCCCCGGGCGAGGTCCGCGCTTC-GGCTAGGATGCTGGCGTAATGGTCGTAATCCGCCCGTCTTGAAACACGGACCAAGGAGTCTAACATCTATGCGAGTGTTCGGGTGTCAAACCCCTACGCGTAATGAAAGTGAACGGAGGTGGGAA--GC--GC--AA--GCTGCACCATCGACCGATCCTGATGTCTTCGGATGGATTTGAGTAAGAGCATAGCTGTT-GGGACCCGAAAGATGGTGAACTATGCCTGAATAGGGTGAAGCCAGAGGAAACTCTG-GATT-ACCAG-------------------------------------------------------------------------------------------------------------TACCACCGTCGCCT-CCGG-GC--------------------GTCGGTCTACTACC-----------------------------------------AACCC----T-TTGTCA-TC---CGACCTCGTTGCCTCCGGGTGCGA--------------CCC-----TGAC-------CCTCGGGTCT-CG---CGTCTCCCCGGGTGGACA---CACCA-----AAACTCTGCGTAAC---TTTGCAGTCTGAGTAAAAC-------------TTTTAATT-AAAT--TAAAACTTTCAACAACGGATCTCTTGGTTCTGGCATCGATGAAGAACGCAGCGAAATGCGATAAGTAATGTGAATTGCAGAATTCAGTGAATCATCGAATCTTTGAACGCACATTGCGCCCCGTGGTATTCCGCGGGGCATGCCTGTTCGAGCGTCAT-TT-CAC-CACTCAAGC-----------------CTCGCTTGGTATTGGGCGT-CGCGGTCC-------------GCCGCGTGCCTCAAATC----GACCGGCT------------------GGGT-CGA-TCGCACCCTC----AGCGTTG-----TGGCAACA-----------TTATTCGCT----AAAGGGA-CCGCGGTCGG--T----CACGCCGTGAAACAAACCA-------ATCTTTCAATGGTGAC---------------------------------------------------------------------------------------------------------------------------------------------------------------------------------------------------------------------------------------------------------------------------------------------------------------------------------------------------------------------------------------------------------------------------------------------------------------------------------------------------------------------------------------------------------------------------------------------------------------------------------------------------------------------------------------------------------------------------------------------------------------------------------------------------------------------------------------------------------------------------------------
>isolate_595
AAATTTGAAATCTGCCGC-----AAGGCCGAATTGTAATTTGTAGAGGATGCTTCTGGCCAGCGGCCGTTCTAAGTTCCTTGGAACAGGACGTCATAGAGGGTGAGAATCCCGTATGTGACCGG--CGCGCAG-CCTTTACGTAGCTCCTTCGACGAGTCGAGTTGTTTGGGAATGCAGCTCTAAATGGGAGGTAAATTTCT-TCTAAAGCTAAATACCGGCCAGAGACCGATAGCGCACAAGTAGAGTGATCGAAAGATGAAAAGCACTTTGGAAAGAGAGTTAAAAAGCACGTGAAATTGTTGAAAGGGAAGCGCCTACAACCAGACTTCGTAGTAG-TGTTCCGCCGGTCTTC---TGACCGGTCTACTCTCTAC--TTCGAGGCCAACATCATCTGGGACCGCTGGATAAGA-CCTTAGGAATGTAGCTTGCCTC----GGTAAGTGTTATAGCCTGTGGTG--ATGCAGCGAGTCCCGGGTGAGGTCCGCACTTC-GGTAAGGATGTTGGCGTAATGGTTGTCGGCGGCCCGTCTTGAAACACGGACCAAGGAGTCTAACATCTATGCGAGTGTTCGGGTGTCAAACCCCTACGCGTAATGAAAGTGAACGGAGGTGGGAAC------G--TA--AGTGCACCATCGACCGATCCTGATGTCCTCGGATGGATTTGAGTAAGAGCATAGCTGTT-GGGACCCGAAAGATGGTGAACTATGCCTGAATAGGGTGAAGCCAGAGGAAACTCTG-G----------------------------G----------------------------------------------------------------------------------------------------CTC---AC-G---------------------CCCGACCTCC---------------------------------------------AACCC----T-ATGTGAACC---GC-AACTGTTGCTT-CGGGGGCGA--------------CCC-----TGCC-GTTTC------GACGG-CG----AGCGCCCCCGGAGACA----TTCT------AAACTCTGCATCT------TTGCGTCTGAGTC------T--TAA-----TT-AAATT-AAAC---AAAACTTTCAACAACGGATCTCTTGGTTCTGGCATCGATGAAGAACGCAGCGAAATGCGATAAGTAATGTGAATTGCAGAATTCAGTGAATCATCGAATCTTTGAACGCACATTGCGCCCCGTGGTATTCCGCGGGGCATGCCTGTTCGAGCGTCAT-TT-CAC-CACTCAAGC-----------------CTCGCTTGGTATTGGACGC-CGCGTTTC-------------GACGCGCGTCTCAAAGT-CT--CCCGGCT------------------GAGC-TAT-CTAT-CTCCC----AGCGTTG-----TGACACA---T----------TATCGCT----ATGGAG--TG-TAGGTGG--C-C--GCGGCCGTTAAACTTCTTT--------------ACAGGTGAC----------------------AGCTGGAGTCAGTCAAGTGCTGNACAGATACACATACGCTT-------CAACGTTAAGTCATTTGCGACGAACAAACACGCCTATTGGACGAGATGGCAAAATTGCGAAGCCGAGACAGCTTCACAACACTCATTGGGGTCTTGTATGTCCGGCCGAAACGCCAGAAGGACAAGCTTGTGGCCTGGTGAAGAACCTATCACTCATGTGCTATGTCACTGTTGGTACGCCCGCGACCCCTCTGATCGACTTCATGCGATCTCGAGGCATGGACTATTTGGAAGAGTACGATCCAGTAATGAACCCCAGAGCCACCAAGGTGTTCCTGAATGGAACTTGGGTTGGCGTGCATAGGAATGCGACTCAACTCACCACCGCTCTACGAGCTATCCGCCGGAAGGGTGTCGTGAGTTTTGAGGTGACCATCATTCGGGACGTGCGAGAGCGTGAAGTCCGCATCTTCACGGATGCTGGGCGTGTCTGCCGACCGCTCTTCGTAGTCGAGGATGATCAGAAATCGTCAGAACTGGGACAATTAGTTCTCAAGCGAGATCACATCTTGAAACTACAACAGGATCAGGAGACCTTGGG-------------TATGCTGGAGGGCCTCAGCGAAGAGGACCGCCAAGAGCGGATATTCGGCTGGAAGGGCCTCGTCGATGCTGGTGTTGTGGAGTATCTCGATGCAGAAGAGGAGGAGACTGCT------ATGATTGTCATGACACCCGAAGACCTTGAGGAGCATCGTCAGATGCGCGC---------TGGTGAAGCGTACGAAGACGCGAG--------GGATGATCCTCACCGAAGAATC
>isolate_684
AAATTTGAAACCTGGCGC-----AAGCCCGGATTGTAATTTGTAGAGGATGCTTCTGGGCAGCGGCCGGTCTAAGTTCCTTGGAACAGGACGTCACAGAGGGTGAGAATCCCGTATGTGATCGG--CGCGCAC-CCTCCACGTAGCTCCTTCGACGAGTCGAGTTGTTTGGGAATGCAGCTCTAAATGGGAGGTAAATTTCT-TCTAAAGCTAAATACCGGCCAGAGACCGATAGCGCACAAGTAGAGTGATCGAAAGATGAAAAGCACTTTGGAAAGAGAGTTAAAAAGCACGTGAAATTGTTGAAAGGGAAGCGCCTACAACCAGACTTGTCGGCGG-TGTTCCCCCGGTCTTC---TGACCGGGTCACTCACCGT--CTGCAGGCCATCATCGTCTGGGGCCGCTGGAGAATT-CGTCAGGAATGTAGCTCCCTC------GGGAGTGTTATAGCCTGGCGTT--ATGCAGCGCGCCCCGGGCGAGGTCCGCGCATT--GCAAGGATGATGGCGTAATGGTTGTCGGCGGCCCGTCTTGAAACACGGACCAAGGAGTCTAACATCTATGCGAGTGTTCGGGTGTCAAACCCCTACGCGTAATGAAAGTGAACGGAGGTGGGAA---C--TT--TT--TGTGCACCATCGACCGATCCTGATGTCCTCGGATGGATTTGAGTAAGAGCATAGCTGTT-GGGACCCGAAAGATGGTGAACTATGCCTGAATAGGGTGAAGCCAGAGGAAACTCTG-GATT-ACCAG-------------AAGACGCG---------------------------------------------------------------------------------------------------CCC------GG---------------GTCCGCCCGGGCGCCTTCGCCC--------------------------------------AACCC----T-TTGTGAATC---GAAC-TTATTGCCC-CGGGGGCACG------ACACCCGCCC-----CGCC---------AGGGGTGG-CG--TGGACCCCCCCGGTGGCCCCC----------ATAACTCTTGTTGTC---ATTGTCGTCCGAGTCCTTC-------------AGAAAATG-AAAC---AAAACTTTCAACAACGGATCTCTTGGTTCTGGCATCGATGAAGAACGCAGCGAAATGCGATAAGTAATGTGAATTGCAGAATTCAGTGAATCATCGAATCTTTGAACGCACATTGCGCCCCCTGGTATTCCGGGGGGCATGCCTGTTCGAGCGTCAT-TT-CAC-CAATCCAGC-----------------CCCGCTGGGTGTTGGGCGT-CGCGGCCT-------------CCCGCGCGCCTCAAAGT-CT---ACGGCG-----------------GAAGT-CGT-CCGT-TCCTC----TGCGTGATGCAC-------------------ATCGTCGCT----TAGGACA-CG-GGGGCGA-------GCGCCCGCGAAACGTCGGCGGAGACGTCGATATCAAGGTGAC----------------------------TGTCAGCCAGGTGCTCAACAGATATACCTACGCCT-------CCACCCTCAGCCATCTTCGAAGAACGAACACGCCCATCGGTCGTGATGGGAAGATCGCCAAGCCCAGACAGCTACACAACACTCACTGGGGCCTGGTCTGTCCTGCCGAGACTCCCGAAGGTCAAGCTTGTGGGCTCGTCAAGAATTTGTCGCTTATGTGCTATGTCACAGTTGGCACACCGACTAGGCCACTGGTGCATTTCCTGCAAAGTCGGTGGATGGAACAACTCGAAGACTACGACCCAGCAGCGCGGCCAGATGCCACCAAAGTCTTTCTCAACGGGACATGGCTCGGTGTTTCATACAACCCAAATCAGCTTACTGATATGCTCCTGGAGGTCCGAAGAAAAGGCGTCATCAGCTTTGAAGTCACAATCATTCGAGATGTGCGAGAACGTGAGATCAAGATCTTCACGGATGTGGGAAGAGTCTGCCGCCCCCTATTTGTCGTCGACAATAAGCTTGGGTCGACCAATCGGGGTGGACTAGTGCTCCGTCGCGAGCATCTAGACAAACTGCAGATCGACCAGGAACAATTAAATGCTATGGATGCGGGAAGAGGAAAAGGTCAGCGAAGAAGAGCGAGATTCGAGAATCTACGGCTGGAACGGTCTGCTCAGAGATGGTGTCGTGGAATACCTAGATGCGGAGGAAGAGGAAACTGCG------ATGATCATCATGACGCCCGAGGATCTCGAAGAGCACAGAATGGTCCGCAGT------GGTCAGCCGTGGTTCGAAGACTCGAA--------AGCCGACCCCCATCGGCGTATC
>isolate_685
AAATTTGAAATCTGGCGC-----AAGCCCGAGTTGTAATTTGTAGAGGATGCTTCTGGGCAGCGGCCGGTCTAAGTTCCTTGGAACAGGACGTCATAGAGGGTGAGAATCCCGTATGCGACCGG--TTGGCAC-CCGTCACGTAGCTCCTTCGACGAGTCGAGTTGTTTGGGAATGCAGCTCTAAATGGGAGGTAAATGCCT-TCTAAAGCTAAATACCGGCCAGAGACCGATAGCGCACAAGTAGAGTGATCGAAAGATGAAAAGCACTTTGGAAAGAGAGTTAAAAAGCACGTGAAATTGTTGAAAGGGAAGCGCATGCAACCAGACTTGTCGGCGG-TGTTCCGCCGGTCTTC---TGACCGGTCTACTCGCCGC--CGACAGGCCAGCATCATCTGGGAGCGCCGGATAAAGGTGTCGGGAATGTGGCCCCTC--------GGGGTGTTATAGCTCGTCACACAATACGGCGCCTCCCGGGTGAGGTCCGCGCTTC-GGCTAGGATGCTGGCGTAATGGTCGTATGCGGCCCGTCTTGAAACACGGACCAAGGAGTCTACCATCTGTGCGAGTGTTCGGGTGTCAAACCCCTACGCGTAATGAAAGTGAACGGAGGTGGGAA--CC--GC--AA--GGTGCACCATCGACCGATCCTGATGTCCTCGGATGGATTTGAGTAAGAGCATAGCTGGT-GGGACCCGAAAGATGGTGAACTATGCCTGAATAGGGTGAAGCCAGAGGAAACTCTG-G---------------------------------------------------------------------------------------------------------------------------------CTT--CTG-G---------------------TCCGACCTCC---------------------------------------------AACCC----C-ATGTTATCC---GACA-CTGTTGCCT-CCGGGGCGA--------------CCC-----GGCC--------TTCGGGCGT------CGGGGCCCCGGGTGGACC---ATTC------AAACACTGCATCT------TTGCGTCTGAGTACACG-------------ATTGAATC-AATC---AAAACTTTCAACAACGGATCTCTTGGTTCTGGCATCGATGAAGAACGCAGCGAAATGCGATAAGTAATGTGAATTGCAGAATTCAGTGAATCATCGAATCTTTGAACGCACATTGCGCCCCTTGGTATTCCGAGGGGCATGCCTGTTCGAGCGTCAT-TT-CAC-CACTCAAGC-----------------CTAGCTTGGTATTGGGCGC-CGCGGTCC-------------GCCGCGCGCCTTAATGT-GT---CCGGCT------------------GAGC-CGT-CCGT-CTCTA----AGCGTTG-----TGGTAAC------------CTATCCGCT----TGCGAGATTGGGGGGCGT-------CTGGCCGTTAAACTCATC---------------AAAGGTGAC---------------------------------------------------------------------------------------------------------------------------------------------------------------------------------------------------------------------------------------------------------------------------------------------------------------------------------------------------------------------------------------------------------------------------------------------------------------------------------------------------------------------------------------------------------------------------------------------------------------------------------------------------------------------------------------------------------------------------------------------------------------------------------------------------------------------------------------------------------------------------------------
>isolate_688
AAATTTGAAATCTGGCGC-----AAGCCCGAGTTGTAATTTGTAGAGGATGCTTCTGGGCAGCGGCCGGTCTAAGTTCCTTGGAACAGGACGTCATAGAGGGTGAGAATCCCGTATGCGACCGG--TTGGCAC-CCGTCACGTAGCTCCTTCGACGAGTCGAGTTGTTTGGGAATGCAGCTCTAAATGGGAGGTAAATGCCT-TCTAAAGCTAAATACCGGCCAGAGACCGATAGCGCACAAGTAGAGTGATCGAAAGATGAAAAGCACTTTGGAAAGAGAGTTAAAAAGCACGTGAAATTGTTGAAAGGGAAGCGCATGCAACCAGACTTGTCGGCGG-TGTTCCGCCGGTCTTC---TGACCGGTCTACTCGCCGC--CGACAGGCCAGCATCATCTGGGAGCGCCGGATAAAGGTGTCGGGAATGTGGCCCCTC--------GGGGTGTTATAGCTCGTCACACAATACGGCGCCTCCCGGGTGAGGTCCGCGCTTC-GGCTAGGATGCTGGCGTAATGGTCGTATGCGGCCCGTCTTGAAACACGGACCAAGGAGTCTACCATCTGTGCGAGTGTTCGGGTGTCAAACCCCTACGCGTAATGAAAGTGAACGGAGGTGGGAA--CC--GC--AA--GGTGCACCATCGACCGATCCTGATGTCCTCGGATGGATTTGAGTAAGAGCATAGCTGGT-GGGACCCGAAAGATGGTGAACTATGCCTGAATAGGGTGAAGCCAGAGGAAACTCTG-G-CT-ACTGA-------------GTGAG------------------------------------------------------------------------------------------------------CTT--CTG-G---------------------TCCGACCTCC---------------------------------------------AACCC----C-ATGTTATCC---GACA-CTGTTGCCT-CCGGGGCGA--------------CCC-----GGCC--------TTCGGGCGT------CGGGGCCCCGGGTGGACC---ATTC------AAACACTGCATCT------TTGCGTCTGAGTACACG-------------ATTGAATC-AATC---AAAACTTTCAACAACGGATCTCTTGGTTCTGGCATCGATGAAGAACGCAGCGAAATGCGATAAGTAATGTGAATTGCAGAATTCAGTGAATCATCGAATCTTTGAACGCACATTGCGCCCCTTGGTATTCCGAGGGGCATGCCTGTTCGAGCGTCAT-TT-CAC-CACTCAAGC-----------------CTGGCTTGGTATTGGGCGC-CGCGGTCC-------------GCCGCGCGCCTTAATGT-GT---CCGGCT------------------GAGC-CGT-CCGT-CTCTA----AGCGTTG-----TGGTAAC------------CTATCCGCT----TGCGAGATTGGGGGGCGT-------CTGGCCGTTAAACTCATTCG-------------AAGGTTGAC---------------------------------------------------------------------------------------------------------------------------------------------------------------------------------------------------------------------------------------------------------------------------------------------------------------------------------------------------------------------------------------------------------------------------------------------------------------------------------------------------------------------------------------------------------------------------------------------------------------------------------------------------------------------------------------------------------------------------------------------------------------------------------------------------------------------------------------------------------------------------------------
>isolate_793
AGATTTGAAATCTGGCGCCTTCGGCGTCCGAGTTGTAATCTGTAGAGGATGCTATTGGGTAGCCACCGGTCTAAGTCCCCTGGAACGGGGCGTCGCAGAGGGTGAGAATCCCGTATGTGACCGG-AAGGGCGC-CCTCCACATAGCTCCTTCGACGAGTCGAGTTGTTTGGGAATGCAGCTCTAAATGGGAGGTAAATTCCT-TCTAAAGCTAAATACCGGCCAGAGACCGATAGCGCACAAGTAGAGTGATCGAAAGATGAAAAGCACTTTGGAAAGAGAGTTAAAAAGCACGTGAAATTGTTGAAAGGGAAGCGCTTGCAACCAGACTTGTTGGCGG-TGTTCCGCCGGTCTTC---TGACCGGTGTACTCACCGT--CTGCAGGCCAGCATCATCTGGGGCCGCCGGATAAAAGCGGGGGGAATGTGGCTCCCTC------GGGAGTGTTATAGCCCCTCGTGCAATACGGCGTGCCTCGGGTGAGGTCCGCGCTTC-GGCTAGGATGCTGGCGTAATGGTCGTAAGCGGCCCGTCTTGAAACACGGACCAAGGAGTCTAACATCTATGCGAGTGTTCGGGTGTCAAACCCCTACGCGTAATGAAAGTGAACGGAGGTGGGAG--CC--TT--AG--GGTGCACCATCGACCGATCCTGATGTCTTCGGATGGATTTGAGTAAGAGCATAGCTGTT-GGGACCCGAAAGATGGTGAACTATGCCTGGATAGGGTGAAGCCAGAGGAAACTCTG-G-------------------------------------------------------------------------------------------------------------------------------------------------------------------------------------------------------------------------------------------------------------------------------------------------------------------------------------------------------------------------------------------------------------------------------------------------------------------------------------------------------------------------------------------------------------------------------------------------------------------------------------------------------------------------------------------------------------------------------------------------------------------------------------------------------------------------------------------------------------------------------------------------------------------------------------------------------------------------------------------------------------------------------------------------------------------------------------------------------------------------------------------------------------------------------------------------------------------------------------------------------------------------------------------------------------------------------------------------------------------------------------------------------------------------------------------------------------------------------------------------------------------------------------------------------------------------------------------------------------------------------------------------------------------------------------------------------------------------------------------
>outgroup_Orbilia_vinosa
AAATTTGAAATCTGGGACTTTCGGTCTCCGAGTTGTAATTTGAAGAGGATGCCTCGGTTGCGGCCCCGGCCTAAGTTCCTTGGAACAGGACGTCGCAGAGGGTGAGAATCCCGTACGCGGCTGC-GGGCTTGCTTCCATGTGTGGCTCCCTCGAAGAGTCGAGTTGTTTGGGAATGCAGCTCAAAATGGGTGGTAAGTTTCA-TCTAAGGCTAAATACTGGCGAGAGACCGATAGCGCACAAGTAGAGTGATCGAAAGATGAAAAGCACTTTGAAAAGAGAGTTAAACAGTACGTGAAATTGTTGAAAGGGAAGCGCTTGCAATCAGACTCGCGCGCGGTTGATCAACGTTCCTTC---TGGTTCGTGCACTCTGCCGCGCTGCGGGCCAGCGTCGGTCGGGACGGCGGGACAAAGGCTCCGGGAATGTGGCTCCCCTC----GGGGAGTGTTATAGCCCGGTGCGCAATGCCGTCAGCCCCGACCGAGGTCCGCGGTTCTTCCTAGGACGCTGGCTTAATGGTTGTAAGCGACCCGTCTTGAAACACGGACCAAGGAGTCTAACATCCACGCGAGTGTTTGGGCGTCAAACCCATGCGCGCAATGAAAGTGAACGGAGGTGGGAGC-CC--TC-----GGGCGCACCATCGACCGATCCTGATGTCCTCGGATGGATTTGAGTAGGAGCGTGGCTGTT-GGGACCCGAAAGATGGTGAACTATGCCTGAATAGGGTGAAGCCAGAGGAAACTCTG-GTCTGACCAA--------------------------------------------AA----------AA--------------------------------------------------------------CCCTCCGG-----------------------TCCGGTTCGC--------------------------------TGGCCAGAGTTC-AACCA------CCGTGGTAC---ACCATTCTTTGCTT-CGGCAGCTGGTCGGAGATCCGTCTCC-----CGCC----------------------GTGAGCCTGCCGGCGGCGCCC-AACC------AAACCCTGTTTTTT---AAACCAGTCTGAACTGA------ATGATT--TCTTGAATGAAAAT--CAAAACTTTCAACAACGGATCTCTTGGTTCTCGCATCGATGAAGAACGCAGCGAAACGCGATAGTTAATGTGAATTGCAGAATTCAGTGAATCATCGAGTCTTTGAACGCACATTGCGCCCCTCGGTATTCCGGCGGGCATGTCTGTTTGAGCGTCAT-TA-CGA-ACCCCCTCGGTCAGGTGCCTTGCTGCCCTGACCGGTCCTGAGCCT-GACG-----------------TACGTGCCTTTGGAGGC-CC-GGCCGGCTTTAAACCAGACGCTCCGCGAGC-GGC-CTGA-CCGGA--AGAACATAG-----TAGATTTGT------------TTCCGCTGTTCCTGACGGTTG-CGGCCCGTTT----CGCCTGAACAAAACCGCTCACA-----------AGGTTTGAC---------------------------------------------------------------------------------------------------------------------------------------------------------------------------------------------------------------------------------------------------------------------------------------------------------------------------------------------------------------------------------------------------------------------------------------------------------------------------------------------------------------------------------------------------------------------------------------------------------------------------------------------------------------------------------------------------------------------------------------------------------------------------------------------------------------------------------------------------------------------------------------
>outgroup_Orbilia_xanthoflexa
AAATTTGAAATCTGGCGC-----AAGCCCGAGTTGTAATTTGAAGAGGATGCCTCGGTTGCGGCCACGGCCCAAGTCTCTTGGAACAGAGCGTCATGGAGGGTGAGAATCCCGTC--CGGCCGT-CGGCTCAC-GCCGTGTGTGGCTCCTTCGAAGAGTCGAGTTGTTTGGGAATGCAGCTCAAAATGGGTGGTAGATTTCCATCTAAAGCTAAATACTGGCGAGAGACCGATAGCGCACAAGTAGAGTGATCGAAAGATGAAAAGCACTTTGAAAAGAGAGTTAAACAGTACGTGAAATTGTTGAAAGGGAAGCGCTTGCGATCAGACTCGCCTGCGGTTGATCAACGTTCCTTC---TGGTTCGTGCACTCTTCCGT-CGGCGGGCCAGCATCGGTTGGGACGGCGGGACAAAGGCGTCGGGAATGTGGCTCCTC--------GGAGTGTTATAGCCCGGCGCGCAATGCCGCCTGCCCCGACCGAGGTCCGCGCTTC-GGCTAGGATGCTGGCTTAATGGTCGTAAGCGACCCGTCTTGAAACACGGACCAAGGAGTCTAACATCTATGCGAGTTTTTGGGCGTAAAACCCATGAGCGAAATGAAAGTGAACGGAGGTGGGAGC-CC--TC-----GGGTGCACCATCGACCGATCCTGATGTTCTCGGATGGATTTGAGTATGAGCATAGCTGTT-GGGACCCGAAAGATGGTGAACTATGCCTGAATAGGGTGAAGCCAGAGGAAACTCTG-GATT-ACAGTATTTCATATACAAACGAGGCG---------------------------------------------------------------------------------------------------CCCTCCGT-----------CCTGCGGTCCCACACGGCCGCT--------------------------GGACGCTGGCCACCTTTTAAACCC----T-TTGTGAACC-CTCCTTACTTATGCCT-CGGCAGCCTG----------GCCTCC--GCRCACC---------GCGGGCCGGCTCTGTAAGCCTGCCGG---------GCCCAATTACAAAACTTGTTTTTA--AAATTACGTCTGAGCCAT----T-CTGA-----ACTGAATGAAAAT--TAAAACTTTCAACAACGGATCTCTTGGTTCTCGCATCGATGAAGAACGCAGCGAAACGCGATAGTTAATGTGAATTGCAGAATTCAGTGAATCATCGAGTCTTTGAACGCACATTGCGCCCGTTGGTATTCCGACGGGCACGTCTGTTTGAGCGTCAT-GT-CAT-AACTCAACCG----------------CCAGGTTGGTCATGGGCCCGGGCATCCTCAA--------------------CGGGAGC------CCGGCCTTAAAGTGGCAGCTCTGCGGGC-----CCGC-CCCTCCCCGAACATAG-----------------TATGCAAAAGCTTGCT--CGAGGGAGA----CGGCGCGGCCAC--CGCGTGAACAAACTTCTTAACCAA---------AGGTTTGAC---------------------------------------------------------------------------------------------------------------------------------------------------------------------------------------------------------------------------------------------------------------------------------------------------------------------------------------------------------------------------------------------------------------------------------------------------------------------------------------------------------------------------------------------------------------------------------------------------------------------------------------------------------------------------------------------------------------------------------------------------------------------------------------------------------------------------------------------------------------------------------------
